# Supplementary material for: Design and development of a modular wrist rehabilitation robot with impedance control and gravity compensation
Source: Sci Rep. 2025 Dec 6;16:1452. doi: 10.1038/s41598-025-31185-w (PMC12796202; doi:10.1038/s41598-025-31185-w)
Supplement: Supplementary file 1 — Supplementary Material 1 [file 41598_2025_31185_MOESM1_ESM.zip]

Archive with 10 entries (9 files):
- Experimental Tests/
- Experimental Tests/AA_Free.xlsx
- Experimental Tests/AA_Test.xlsx
- Experimental Tests/Exp_Test_plot.m
- Experimental Tests/FE_Free.xlsx
- Experimental Tests/FE_Test.xlsx
- Experimental Tests/PS_Free.xlsx
- Experimental Tests/PS_Test.xlsx
- Experimental Tests/PS_video.xlsx
- Experimental Tests/Weight_Compensation.xlsx
