# Supplementary material for: Design and development of a modular wrist rehabilitation robot with impedance control and gravity compensation
Source: Sci Rep. 2025 Dec 6;16:1452. doi: 10.1038/s41598-025-31185-w (PMC12796202; doi:10.1038/s41598-025-31185-w)
Supplement: Supplementary file 1 — Supplementary Material 1 [file 41598_2025_31185_MOESM1_ESM.zip › Experimental Tests/AA_Free.xlsx]

## Sheet: Sheet1
Time	Pa1	Pc1	Va1	Vc1	Tc1	TZ1	Pa2	Pc2	Va2	Vc2	Tc2	TZ2	Pa3	Pc3	Va3	Vc3	Tc3	TZ3
27933428	0	0	0	0	0	0	0	0	0	0	0	0	0	0	0	0	0	0
27933438	0	0	0	0	0	0	0	0	0	0	0	0	0	0	0	0	0	0
27933449	0	0	0	0	0	0	0	0	0	0	0	0	0	0	0	0	0	0
27933459	0	0	0	0	0	0	0	0	0	0	0	0	0	0	0	0	0	0
27933470	0	0	0	0	0	0	0	0	0	0	0	0	0	0	0	0	0	0
27933480	0	0	0	0	0	0	0	0	0	0	0	0	0	0	0	0	0	0
27933490	0	0	0	0	0	0	0	0	0	0	0	0	0	0	0	0	0	0
27933500	0	0	0	0	0	0	0	0	0	0	0	0	0	0	0	0	0	0
27933510	0	0	0	0	0	0	0	0	0	0	0	0	0	0	0	0	0	0
27933520	0	0	0	0	0	0	0	0	0	0	0	0	0	0	0	0	0	0
27933530	0	0	0	0	0	0	0	0	0	0	0	0	0	0	0	0	0	0
27933540	0	0	0	0	0	0	0	0	0	0	0	0	0	0	0	0	0	0
27933551	0	0	0	0	0	0	0	0	0	0	0	0	0	0	0	0	0	0
27933561	0	0	0	0	0	0	0	0	0	0	0	0	0	0	0	0	0	0
27933571	0	0	0	0	0	0	0	0	0	0	0	0	0	0	0	0	0	0
27933581	0	0	0	0	0	0	0	0	0	0	0	0	0	0	0	0	0	0
27933591	0	0	0	0	0	0	0	0	0	0	0	0	0.064	0	0	0	0	0
27933601	0	0	0	0	0	0	0	0	0	0	0	0	0.064	0	0	0	0	0
27933611	-0.013	0	0	0	0	0	0	0	0	0	0	0	0.064	0	0	0	0	0
27933621	-0.013	0	0	0	0	0	0	0	0	0	0	0	0.064	0	0	0	0	0
27933633	-0.013	0	0	0	0	0	-0.14	0	0	0	0	0	0.065	0	0	0	0	0
27933644	-0.012	0	0	0	0	0	-0.14	0	0	0	0	0	0.065	0	0.024	0	0	0
27933656	-0.01	0	0	0	0	0	-0.139	0	0	0	0	0	0.065	0	0.024	0	0	0
27933669	-0.01	0	0	0	0	0	-0.139	0	0	0	0	0	0.067	0	0.024	0	0	0
27933681	-0.009	0	0.048	0	0	0	-0.139	0	0	0	0	0	0.067	0	0.024	0	0	0
27933693	-0.007	0	0.048	0	0	0	-0.137	0	0.024	0	0	0	0.067	0	0.024	0	0	0
27933705	-0.007	0	0.072	0	0	0	-0.137	0	0.024	0	0	0	0.067	0	0.024	0	0	0
27933718	-0.007	0	0.072	0	0	0	-0.139	0	0.024	0	0	0	0.067	0	0.024	0	0	0
27933729	-0.007	0	0.048	0	0	0	-0.139	0	0	0	0	0	0.065	0	0	0	0	0
27933746	-0.007	0	0.024	0	0	0	-0.139	0	0	0	0	0	0.065	0	0	0	0	0
27933758	-0.007	0	0	0	0	0	-0.135	0	0	0	0	0	0.067	0	0	0	0	0
27933771	-0.006	0	0	0	0	0	-0.134	0	0.024	0	0	0	0.067	0	0	0	0	0
27933784	-0.006	0	0	0	0	0	-0.129	0	0.048	0	0	0	0.067	0	0	0	0	0
27933800	-0.004	0	0.024	0	0	0	-0.126	0	0.096	0	0	0	0.067	0	0	0	0	0
27933817	-0.003	0	0.048	0	0	0	-0.125	0	0.144	0	0	0	0.067	0	0	0	0	0
27933834	-0.003	0	0.048	0	0	0	-0.125	0	0.144	0	0	0	0.067	0	0	0	0	0
27933850	-0.004	0	0	0	0	0	-0.122	0	0.12	0	0	0	0.067	0	0	0	0	0
27933866	-0.003	0	0	0	0	0	-0.12	0	0.096	0	0	0	0.065	0	0	0	0	0
27933877	0	0	0.024	0	0	0	-0.12	0	0.096	0	0	0	0.065	0	0	0	0	0
27933890	0.002	0	0.048	0	0	0	-0.119	0	0.096	0	0	0	0.065	0	-0.024	0	0	0
27933902	0.002	0	0.048	0	0	0	-0.12	0	0.072	0	0	0	0.061	0	-0.048	0	0	0
27933916	0	0	0.072	0	0	0	-0.122	0	0.048	0	0	0	0.056	0	-0.072	0	0	0
27933928	0	0	0.072	0	0	0	-0.122	0	0	0	0	0	0.056	0	-0.072	0	0	0
27933941	0	0	0.048	0	0	0	-0.123	0	-0.024	0	0	0	0.055	0	-0.12	0	0	0
27933954	0.002	0	0	0	0	0	-0.123	0	-0.048	0	0	0	0.053	0	-0.144	0	0	0
27933967	0	0	0	0	0	0	-0.123	0	-0.048	0	0	0	0.05	0	-0.168	0	0	0
27933979	0	0	0	0	0	0	-0.123	0	-0.024	0	0	0	0.05	0	-0.144	0	0	0
27933992	0	0	0	0	0	0	-0.123	0	-0.024	0	0	0	0.05	0	-0.144	0	0	0
27934005	-0.001	0	0	0	0	0	-0.122	0	0	0	0	0	0.052	0	-0.096	0	0	0
27934018	-0.001	0	0	0	0	0	-0.12	0	0	0	0	0	0.052	0	-0.048	0	0	0
27934029	-0.001	0	0	0	0	0	-0.12	0	0	0	0	0	0.05	0	-0.024	0	0	0
27934043	-0.001	0	0	0	0	0	-0.12	0	0.024	0	0	0	0.05	0	0	0	0	0
27934056	-0.001	0	0	0	0	0	-0.122	0	0.024	0	0	0	0.052	0	0	0	0	0
27934069	-0.001	0	0	0	0	0	-0.122	0	0.024	0	0	0	0.053	0	0	0	0	0
27934081	-0.001	0	0	0	0	0	-0.122	0	0.024	0	0	0	0.053	0	0	0	0	0
27934093	0	0	0	0	0	0	-0.122	0	0	0	0	0	0.05	0	0	0	0	0
27934107	0.002	0	0	0	0	0	-0.122	0	0	0	0	0	0.049	0	0	0	0	0
27934120	0.002	0	0	0	0	0	-0.123	0	0	0	0	0	0.05	0	0	0	0	0
27934134	0.002	0	0.024	0	0	0	-0.125	0	-0.024	0	0	0	0.05	0	0	0	0	0
27934146	0.002	0	0.024	0	0	0	-0.125	0	-0.024	0	0	0	0.05	0	0	0	0	0
27934158	0.005	0	0.048	0	0	0	-0.125	0	-0.024	0	0	0	0.05	0	-0.024	0	0	0
27934172	0.007	0	0.072	0	0	0	-0.125	0	-0.024	0	0	0	0.05	0	0	0	0	0
27934186	0.007	0	0.072	0	0	0	-0.125	0	-0.024	0	0	0	0.05	0	0	0	0	0
27934199	0.01	0	0.072	0	0	0	-0.125	0	-0.024	0	0	0	0.05	0	0	0	0	0
27934211	0.008	0	0.072	0	0	0	-0.123	0	0	0	0	0	0.052	0	0	0	0	0
27934225	0.008	0	0.072	0	0	0	-0.125	0	0	0	0	0	0.053	0	0.024	0	0	0
27934238	0.007	0	0.048	0	0	0	-0.131	0	-0.024	0	0	0	0.056	0	0.048	0	0	0
27934251	0.007	0	0	0	0	0	-0.131	0	-0.048	0	0	0	0.062	0	0.096	0	0	0
27934262	0.005	0	-0.024	0	0	0	-0.129	0	-0.072	0	0	0	0.062	0	0.096	0	0	0
27934275	0.005	0	-0.024	0	0	0	-0.129	0	-0.072	0	0	0	0.065	0	0.168	0	0	0
27934290	0.007	0	-0.024	0	0	0	-0.129	0	-0.072	0	0	0	0.07	0	0.192	0	0	0
27934302	0.01	0	0	0	0	0	-0.129	0	-0.048	0	0	0	0.073	0	0.216	0	0	0
27934312	0.01	0	0	0	0	0	-0.129	0	0	0	0	0	0.073	0	0.216	0	0	0
27934324	0.011	0	0.048	0	0	0	-0.128	0	0	0	0	0	0.073	0	0.216	0	0	0
27934337	0.013	0	0.072	0	0	0	-0.128	0	0	0	0	0	0.075	0	0.192	0	0	0
27934349	0.014	0	0.096	0	0	0	-0.129	0	0	0	0	0	0.075	0	0.168	0	0	0
27934360	0.017	0	0.096	0	0	0	-0.129	0	0	0	0	0	0.073	0	0.096	0	0	0
27934373	0.019	0	0.12	0	0	0	-0.129	0	0	0	0	0	0.072	0	0.048	0	0	0
27934386	0.022	0	0.12	0	0	0	-0.128	0	0	0	0	0	0.07	0	0	0	0	0
27934399	0.022	0	0.12	0	0	0	-0.128	0	0	0	0	0	0.07	0	-0.024	0	0	0
27934412	0.023	0	0.144	0	0	0	-0.128	0	0	0	0	0	0.07	0	-0.024	0	0	0
27934426	0.025	0	0.144	0	-0.53	-0.53	-0.129	0	0	0.658	0.211	0.211	0.069	0	-0.048	0	-0.002	-0.002
27934445	0.028	0	0.12	0	-0.531	-0.531	-0.129	0.013	0	0.657	0.211	0.211	0.069	0	-0.048	0	-0.003	-0.003
27934467	0.028	0	0.12	0	-0.531	-0.531	-0.125	0.027	0.024	0.656	0.208	0.208	0.069	0	-0.048	0	-0.003	-0.003
27934489	0.028	0	0.12	0	-0.531	-0.531	-0.125	0.04	0.024	0.654	0.208	0.208	0.069	0	-0.048	0	-0.003	-0.003
27934502	0.028	0	0.12	0	-0.531	-0.531	-0.125	0.047	0.024	0.652	0.208	0.208	0.059	0	-0.192	0	-0.003	-0.003
27934516	0.028	0	0.12	0	-0.53	-0.53	-0.125	0.06	0.024	0.648	0.209	0.209	0.059	0	-0.192	0	-0.003	-0.003
27934529	0.028	0	0.12	0	-0.53	-0.53	-0.125	0.067	0.024	0.646	0.209	0.209	0.059	0	-0.192	0	-0.003	-0.003
27934542	0.033	0	0.024	0	-0.53	-0.53	-0.148	0.074	-0.24	0.643	0.209	0.209	0.059	0	-0.192	0	-0.003	-0.003
27934556	0.033	0	0.024	0	-0.532	-0.532	-0.148	0.08	-0.24	0.64	0.22	0.22	0.041	0	-0.312	0	-0.003	-0.003
27934569	0.022	0	-0.024	0	-0.524	-0.524	-0.152	0.094	-0.336	0.633	0.223	0.223	0.044	0	-0.168	0	-0.002	-0.002
27934582	-0.013	0	-0.312	0	-0.506	-0.506	-0.145	0.101	-0.288	0.63	0.223	0.223	0.047	0	-0.048	0	0.003	0.003
27934597	-0.058	0	-0.767	0	-0.482	-0.482	-0.145	0.113	-0.288	0.622	0.218	0.218	0.047	0	-0.048	0	0.01	0.01
27934611	-0.058	0	-0.767	0	-0.482	-0.482	-0.1	0.119	0.024	0.618	0.218	0.218	0.047	0	-0.048	0	0.01	0.01
27934625	-0.109	0	-1.655	0	-0.483	-0.483	-0.1	0.125	0.024	0.614	0.195	0.195	0.05	0	0.072	0	0.009	0.009
27934638	-0.125	0	-1.775	0	-0.446	-0.446	-0.073	0.138	0.719	0.604	0.177	0.177	0.052	0	0.096	0	0.017	0.017
27934651	-0.125	0	-1.775	0	-0.445	-0.445	-0.037	0.144	0.911	0.599	0.158	0.158	0.052	0	0.096	0	0.016	0.016
27934664	-0.17	0	-1.871	0	-0.42	-0.42	-0.002	0.15	1.511	0.594	0.157	0.157	0.058	0	0.12	0	0.022	0.022
27934677	-0.185	0	-1.847	0	-0.418	-0.418	-0.002	0.156	1.511	0.588	0.139	0.139	0.058	0	0.12	0	0.021	0.021
27934691	-0.185	0	-1.847	0	-0.405	-0.405	0.033	0.168	1.823	0.576	0.12	0.12	0.052	0	0.096	0	0.022	0.022
27934704	-0.231	0	-1.823	0	-0.374	-0.374	0.056	0.174	1.871	0.57	0.107	0.107	0.052	0	0.096	0	0.028	0.028
27934718	-0.231	0	-1.823	0	-0.374	-0.374	0.056	0.18	1.871	0.564	0.107	0.107	0.049	0	0.048	0	0.028	0.028
27934731	-0.28	0	-1.655	0	-0.339	-0.339	0.101	0.191	1.775	0.55	0.082	0.082	0.047	0	-0.096	0	0.036	0.036
27934743	-0.28	0	-1.655	0	-0.339	-0.339	0.115	0.197	1.655	0.543	0.082	0.082	0.047	0	-0.096	0	0.036	0.036
27934758	-0.3	0	-1.367	0	-0.339	-0.339	0.115	0.202	1.655	0.536	0.075	0.075	0.047	0	-0.12	0	0.036	0.036
27934773	-0.3	0	-1.367	0	-0.324	-0.324	0.15	0.213	1.535	0.521	0.057	0.057	0.046	0	-0.096	0	0.039	0.039
27934787	-0.316	0	-1.031	0	-0.324	-0.324	0.15	0.218	1.535	0.514	0.057	0.057	0.046	0	-0.096	0	0.039	0.039
27934802	-0.316	0	-1.031	0	-0.314	-0.314	0.17	0.228	1.247	0.498	0.046	0.046	0.046	0	-0.048	0	0.042	0.042
27934816	-0.319	0	-0.647	0	-0.311	-0.311	0.17	0.233	1.247	0.49	0.046	0.046	0.046	0	-0.048	0	0.043	0.043
27934830	-0.317	0	-0.312	0	-0.312	-0.312	0.173	0.238	0.839	0.481	0.045	0.045	0.042	0	-0.048	0	0.043	0.043
27934844	-0.317	0	-0.312	0	-0.314	-0.314	0.173	0.248	0.432	0.463	0.045	0.045	0.042	0	-0.048	0	0.043	0.043
27934860	-0.317	0	-0.12	0	-0.312	-0.312	0.171	0.252	0.144	0.454	0.045	0.045	0.035	0	-0.072	0	0.044	0.044
27934880	-0.319	0	-0.024	0	-0.312	-0.312	0.168	0.262	0	0.435	0.046	0.046	0.03	0	-0.168	0	0.044	0.044
27934902	-0.319	0	-0.024	0	-0.311	-0.311	0.168	0.27	0	0.416	0.048	0.048	0.03	0	-0.192	0	0.044	0.044
27934923	-0.317	0	0	0	-0.312	-0.312	0.162	0.282	-0.12	0.387	0.051	0.051	0.029	0	-0.144	0	0.044	0.044
27934945	-0.317	0	0	0	-0.312	-0.312	0.162	0.29	-0.12	0.366	0.051	0.051	0.029	0	-0.144	0	0.044	0.044
27934962	-0.317	0	0	0	-0.312	-0.312	0.151	0.293	-0.192	0.356	0.056	0.056	0.029	0	-0.144	0	0.044	0.044
27934985	-0.317	0	0	0	-0.312	-0.312	0.151	0.304	-0.192	0.322	0.056	0.056	0.027	0	-0.024	0	0.044	0.044
27935005	-0.317	0	0	0	-0.312	-0.312	0.151	0.311	-0.192	0.3	0.056	0.056	0.027	0	-0.024	0	0.044	0.044
27935031	-0.317	0	0	0	-0.312	-0.312	0.151	0.316	-0.192	0.278	0.056	0.056	0.027	0	-0.024	0	0.044	0.044
27935061	-0.317	0	0	0	-0.312	-0.312	0.147	0.324	-0.048	0.244	0.059	0.059	0.027	0	-0.024	0	0.044	0.044
27935086	-0.317	0	0	0	-0.312	-0.312	0.147	0.331	-0.048	0.209	0.059	0.059	0.027	0	-0.024	0	0.044	0.044
27935108	-0.317	0	0	0	-0.311	-0.311	0.147	0.335	-0.048	0.185	0.059	0.059	0.018	0	-0.096	0	0.044	0.044
27935130	-0.317	0	0	0	-0.311	-0.311	0.147	0.338	-0.048	0.161	0.059	0.059	0.018	0	-0.096	0	0.044	0.044
27935154	-0.317	0	0	0	-0.311	-0.311	0.147	0.343	0	0.125	0.059	0.059	0.019	0	-0.024	0	0.044	0.044
27935175	-0.317	0	0	0	-0.311	-0.311	0.145	0.345	0	0.1	0.06	0.06	0.019	0	-0.024	0	0.044	0.044
27935191	-0.317	0	0	0	-0.311	-0.311	0.144	0.346	-0.024	0.088	0.06	0.06	0.019	0	0.024	0	0.044	0.044
27935205	-0.317	0	0	0	-0.311	-0.311	0.144	0.347	-0.024	0.064	0.061	0.061	0.021	0	0.024	0	0.044	0.044
27935218	-0.317	0	0	0	-0.311	-0.311	0.142	0.348	-0.024	0.051	0.061	0.061	0.021	0	0.024	0	0.044	0.044
27935230	-0.317	0	0	0	-0.311	-0.311	0.142	0.348	-0.048	0.039	0.061	0.061	0.021	0	0.024	0	0.044	0.044
27935244	-0.317	0	0	0	-0.312	-0.312	0.142	0.349	-0.048	0.026	0.061	0.061	0.023	0	0.024	0	0.044	0.044
27935257	-0.317	0	0	0	-0.311	-0.311	0.142	0.349	-0.048	0	0.061	0.061	0.021	0	0.024	0	0.044	0.044
27935269	-0.317	0	0	0	-0.311	-0.311	0.142	0.349	-0.024	-0.013	0.061	0.061	0.021	0	0	0	0.044	0.044
27935279	-0.317	0	0	0	-0.311	-0.311	0.142	0.349	0	-0.026	0.061	0.061	0.021	0	0	0	0.044	0.044
27935291	-0.317	0	0	0	-0.311	-0.311	0.142	0.348	0	-0.039	0.061	0.061	0.021	0	0	0	0.044	0.044
27935303	-0.317	0	0	0	-0.311	-0.311	0.139	0.348	-0.024	-0.053	0.063	0.063	0.024	0	0	0	0.044	0.044
27935315	-0.317	0	0	0	-0.312	-0.312	0.139	0.347	-0.024	-0.065	0.063	0.063	0.024	0	0	0	0.044	0.044
27935327	-0.317	0	0	0	-0.312	-0.312	0.139	0.347	-0.024	-0.078	0.063	0.063	0.027	0	0.048	0	0.044	0.044
27935340	-0.317	0	0	0	-0.312	-0.312	0.139	0.345	-0.024	-0.105	0.063	0.063	0.029	0	0.072	0	0.044	0.044
27935352	-0.317	0	0	0	-0.313	-0.313	0.139	0.343	-0.024	-0.117	0.063	0.063	0.03	0	0.096	0	0.044	0.044
27935363	-0.317	0	0	0	-0.313	-0.313	0.139	0.342	-0.024	-0.129	0.063	0.063	0.03	0	0.096	0	0.044	0.044
27935376	-0.317	0	0	0	-0.313	-0.313	0.139	0.341	0	-0.141	0.063	0.063	0.03	0	0.096	0	0.044	0.044
27935388	-0.317	0	0	0	-0.313	-0.313	0.139	0.339	0	-0.153	0.063	0.063	0.03	0	0.072	0	0.044	0.044
27935400	-0.317	0	0	0	-0.313	-0.313	0.139	0.338	0	-0.165	0.063	0.063	0.032	0	0.048	0	0.044	0.044
27935411	-0.317	0	0	0	-0.313	-0.313	0.139	0.334	0	-0.19	0.063	0.063	0.032	0	0.048	0	0.044	0.044
27935424	-0.317	0	0	0	-0.313	-0.313	0.139	0.332	0	-0.202	0.063	0.063	0.033	0	0.024	0	0.044	0.044
27935437	-0.317	0	0	0	-0.313	-0.313	0.139	0.33	0	-0.214	0.063	0.063	0.033	0	0.024	0	0.044	0.044
27935453	-0.317	0	0	0	-0.313	-0.313	0.139	0.326	0	-0.237	0.063	0.063	0.033	0	0.024	0	0.044	0.044
27935470	-0.317	0	0	0	-0.313	-0.313	0.139	0.323	0	-0.249	0.063	0.063	0.033	0	0.024	0	0.044	0.044
27935486	-0.317	0	0	0	-0.313	-0.313	0.139	0.318	0	-0.271	0.063	0.063	0.033	0	0.024	0	0.044	0.044
27935500	-0.317	0	0	0	-0.313	-0.313	0.139	0.315	0	-0.283	0.063	0.063	0.033	0	0.024	0	0.044	0.044
27935513	-0.317	0	0	0	-0.313	-0.313	0.138	0.309	0	-0.306	0.064	0.064	0.032	0	0	0	0.044	0.044
27935526	-0.317	0	0	0	-0.313	-0.313	0.138	0.306	0	-0.317	0.064	0.064	0.032	0	0	0	0.044	0.044
27935541	-0.317	0	0	0	-0.313	-0.313	0.138	0.303	0	-0.328	0.064	0.064	0.032	0	0	0	0.044	0.044
27935555	-0.317	0	0	0	-0.313	-0.313	0.138	0.295	0	-0.35	0.064	0.064	0.032	0	0	0	0.044	0.044
27935568	-0.317	0	0	0	-0.313	-0.313	0.138	0.292	0	-0.36	0.064	0.064	0.032	0	0	0	0.044	0.044
27935580	-0.317	0	0	0	-0.313	-0.313	0.138	0.288	0	-0.371	0.064	0.064	0.032	0	0	0	0.044	0.044
27935594	-0.317	0	0	0	-0.313	-0.313	0.133	0.281	-0.048	-0.391	0.066	0.066	0.032	0	0	0	0.044	0.044
27935608	-0.317	0	0	0	-0.313	-0.313	0.133	0.276	-0.048	-0.402	0.066	0.066	0.032	0	0	0	0.044	0.044
27935624	-0.317	0	0	0	-0.313	-0.313	0.124	0.272	-0.096	-0.412	0.066	0.066	0.032	0	0	0	0.044	0.044
27935638	-0.317	0	0	0	-0.313	-0.313	0.121	0.263	-0.144	-0.432	0.073	0.073	0.032	0	0	0	0.044	0.044
27935651	-0.317	0	0	0	-0.313	-0.313	0.111	0.259	-0.24	-0.441	0.073	0.073	0.032	0	0	0	0.044	0.044
27935662	-0.317	0	0	0	-0.313	-0.313	0.108	0.254	-0.288	-0.451	0.077	0.077	0.032	0	0	0	0.044	0.044
27935677	-0.317	0	0	0	-0.313	-0.313	0.108	0.245	-0.288	-0.469	0.079	0.079	0.032	0	0	0	0.044	0.044
27935689	-0.317	0	0	0	-0.314	-0.314	0.099	0.24	-0.36	-0.477	0.084	0.084	0.032	0	0	0	0.044	0.044
27935702	-0.317	0	0	0	-0.314	-0.314	0.092	0.235	-0.36	-0.486	0.084	0.084	0.032	0	0	0	0.044	0.044
27935715	-0.316	0	0	0	-0.314	-0.314	0.085	0.23	-0.384	-0.494	0.088	0.088	0.032	0	0	0	0.044	0.044
27935727	-0.316	0	0	0	-0.315	-0.315	0.085	0.22	-0.384	-0.511	0.091	0.091	0.032	0	0	0	0.044	0.044
27935741	-0.316	0	0	0	-0.315	-0.315	0.078	0.215	-0.384	-0.519	0.095	0.095	0.032	0	0	0	0.044	0.044
27935753	-0.316	0	0	0	-0.315	-0.315	0.07	0.21	-0.408	-0.526	0.095	0.095	0.033	0	0	0	0.044	0.044
27935767	-0.316	0	0	0	-0.316	-0.316	0.07	0.204	-0.408	-0.534	0.099	0.099	0.033	0	0	0	0.044	0.044
27935778	-0.316	0	0	0	-0.316	-0.316	0.064	0.198	-0.408	-0.541	0.099	0.099	0.035	0	0	0	0.044	0.044
27935791	-0.314	0	0	0	-0.317	-0.317	0.062	0.187	-0.384	-0.556	0.103	0.103	0.035	0	0	0	0.044	0.044
27935804	-0.311	0	0.024	0	-0.317	-0.317	0.062	0.181	-0.384	-0.562	0.103	0.103	0.035	0	0.024	0	0.044	0.044
27935817	-0.311	0	0.024	0	-0.32	-0.32	0.062	0.176	-0.24	-0.569	0.103	0.103	0.033	0	0.024	0	0.043	0.043
27935830	-0.303	0	0.048	0	-0.325	-0.325	0.062	0.164	-0.24	-0.581	0.104	0.104	0.033	0	0.024	0	0.042	0.042
27935843	-0.303	0	0.048	0	-0.325	-0.325	0.062	0.158	-0.24	-0.586	0.104	0.104	0.033	0	0.024	0	0.042	0.042
27935856	-0.303	0	0.048	0	-0.325	-0.325	0.058	0.152	-0.072	-0.592	0.104	0.104	0.033	0	0.024	0	0.042	0.042
27935869	-0.277	0	0.408	0	-0.325	-0.325	0.058	0.146	-0.072	-0.598	0.106	0.106	0.032	0	-0.024	0	0.042	0.042
27935883	-0.277	0	0.408	0	-0.342	-0.342	0.058	0.133	-0.072	-0.608	0.107	0.107	0.032	0	-0.024	0	0.039	0.039
27935896	-0.268	0	0.552	0	-0.348	-0.348	0.058	0.127	-0.072	-0.613	0.107	0.107	0.032	0	-0.024	0	0.038	0.038
27935910	-0.247	0	0.647	0	-0.348	-0.348	0.058	0.12	-0.048	-0.618	0.107	0.107	0.032	0	0	0	0.038	0.038
27935924	-0.247	0	0.647	0	-0.362	-0.362	0.058	0.108	-0.024	-0.626	0.107	0.107	0.032	0	0	0	0.035	0.035
27935937	-0.247	0	0.647	0	-0.362	-0.362	0.058	0.102	-0.024	-0.629	0.107	0.107	0.032	0	0	0	0.035	0.035
27935954	-0.247	0	0.647	0	-0.362	-0.362	0.058	0.089	-0.024	-0.636	0.107	0.107	0.032	0	0	0	0.035	0.035
27935975	-0.23	0	0.576	0	-0.373	-0.373	0.058	0.076	-0.024	-0.642	0.108	0.108	0.032	0	0	0	0.032	0.032
27935998	-0.23	0	0.576	0	-0.374	-0.374	0.047	0.063	-0.048	-0.647	0.114	0.114	0.032	0	0	0	0.032	0.032
27936015	-0.227	0	0.216	0	-0.376	-0.376	0.047	0.05	-0.12	-0.651	0.114	0.114	0.033	0	0	0	0.032	0.032
27936030	-0.227	0	0.072	0	-0.376	-0.376	0.047	0.042	-0.12	-0.653	0.114	0.114	0.033	0	0	0	0.032	0.032
27936043	-0.227	0	0.072	0	-0.376	-0.376	0.047	0.035	-0.096	-0.654	0.114	0.114	0.033	0	0	0	0.032	0.032
27936055	-0.227	0	0	0	-0.376	-0.376	0.047	0.029	-0.024	-0.656	0.114	0.114	0.032	0	0	0	0.032	0.032
27936069	-0.227	0	0	0	-0.376	-0.376	0.047	0.015	0	-0.657	0.114	0.114	0.032	0	0	0	0.032	0.032
27936083	-0.227	0	0	0	-0.376	-0.376	0.047	0.008	0	-0.658	0.114	0.114	0.032	0	0	0	0.032	0.032
27936095	-0.227	0	0	0	-0.376	-0.376	0.047	0.001	0	-0.658	0.114	0.114	0.032	0	0	0	0.032	0.032
27936108	-0.227	0	0	0	-0.375	-0.375	0.047	-0.013	0	-0.657	0.114	0.114	0.029	0	-0.024	0	0.032	0.032
27936121	-0.227	0	0	0	-0.375	-0.375	0.047	-0.019	0	-0.657	0.114	0.114	0.024	0	-0.048	0	0.032	0.032
27936135	-0.227	0	0	0	-0.374	-0.374	0.047	-0.026	0	-0.656	0.114	0.114	0.023	0	-0.12	0	0.032	0.032
27936147	-0.227	0	0	0	-0.374	-0.374	0.047	-0.032	0	-0.655	0.114	0.114	0.015	0	-0.192	0	0.032	0.032
27936161	-0.227	0	0	0	-0.373	-0.373	0.047	-0.047	0	-0.652	0.114	0.114	0.015	0	-0.192	0	0.032	0.032
27936174	-0.227	0	0	0	-0.373	-0.373	0.047	-0.053	0	-0.65	0.114	0.114	0.012	0	-0.24	0	0.032	0.032
27936187	-0.227	0	0	0	-0.373	-0.373	0.047	-0.06	0	-0.648	0.114	0.114	0.012	0	-0.24	0	0.032	0.032
27936200	-0.227	0	0	0	-0.373	-0.373	0.047	-0.066	0	-0.646	0.114	0.114	0.01	0	-0.192	0	0.032	0.032
27936213	-0.227	0	0	0	-0.373	-0.373	0.047	-0.08	0	-0.64	0.114	0.114	0.01	0	-0.12	0	0.032	0.032
27936226	-0.227	0	0	0	-0.373	-0.373	0.047	-0.087	0	-0.637	0.114	0.114	0.01	0	-0.12	0	0.032	0.032
27936238	-0.227	0	0	0	-0.373	-0.373	0.047	-0.093	0	-0.634	0.114	0.114	0.01	0	-0.048	0	0.032	0.032
27936251	-0.227	0	0	0	-0.373	-0.373	0.047	-0.099	0	-0.631	0.114	0.114	0.01	0	-0.024	0	0.032	0.032
27936263	-0.227	0	0	0	-0.373	-0.373	0.047	-0.113	0	-0.623	0.114	0.114	0.01	0	0	0	0.032	0.032
27936275	-0.227	0	0	0	-0.373	-0.373	0.047	-0.119	0	-0.619	0.114	0.114	0.01	0	0	0	0.032	0.032
27936288	-0.227	0	0	0	-0.373	-0.373	0.047	-0.126	0	-0.614	0.114	0.114	0.01	0	0	0	0.032	0.032
27936303	-0.227	0	0	0	-0.373	-0.373	0.047	-0.132	0	-0.609	0.114	0.114	0.01	0	0	0	0.032	0.032
27936317	-0.227	0	0	0	-0.373	-0.373	0.047	-0.144	0	-0.599	0.114	0.114	0.012	0	0	0	0.032	0.032
27936329	-0.227	0	0	0	-0.373	-0.373	0.047	-0.15	0	-0.594	0.114	0.114	0.012	0	0	0	0.032	0.032
27936343	-0.227	0	0	0	-0.373	-0.373	0.047	-0.156	0	-0.588	0.114	0.114	0.012	0	0	0	0.032	0.032
27936356	-0.227	0	0	0	-0.373	-0.373	0.047	-0.169	0	-0.576	0.114	0.114	0.012	0	0	0	0.032	0.032
27936370	-0.227	0	0	0	-0.373	-0.373	0.047	-0.174	0	-0.57	0.114	0.114	0.012	0	0	0	0.032	0.032
27936382	-0.227	0	0	0	-0.373	-0.373	0.047	-0.18	0	-0.564	0.114	0.114	0.012	0	0	0	0.032	0.032
27936394	-0.227	0	0	0	-0.373	-0.373	0.047	-0.186	0	-0.557	0.114	0.114	0.012	0	0	0	0.032	0.032
27936406	-0.227	0	0	0	-0.373	-0.373	0.047	-0.191	0	-0.551	0.114	0.114	0.012	0	0	0	0.032	0.032
27936418	-0.227	0	0	0	-0.373	-0.373	0.047	-0.202	0	-0.537	0.114	0.114	0.012	0	0	0	0.032	0.032
27936430	-0.227	0	0	0	-0.373	-0.373	0.047	-0.208	0	-0.529	0.114	0.114	0.012	0	0	0	0.032	0.032
27936442	-0.227	0	0	0	-0.365	-0.365	0.047	-0.213	0	-0.521	0.114	0.114	-0.043	0	-0.528	0	0.032	0.032
27936454	-0.227	0	0	0	-0.365	-0.365	0.047	-0.218	0	-0.513	0.114	0.114	-0.056	0	-0.6	0	0.032	0.032
27936467	-0.227	0	0	0	-0.363	-0.363	0.047	-0.223	0	-0.506	0.114	0.114	-0.056	0	-0.6	0	0.032	0.032
27936482	-0.227	0	0	0	-0.362	-0.362	0.047	-0.234	0	-0.488	0.114	0.114	-0.068	0	-0.647	0	0.032	0.032
27936502	-0.227	0	0	0	-0.362	-0.362	0.047	-0.244	0	-0.471	0.114	0.114	-0.068	0	-0.647	0	0.032	0.032
27936515	-0.227	0	0	0	-0.362	-0.362	0.047	-0.248	0	-0.462	0.114	0.114	-0.068	0	-0.647	0	0.032	0.032
27936528	-0.227	0	0	0	-0.361	-0.361	0.047	-0.254	0	-0.452	0.114	0.114	-0.073	0	-0.408	0	0.032	0.032
27936542	-0.227	0	0	0	-0.362	-0.362	0.047	-0.262	0	-0.434	0.114	0.114	-0.069	0	-0.192	0	0.032	0.032
27936556	-0.227	0	0	0	-0.362	-0.362	0.047	-0.267	0	-0.424	0.114	0.114	-0.069	0	-0.192	0	0.032	0.032
27936574	-0.227	0	0	0	-0.362	-0.362	0.047	-0.275	0	-0.405	0.114	0.114	-0.065	0	0	0	0.032	0.032
27936588	-0.227	0	0	0	-0.362	-0.362	0.047	-0.279	0	-0.395	0.114	0.114	-0.062	0	0.096	0	0.032	0.032
27936601	-0.224	0	0	0	-0.365	-0.365	0.047	-0.287	0	-0.375	0.114	0.114	-0.062	0	0.096	0	0.032	0.032
27936613	-0.224	0	0	0	-0.367	-0.367	0.047	-0.29	0	-0.365	0.114	0.114	-0.048	0	0.192	0	0.032	0.032
27936625	-0.217	0	0.096	0	-0.37	-0.37	0.047	-0.294	0	-0.355	0.114	0.114	-0.048	0	0.192	0	0.031	0.031
27936639	-0.205	0	0.216	0	-0.373	-0.373	0.047	-0.297	0	-0.344	0.114	0.114	-0.033	0	0.336	0	0.031	0.031
27936651	-0.205	0	0.216	0	-0.382	-0.382	0.047	-0.304	0	-0.322	0.115	0.115	-0.019	0	0.504	0	0.029	0.029
27936663	-0.185	0	0.36	0	-0.395	-0.395	0.046	-0.308	0	-0.31	0.116	0.116	-0.019	0	0.504	0	0.026	0.026
27936676	-0.179	0	0.504	0	-0.4	-0.4	0.046	-0.311	0	-0.299	0.116	0.116	-0.011	0	0.576	0	0.026	0.026
27936689	-0.179	0	0.504	0	-0.4	-0.4	0.046	-0.314	0	-0.288	0.116	0.116	-0.011	0	0.576	0	0.026	0.026
27936702	-0.179	0	0.504	0	-0.401	-0.401	0.046	-0.319	0	-0.265	0.116	0.116	-0.008	0	0.456	0	0.026	0.026
27936713	-0.135	0	0.839	0	-0.428	-0.428	0.046	-0.322	0	-0.253	0.116	0.116	-0.008	0	0.456	0	0.019	0.019
27936727	-0.122	0	0.935	0	-0.436	-0.436	0.046	-0.325	0	-0.241	0.116	0.116	-0.008	0	0.288	0	0.018	0.018
27936742	-0.122	0	0.935	0	-0.436	-0.436	0.046	-0.327	0	-0.228	0.116	0.116	-0.007	0	0.096	0	0.018	0.018
27936755	-0.104	0	0.983	0	-0.447	-0.447	0.046	-0.332	0	-0.205	0.116	0.116	-0.005	0	0.072	0	0.015	0.015
27936769	-0.099	0	0.911	0	-0.45	-0.45	0.046	-0.334	0	-0.193	0.117	0.117	-0.005	0	0.072	0	0.014	0.014
27936783	-0.093	0	0.719	0	-0.45	-0.45	0.046	-0.336	0	-0.18	0.117	0.117	-0.004	0	0.048	0	0.014	0.014
27936795	-0.093	0	0.719	0	-0.453	-0.453	0.044	-0.339	0	-0.156	0.118	0.118	-0.005	0	0.048	0	0.013	0.013
27936810	-0.093	0	0.432	0	-0.453	-0.453	0.044	-0.341	0	-0.143	0.118	0.118	-0.005	0	0.048	0	0.013	0.013
27936823	-0.093	0	0.264	0	-0.453	-0.453	0.046	-0.342	0	-0.131	0.117	0.117	-0.007	0	0	0	0.013	0.013
27936836	-0.093	0	0.096	0	-0.453	-0.453	0.044	-0.344	0	-0.106	0.118	0.118	-0.007	0	0	0	0.013	0.013
27936850	-0.093	0	0.096	0	-0.453	-0.453	0.046	-0.346	0	-0.093	0.117	0.117	-0.007	0	0	0	0.013	0.013
27936861	-0.093	0	0.024	0	-0.452	-0.452	0.046	-0.346	0	-0.08	0.117	0.117	-0.013	0	-0.072	0	0.013	0.013
27936875	-0.093	0	0	0	-0.451	-0.451	0.046	-0.347	0	-0.067	0.117	0.117	-0.02	0	-0.12	0	0.013	0.013
27936889	-0.093	0	0	0	-0.45	-0.45	0.046	-0.348	0	-0.041	0.117	0.117	-0.03	0	-0.24	0	0.013	0.013
27936901	-0.093	0	0	0	-0.449	-0.449	0.046	-0.349	0	-0.029	0.117	0.117	-0.036	0	-0.336	0	0.013	0.013
27936914	-0.093	0	0	0	-0.449	-0.449	0.046	-0.349	0	-0.016	0.117	0.117	-0.036	0	-0.336	0	0.013	0.013
27936927	-0.093	0	0	0	-0.447	-0.447	0.044	-0.349	0	-0.004	0.117	0.117	-0.046	0	-0.432	0	0.014	0.014
27936940	-0.093	0	0	0	-0.447	-0.447	0.044	-0.349	0	0.021	0.118	0.118	-0.05	0	-0.456	0	0.014	0.014
27936953	-0.093	0	0	0	-0.446	-0.446	0.044	-0.349	0	0.033	0.118	0.118	-0.054	0	-0.432	0	0.014	0.014
27936965	-0.093	0	0	0	-0.446	-0.446	0.046	-0.348	0	0.046	0.117	0.117	-0.056	0	-0.384	0	0.014	0.014
27936979	-0.093	0	0	0	-0.446	-0.446	0.046	-0.347	0	0.071	0.117	0.117	-0.056	0	-0.384	0	0.014	0.014
27936995	-0.093	0	0	0	-0.445	-0.445	0.046	-0.346	0	0.084	0.117	0.117	-0.06	0	-0.24	0	0.014	0.014
27937017	-0.093	0	0	0	-0.445	-0.445	0.044	-0.344	0	0.109	0.117	0.117	-0.06	0	-0.24	0	0.014	0.014
27937033	-0.093	0	0	0	-0.446	-0.446	0.044	-0.342	0	0.133	0.118	0.118	-0.057	0	-0.096	0	0.014	0.014
27937051	-0.093	0	0	0	-0.446	-0.446	0.044	-0.339	0	0.157	0.118	0.118	-0.056	0	0	0	0.014	0.014
27937068	-0.093	0	0	0	-0.446	-0.446	0.044	-0.337	0	0.169	0.118	0.118	-0.056	0	0	0	0.014	0.014
27937083	-0.093	0	0	0	-0.446	-0.446	0.046	-0.334	0	0.193	0.117	0.117	-0.056	0	0.048	0	0.014	0.014
27937103	-0.093	0	0	0	-0.446	-0.446	0.046	-0.33	0	0.217	0.117	0.117	-0.056	0	0.048	0	0.014	0.014
27937114	-0.093	0	0	0	-0.446	-0.446	0.046	-0.327	0	0.228	0.117	0.117	-0.056	0	0	0	0.014	0.014
27937127	-0.093	0	0	0	-0.446	-0.446	0.044	-0.325	0	0.241	0.117	0.117	-0.056	0	0	0	0.014	0.014
27937143	-0.093	0	0	0	-0.446	-0.446	0.046	-0.319	0	0.265	0.117	0.117	-0.056	0	0	0	0.014	0.014
27937156	-0.093	0	0	0	-0.446	-0.446	0.046	-0.317	0	0.276	0.117	0.117	-0.056	0	0	0	0.014	0.014
27937168	-0.093	0	0	0	-0.446	-0.446	0.046	-0.314	0	0.289	0.117	0.117	-0.056	0	0	0	0.014	0.014
27937179	-0.093	0	0	0	-0.446	-0.446	0.046	-0.311	0	0.3	0.117	0.117	-0.056	0	0	0	0.014	0.014
27937192	-0.093	0	0	0	-0.446	-0.446	0.046	-0.308	0	0.311	0.117	0.117	-0.056	0	0	0	0.014	0.014
27937205	-0.093	0	0	0	-0.446	-0.446	0.046	-0.301	0	0.332	0.117	0.117	-0.056	0	0	0	0.014	0.014
27937218	-0.093	0	0	0	-0.446	-0.446	0.046	-0.298	0	0.343	0.117	0.117	-0.056	0	0	0	0.014	0.014
27937229	-0.093	0	0	0	-0.446	-0.446	0.046	-0.294	0	0.354	0.117	0.117	-0.056	0	0	0	0.014	0.014
27937242	-0.093	0	0	0	-0.446	-0.446	0.046	-0.29	0	0.365	0.117	0.117	-0.056	0	0	0	0.014	0.014
27937255	-0.093	0	0	0	-0.446	-0.446	0.046	-0.283	0	0.385	0.117	0.117	-0.056	0	0	0	0.014	0.014
27937269	-0.093	0	0	0	-0.446	-0.446	0.046	-0.279	0	0.395	0.117	0.117	-0.056	0	0	0	0.014	0.014
27937282	-0.093	0	0	0	-0.446	-0.446	0.046	-0.275	0	0.405	0.117	0.117	-0.056	0	0	0	0.014	0.014
27937295	-0.093	0	0	0	-0.435	-0.435	0.046	-0.267	0	0.424	0.117	0.117	-0.131	0	-0.695	0	0.014	0.014
27937308	-0.093	0	0	0	-0.435	-0.435	0.046	-0.262	0	0.435	0.117	0.117	-0.131	0	-0.695	0	0.014	0.014
27937322	-0.093	0	0	0	-0.433	-0.433	0.046	-0.258	0	0.444	0.116	0.116	-0.149	0	-0.743	0	0.014	0.014
27937335	-0.093	0	0	0	-0.432	-0.432	0.046	-0.248	0	0.462	0.116	0.116	-0.154	0	-0.719	0	0.014	0.014
27937348	-0.093	0	0	0	-0.432	-0.432	0.046	-0.244	0	0.471	0.116	0.116	-0.162	0	-0.647	0	0.014	0.014
27937362	-0.093	0	0	0	-0.431	-0.431	0.046	-0.239	0	0.479	0.116	0.116	-0.168	0	-0.552	0	0.014	0.014
27937376	-0.093	0	0	0	-0.43	-0.43	0.046	-0.229	0	0.497	0.116	0.116	-0.168	0	-0.552	0	0.014	0.014
27937390	-0.093	0	0	0	-0.43	-0.43	0.046	-0.224	0	0.505	0.116	0.116	-0.169	0	-0.408	0	0.014	0.014
27937403	-0.093	0	0	0	-0.43	-0.43	0.046	-0.219	0	0.513	0.116	0.116	-0.166	0	-0.336	0	0.014	0.014
27937417	-0.093	0	0	0	-0.431	-0.431	0.046	-0.208	0	0.528	0.116	0.116	-0.166	0	-0.336	0	0.014	0.014
27937430	-0.093	0	0	0	-0.431	-0.431	0.046	-0.203	0	0.535	0.116	0.116	-0.166	0	-0.336	0	0.014	0.014
27937443	-0.093	0	0	0	-0.433	-0.433	0.046	-0.198	0	0.542	0.116	0.116	-0.151	0	0.072	0	0.014	0.014
27937457	-0.093	0	0	0	-0.434	-0.434	0.046	-0.187	0	0.556	0.116	0.116	-0.14	0	0.24	0	0.014	0.014
27937470	-0.093	0	0	0	-0.434	-0.434	0.046	-0.181	0	0.562	0.116	0.116	-0.14	0	0.24	0	0.014	0.014
27937486	-0.093	0	0	0	-0.436	-0.436	0.046	-0.17	0	0.575	0.116	0.116	-0.128	0	0.456	0	0.014	0.014
27937498	-0.093	0	0	0	-0.436	-0.436	0.046	-0.163	0	0.581	0.117	0.117	-0.125	0	0.528	0	0.014	0.014
27937513	-0.093	0	0	0	-0.436	-0.436	0.046	-0.157	0	0.587	0.117	0.117	-0.125	0	0.528	0	0.014	0.014
27937530	-0.093	0	0	0	-0.437	-0.437	0.046	-0.146	0	0.598	0.117	0.117	-0.119	0	0.432	0	0.014	0.014
27937542	-0.093	0	0	0	-0.437	-0.437	0.046	-0.139	0	0.603	0.117	0.117	-0.119	0	0.432	0	0.014	0.014
27937555	-0.095	0	0	0	-0.437	-0.437	0.046	-0.133	0	0.608	0.117	0.117	-0.119	0	0.432	0	0.014	0.014
27937567	-0.095	0	0	0	-0.436	-0.436	0.03	-0.126	-0.144	0.613	0.117	0.117	-0.12	0	0.048	0	0.014	0.014
27937578	-0.093	0	0	0	-0.436	-0.436	0.024	-0.12	-0.192	0.618	0.125	0.125	-0.12	0	0.048	0	0.014	0.014
27937592	-0.095	0	0	0	-0.437	-0.437	0.024	-0.108	-0.192	0.626	0.128	0.128	-0.122	0	0	0	0.014	0.014
27937606	-0.095	0	0	0	-0.436	-0.436	0.009	-0.101	-0.384	0.629	0.136	0.136	-0.122	0	-0.024	0	0.014	0.014
27937619	-0.095	0	0	0	-0.436	-0.436	-0.005	-0.089	-0.504	0.636	0.144	0.144	-0.122	0	-0.024	0	0.013	0.013
27937632	-0.093	0	0	0	-0.438	-0.438	-0.014	-0.082	-0.552	0.64	0.144	0.144	-0.116	0	0	0	0.013	0.013
27937645	-0.093	0	0	0	-0.438	-0.438	-0.014	-0.075	-0.552	0.642	0.149	0.149	-0.106	0	0.096	0	0.013	0.013
27937659	-0.093	0	0	0	-0.439	-0.439	-0.014	-0.069	-0.552	0.645	0.149	0.149	-0.106	0	0.096	0	0.013	0.013
27937673	-0.093	0	0	0	-0.441	-0.441	-0.034	-0.055	-0.647	0.65	0.16	0.16	-0.094	0	0.264	0	0.013	0.013
27937686	-0.095	0	0	0	-0.44	-0.44	-0.05	-0.049	-0.671	0.651	0.168	0.168	-0.094	0	0.264	0	0.013	0.013
27937701	-0.093	0	0	0	-0.443	-0.443	-0.056	-0.042	-0.671	0.653	0.168	0.168	-0.079	0	0.504	0	0.013	0.013
27937713	-0.093	0	0	0	-0.447	-0.447	-0.056	-0.028	-0.671	0.656	0.172	0.172	-0.056	0	0.647	0	0.013	0.013
27937727	-0.093	0	0	0	-0.447	-0.447	-0.074	-0.021	-0.647	0.657	0.182	0.182	-0.042	0	0.743	0	0.013	0.013
27937741	-0.095	0	0	0	-0.449	-0.449	-0.089	-0.015	-0.624	0.657	0.182	0.182	-0.042	0	0.743	0	0.013	0.013
27937754	-0.095	0	0	0	-0.45	-0.45	-0.089	-0.001	-0.624	0.658	0.19	0.19	-0.03	0	0.791	0	0.013	0.013
27937769	-0.095	0	0	0	-0.45	-0.45	-0.089	0.006	-0.624	0.658	0.19	0.19	-0.03	0	0.791	0	0.013	0.013
27937782	-0.095	0	0	0	-0.45	-0.45	-0.112	0.012	-0.671	0.657	0.19	0.19	-0.03	0	0.791	0	0.013	0.013
27937795	-0.095	0	0	0	-0.454	-0.454	-0.112	0.025	-0.671	0.656	0.202	0.202	-0.007	0	0.6	0	0.013	0.013
27937810	-0.093	0	0	0	-0.455	-0.455	-0.131	0.032	-0.671	0.655	0.211	0.211	-0.007	0	0.6	0	0.013	0.013
27937825	-0.093	0	0	0	-0.457	-0.457	-0.131	0.045	-0.671	0.652	0.211	0.211	0.006	0	0.552	0	0.013	0.013
27937839	-0.095	0	0	0	-0.459	-0.459	-0.145	0.052	-0.647	0.651	0.218	0.218	0.018	0	0.552	0	0.014	0.014
27937853	-0.095	0	0	0	-0.458	-0.458	-0.152	0.058	-0.624	0.649	0.218	0.218	0.018	0	0.552	0	0.014	0.014
27937866	-0.093	0	0	0	-0.459	-0.459	-0.159	0.071	-0.528	0.644	0.222	0.222	0.019	0	0.48	0	0.014	0.014
27937879	-0.093	0	0	0	-0.459	-0.459	-0.159	0.077	-0.528	0.641	0.225	0.225	0.018	0	0.36	0	0.014	0.014
27937893	-0.093	0	0	0	-0.459	-0.459	-0.157	0.084	-0.312	0.638	0.225	0.225	0.018	0	0.36	0	0.014	0.014
27937909	-0.095	0	0	0	-0.458	-0.458	-0.157	0.097	-0.24	0.632	0.224	0.224	0.012	0	0.072	0	0.014	0.014
27937921	-0.093	0	0	0	-0.457	-0.457	-0.157	0.103	-0.24	0.628	0.224	0.224	0.007	0	-0.072	0	0.014	0.014
27937935	-0.093	0	0	0	-0.458	-0.458	-0.157	0.11	-0.048	0.624	0.224	0.224	-0.005	0	-0.192	0	0.013	0.013
27937947	-0.093	0	0	0	-0.457	-0.457	-0.157	0.123	0	0.616	0.225	0.225	-0.017	0	-0.36	0	0.013	0.013
27937959	-0.095	0	0	0	-0.454	-0.454	-0.157	0.129	0	0.611	0.225	0.225	-0.017	0	-0.36	0	0.013	0.013
27937973	-0.093	0	0	0	-0.453	-0.453	-0.157	0.135	0	0.607	0.225	0.225	-0.027	0	-0.456	0	0.013	0.013
27937987	-0.093	0	0	0	-0.452	-0.452	-0.157	0.147	0	0.597	0.225	0.225	-0.039	0	-0.552	0	0.012	0.012
27938001	-0.093	0	0	0	-0.452	-0.452	-0.157	0.153	0	0.591	0.225	0.225	-0.039	0	-0.552	0	0.012	0.012
27938013	-0.095	0	0	0	-0.452	-0.452	-0.157	0.159	0	0.585	0.225	0.225	-0.04	0	-0.528	0	0.012	0.012
27938027	-0.095	0	0	0	-0.45	-0.45	-0.157	0.171	0	0.573	0.224	0.224	-0.042	0	-0.384	0	0.013	0.013
27938047	-0.093	0	0	0	-0.451	-0.451	-0.148	0.182	0.072	0.561	0.224	0.224	-0.042	0	-0.384	0	0.012	0.012
27938061	-0.093	0	0	0	-0.452	-0.452	-0.148	0.188	0.072	0.554	0.22	0.22	-0.036	0	-0.096	0	0.013	0.013
27938074	-0.093	0	0	0	-0.452	-0.452	-0.139	0.195	0.168	0.546	0.215	0.215	-0.033	0	0.024	0	0.013	0.013
27938087	-0.093	0	0	0	-0.452	-0.452	-0.131	0.2	0.216	0.539	0.211	0.211	-0.033	0	0.024	0	0.013	0.013
27938102	-0.093	0	0	0	-0.453	-0.453	-0.12	0.212	0.36	0.523	0.206	0.206	-0.027	0	0.096	0	0.013	0.013
27938120	-0.093	0	0	0	-0.453	-0.453	-0.12	0.217	0.36	0.515	0.206	0.206	-0.025	0	0.192	0	0.013	0.013
27938139	-0.093	0	0	0	-0.453	-0.453	-0.12	0.227	0.36	0.499	0.206	0.206	-0.025	0	0.192	0	0.013	0.013
27938158	-0.093	0	0	0	-0.453	-0.453	-0.12	0.237	0.36	0.482	0.206	0.206	-0.025	0	0.192	0	0.013	0.013
27938178	-0.093	0	0	0	-0.453	-0.453	-0.12	0.247	0.36	0.465	0.206	0.206	-0.025	0	0.192	0	0.013	0.013
27938191	-0.093	0	0	0	-0.453	-0.453	-0.12	0.251	0.36	0.456	0.206	0.206	-0.025	0	0.192	0	0.013	0.013
27938202	-0.093	0	0	0	-0.453	-0.453	-0.12	0.256	0.36	0.447	0.206	0.206	-0.025	0	0.192	0	0.013	0.013
27938216	-0.093	0	0	0	-0.453	-0.453	-0.12	0.266	0.36	0.427	0.206	0.206	-0.025	0	0.192	0	0.013	0.013
27938230	-0.093	0	0	0	-0.453	-0.453	-0.12	0.27	0.36	0.417	0.206	0.206	-0.025	0	0.192	0	0.013	0.013
27938243	-0.093	0	0	0	-0.453	-0.453	-0.12	0.274	0.36	0.408	0.206	0.206	-0.025	0	0.192	0	0.013	0.013
27938258	-0.093	0	0	0	-0.453	-0.453	-0.12	0.282	0.36	0.388	0.206	0.206	-0.025	0	0.192	0	0.013	0.013
27938271	-0.093	0	0	0	-0.452	-0.452	-0.074	0.286	0.216	0.378	0.182	0.182	-0.025	0	0.192	0	0.013	0.013
27938284	-0.093	0	0	0	-0.441	-0.441	-0.074	0.29	0.216	0.367	0.181	0.181	-0.103	0	-0.671	0	0.012	0.012
27938297	-0.093	0	0	0	-0.438	-0.438	-0.074	0.297	0.12	0.345	0.181	0.181	-0.123	0	-0.719	0	0.012	0.012
27938312	-0.093	0	0	0	-0.438	-0.438	-0.074	0.301	0.024	0.334	0.181	0.181	-0.139	0	-0.743	0	0.012	0.012
27938326	-0.093	0	0	0	-0.436	-0.436	-0.073	0.304	0	0.322	0.181	0.181	-0.139	0	-0.743	0	0.012	0.012
27938341	-0.093	0	0	0	-0.436	-0.436	-0.073	0.311	0	0.299	0.18	0.18	-0.139	0	-0.743	0	0.012	0.012
27938355	-0.093	0	0	0	-0.433	-0.433	-0.073	0.314	0	0.287	0.179	0.179	-0.158	0	-0.743	0	0.011	0.011
27938369	-0.093	0	0	0	-0.433	-0.433	-0.074	0.317	0	0.275	0.18	0.18	-0.175	0	-0.743	0	0.011	0.011
27938384	-0.093	0	0	0	-0.43	-0.43	-0.074	0.323	0	0.251	0.18	0.18	-0.183	0	-0.719	0	0.011	0.011
27938396	-0.093	0	0	0	-0.43	-0.43	-0.074	0.325	0	0.239	0.18	0.18	-0.183	0	-0.719	0	0.011	0.011
27938409	-0.093	0	0	0	-0.43	-0.43	-0.074	0.327	0	0.228	0.179	0.179	-0.183	0	-0.6	0	0.011	0.011
27938423	-0.093	0	0	0	-0.43	-0.43	-0.073	0.332	0	0.203	0.179	0.179	-0.183	0	-0.504	0	0.011	0.011
27938435	-0.093	0	0	0	-0.43	-0.43	-0.073	0.334	0	0.191	0.179	0.179	-0.18	0	-0.336	0	0.011	0.011
27938447	-0.095	0	0	0	-0.431	-0.431	-0.073	0.336	0	0.178	0.179	0.179	-0.175	0	-0.096	0	0.011	0.011
27938461	-0.095	0	0	0	-0.43	-0.43	-0.074	0.338	0	0.166	0.179	0.179	-0.175	0	-0.096	0	0.011	0.011
27938474	-0.093	0	0	0	-0.43	-0.43	-0.073	0.339	0	0.154	0.179	0.179	-0.172	0	0.072	0	0.011	0.011
27938487	-0.093	0	0	0	-0.432	-0.432	-0.073	0.342	0	0.129	0.179	0.179	-0.168	0	0.144	0	0.011	0.011
27938500	-0.093	0	0	0	-0.432	-0.432	-0.073	0.343	0	0.117	0.179	0.179	-0.168	0	0.144	0	0.011	0.011
27938513	-0.095	0	0	0	-0.434	-0.434	-0.073	0.345	0	0.105	0.179	0.179	-0.152	0	0.312	0	0.012	0.012
27938526	-0.093	0	0	0	-0.436	-0.436	-0.073	0.346	0	0.079	0.18	0.18	-0.14	0	0.432	0	0.012	0.012
27938540	-0.093	0	0	0	-0.437	-0.437	-0.073	0.347	0	0.065	0.18	0.18	-0.131	0	0.528	0	0.012	0.012
27938559	-0.093	0	0	0	-0.437	-0.437	-0.073	0.348	0	0.04	0.18	0.18	-0.131	0	0.528	0	0.012	0.012
27938574	-0.093	0	0	0	-0.437	-0.437	-0.073	0.349	0	0.028	0.18	0.18	-0.117	0	0.528	0	0.012	0.012
27938587	-0.093	0	0	0	-0.439	-0.439	-0.073	0.349	0	0.003	0.18	0.18	-0.112	0	0.456	0	0.012	0.012
27938601	-0.093	0	0	0	-0.44	-0.44	-0.073	0.349	0	-0.009	0.18	0.18	-0.112	0	0.456	0	0.012	0.012
27938613	-0.093	0	0	0	-0.44	-0.44	-0.073	0.349	0	-0.021	0.18	0.18	-0.112	0	0.336	0	0.012	0.012
27938627	-0.093	0	0	0	-0.44	-0.44	-0.073	0.348	0	-0.046	0.18	0.18	-0.112	0	0.216	0	0.012	0.012
27938639	-0.093	0	0	0	-0.44	-0.44	-0.073	0.348	0	-0.06	0.18	0.18	-0.112	0	0.216	0	0.012	0.012
27938651	-0.093	0	0	0	-0.44	-0.44	-0.073	0.347	0	-0.073	0.18	0.18	-0.112	0	0.216	0	0.012	0.012
27938662	-0.093	0	0	0	-0.44	-0.44	-0.073	0.346	0	-0.086	0.18	0.18	-0.112	0	0.216	0	0.012	0.012
27938675	-0.093	0	0	0	-0.44	-0.44	-0.073	0.345	0	-0.098	0.18	0.18	-0.112	0	0.216	0	0.012	0.012
27938687	-0.093	0	0	0	-0.44	-0.44	-0.073	0.344	0	-0.111	0.18	0.18	-0.112	0	0.216	0	0.012	0.012
27938699	-0.093	0	0	0	-0.44	-0.44	-0.073	0.343	0	-0.124	0.18	0.18	-0.112	0	0.216	0	0.012	0.012
27938711	-0.093	0	0	0	-0.44	-0.44	-0.073	0.34	0	-0.149	0.18	0.18	-0.112	0	0.216	0	0.012	0.012
27938724	-0.093	0	0	0	-0.44	-0.44	-0.073	0.338	0	-0.161	0.18	0.18	-0.112	0	0.216	0	0.012	0.012
27938738	-0.093	0	0	0	-0.446	-0.446	-0.073	0.337	0	-0.173	0.181	0.181	-0.065	0	0.456	0	0.013	0.013
27938752	-0.093	0	0	0	-0.447	-0.447	-0.073	0.333	0	-0.197	0.181	0.181	-0.05	0	0.6	0	0.013	0.013
27938764	-0.093	0	0	0	-0.449	-0.449	-0.073	0.331	0	-0.209	0.181	0.181	-0.05	0	0.6	0	0.013	0.013
27938780	-0.093	0	0	0	-0.45	-0.45	-0.073	0.329	0	-0.222	0.181	0.181	-0.039	0	0.647	0	0.013	0.013
27938794	-0.093	0	0	0	-0.451	-0.451	-0.073	0.324	0	-0.246	0.181	0.181	-0.03	0	0.647	0	0.013	0.013
27938808	-0.093	0	0	0	-0.451	-0.451	-0.073	0.321	0	-0.257	0.181	0.181	-0.027	0	0.552	0	0.013	0.013
27938823	-0.093	0	0	0	-0.452	-0.452	-0.073	0.316	0	-0.28	0.181	0.181	-0.023	0	0.456	0	0.013	0.013
27938837	-0.093	0	0	0	-0.452	-0.452	-0.073	0.313	0	-0.291	0.181	0.181	-0.023	0	0.456	0	0.013	0.013
27938853	-0.093	0	0	0	-0.453	-0.453	-0.073	0.307	0	-0.313	0.181	0.181	-0.02	0	0.336	0	0.013	0.013
27938867	-0.093	0	0	0	-0.453	-0.453	-0.073	0.304	0	-0.324	0.181	0.181	-0.02	0	0.336	0	0.013	0.013
27938883	-0.093	0	0	0	-0.453	-0.453	-0.07	0.3	0.024	-0.335	0.181	0.181	-0.02	0	0.336	0	0.013	0.013
27938898	-0.093	0	0	0	-0.454	-0.454	-0.068	0.293	0.048	-0.357	0.179	0.179	-0.011	0	0.144	0	0.013	0.013
27938912	-0.093	0	0	0	-0.455	-0.455	-0.068	0.29	0.048	-0.367	0.178	0.178	-0.004	0	0.168	0	0.013	0.013
27938927	-0.093	0	0	0	-0.455	-0.455	-0.068	0.282	0.048	-0.389	0.178	0.178	-0.004	0	0.168	0	0.013	0.013
27938941	-0.093	0	0	0	-0.455	-0.455	-0.068	0.278	0.048	-0.399	0.178	0.178	-0.004	0	0.168	0	0.013	0.013
27938955	-0.093	0	0	0	-0.455	-0.455	-0.068	0.269	0.024	-0.418	0.178	0.178	-0.004	0	0.168	0	0.013	0.013
27938968	-0.093	0	0	0	-0.455	-0.455	-0.068	0.265	0.024	-0.428	0.178	0.178	-0.004	0	0.168	0	0.013	0.013
27938982	-0.093	0	0	0	-0.455	-0.455	-0.068	0.261	0.024	-0.437	0.178	0.178	0.007	0	0.192	0	0.013	0.013
27938997	-0.093	0	0	0	-0.457	-0.457	-0.068	0.252	0	-0.455	0.178	0.178	0.007	0	0.192	0	0.013	0.013
27939011	-0.093	0	0	0	-0.457	-0.457	-0.068	0.247	0	-0.464	0.178	0.178	0.007	0	0.192	0	0.013	0.013
27939025	-0.093	0	0	0	-0.456	-0.456	-0.068	0.238	0	-0.481	0.178	0.178	0.006	0	0	0	0.013	0.013
27939038	-0.093	0	0	0	-0.456	-0.456	-0.068	0.233	0	-0.49	0.178	0.178	0.006	0	0	0	0.013	0.013
27939052	-0.093	0	0	0	-0.457	-0.457	-0.068	0.227	0	-0.499	0.178	0.178	0.007	0	0	0	0.013	0.013
27939069	-0.093	0	0	0	-0.457	-0.457	-0.068	0.217	0	-0.515	0.178	0.178	0.007	0	0	0	0.013	0.013
27939088	-0.093	0	0	0	-0.457	-0.457	-0.068	0.207	0	-0.53	0.178	0.178	0.007	0	0	0	0.013	0.013
27939102	-0.093	0	0	0	-0.457	-0.457	-0.068	0.201	0	-0.538	0.178	0.178	0.007	0	0	0	0.013	0.013
27939117	-0.093	0	0	0	-0.457	-0.457	-0.068	0.195	0	-0.545	0.178	0.178	0.007	0	0	0	0.013	0.013
27939129	-0.093	0	0	0	-0.457	-0.457	-0.068	0.183	0	-0.56	0.178	0.178	0.007	0	0	0	0.013	0.013
27939144	-0.093	0	0	0	-0.461	-0.461	-0.068	0.177	0	-0.566	0.178	0.178	0.041	0	0.36	0	0.014	0.014
27939158	-0.093	0	0	0	-0.463	-0.463	-0.068	0.172	0	-0.573	0.178	0.178	0.05	0	0.48	0	0.014	0.014
27939171	-0.093	0	0	0	-0.465	-0.465	-0.066	0.16	0	-0.584	0.177	0.177	0.064	0	0.552	0	0.014	0.014
27939189	-0.093	0	0	0	-0.466	-0.466	-0.068	0.148	0	-0.595	0.178	0.178	0.07	0	0.552	0	0.014	0.014
27939207	-0.093	0	0	0	-0.466	-0.466	-0.068	0.142	0	-0.601	0.178	0.178	0.078	0	0.504	0	0.014	0.014
27939224	-0.093	0	0	0	-0.467	-0.467	-0.068	0.13	0	-0.61	0.178	0.178	0.078	0	0.504	0	0.014	0.014
27939243	-0.093	0	0	0	-0.468	-0.468	-0.068	0.118	0	-0.619	0.178	0.178	0.09	0	0.432	0	0.014	0.014
27939262	-0.093	0	0	0	-0.47	-0.47	-0.068	0.105	0	-0.627	0.178	0.178	0.099	0	0.432	0	0.014	0.014
27939277	-0.093	0	0	0	-0.47	-0.47	-0.068	0.099	0	-0.631	0.178	0.178	0.099	0	0.432	0	0.014	0.014
27939292	-0.093	0	0	0	-0.47	-0.47	-0.068	0.085	0	-0.638	0.178	0.178	0.099	0	0.432	0	0.014	0.014
27939306	-0.093	0	0	0	-0.471	-0.471	-0.068	0.078	0	-0.641	0.178	0.178	0.108	0	0.336	0	0.014	0.014
27939320	-0.093	0	0	0	-0.471	-0.471	-0.066	0.072	0	-0.644	0.178	0.178	0.107	0	0.168	0	0.014	0.014
27939336	-0.093	0	0	0	-0.471	-0.471	-0.068	0.059	0	-0.648	0.178	0.178	0.107	0	0.072	0	0.014	0.014
27939350	-0.093	0	0	0	-0.471	-0.471	-0.068	0.052	0	-0.65	0.178	0.178	0.107	0	0.072	0	0.014	0.014
27939363	-0.093	0	0	0	-0.471	-0.471	-0.068	0.039	0	-0.654	0.178	0.178	0.107	0	0.072	0	0.014	0.014
27939378	-0.093	0	0	0	-0.471	-0.471	-0.068	0.032	0	-0.655	0.178	0.178	0.107	0	0	0	0.014	0.014
27939391	-0.093	0	0	0	-0.471	-0.471	-0.068	0.025	0	-0.656	0.177	0.177	0.105	0	0	0	0.014	0.014
27939404	-0.093	0	0	0	-0.47	-0.47	-0.068	0.012	0	-0.657	0.178	0.178	0.102	0	-0.024	0	0.014	0.014
27939421	-0.093	0	0	0	-0.47	-0.47	-0.068	0.005	0	-0.658	0.178	0.178	0.102	0	-0.024	0	0.014	0.014
27939435	-0.093	0	0	0	-0.47	-0.47	-0.068	-0.009	0	-0.658	0.178	0.178	0.101	0	-0.072	0	0.014	0.014
27939449	-0.093	0	0	0	-0.47	-0.47	-0.068	-0.015	0	-0.657	0.178	0.178	0.101	0	-0.096	0	0.014	0.014
27939463	-0.093	0	0	0	-0.47	-0.47	-0.068	-0.022	0	-0.657	0.178	0.178	0.101	0	-0.096	0	0.014	0.014
27939478	-0.093	0	0	0	-0.47	-0.47	-0.066	-0.035	0	-0.654	0.177	0.177	0.101	0	-0.048	0	0.014	0.014
27939492	-0.093	0	0	0	-0.47	-0.47	-0.068	-0.042	0	-0.653	0.178	0.178	0.101	0	-0.048	0	0.014	0.014
27939507	-0.093	0	0	0	-0.47	-0.47	-0.068	-0.049	0	-0.651	0.178	0.178	0.101	0	-0.048	0	0.014	0.014
27939522	-0.093	0	0	0	-0.471	-0.471	-0.068	-0.063	0	-0.647	0.178	0.178	0.105	0	0.048	0	0.014	0.014
27939535	-0.093	0	0	0	-0.471	-0.471	-0.068	-0.071	0	-0.644	0.178	0.178	0.107	0	0.072	0	0.014	0.014
27939549	-0.093	0	0	0	-0.471	-0.471	-0.068	-0.077	0	-0.642	0.178	0.178	0.102	0	0.048	0	0.014	0.014
27939564	-0.093	0	0	0	-0.47	-0.47	-0.068	-0.09	0	-0.635	0.178	0.178	0.099	0	0	0	0.014	0.014
27939580	-0.093	0	0	0	-0.47	-0.47	-0.068	-0.097	0	-0.632	0.178	0.178	0.099	0	0	0	0.014	0.014
27939603	-0.093	0	0	0	-0.469	-0.469	-0.068	-0.117	0	-0.62	0.178	0.178	0.093	0	-0.168	0	0.014	0.014
27939618	-0.093	0	0	0	-0.469	-0.469	-0.068	-0.123	0	-0.616	0.178	0.178	0.093	0	-0.168	0	0.014	0.014
27939635	-0.093	0	0	0	-0.468	-0.468	-0.066	-0.135	0	-0.607	0.177	0.177	0.09	0	-0.192	0	0.014	0.014
27939648	-0.093	0	0	0	-0.468	-0.468	-0.068	-0.141	0	-0.602	0.178	0.178	0.092	0	-0.096	0	0.014	0.014
27939665	-0.093	0	0	0	-0.469	-0.469	-0.068	-0.153	0	-0.591	0.178	0.178	0.092	0	-0.072	0	0.014	0.014
27939680	-0.095	0	0	0	-0.469	-0.469	-0.068	-0.159	0	-0.586	0.178	0.178	0.095	0	0	0	0.014	0.014
27939694	-0.095	0	0	0	-0.468	-0.468	-0.068	-0.171	0	-0.574	0.178	0.178	0.095	0	0	0	0.014	0.014
27939709	-0.093	0	0	0	-0.469	-0.469	-0.066	-0.176	0	-0.568	0.178	0.178	0.096	0	0.072	0	0.014	0.014
27939724	-0.093	0	0	0	-0.469	-0.469	-0.066	-0.188	0	-0.555	0.177	0.177	0.096	0	0.072	0	0.014	0.014
27939737	-0.093	0	0	0	-0.469	-0.469	-0.068	-0.193	0	-0.548	0.178	0.178	0.098	0	0.072	0	0.014	0.014
27939751	-0.093	0	0	0	-0.469	-0.469	-0.068	-0.199	0	-0.541	0.178	0.178	0.098	0	0.048	0	0.014	0.014
27939764	-0.093	0	0	0	-0.469	-0.469	-0.068	-0.209	0	-0.527	0.178	0.178	0.098	0	0.024	0	0.014	0.014
27939777	-0.093	0	0	0	-0.469	-0.469	-0.068	-0.215	0	-0.518	0.178	0.178	0.096	0	0	0	0.014	0.014
27939792	-0.093	0	0	0	-0.469	-0.469	-0.068	-0.22	0	-0.511	0.178	0.178	0.096	0	0	0	0.014	0.014
27939806	-0.093	0	0	0	-0.469	-0.469	-0.068	-0.23	0	-0.495	0.178	0.178	0.096	0	0	0	0.014	0.014
27939819	-0.093	0	0	0	-0.469	-0.469	-0.068	-0.236	0	-0.485	0.178	0.178	0.096	0	0	0	0.014	0.014
27939833	-0.093	0	0	0	-0.469	-0.469	-0.068	-0.241	0	-0.476	0.178	0.178	0.093	0	-0.024	0	0.014	0.014
27939850	-0.093	0	0	0	-0.469	-0.469	-0.068	-0.251	0	-0.458	0.178	0.178	0.093	0	-0.024	0	0.014	0.014
27939865	-0.093	0	0	0	-0.469	-0.469	-0.068	-0.256	0	-0.448	0.178	0.178	0.093	0	-0.024	0	0.014	0.014
27939878	-0.093	0	0	0	-0.469	-0.469	-0.068	-0.264	0	-0.429	0.178	0.178	0.093	0	-0.024	0	0.014	0.014
27939891	-0.093	0	0	0	-0.469	-0.469	-0.068	-0.269	0	-0.42	0.178	0.178	0.093	0	-0.024	0	0.014	0.014
27939905	-0.093	0	0	0	-0.469	-0.469	-0.068	-0.273	0	-0.409	0.178	0.178	0.093	0	-0.024	0	0.014	0.014
27939919	-0.093	0	0	0	-0.469	-0.469	-0.068	-0.278	0	-0.399	0.178	0.178	0.093	0	-0.024	0	0.014	0.014
27939931	-0.093	0	0	0	-0.469	-0.469	-0.068	-0.282	0	-0.388	0.178	0.178	0.093	0	-0.024	0	0.014	0.014
27939944	-0.093	0	0	0	-0.469	-0.469	-0.068	-0.29	0	-0.365	0.178	0.178	0.093	0	-0.024	0	0.014	0.014
27939957	-0.093	0	0	0	-0.469	-0.469	-0.068	-0.294	0	-0.355	0.178	0.178	0.093	0	-0.024	0	0.014	0.014
27939971	-0.093	0	0	0	-0.469	-0.469	-0.068	-0.297	0	-0.344	0.178	0.178	0.093	0	-0.024	0	0.014	0.014
27939985	-0.093	0	0	0	-0.469	-0.469	-0.068	-0.304	0	-0.323	0.178	0.178	0.093	0	-0.024	0	0.014	0.014
27940001	-0.093	0	0	0	-0.469	-0.469	-0.068	-0.307	0	-0.312	0.178	0.178	0.029	0	-0.6	0	0.014	0.014
27940013	-0.093	0	0	0	-0.46	-0.46	-0.068	-0.311	0	-0.3	0.179	0.179	0.018	0	-0.671	0	0.014	0.014
27940027	-0.093	0	0	0	-0.458	-0.458	-0.068	-0.317	0	-0.277	0.179	0.179	0.018	0	-0.671	0	0.013	0.013
27940043	-0.093	0	0	0	-0.456	-0.456	-0.066	-0.319	0	-0.265	0.179	0.179	-0.002	0	-0.767	0	0.013	0.013
27940058	-0.093	0	0	0	-0.455	-0.455	-0.066	-0.324	0	-0.243	0.178	0.178	-0.002	0	-0.767	0	0.013	0.013
27940074	-0.093	0	0	0	-0.455	-0.455	-0.066	-0.327	0	-0.231	0.178	0.178	-0.007	0	-0.647	0	0.013	0.013
27940092	-0.093	0	0	0	-0.455	-0.455	-0.068	-0.331	0	-0.208	0.179	0.179	-0.007	0	-0.504	0	0.013	0.013
27940112	-0.093	0	0	0	-0.455	-0.455	-0.068	-0.335	0	-0.183	0.179	0.179	-0.007	0	-0.504	0	0.013	0.013
27940127	-0.093	0	0	0	-0.456	-0.456	-0.066	-0.339	0	-0.159	0.177	0.177	0.006	0	0	0	0.013	0.013
27940141	-0.093	0	0	0	-0.456	-0.456	-0.066	-0.34	0	-0.147	0.177	0.177	0.006	0	0	0	0.013	0.013
27940154	-0.093	0	0	0	-0.457	-0.457	-0.066	-0.342	0	-0.133	0.178	0.178	0.013	0	0.144	0	0.013	0.013
27940168	-0.093	0	0	0	-0.459	-0.459	-0.068	-0.344	0	-0.109	0.178	0.178	0.021	0	0.312	0	0.013	0.013
27940182	-0.093	0	0	0	-0.46	-0.46	-0.066	-0.345	0	-0.097	0.178	0.178	0.029	0	0.36	0	0.014	0.014
27940198	-0.093	0	0	0	-0.46	-0.46	-0.068	-0.347	0	-0.072	0.178	0.178	0.049	0	0.504	0	0.014	0.014
27940217	-0.093	0	0	0	-0.463	-0.463	-0.068	-0.348	0	-0.047	0.178	0.178	0.049	0	0.504	0	0.014	0.014
27940230	-0.093	0	0	0	-0.463	-0.463	-0.068	-0.349	0	-0.035	0.178	0.178	0.049	0	0.504	0	0.014	0.014
27940245	-0.093	0	0	0	-0.463	-0.463	-0.068	-0.349	0	-0.023	0.178	0.178	0.067	0	0.576	0	0.014	0.014
27940260	-0.093	0	0	0	-0.465	-0.465	-0.066	-0.349	0	0.003	0.177	0.177	0.069	0	0.48	0	0.014	0.014
27940276	-0.093	0	0	0	-0.465	-0.465	-0.066	-0.349	0	0.016	0.177	0.177	0.069	0	0.48	0	0.014	0.014
27940296	-0.093	0	0	0	-0.466	-0.466	-0.066	-0.348	0	0.04	0.177	0.177	0.07	0	0.264	0	0.014	0.014
27940315	-0.093	0	0	0	-0.466	-0.466	-0.066	-0.347	0	0.065	0.177	0.177	0.073	0	0.168	0	0.014	0.014
27940336	-0.093	0	0	0	-0.467	-0.467	-0.066	-0.346	0	0.09	0.177	0.177	0.079	0	0.144	0	0.014	0.014
27940351	-0.093	0	0	0	-0.467	-0.467	-0.066	-0.344	0	0.114	0.177	0.177	0.085	0	0.216	0	0.014	0.014
27940365	-0.093	0	0	0	-0.468	-0.468	-0.068	-0.342	0	0.127	0.178	0.178	0.09	0	0.24	0	0.014	0.014
27940379	-0.093	0	0	0	-0.468	-0.468	-0.066	-0.34	0	0.151	0.177	0.177	0.09	0	0.24	0	0.014	0.014
27940394	-0.093	0	0	0	-0.469	-0.469	-0.066	-0.338	0	0.163	0.177	0.177	0.095	0	0.24	0	0.014	0.014
27940408	-0.093	0	0	0	-0.469	-0.469	-0.066	-0.336	0	0.175	0.177	0.177	0.096	0	0.216	0	0.014	0.014
27940421	-0.093	0	0	0	-0.469	-0.469	-0.068	-0.333	0	0.2	0.178	0.178	0.096	0	0.192	0	0.014	0.014
27940434	-0.093	0	0	0	-0.469	-0.469	-0.066	-0.33	0	0.212	0.178	0.178	0.096	0	0.192	0	0.014	0.014
27940447	-0.093	0	0	0	-0.47	-0.47	-0.066	-0.328	0	0.223	0.177	0.177	0.101	0	0.144	0	0.014	0.014
27940462	-0.093	0	0	0	-0.47	-0.47	-0.066	-0.324	0	0.246	0.177	0.177	0.101	0	0.12	0	0.014	0.014
27940476	-0.093	0	0	0	-0.47	-0.47	-0.068	-0.321	0	0.258	0.178	0.178	0.099	0	0.072	0	0.014	0.014
27940490	-0.093	0	0	0	-0.469	-0.469	-0.068	-0.316	0	0.28	0.178	0.178	0.095	0	0.024	0	0.014	0.014
27940503	-0.093	0	0	0	-0.469	-0.469	-0.068	-0.313	0	0.292	0.178	0.178	0.089	0	-0.072	0	0.014	0.014
27940519	-0.093	0	0	0	-0.467	-0.467	-0.068	-0.307	0	0.314	0.178	0.178	0.082	0	-0.168	0	0.014	0.014
27940529	-0.093	0	0	0	-0.467	-0.467	-0.068	-0.304	0	0.325	0.178	0.178	0.081	0	-0.24	0	0.014	0.014
27940544	-0.093	0	0	0	-0.467	-0.467	-0.068	-0.3	0	0.335	0.178	0.178	0.081	0	-0.24	0	0.014	0.014
27940557	-0.093	0	0	0	-0.467	-0.467	-0.068	-0.297	0	0.346	0.178	0.178	0.079	0	-0.24	0	0.014	0.014
27940572	-0.093	0	0	0	-0.467	-0.467	-0.066	-0.29	0	0.367	0.177	0.177	0.078	0	-0.216	0	0.014	0.014
27940587	-0.093	0	0	0	-0.467	-0.467	-0.066	-0.286	0	0.377	0.177	0.177	0.078	0	-0.216	0	0.014	0.014
27940606	-0.093	0	0	0	-0.467	-0.467	-0.066	-0.278	0	0.397	0.177	0.177	0.078	0	-0.216	0	0.014	0.014
27940618	-0.093	0	0	0	-0.467	-0.467	-0.066	-0.274	0	0.408	0.177	0.177	0.078	0	-0.216	0	0.014	0.014
27940631	-0.093	0	0	0	-0.467	-0.467	-0.066	-0.266	0	0.427	0.177	0.177	0.078	0	-0.216	0	0.014	0.014
27940642	-0.093	0	0	0	-0.467	-0.467	-0.066	-0.261	0	0.436	0.177	0.177	0.078	0	-0.216	0	0.014	0.014
27940654	-0.093	0	0	0	-0.467	-0.467	-0.066	-0.257	0	0.445	0.177	0.177	0.078	0	-0.216	0	0.014	0.014
27940667	-0.093	0	0	0	-0.467	-0.467	-0.066	-0.252	0	0.455	0.177	0.177	0.078	0	-0.216	0	0.014	0.014
27940679	-0.093	0	0	0	-0.467	-0.467	-0.066	-0.247	0	0.464	0.177	0.177	0.078	0	-0.216	0	0.014	0.014
27940692	-0.093	0	0	0	-0.467	-0.467	-0.066	-0.237	0	0.482	0.177	0.177	0.078	0	-0.216	0	0.014	0.014
27940706	-0.093	0	0	0	-0.466	-0.466	-0.066	-0.232	0	0.491	0.177	0.177	0.076	0	0	0	0.014	0.014
27940719	-0.093	0	0	0	-0.466	-0.466	-0.066	-0.227	0	0.5	0.177	0.177	0.076	0	0	0	0.014	0.014
27940735	-0.093	0	0	0	-0.466	-0.466	-0.068	-0.217	0	0.515	0.178	0.178	0.076	0	0	0	0.014	0.014
27940747	-0.093	0	0	0	-0.467	-0.467	-0.068	-0.211	0	0.524	0.178	0.178	0.082	0	0.048	0	0.014	0.014
27940761	-0.093	0	0	0	-0.467	-0.467	-0.068	-0.206	0	0.531	0.178	0.178	0.087	0	0.12	0	0.014	0.014
27940774	-0.093	0	0	0	-0.468	-0.468	-0.066	-0.2	0	0.539	0.178	0.178	0.087	0	0.12	0	0.014	0.014
27940788	-0.095	0	0	0	-0.467	-0.467	-0.068	-0.188	0	0.554	0.178	0.178	0.087	0	0.12	0	0.014	0.014
27940801	-0.093	0	0	0	-0.468	-0.468	-0.068	-0.182	0	0.561	0.178	0.178	0.087	0	0.12	0	0.014	0.014
27940813	-0.093	0	0	0	-0.468	-0.468	-0.068	-0.177	0	0.567	0.178	0.178	0.087	0	0.072	0	0.014	0.014
27940826	-0.093	0	0	0	-0.468	-0.468	-0.068	-0.171	0	0.573	0.178	0.178	0.082	0	0	0	0.014	0.014
27940840	-0.093	0	0	0	-0.467	-0.467	-0.068	-0.159	0	0.586	0.178	0.178	0.079	0	-0.024	0	0.014	0.014
27940854	-0.093	0	0	0	-0.467	-0.467	-0.068	-0.153	0	0.591	0.178	0.178	0.079	0	-0.024	0	0.014	0.014
27940868	-0.093	0	0	0	-0.466	-0.466	-0.068	-0.146	0	0.597	0.178	0.178	0.076	0	-0.12	0	0.014	0.014
27940880	-0.093	0	0	0	-0.466	-0.466	-0.068	-0.134	0	0.608	0.178	0.178	0.076	0	-0.144	0	0.014	0.014
27940894	-0.093	0	0	0	-0.466	-0.466	-0.068	-0.127	0	0.613	0.178	0.178	0.076	0	-0.12	0	0.014	0.014
27940907	-0.093	0	0	0	-0.466	-0.466	-0.068	-0.121	0	0.617	0.178	0.178	0.076	0	-0.096	0	0.014	0.014
27940921	-0.093	0	0	0	-0.466	-0.466	-0.068	-0.108	0	0.625	0.178	0.178	0.075	0	-0.048	0	0.014	0.014
27940935	-0.093	0	0	0	-0.466	-0.466	-0.068	-0.102	0	0.629	0.178	0.178	0.075	0	-0.048	0	0.014	0.014
27940947	-0.093	0	0	0	-0.466	-0.466	-0.068	-0.096	0	0.633	0.178	0.178	0.075	0	-0.024	0	0.014	0.014
27940961	-0.095	0	0	0	-0.466	-0.466	-0.066	-0.089	0	0.636	0.177	0.177	0.075	0	-0.024	0	0.014	0.014
27940975	-0.093	0	0	0	-0.466	-0.466	-0.068	-0.075	0	0.642	0.178	0.178	0.075	0	-0.024	0	0.014	0.014
27940989	-0.093	0	0	0	-0.466	-0.466	-0.066	-0.069	0	0.645	0.177	0.177	0.072	0	-0.024	0	0.014	0.014
27941003	-0.093	0	0	0	-0.466	-0.466	-0.068	-0.063	0	0.647	0.177	0.177	0.072	0	-0.024	0	0.014	0.014
27941017	-0.093	0	0	0	-0.465	-0.465	-0.068	-0.049	0	0.651	0.178	0.178	0.067	0	-0.048	0	0.014	0.014
27941030	-0.093	0	0	0	-0.465	-0.465	-0.068	-0.042	0	0.653	0.178	0.178	0.064	0	-0.096	0	0.014	0.014
27941044	-0.093	0	0	0	-0.465	-0.465	-0.068	-0.035	0	0.654	0.178	0.178	0.064	0	-0.096	0	0.014	0.014
27941058	-0.093	0	0	0	-0.465	-0.465	-0.068	-0.022	0	0.657	0.178	0.178	0.064	0	-0.096	0	0.014	0.014
27941071	-0.093	0	0	0	-0.465	-0.465	-0.068	-0.016	0	0.657	0.178	0.178	0.064	0	-0.096	0	0.014	0.014
27941085	-0.093	0	0	0	-0.465	-0.465	-0.068	-0.009	0	0.658	0.178	0.178	0.065	0	-0.048	0	0.014	0.014
27941099	-0.093	0	0	0	-0.465	-0.465	-0.068	0.004	0	0.658	0.178	0.178	0.065	0	-0.048	0	0.014	0.014
27941119	-0.093	0	0	0	-0.466	-0.466	-0.068	0.017	0	0.657	0.178	0.178	0.072	0	0.024	0	0.014	0.014
27941134	-0.093	0	0	0	-0.466	-0.466	-0.066	0.024	0	0.656	0.178	0.178	0.081	0	0.168	0	0.014	0.014
27941146	-0.093	0	0	0	-0.467	-0.467	-0.068	0.031	0	0.655	0.177	0.177	0.081	0	0.168	0	0.014	0.014
27941161	-0.093	0	0	0	-0.468	-0.468	-0.068	0.045	0	0.652	0.178	0.178	0.089	0	0.264	0	0.014	0.014
27941174	-0.093	0	0	0	-0.469	-0.469	-0.068	0.052	0	0.651	0.178	0.178	0.093	0	0.288	0	0.014	0.014
27941188	-0.093	0	0	0	-0.469	-0.469	-0.068	0.059	0	0.648	0.178	0.178	0.093	0	0.288	0	0.014	0.014
27941201	-0.093	0	0	0	-0.469	-0.469	-0.068	0.073	0	0.643	0.178	0.178	0.095	0	0.288	0	0.014	0.014
27941214	-0.093	0	0	0	-0.469	-0.469	-0.068	0.079	0	0.641	0.178	0.178	0.095	0	0.216	0	0.014	0.014
27941228	-0.093	0	0	0	-0.469	-0.469	-0.068	0.086	0	0.637	0.178	0.178	0.095	0	0.216	0	0.014	0.014
27941242	-0.093	0	0	0	-0.469	-0.469	-0.068	0.099	0	0.631	0.178	0.178	0.092	0	0.096	0	0.014	0.014
27941255	-0.093	0	0	0	-0.469	-0.469	-0.068	0.105	0	0.627	0.178	0.178	0.092	0	0.096	0	0.014	0.014
27941270	-0.093	0	0	0	-0.468	-0.468	-0.068	0.111	0	0.623	0.178	0.178	0.089	0	-0.024	0	0.014	0.014
27941281	-0.093	0	0	0	-0.467	-0.467	-0.068	0.124	0	0.615	0.178	0.178	0.082	0	-0.12	0	0.014	0.014
27941294	-0.093	0	0	0	-0.467	-0.467	-0.068	0.13	0	0.611	0.178	0.178	0.082	0	-0.12	0	0.014	0.014
27941308	-0.093	0	0	0	-0.467	-0.467	-0.068	0.136	0	0.606	0.178	0.178	0.081	0	-0.168	0	0.014	0.014
27941321	-0.093	0	0	0	-0.467	-0.467	-0.068	0.143	0	0.6	0.178	0.178	0.078	0	-0.168	0	0.014	0.014
27941335	-0.093	0	0	0	-0.467	-0.467	-0.068	0.155	0	0.589	0.178	0.178	0.078	0	-0.168	0	0.014	0.014
27941349	-0.093	0	0	0	-0.467	-0.467	-0.066	0.161	0	0.584	0.178	0.178	0.078	0	-0.096	0	0.014	0.014
27941363	-0.093	0	0	0	-0.467	-0.467	-0.066	0.173	0	0.572	0.177	0.177	0.078	0	-0.096	0	0.014	0.014
27941386	-0.093	0	0	0	-0.467	-0.467	-0.068	0.184	0	0.559	0.178	0.178	0.081	0	0	0	0.014	0.014
27941403	-0.093	0	0	0	-0.467	-0.467	-0.068	0.19	0	0.552	0.178	0.178	0.084	0	0.024	0	0.014	0.014
27941423	-0.095	0	0	0	-0.467	-0.467	-0.065	0.201	0	0.538	0.176	0.176	0.084	0	0.072	0	0.014	0.014
27941438	-0.093	0	0	0	-0.467	-0.467	-0.066	0.212	0	0.523	0.176	0.176	0.084	0	0.072	0	0.014	0.014
27941452	-0.093	0	0	0	-0.467	-0.467	-0.065	0.217	0	0.515	0.177	0.177	0.082	0	0.048	0	0.014	0.014
27941464	-0.093	0	0	0	-0.467	-0.467	-0.065	0.222	0	0.507	0.176	0.176	0.081	0	0	0	0.014	0.014
27941477	-0.093	0	0	0	-0.467	-0.467	-0.065	0.233	0	0.49	0.176	0.176	0.082	0	-0.024	0	0.014	0.014
27941490	-0.093	0	0	0	-0.467	-0.467	-0.065	0.238	0	0.482	0.176	0.176	0.082	0	-0.024	0	0.014	0.014
27941503	-0.093	0	0	0	-0.467	-0.467	-0.065	0.242	0	0.473	0.176	0.176	0.084	0	0	0	0.014	0.014
27941516	-0.093	0	0	0	-0.467	-0.467	-0.065	0.248	0	0.464	0.176	0.176	0.087	0	0.024	0	0.014	0.014
27941531	-0.093	0	0	0	-0.468	-0.468	-0.065	0.257	0	0.445	0.176	0.176	0.087	0	0.024	0	0.014	0.014
27941545	-0.093	0	0	0	-0.468	-0.468	-0.065	0.262	0	0.435	0.176	0.176	0.09	0	0.096	0	0.014	0.014
27941558	-0.093	0	0	0	-0.468	-0.468	-0.065	0.267	0	0.424	0.176	0.176	0.09	0	0.096	0	0.014	0.014
27941571	-0.093	0	0	0	-0.468	-0.468	-0.063	0.275	0	0.405	0.175	0.175	0.09	0	0.096	0	0.014	0.014
27941584	-0.093	0	0	0	-0.467	-0.467	-0.065	0.279	0	0.395	0.175	0.175	0.082	0	0	0	0.014	0.014
27941597	-0.093	0	0	0	-0.467	-0.467	-0.065	0.283	0	0.385	0.176	0.176	0.082	0	0	0	0.014	0.014
27941613	-0.093	0	0	0	-0.467	-0.467	-0.065	0.291	0	0.364	0.176	0.176	0.079	0	-0.096	0	0.014	0.014
27941630	-0.093	0	0	0	-0.467	-0.467	-0.065	0.295	0	0.352	0.176	0.176	0.079	0	-0.096	0	0.014	0.014
27941646	-0.093	0	0	0	-0.466	-0.466	-0.065	0.302	0	0.33	0.176	0.176	0.076	0	-0.12	0	0.014	0.014
27941659	-0.093	0	0	0	-0.466	-0.466	-0.065	0.305	0	0.319	0.176	0.176	0.076	0	-0.096	0	0.014	0.014
27941673	-0.095	0	0	0	-0.465	-0.465	-0.065	0.308	0	0.309	0.176	0.176	0.076	0	-0.096	0	0.014	0.014
27941687	-0.093	0	0	0	-0.466	-0.466	-0.065	0.314	0	0.285	0.176	0.176	0.078	0	-0.048	0	0.014	0.014
27941700	-0.093	0	0	0	-0.467	-0.467	-0.065	0.318	0	0.273	0.176	0.176	0.078	0	-0.048	0	0.014	0.014
27941713	-0.093	0	0	0	-0.467	-0.467	-0.065	0.32	0	0.262	0.176	0.176	0.078	0	0	0	0.014	0.014
27941726	-0.093	0	0	0	-0.467	-0.467	-0.063	0.325	0	0.239	0.175	0.175	0.078	0	0	0	0.014	0.014
27941739	-0.093	0	0	0	-0.467	-0.467	-0.065	0.328	0	0.227	0.176	0.176	0.078	0	0	0	0.014	0.014
27941753	-0.093	0	0	0	-0.467	-0.467	-0.065	0.33	0	0.214	0.176	0.176	0.078	0	0	0	0.014	0.014
27941767	-0.093	0	0	0	-0.467	-0.467	-0.063	0.334	0	0.189	0.175	0.175	0.079	0	0	0	0.014	0.014
27941779	-0.093	0	0	0	-0.467	-0.467	-0.063	0.336	0	0.178	0.175	0.175	0.078	0	0	0	0.014	0.014
27941792	-0.093	0	0	0	-0.467	-0.467	-0.063	0.338	0	0.166	0.175	0.175	0.078	0	0	0	0.014	0.014
27941805	-0.093	0	0	0	-0.467	-0.467	-0.063	0.339	0	0.154	0.175	0.175	0.082	0	0.024	0	0.014	0.014
27941819	-0.095	0	0	0	-0.466	-0.466	-0.063	0.342	0	0.128	0.175	0.175	0.082	0	0.024	0	0.014	0.014
27941831	-0.093	0	0	0	-0.466	-0.466	-0.063	0.344	0	0.115	0.175	0.175	0.081	0	0.024	0	0.014	0.014
27941846	-0.093	0	0	0	-0.467	-0.467	-0.063	0.345	0	0.103	0.175	0.175	0.081	0	0.024	0	0.014	0.014
27941859	-0.093	0	0	0	-0.467	-0.467	-0.063	0.346	0	0.089	0.175	0.175	0.081	0	0.024	0	0.014	0.014
27941872	-0.093	0	0	0	-0.467	-0.467	-0.062	0.347	0	0.063	0.175	0.175	0.082	0	0.024	0	0.014	0.014
27941886	-0.093	0	0	0	-0.467	-0.467	-0.062	0.348	0	0.05	0.175	0.175	0.082	0	0	0	0.014	0.014
27941897	-0.093	0	0	0	-0.467	-0.467	-0.062	0.348	0	0.037	0.175	0.175	0.085	0	0.024	0	0.014	0.014
27941911	-0.093	0	0	0	-0.468	-0.468	-0.062	0.349	0	0.025	0.175	0.175	0.085	0	0.024	0	0.014	0.014
27941925	-0.093	0	0	0	-0.468	-0.468	-0.062	0.349	0	-0.001	0.174	0.174	0.09	0	0.096	0	0.014	0.014
27941938	-0.093	0	0	0	-0.468	-0.468	-0.062	0.349	0	-0.014	0.174	0.174	0.09	0	0.096	0	0.014	0.014
27941951	-0.093	0	0	0	-0.468	-0.468	-0.062	0.349	0	-0.026	0.174	0.174	0.092	0	0.096	0	0.014	0.014
27941963	-0.093	0	0	0	-0.468	-0.468	-0.062	0.348	0	-0.051	0.174	0.174	0.09	0	0.096	0	0.014	0.014
27941976	-0.093	0	0	0	-0.468	-0.468	-0.062	0.347	0	-0.064	0.174	0.174	0.09	0	0.096	0	0.014	0.014
27941990	-0.093	0	0	0	-0.468	-0.468	-0.062	0.347	0	-0.077	0.174	0.174	0.09	0	0.048	0	0.014	0.014
27942003	-0.093	0	0	0	-0.468	-0.468	-0.062	0.346	0	-0.089	0.174	0.174	0.09	0	0	0	0.014	0.014
27942014	-0.093	0	0	0	-0.468	-0.468	-0.062	0.344	0	-0.114	0.174	0.174	0.092	0	0	0	0.014	0.014
27942030	-0.093	0	0	0	-0.468	-0.468	-0.062	0.342	0	-0.127	0.174	0.174	0.098	0	0.048	0	0.014	0.014
27942044	-0.093	0	0	0	-0.469	-0.469	-0.062	0.341	0	-0.139	0.174	0.174	0.098	0	0.048	0	0.014	0.014
27942057	-0.093	0	0	0	-0.47	-0.47	-0.062	0.338	0	-0.164	0.174	0.174	0.104	0	0.12	0	0.014	0.014
27942071	-0.093	0	0	0	-0.47	-0.47	-0.062	0.336	0	-0.176	0.174	0.174	0.104	0	0.12	0	0.014	0.014
27942084	-0.093	0	0	0	-0.47	-0.47	-0.062	0.334	0	-0.188	0.174	0.174	0.104	0	0.12	0	0.014	0.014
27942096	-0.093	0	0	0	-0.47	-0.47	-0.062	0.33	0	-0.212	0.174	0.174	0.104	0	0.12	0	0.014	0.014
27942109	-0.093	0	0	0	-0.47	-0.47	-0.062	0.328	0	-0.225	0.174	0.174	0.104	0	0.12	0	0.014	0.014
27942123	-0.093	0	0	0	-0.47	-0.47	-0.062	0.326	0	-0.236	0.174	0.174	0.104	0	0.12	0	0.014	0.014
27942142	-0.093	0	0	0	-0.47	-0.47	-0.062	0.321	0	-0.259	0.174	0.174	0.104	0	0.12	0	0.014	0.014
27942153	-0.093	0	0	0	-0.47	-0.47	-0.062	0.318	0	-0.271	0.174	0.174	0.104	0	0.12	0	0.014	0.014
27942164	-0.093	0	0	0	-0.47	-0.47	-0.062	0.315	0	-0.282	0.174	0.174	0.104	0	0.12	0	0.014	0.014
27942179	-0.093	0	0	0	-0.47	-0.47	-0.062	0.309	0	-0.305	0.174	0.174	0.104	0	0.12	0	0.014	0.014
27942193	-0.093	0	0	0	-0.47	-0.47	-0.062	0.306	0	-0.316	0.174	0.174	0.102	0	-0.024	0	0.014	0.014
27942206	-0.093	0	0	0	-0.47	-0.47	-0.062	0.303	0	-0.327	0.174	0.174	0.104	0	0	0	0.014	0.014
27942219	-0.093	0	0	0	-0.47	-0.47	-0.062	0.296	0	-0.349	0.174	0.174	0.107	0	0.024	0	0.014	0.014
27942231	-0.093	0	0	0	-0.471	-0.471	-0.062	0.292	0	-0.36	0.174	0.174	0.11	0	0.048	0	0.014	0.014
27942246	-0.093	0	0	0	-0.471	-0.471	-0.062	0.289	0	-0.37	0.174	0.174	0.11	0	0.048	0	0.014	0.014
27942260	-0.093	0	0	0	-0.472	-0.472	-0.062	0.281	0	-0.391	0.174	0.174	0.116	0	0.144	0	0.014	0.014
27942273	-0.093	0	0	0	-0.472	-0.472	-0.062	0.276	0	-0.402	0.174	0.174	0.116	0	0.144	0	0.014	0.014
27942286	-0.093	0	0	0	-0.472	-0.472	-0.062	0.272	0	-0.412	0.174	0.174	0.118	0	0.168	0	0.014	0.014
27942298	-0.093	0	0	0	-0.472	-0.472	-0.062	0.268	0	-0.422	0.174	0.174	0.116	0	0.144	0	0.014	0.014
27942313	-0.093	0	0	0	-0.472	-0.472	-0.062	0.259	0	-0.44	0.174	0.174	0.113	0	0.072	0	0.014	0.014
27942327	-0.093	0	0	0	-0.472	-0.472	-0.062	0.255	0	-0.449	0.174	0.174	0.113	0	0.072	0	0.014	0.014
27942341	-0.093	0	0	0	-0.472	-0.472	-0.062	0.25	0	-0.458	0.174	0.174	0.105	0	-0.024	0	0.014	0.014
27942354	-0.093	0	0	0	-0.47	-0.47	-0.06	0.241	0	-0.476	0.174	0.174	0.101	0	-0.12	0	0.014	0.014
27942368	-0.093	0	0	0	-0.47	-0.47	-0.06	0.236	0	-0.485	0.174	0.174	0.101	0	-0.12	0	0.014	0.014
27942380	-0.093	0	0	0	-0.47	-0.47	-0.06	0.231	0	-0.493	0.174	0.174	0.101	0	-0.12	0	0.014	0.014
27942393	-0.093	0	0	0	-0.467	-0.467	-0.06	0.22	0	-0.51	0.174	0.174	0.084	0	-0.36	0	0.014	0.014
27942406	-0.093	0	0	0	-0.467	-0.467	-0.062	0.215	0	-0.518	0.174	0.174	0.084	0	-0.36	0	0.014	0.014
27942419	-0.093	0	0	0	-0.466	-0.466	-0.062	0.21	0	-0.526	0.175	0.175	0.072	0	-0.432	0	0.014	0.014
27942432	-0.093	0	0	0	-0.466	-0.466	-0.062	0.205	0	-0.533	0.175	0.175	0.064	0	-0.456	0	0.014	0.014
27942447	-0.093	0	0	0	-0.464	-0.464	-0.062	0.193	0	-0.548	0.175	0.175	0.059	0	-0.456	0	0.014	0.014
27942464	-0.093	0	0	0	-0.464	-0.464	-0.062	0.188	0	-0.555	0.175	0.175	0.052	0	-0.432	0	0.014	0.014
27942486	-0.093	0	0	0	-0.462	-0.462	-0.062	0.171	0	-0.574	0.175	0.175	0.047	0	-0.384	0	0.014	0.014
27942503	-0.093	0	0	0	-0.462	-0.462	-0.062	0.165	0	-0.58	0.175	0.175	0.047	0	-0.384	0	0.014	0.014
27942519	-0.093	0	0	0	-0.462	-0.462	-0.062	0.153	0	-0.591	0.175	0.175	0.044	0	-0.264	0	0.014	0.014
27942533	-0.093	0	0	0	-0.462	-0.462	-0.06	0.147	0	-0.596	0.175	0.175	0.046	0	-0.192	0	0.014	0.014
27942546	-0.093	0	0	0	-0.462	-0.462	-0.06	0.135	0	-0.607	0.174	0.174	0.046	0	-0.192	0	0.014	0.014
27942560	-0.093	0	0	0	-0.463	-0.463	-0.06	0.129	0	-0.612	0.174	0.174	0.05	0	-0.024	0	0.014	0.014
27942573	-0.093	0	0	0	-0.463	-0.463	-0.06	0.123	0	-0.616	0.174	0.174	0.052	0	0.024	0	0.014	0.014
27942586	-0.093	0	0	0	-0.463	-0.463	-0.06	0.11	0	-0.625	0.174	0.174	0.053	0	0.096	0	0.014	0.014
27942599	-0.095	0	0	0	-0.462	-0.462	-0.06	0.103	0	-0.628	0.174	0.174	0.053	0	0.096	0	0.014	0.014
27942612	-0.095	0	0	0	-0.462	-0.462	-0.06	0.096	0	-0.632	0.174	0.174	0.053	0	0.072	0	0.014	0.014
27942625	-0.093	0	0	0	-0.463	-0.463	-0.06	0.089	0	-0.636	0.174	0.174	0.055	0	0.072	0	0.014	0.014
27942639	-0.093	0	0	0	-0.463	-0.463	-0.06	0.077	0	-0.642	0.174	0.174	0.055	0	0.072	0	0.014	0.014
27942658	-0.093	0	0	0	-0.463	-0.463	-0.06	0.07	0	-0.644	0.174	0.174	0.056	0	0.048	0	0.014	0.014
27942671	-0.093	0	0	0	-0.463	-0.463	-0.062	0.057	0	-0.649	0.175	0.175	0.056	0	0.048	0	0.014	0.014
27942685	-0.093	0	0	0	-0.464	-0.464	-0.062	0.05	0	-0.651	0.175	0.175	0.059	0	0.072	0	0.014	0.014
27942698	-0.093	0	0	0	-0.464	-0.464	-0.062	0.044	0	-0.653	0.175	0.175	0.061	0	0.072	0	0.014	0.014
27942712	-0.093	0	0	0	-0.464	-0.464	-0.062	0.03	0	-0.655	0.175	0.175	0.059	0	0.072	0	0.014	0.014
27942727	-0.093	0	0	0	-0.464	-0.464	-0.06	0.023	0	-0.656	0.175	0.175	0.059	0	0.072	0	0.014	0.014
27942741	-0.093	0	0	0	-0.464	-0.464	-0.06	0.01	0	-0.658	0.174	0.174	0.058	0	0	0	0.014	0.014
27942754	-0.093	0	0	0	-0.464	-0.464	-0.062	0.004	0	-0.658	0.175	0.175	0.055	0	-0.024	0	0.014	0.014
27942765	-0.093	0	0	0	-0.463	-0.463	-0.062	-0.004	0	-0.658	0.175	0.175	0.055	0	-0.024	0	0.014	0.014
27942780	-0.093	0	0	0	-0.463	-0.463	-0.062	-0.011	0	-0.658	0.175	0.175	0.053	0	-0.072	0	0.014	0.014
27942794	-0.093	0	0	0	-0.463	-0.463	-0.06	-0.024	0	-0.656	0.174	0.174	0.053	0	-0.072	0	0.014	0.014
27942807	-0.093	0	0	0	-0.463	-0.463	-0.06	-0.031	0	-0.655	0.174	0.174	0.053	0	-0.072	0	0.014	0.014
27942820	-0.093	0	0	0	-0.463	-0.463	-0.06	-0.037	0	-0.654	0.174	0.174	0.053	0	-0.072	0	0.014	0.014
27942833	-0.093	0	0	0	-0.463	-0.463	-0.06	-0.051	0	-0.651	0.174	0.174	0.053	0	-0.072	0	0.014	0.014
27942845	-0.093	0	0	0	-0.463	-0.463	-0.06	-0.057	0	-0.649	0.174	0.174	0.053	0	-0.072	0	0.014	0.014
27942857	-0.093	0	0	0	-0.463	-0.463	-0.06	-0.064	0	-0.647	0.174	0.174	0.053	0	-0.072	0	0.014	0.014
27942869	-0.093	0	0	0	-0.463	-0.463	-0.06	-0.07	0	-0.644	0.174	0.174	0.053	0	-0.072	0	0.014	0.014
27942881	-0.093	0	0	0	-0.463	-0.463	-0.06	-0.077	0	-0.642	0.174	0.174	0.053	0	-0.072	0	0.014	0.014
27942893	-0.093	0	0	0	-0.463	-0.463	-0.06	-0.09	0	-0.636	0.174	0.174	0.053	0	-0.072	0	0.014	0.014
27942908	-0.093	0	0	0	-0.458	-0.458	-0.06	-0.097	0	-0.632	0.174	0.174	0.021	0	-0.336	0	0.013	0.013
27942921	-0.093	0	0	0	-0.458	-0.458	-0.06	-0.103	0	-0.628	0.174	0.174	0.007	0	-0.384	0	0.013	0.013
27942935	-0.093	0	0	0	-0.456	-0.456	-0.06	-0.116	0	-0.62	0.174	0.174	0.007	0	-0.384	0	0.013	0.013
27942946	-0.093	0	0	0	-0.456	-0.456	-0.06	-0.123	0	-0.616	0.174	0.174	0.001	0	-0.408	0	0.013	0.013
27942960	-0.093	0	0	0	-0.455	-0.455	-0.06	-0.129	0	-0.611	0.174	0.174	0	0	-0.384	0	0.013	0.013
27942973	-0.093	0	0	0	-0.455	-0.455	-0.06	-0.135	0	-0.607	0.174	0.174	0	0	-0.288	0	0.013	0.013
27942985	-0.093	0	0	0	-0.455	-0.455	-0.06	-0.142	0	-0.601	0.174	0.174	0	0	-0.24	0	0.013	0.013
27942998	-0.093	0	0	0	-0.455	-0.455	-0.06	-0.148	0	-0.596	0.174	0.174	0	0	-0.24	0	0.013	0.013
27943011	-0.093	0	0	0	-0.455	-0.455	-0.06	-0.161	0	-0.584	0.174	0.174	0	0	-0.096	0	0.013	0.013
27943025	-0.093	0	0	0	-0.455	-0.455	-0.06	-0.166	0	-0.578	0.174	0.174	0	0	-0.048	0	0.013	0.013
27943042	-0.093	0	0	0	-0.456	-0.456	-0.06	-0.178	0	-0.565	0.174	0.174	0.006	0	0	0	0.013	0.013
27943056	-0.093	0	0	0	-0.456	-0.456	-0.06	-0.184	0	-0.559	0.174	0.174	0.007	0	0.072	0	0.013	0.013
27943070	-0.093	0	0	0	-0.456	-0.456	-0.06	-0.19	0	-0.552	0.174	0.174	0.007	0	0.072	0	0.013	0.013
27943081	-0.093	0	0	0	-0.457	-0.457	-0.06	-0.201	0	-0.538	0.174	0.174	0.01	0	0.12	0	0.013	0.013
27943095	-0.093	0	0	0	-0.457	-0.457	-0.06	-0.206	0	-0.531	0.174	0.174	0.01	0	0.12	0	0.013	0.013
27943109	-0.093	0	0	0	-0.457	-0.457	-0.06	-0.212	0	-0.523	0.174	0.174	0.01	0	0.096	0	0.013	0.013
27943122	-0.093	0	0	0	-0.457	-0.457	-0.06	-0.222	0	-0.508	0.174	0.174	0.01	0	0.096	0	0.013	0.013
27943134	-0.095	0	0	0	-0.457	-0.457	-0.06	-0.227	0	-0.5	0.174	0.174	0.009	0	0.024	0	0.013	0.013
27943147	-0.095	0	0	0	-0.456	-0.456	-0.06	-0.232	0	-0.492	0.174	0.174	0.01	0	0	0	0.014	0.014
27943167	-0.095	0	0	0	-0.456	-0.456	-0.06	-0.242	0	-0.475	0.174	0.174	0.01	0	0	0	0.014	0.014
27943180	-0.093	0	0	0	-0.457	-0.457	-0.06	-0.246	0	-0.466	0.174	0.174	0.01	0	0	0	0.013	0.013
27943194	-0.093	0	0	0	-0.457	-0.457	-0.06	-0.256	0	-0.447	0.174	0.174	0.012	0	0.024	0	0.013	0.013
27943207	-0.093	0	0	0	-0.457	-0.457	-0.06	-0.26	0	-0.438	0.174	0.174	0.012	0	0.024	0	0.013	0.013
27943220	-0.093	0	0	0	-0.457	-0.457	-0.06	-0.265	0	-0.429	0.174	0.174	0.015	0	0.024	0	0.013	0.013
27943234	-0.093	0	0	0	-0.458	-0.458	-0.06	-0.273	0	-0.41	0.174	0.174	0.015	0	0.024	0	0.013	0.013
27943246	-0.093	0	0	0	-0.458	-0.458	-0.06	-0.278	0	-0.399	0.174	0.174	0.018	0	0.048	0	0.013	0.013
27943259	-0.093	0	0	0	-0.458	-0.458	-0.06	-0.282	0	-0.388	0.174	0.174	0.021	0	0.072	0	0.013	0.013
27943274	-0.093	0	0	0	-0.458	-0.458	-0.06	-0.286	0	-0.377	0.174	0.174	0.029	0	0.168	0	0.013	0.013
27943286	-0.093	0	0	0	-0.46	-0.46	-0.057	-0.294	0	-0.355	0.173	0.173	0.035	0	0.216	0	0.014	0.014
27943298	-0.093	0	0	0	-0.46	-0.46	-0.057	-0.297	0	-0.345	0.173	0.173	0.035	0	0.216	0	0.014	0.014
27943311	-0.093	0	0	0	-0.46	-0.46	-0.057	-0.301	0.024	-0.334	0.173	0.173	0.041	0	0.312	0	0.014	0.014
27943324	-0.093	0	0	0	-0.461	-0.461	-0.057	-0.304	0.024	-0.322	0.173	0.173	0.042	0	0.312	0	0.014	0.014
27943340	-0.093	0	0	0	-0.461	-0.461	-0.057	-0.311	0.024	-0.299	0.173	0.173	0.047	0	0.288	0	0.014	0.014
27943355	-0.093	0	0	0	-0.462	-0.462	-0.057	-0.314	0	-0.288	0.173	0.173	0.049	0	0.264	0	0.014	0.014
27943370	-0.093	0	0	0	-0.462	-0.462	-0.057	-0.319	0	-0.266	0.173	0.173	0.049	0	0.264	0	0.014	0.014
27943382	-0.093	0	0	0	-0.463	-0.463	-0.057	-0.322	0	-0.254	0.172	0.172	0.055	0	0.192	0	0.014	0.014
27943395	-0.093	0	0	0	-0.463	-0.463	-0.057	-0.324	0	-0.243	0.172	0.172	0.059	0	0.192	0	0.014	0.014
27943410	-0.093	0	0	0	-0.464	-0.464	-0.057	-0.329	0	-0.22	0.172	0.172	0.059	0	0.192	0	0.014	0.014
27943425	-0.093	0	0	0	-0.464	-0.464	-0.057	-0.331	0	-0.208	0.172	0.172	0.062	0	0.192	0	0.014	0.014
27943438	-0.093	0	0	0	-0.464	-0.464	-0.057	-0.333	0	-0.195	0.172	0.172	0.064	0	0.192	0	0.014	0.014
27943452	-0.093	0	0	0	-0.465	-0.465	-0.057	-0.337	0	-0.171	0.172	0.172	0.064	0	0.192	0	0.014	0.014
27943464	-0.093	0	0	0	-0.465	-0.465	-0.057	-0.339	0	-0.159	0.172	0.172	0.064	0	0.096	0	0.014	0.014
27943479	-0.093	0	0	0	-0.465	-0.465	-0.057	-0.34	0	-0.146	0.172	0.172	0.064	0	0.096	0	0.014	0.014
27943492	-0.093	0	0	0	-0.464	-0.464	-0.057	-0.343	0	-0.12	0.172	0.172	0.061	0	0	0	0.014	0.014
27943506	-0.093	0	0	0	-0.464	-0.464	-0.057	-0.344	0	-0.108	0.172	0.172	0.058	0	-0.024	0	0.014	0.014
27943521	-0.093	0	0	0	-0.464	-0.464	-0.057	-0.345	0	-0.095	0.172	0.172	0.058	0	-0.024	0	0.014	0.014
27943536	-0.093	0	0	0	-0.463	-0.463	-0.057	-0.347	0	-0.069	0.172	0.172	0.056	0	-0.072	0	0.014	0.014
27943560	-0.093	0	0	0	-0.463	-0.463	-0.057	-0.348	0	-0.044	0.172	0.172	0.056	0	-0.072	0	0.014	0.014
27943579	-0.093	0	0	0	-0.464	-0.464	-0.057	-0.349	0	-0.018	0.172	0.172	0.058	0	-0.048	0	0.014	0.014
27943596	-0.093	0	0	0	-0.464	-0.464	-0.057	-0.349	0	0.007	0.172	0.172	0.061	0	0.024	0	0.014	0.014
27943610	-0.093	0	0	0	-0.464	-0.464	-0.057	-0.349	0	0.019	0.172	0.172	0.061	0	0.024	0	0.014	0.014
27943622	-0.093	0	0	0	-0.464	-0.464	-0.057	-0.349	0	0.031	0.172	0.172	0.075	0	0.144	0	0.014	0.014
27943636	-0.093	0	0	0	-0.467	-0.467	-0.057	-0.348	0	0.056	0.172	0.172	0.079	0	0.216	0	0.014	0.014
27943648	-0.093	0	0	0	-0.467	-0.467	-0.057	-0.347	0	0.068	0.172	0.172	0.079	0	0.216	0	0.014	0.014
27943662	-0.093	0	0	0	-0.468	-0.468	-0.057	-0.346	0	0.081	0.172	0.172	0.085	0	0.312	0	0.014	0.014
27943682	-0.093	0	0	0	-0.468	-0.468	-0.057	-0.344	0	0.107	0.172	0.172	0.085	0	0.312	0	0.014	0.014
27943697	-0.093	0	0	0	-0.468	-0.468	-0.057	-0.342	0	0.131	0.172	0.172	0.092	0	0.24	0	0.014	0.014
27943712	-0.093	0	0	0	-0.468	-0.468	-0.056	-0.341	0	0.143	0.172	0.172	0.093	0	0.168	0	0.014	0.014
27943725	-0.093	0	0	0	-0.469	-0.469	-0.056	-0.338	0	0.167	0.171	0.171	0.093	0	0.168	0	0.014	0.014
27943738	-0.093	0	0	0	-0.468	-0.468	-0.056	-0.336	0	0.179	0.171	0.171	0.092	0	0.096	0	0.014	0.014
27943751	-0.093	0	0	0	-0.468	-0.468	-0.056	-0.334	0	0.191	0.171	0.171	0.09	0	0.048	0	0.014	0.014
27943764	-0.095	0	0	0	-0.467	-0.467	-0.056	-0.332	0	0.203	0.171	0.171	0.09	0	0.048	0	0.014	0.014
27943777	-0.093	0	0	0	-0.468	-0.468	-0.056	-0.328	0	0.226	0.171	0.171	0.085	0	-0.024	0	0.014	0.014
27943793	-0.093	0	0	0	-0.468	-0.468	-0.056	-0.325	0	0.238	0.171	0.171	0.084	0	-0.096	0	0.014	0.014
27943806	-0.093	0	0	0	-0.467	-0.467	-0.057	-0.323	0	0.251	0.172	0.172	0.079	0	-0.12	0	0.014	0.014
27943819	-0.093	0	0	0	-0.467	-0.467	-0.056	-0.317	0	0.276	0.171	0.171	0.078	0	-0.168	0	0.014	0.014
27943831	-0.093	0	0	0	-0.466	-0.466	-0.056	-0.314	0	0.287	0.171	0.171	0.078	0	-0.168	0	0.014	0.014
27943846	-0.093	0	0	0	-0.466	-0.466	-0.057	-0.311	0	0.298	0.172	0.172	0.081	0	-0.096	0	0.014	0.014
27943860	-0.093	0	0	0	-0.467	-0.467	-0.054	-0.304	0	0.322	0.17	0.17	0.085	0	-0.024	0	0.014	0.014
27943872	-0.093	0	0	0	-0.467	-0.467	-0.056	-0.301	0	0.333	0.17	0.17	0.085	0	-0.024	0	0.014	0.014
27943885	-0.093	0	0	0	-0.469	-0.469	-0.056	-0.298	0	0.343	0.171	0.171	0.095	0	0.096	0	0.014	0.014
27943897	-0.093	0	0	0	-0.469	-0.469	-0.054	-0.294	0	0.354	0.17	0.17	0.101	0	0.24	0	0.014	0.014
27943912	-0.093	0	0	0	-0.47	-0.47	-0.054	-0.287	0	0.376	0.17	0.17	0.101	0	0.24	0	0.014	0.014
27943926	-0.093	0	0	0	-0.472	-0.472	-0.05	-0.283	0.024	0.386	0.169	0.169	0.115	0	0.384	0	0.014	0.014
27943940	-0.093	0	0	0	-0.472	-0.472	-0.05	-0.279	0.024	0.396	0.168	0.168	0.119	0	0.456	0	0.014	0.014
27943953	-0.093	0	0	0	-0.472	-0.472	-0.05	-0.27	0.048	0.416	0.168	0.168	0.131	0	0.456	0	0.014	0.014
27943966	-0.095	0	0	0	-0.473	-0.473	-0.05	-0.266	0.048	0.426	0.167	0.167	0.131	0	0.456	0	0.014	0.014
27943978	-0.095	0	0	0	-0.474	-0.474	-0.05	-0.262	0.048	0.435	0.167	0.167	0.136	0	0.456	0	0.014	0.014
27943991	-0.093	0	0	0	-0.475	-0.475	-0.05	-0.257	0.048	0.445	0.167	0.167	0.136	0	0.36	0	0.014	0.014
27944004	-0.093	0	0	0	-0.475	-0.475	-0.05	-0.248	0.048	0.463	0.167	0.167	0.136	0	0.36	0	0.014	0.014
27944018	-0.093	0	0	0	-0.474	-0.474	-0.05	-0.243	0	0.472	0.167	0.167	0.133	0	0.192	0	0.014	0.014
27944030	-0.093	0	0	0	-0.474	-0.474	-0.05	-0.238	0	0.48	0.167	0.167	0.131	0	0.048	0	0.014	0.014
27944044	-0.093	0	0	0	-0.474	-0.474	-0.05	-0.229	0	0.497	0.167	0.167	0.125	0	-0.048	0	0.014	0.014
27944058	-0.093	0	0	0	-0.473	-0.473	-0.05	-0.224	0	0.505	0.167	0.167	0.125	0	-0.048	0	0.014	0.014
27944071	-0.095	0	0	0	-0.472	-0.472	-0.05	-0.218	0	0.514	0.168	0.168	0.116	0	-0.168	0	0.014	0.014
27944084	-0.093	0	0	0	-0.471	-0.471	-0.05	-0.213	0	0.521	0.168	0.168	0.115	0	-0.216	0	0.014	0.014
27944096	-0.093	0	0	0	-0.472	-0.472	-0.05	-0.202	0	0.537	0.168	0.168	0.115	0	-0.216	0	0.014	0.014
27944110	-0.093	0	0	0	-0.471	-0.471	-0.05	-0.196	0	0.544	0.168	0.168	0.113	0	-0.216	0	0.014	0.014
27944124	-0.093	0	0	0	-0.471	-0.471	-0.05	-0.191	0	0.551	0.168	0.168	0.112	0	-0.168	0	0.014	0.014
27944137	-0.093	0	0	0	-0.471	-0.471	-0.051	-0.179	0	0.565	0.169	0.169	0.112	0	-0.12	0	0.014	0.014
27944150	-0.093	0	0	0	-0.471	-0.471	-0.05	-0.173	0	0.571	0.168	0.168	0.112	0	-0.048	0	0.014	0.014
27944165	-0.093	0	0	0	-0.471	-0.471	-0.05	-0.168	0	0.577	0.168	0.168	0.112	0	-0.048	0	0.014	0.014
27944187	-0.093	0	0	0	-0.471	-0.471	-0.05	-0.15	0	0.594	0.168	0.168	0.11	0	-0.024	0	0.014	0.014
27944199	-0.093	0	0	0	-0.471	-0.471	-0.05	-0.144	0	0.6	0.168	0.168	0.11	0	-0.024	0	0.014	0.014
27944213	-0.093	0	0	0	-0.47	-0.47	-0.05	-0.138	0	0.605	0.168	0.168	0.102	0	-0.096	0	0.014	0.014
27944226	-0.093	0	0	0	-0.47	-0.47	-0.05	-0.132	0	0.609	0.168	0.168	0.102	0	-0.12	0	0.014	0.014
27944240	-0.093	0	0	0	-0.47	-0.47	-0.05	-0.119	0	0.618	0.168	0.168	0.102	0	-0.12	0	0.014	0.014
27944253	-0.093	0	0	0	-0.47	-0.47	-0.05	-0.113	0	0.622	0.168	0.168	0.104	0	-0.072	0	0.014	0.014
27944264	-0.093	0	0	0	-0.47	-0.47	-0.05	-0.106	0	0.627	0.168	0.168	0.104	0	-0.072	0	0.014	0.014
27944278	-0.093	0	0	0	-0.47	-0.47	-0.051	-0.099	0	0.631	0.168	0.168	0.105	0	-0.024	0	0.014	0.014
27944290	-0.093	0	0	0	-0.47	-0.47	-0.051	-0.086	0	0.638	0.169	0.169	0.105	0	0	0	0.014	0.014
27944303	-0.093	0	0	0	-0.47	-0.47	-0.05	-0.08	0	0.641	0.168	0.168	0.105	0	0	0	0.014	0.014
27944318	-0.093	0	0	0	-0.47	-0.47	-0.05	-0.073	0	0.643	0.168	0.168	0.105	0	0.024	0	0.014	0.014
27944330	-0.093	0	0	0	-0.47	-0.47	-0.051	-0.06	0	0.648	0.169	0.169	0.105	0	0.024	0	0.014	0.014
27944343	-0.093	0	0	0	-0.471	-0.471	-0.051	-0.054	0	0.65	0.169	0.169	0.108	0	0.048	0	0.014	0.014
27944357	-0.093	0	0	0	-0.471	-0.471	-0.051	-0.047	0	0.652	0.169	0.169	0.11	0	0.048	0	0.014	0.014
27944369	-0.093	0	0	0	-0.471	-0.471	-0.05	-0.04	0	0.654	0.169	0.169	0.112	0	0.072	0	0.014	0.014
27944381	-0.093	0	0	0	-0.471	-0.471	-0.05	-0.027	0	0.656	0.168	0.168	0.112	0	0.072	0	0.014	0.014
27944395	-0.093	0	0	0	-0.471	-0.471	-0.05	-0.02	0	0.657	0.168	0.168	0.112	0	0.072	0	0.014	0.014
27944411	-0.093	0	0	0	-0.471	-0.471	-0.05	-0.013	0	0.657	0.168	0.168	0.112	0	0.048	0	0.014	0.014
27944424	-0.093	0	0	0	-0.471	-0.471	-0.051	0	0	0.658	0.168	0.168	0.112	0	0.048	0	0.014	0.014
27944438	-0.093	0	0	0	-0.471	-0.471	-0.05	0.007	0	0.658	0.169	0.169	0.112	0	0	0	0.014	0.014
27944451	-0.093	0	0	0	-0.471	-0.471	-0.05	0.014	0	0.657	0.168	0.168	0.112	0	0	0	0.014	0.014
27944463	-0.093	0	0	0	-0.471	-0.471	-0.05	0.021	0	0.657	0.168	0.168	0.112	0	0	0	0.014	0.014
27944476	-0.093	0	0	0	-0.471	-0.471	-0.05	0.035	0	0.655	0.168	0.168	0.112	0	0	0	0.014	0.014
27944488	-0.093	0	0	0	-0.471	-0.471	-0.05	0.042	0	0.653	0.168	0.168	0.112	0	0	0	0.014	0.014
27944501	-0.093	0	0	0	-0.471	-0.471	-0.05	0.049	0	0.651	0.168	0.168	0.112	0	0	0	0.014	0.014
27944514	-0.093	0	0	0	-0.471	-0.471	-0.05	0.055	0	0.65	0.168	0.168	0.112	0	0	0	0.014	0.014
27944528	-0.093	0	0	0	-0.471	-0.471	-0.05	0.068	0	0.645	0.168	0.168	0.11	0	0	0	0.014	0.014
27944541	-0.093	0	0	0	-0.471	-0.471	-0.05	0.075	0	0.642	0.168	0.168	0.108	0	0	0	0.014	0.014
27944555	-0.093	0	0	0	-0.471	-0.471	-0.05	0.081	0	0.64	0.168	0.168	0.108	0	0	0	0.014	0.014
27944567	-0.093	0	0	0	-0.471	-0.471	-0.05	0.088	0	0.637	0.168	0.168	0.112	0	0	0	0.014	0.014
27944580	-0.093	0	0	0	-0.471	-0.471	-0.05	0.102	0	0.629	0.168	0.168	0.112	0	0	0	0.014	0.014
27944596	-0.093	0	0	0	-0.471	-0.471	-0.05	0.108	0	0.626	0.168	0.168	0.108	0	0	0	0.014	0.014
27944613	-0.093	0	0	0	-0.471	-0.471	-0.05	0.12	0	0.617	0.168	0.168	0.108	0	0	0	0.014	0.014
27944632	-0.093	0	0	0	-0.471	-0.471	-0.05	0.133	0	0.608	0.168	0.168	0.11	0	0	0	0.014	0.014
27944653	-0.093	0	0	0	-0.471	-0.471	-0.05	0.145	0	0.598	0.168	0.168	0.113	0	0	0	0.014	0.014
27944671	-0.093	0	0	0	-0.471	-0.471	-0.05	0.157	0	0.587	0.168	0.168	0.113	0	0	0	0.014	0.014
27944689	-0.093	0	0	0	-0.473	-0.473	-0.05	0.163	0	0.582	0.167	0.167	0.127	0	0.072	0	0.014	0.014
27944708	-0.093	0	0	0	-0.473	-0.473	-0.05	0.175	0	0.57	0.167	0.167	0.138	0	0.288	0	0.014	0.014
27944723	-0.093	0	0	0	-0.476	-0.476	-0.05	0.186	0	0.557	0.167	0.167	0.145	0	0.36	0	0.014	0.014
27944737	-0.093	0	0	0	-0.476	-0.476	-0.05	0.191	0	0.55	0.167	0.167	0.158	0	0.456	0	0.014	0.014
27944750	-0.093	0	0	0	-0.478	-0.478	-0.05	0.197	0	0.543	0.167	0.167	0.158	0	0.456	0	0.014	0.014
27944762	-0.093	0	0	0	-0.479	-0.479	-0.048	0.208	0	0.528	0.166	0.166	0.165	0	0.504	0	0.014	0.014
27944776	-0.093	0	0	0	-0.479	-0.479	-0.047	0.213	0	0.521	0.165	0.165	0.167	0	0.456	0	0.014	0.014
27944788	-0.093	0	0	0	-0.479	-0.479	-0.047	0.219	0	0.513	0.165	0.165	0.167	0	0.456	0	0.014	0.014
27944802	-0.093	0	0	0	-0.479	-0.479	-0.043	0.229	0.072	0.497	0.163	0.163	0.17	0	0.36	0	0.014	0.014
27944814	-0.093	0	0	0	-0.479	-0.479	-0.043	0.234	0.072	0.489	0.163	0.163	0.17	0	0.36	0	0.014	0.014
27944827	-0.093	0	0	0	-0.479	-0.479	-0.043	0.238	0.072	0.48	0.163	0.163	0.167	0	0.096	0	0.014	0.014
27944840	-0.093	0	0	0	-0.479	-0.479	-0.043	0.243	0.072	0.472	0.163	0.163	0.167	0	0.096	0	0.014	0.014
27944853	-0.093	0	0	0	-0.478	-0.478	-0.042	0.253	0.048	0.453	0.163	0.163	0.164	0	0	0	0.014	0.014
27944865	-0.093	0	0	0	-0.478	-0.478	-0.042	0.257	0.024	0.444	0.163	0.163	0.164	0	0	0	0.014	0.014
27944878	-0.093	0	0	0	-0.478	-0.478	-0.042	0.262	0.024	0.434	0.163	0.163	0.164	0	-0.072	0	0.014	0.014
27944891	-0.093	0	0	0	-0.478	-0.478	-0.042	0.267	0.024	0.425	0.163	0.163	0.162	0	-0.072	0	0.014	0.014
27944905	-0.093	0	0	0	-0.478	-0.478	-0.042	0.275	0	0.405	0.163	0.163	0.162	0	-0.072	0	0.014	0.014
27944917	-0.093	0	0	0	-0.477	-0.477	-0.042	0.279	0	0.395	0.163	0.163	0.156	0	-0.096	0	0.014	0.014
27944930	-0.093	0	0	0	-0.477	-0.477	-0.042	0.283	0	0.385	0.163	0.163	0.151	0	-0.096	0	0.014	0.014
27944944	-0.093	0	0	0	-0.475	-0.475	-0.042	0.291	0	0.364	0.163	0.163	0.142	0	-0.192	0	0.014	0.014
27944956	-0.095	0	0	0	-0.474	-0.474	-0.042	0.294	0	0.354	0.163	0.163	0.142	0	-0.192	0	0.014	0.014
27944970	-0.095	0	0	0	-0.474	-0.474	-0.042	0.298	0	0.342	0.163	0.163	0.139	0	-0.288	0	0.014	0.014
27944982	-0.093	0	0	0	-0.475	-0.475	-0.042	0.301	0	0.332	0.163	0.163	0.131	0	-0.336	0	0.014	0.014
27944995	-0.093	0	0	0	-0.474	-0.474	-0.042	0.308	0	0.31	0.163	0.163	0.131	0	-0.336	0	0.014	0.014
27945009	-0.093	0	0	0	-0.474	-0.474	-0.039	0.311	0	0.298	0.163	0.163	0.131	0	-0.264	0	0.014	0.014
27945022	-0.093	0	0	0	-0.474	-0.474	-0.039	0.314	0	0.287	0.162	0.162	0.131	0	-0.216	0	0.014	0.014
27945035	-0.093	0	0	0	-0.474	-0.474	-0.037	0.317	0.048	0.276	0.162	0.162	0.135	0	-0.072	0	0.014	0.014
27945049	-0.093	0	0	0	-0.474	-0.474	-0.033	0.322	0.072	0.252	0.158	0.158	0.135	0	-0.072	0	0.014	0.014
27945062	-0.093	0	0	0	-0.474	-0.474	-0.033	0.325	0.072	0.24	0.158	0.158	0.136	0	0	0	0.014	0.014
27945075	-0.093	0	0	0	-0.474	-0.474	-0.024	0.327	0.168	0.229	0.158	0.158	0.136	0	0.048	0	0.014	0.014
27945088	-0.093	0	0	0	-0.474	-0.474	-0.022	0.332	0.216	0.204	0.153	0.153	0.136	0	0.048	0	0.014	0.014
27945101	-0.093	0	0	0	-0.473	-0.473	-0.022	0.334	0.216	0.192	0.153	0.153	0.131	0	0	0	0.014	0.014
27945114	-0.093	0	0	0	-0.473	-0.473	-0.02	0.336	0.216	0.18	0.152	0.152	0.127	0	-0.024	0	0.014	0.014
27945127	-0.093	0	0	0	-0.473	-0.473	-0.02	0.337	0.216	0.168	0.152	0.152	0.127	0	-0.024	0	0.014	0.014
27945140	-0.093	0	0	0	-0.471	-0.471	-0.019	0.341	0.12	0.143	0.151	0.151	0.113	0	-0.216	0	0.013	0.013
27945153	-0.093	0	0	0	-0.471	-0.471	-0.019	0.342	0.12	0.131	0.151	0.151	0.105	0	-0.312	0	0.013	0.013
27945168	-0.093	0	0	0	-0.47	-0.47	-0.013	0.343	0.072	0.119	0.152	0.152	0.105	0	-0.312	0	0.013	0.013
27945188	-0.093	0	0	0	-0.468	-0.468	-0.013	0.345	0.072	0.093	0.148	0.148	0.096	0	-0.384	0	0.013	0.013
27945202	-0.093	0	0	0	-0.468	-0.468	-0.01	0.347	0.144	0.068	0.147	0.147	0.096	0	-0.384	0	0.013	0.013
27945214	-0.093	0	0	0	-0.466	-0.466	-0.01	0.348	0.144	0.055	0.147	0.147	0.078	0	-0.432	0	0.013	0.013
27945227	-0.093	0	0	0	-0.464	-0.464	-0.004	0.348	0.192	0.043	0.144	0.144	0.069	0	-0.48	0	0.013	0.013
27945243	-0.093	0	0	0	-0.463	-0.463	-0.004	0.349	0.168	0.017	0.144	0.144	0.062	0	-0.504	0	0.013	0.013
27945256	-0.093	0	0	0	-0.463	-0.463	-0.002	0.349	0.12	0.004	0.144	0.144	0.062	0	-0.504	0	0.013	0.013
27945269	-0.093	0	0	0	-0.462	-0.462	-0.002	0.349	0.096	-0.01	0.143	0.143	0.055	0	-0.504	0	0.013	0.013
27945281	-0.093	0	0	0	-0.462	-0.462	-0.002	0.349	0.096	-0.023	0.143	0.143	0.049	0	-0.432	0	0.013	0.013
27945295	-0.095	0	0	0	-0.462	-0.462	-0.002	0.348	0.096	-0.036	0.143	0.143	0.049	0	-0.432	0	0.013	0.013
27945307	-0.095	0	0	0	-0.46	-0.46	0.007	0.347	0.096	-0.063	0.138	0.138	0.049	0	-0.264	0	0.013	0.013
27945321	-0.093	0	0	0	-0.461	-0.461	0.012	0.347	0.144	-0.075	0.136	0.136	0.049	0	-0.192	0	0.013	0.013
27945334	-0.093	0	0	0	-0.461	-0.461	0.012	0.346	0.144	-0.087	0.136	0.136	0.049	0	-0.192	0	0.013	0.013
27945347	-0.093	0	0	0	-0.461	-0.461	0.013	0.345	0.192	-0.1	0.135	0.135	0.055	0	-0.024	0	0.013	0.013
27945362	-0.093	0	0	0	-0.463	-0.463	0.013	0.343	0.192	-0.125	0.135	0.135	0.058	0	0.024	0	0.013	0.013
27945375	-0.093	0	0	0	-0.463	-0.463	0.013	0.341	0.096	-0.137	0.135	0.135	0.064	0	0.144	0	0.013	0.013
27945388	-0.093	0	0	0	-0.463	-0.463	0.013	0.34	0.072	-0.15	0.135	0.135	0.064	0	0.144	0	0.013	0.013
27945400	-0.093	0	0	0	-0.464	-0.464	0.013	0.336	0.072	-0.175	0.135	0.135	0.065	0	0.192	0	0.013	0.013
27945413	-0.093	0	0	0	-0.464	-0.464	0.013	0.335	0	-0.187	0.135	0.135	0.067	0	0.192	0	0.013	0.013
27945426	-0.093	0	0	0	-0.464	-0.464	0.013	0.333	0	-0.199	0.135	0.135	0.067	0	0.144	0	0.013	0.013
27945438	-0.095	0	0	0	-0.463	-0.463	0.013	0.329	0	-0.222	0.135	0.135	0.067	0	0.144	0	0.013	0.013
27945451	-0.093	0	0	0	-0.463	-0.463	0.013	0.326	0	-0.235	0.135	0.135	0.064	0	0.072	0	0.013	0.013
27945464	-0.093	0	0	0	-0.463	-0.463	0.013	0.324	0	-0.246	0.135	0.135	0.064	0	0.072	0	0.013	0.013
27945478	-0.093	0	0	0	-0.463	-0.463	0.013	0.321	0	-0.258	0.135	0.135	0.058	0	-0.048	0	0.013	0.013
27945492	-0.093	0	0	0	-0.463	-0.463	0.013	0.315	0	-0.282	0.135	0.135	0.058	0	-0.048	0	0.013	0.013
27945505	-0.093	0	0	0	-0.463	-0.463	0.013	0.313	0	-0.293	0.135	0.135	0.059	0	-0.096	0	0.013	0.013
27945517	-0.093	0	0	0	-0.463	-0.463	0.013	0.31	0	-0.304	0.135	0.135	0.059	0	-0.096	0	0.013	0.013
27945530	-0.093	0	0	0	-0.463	-0.463	0.013	0.303	0	-0.326	0.135	0.135	0.058	0	-0.072	0	0.013	0.013
27945544	-0.093	0	0	0	-0.462	-0.462	0.013	0.3	0	-0.337	0.135	0.135	0.055	0	-0.072	0	0.013	0.013
27945557	-0.093	0	0	0	-0.462	-0.462	0.013	0.296	0	-0.348	0.135	0.135	0.055	0	-0.048	0	0.013	0.013
27945571	-0.093	0	0	0	-0.462	-0.462	0.013	0.289	0	-0.369	0.135	0.135	0.055	0	-0.048	0	0.013	0.013
27945583	-0.093	0	0	0	-0.462	-0.462	0.013	0.285	0	-0.38	0.135	0.135	0.056	0	-0.048	0	0.013	0.013
27945595	-0.093	0	0	0	-0.462	-0.462	0.015	0.281	0	-0.39	0.134	0.134	0.056	0	-0.024	0	0.013	0.013
27945611	-0.093	0	0	0	-0.462	-0.462	0.015	0.277	0	-0.4	0.134	0.134	0.056	0	-0.024	0	0.013	0.013
27945623	-0.093	0	0	0	-0.463	-0.463	0.013	0.268	0	-0.42	0.135	0.135	0.058	0	0	0	0.013	0.013
27945638	-0.093	0	0	0	-0.463	-0.463	0.013	0.264	0	-0.43	0.135	0.135	0.058	0	0.024	0	0.013	0.013
27945652	-0.093	0	0	0	-0.463	-0.463	0.013	0.259	0	-0.44	0.135	0.135	0.056	0	0	0	0.013	0.013
27945664	-0.093	0	0	0	-0.462	-0.462	0.013	0.255	0	-0.45	0.135	0.135	0.056	0	0	0	0.013	0.013
27945681	-0.093	0	0	0	-0.462	-0.462	0.013	0.245	0	-0.469	0.135	0.135	0.053	0	-0.024	0	0.013	0.013
27945705	-0.093	0	0	0	-0.461	-0.461	0.013	0.235	0	-0.486	0.135	0.135	0.047	0	-0.072	0	0.013	0.013
27945722	-0.093	0	0	0	-0.461	-0.461	0.013	0.225	0	-0.502	0.135	0.135	0.047	0	-0.072	0	0.013	0.013
27945741	-0.093	0	0	0	-0.459	-0.459	0.015	0.215	0	-0.518	0.135	0.135	0.035	0	-0.264	0	0.013	0.013
27945755	-0.093	0	0	0	-0.459	-0.459	0.015	0.21	0	-0.526	0.134	0.134	0.032	0	-0.264	0	0.013	0.013
27945770	-0.093	0	0	0	-0.459	-0.459	0.013	0.198	0	-0.541	0.135	0.135	0.027	0	-0.24	0	0.013	0.013
27945783	-0.093	0	0	0	-0.458	-0.458	0.013	0.192	0	-0.549	0.135	0.135	0.027	0	-0.24	0	0.013	0.013
27945796	-0.093	0	0	0	-0.458	-0.458	0.013	0.187	0	-0.556	0.135	0.135	0.026	0	-0.192	0	0.013	0.013
27945809	-0.093	0	0	0	-0.458	-0.458	0.013	0.176	0	-0.569	0.135	0.135	0.024	0	-0.168	0	0.013	0.013
27945822	-0.093	0	0	0	-0.458	-0.458	0.015	0.17	0	-0.575	0.134	0.134	0.024	0	-0.168	0	0.013	0.013
27945835	-0.093	0	0	0	-0.458	-0.458	0.013	0.164	0	-0.581	0.134	0.134	0.024	0	-0.096	0	0.013	0.013
27945848	-0.093	0	0	0	-0.458	-0.458	0.013	0.158	0	-0.586	0.135	0.135	0.024	0	-0.096	0	0.013	0.013
27945862	-0.093	0	0	0	-0.459	-0.459	0.015	0.146	0	-0.598	0.134	0.134	0.032	0	0.024	0	0.013	0.013
27945875	-0.093	0	0	0	-0.459	-0.459	0.015	0.14	0	-0.603	0.134	0.134	0.035	0	0.072	0	0.013	0.013
27945888	-0.093	0	0	0	-0.459	-0.459	0.015	0.134	0	-0.608	0.134	0.134	0.035	0	0.072	0	0.013	0.013
27945901	-0.093	0	0	0	-0.46	-0.46	0.018	0.121	0.024	-0.617	0.132	0.132	0.036	0	0.168	0	0.013	0.013
27945915	-0.093	0	0	0	-0.46	-0.46	0.018	0.115	0.024	-0.621	0.132	0.132	0.038	0	0.168	0	0.013	0.013
27945928	-0.093	0	0	0	-0.46	-0.46	0.023	0.108	0.072	-0.626	0.132	0.132	0.038	0	0.168	0	0.013	0.013
27945942	-0.093	0	0	0	-0.46	-0.46	0.023	0.095	0.072	-0.633	0.13	0.13	0.039	0	0.12	0	0.013	0.013
27945955	-0.093	0	0	0	-0.459	-0.459	0.023	0.089	0.096	-0.636	0.13	0.13	0.036	0	0.048	0	0.013	0.013
27945968	-0.093	0	0	0	-0.459	-0.459	0.023	0.083	0.096	-0.639	0.13	0.13	0.036	0	0.048	0	0.013	0.013
27945981	-0.093	0	0	0	-0.459	-0.459	0.023	0.076	0.096	-0.642	0.13	0.13	0.035	0	0	0	0.013	0.013
27945994	-0.093	0	0	0	-0.458	-0.458	0.024	0.063	0.048	-0.647	0.129	0.129	0.027	0	-0.096	0	0.013	0.013
27946007	-0.093	0	0	0	-0.458	-0.458	0.024	0.055	0.024	-0.649	0.129	0.129	0.018	0	-0.168	0	0.013	0.013
27946020	-0.093	0	0	0	-0.457	-0.457	0.024	0.049	0.024	-0.651	0.129	0.129	0.018	0	-0.168	0	0.013	0.013
27946033	-0.093	0	0	0	-0.457	-0.457	0.023	0.042	0	-0.653	0.129	0.129	0.018	0	-0.168	0	0.013	0.013
27946045	-0.095	0	0	0	-0.454	-0.454	0.024	0.029	0	-0.656	0.129	0.129	0.003	0	-0.36	0	0.013	0.013
27946061	-0.093	0	0	0	-0.454	-0.454	0.024	0.023	0	-0.656	0.129	0.129	-0.004	0	-0.432	0	0.013	0.013
27946073	-0.093	0	0	0	-0.454	-0.454	0.024	0.016	0	-0.657	0.129	0.129	-0.013	0	-0.48	0	0.013	0.013
27946090	-0.093	0	0	0	-0.452	-0.452	0.024	0.002	0	-0.658	0.129	0.129	-0.019	0	-0.504	0	0.013	0.013
27946103	-0.093	0	0	0	-0.452	-0.452	0.024	-0.004	0	-0.658	0.129	0.129	-0.028	0	-0.456	0	0.013	0.013
27946117	-0.093	0	0	0	-0.45	-0.45	0.024	-0.018	0	-0.657	0.129	0.129	-0.028	0	-0.456	0	0.013	0.013
27946129	-0.093	0	0	0	-0.45	-0.45	0.024	-0.025	0	-0.656	0.129	0.129	-0.031	0	-0.408	0	0.013	0.013
27946142	-0.093	0	0	0	-0.45	-0.45	0.023	-0.032	0	-0.655	0.13	0.13	-0.033	0	-0.336	0	0.013	0.013
27946155	-0.093	0	0	0	-0.45	-0.45	0.024	-0.038	0	-0.654	0.129	0.129	-0.034	0	-0.264	0	0.013	0.013
27946167	-0.093	0	0	0	-0.449	-0.449	0.027	-0.045	0.024	-0.652	0.129	0.129	-0.034	0	-0.264	0	0.013	0.013
27946182	-0.093	0	0	0	-0.45	-0.45	0.027	-0.059	0.024	-0.648	0.127	0.127	-0.03	0	-0.168	0	0.013	0.013
27946200	-0.093	0	0	0	-0.45	-0.45	0.029	-0.072	0.072	-0.644	0.127	0.127	-0.03	0	-0.168	0	0.013	0.013
27946212	-0.093	0	0	0	-0.45	-0.45	0.029	-0.078	0.072	-0.641	0.127	0.127	-0.025	0	0.096	0	0.013	0.013
27946225	-0.093	0	0	0	-0.451	-0.451	0.029	-0.085	0.072	-0.638	0.127	0.127	-0.025	0	0.096	0	0.013	0.013
27946238	-0.093	0	0	0	-0.45	-0.45	0.03	-0.091	0.048	-0.635	0.126	0.126	-0.027	0	0.072	0	0.013	0.013
27946251	-0.093	0	0	0	-0.45	-0.45	0.03	-0.105	0.048	-0.628	0.126	0.126	-0.028	0	0.024	0	0.013	0.013
27946264	-0.093	0	0	0	-0.45	-0.45	0.032	-0.111	0.024	-0.624	0.126	0.126	-0.028	0	0.024	0	0.013	0.013
27946277	-0.093	0	0	0	-0.45	-0.45	0.032	-0.117	0.024	-0.62	0.125	0.125	-0.031	0	-0.048	0	0.013	0.013
27946290	-0.095	0	0	0	-0.449	-0.449	0.032	-0.129	0.024	-0.611	0.125	0.125	-0.033	0	-0.072	0	0.014	0.014
27946304	-0.093	0	0	0	-0.45	-0.45	0.032	-0.135	0.024	-0.606	0.125	0.125	-0.033	0	-0.072	0	0.013	0.013
27946316	-0.093	0	0	0	-0.45	-0.45	0.032	-0.141	0.024	-0.601	0.125	0.125	-0.034	0	-0.072	0	0.013	0.013
27946329	-0.093	0	0	0	-0.449	-0.449	0.032	-0.147	0	-0.596	0.125	0.125	-0.037	0	-0.072	0	0.013	0.013
27946342	-0.093	0	0	0	-0.449	-0.449	0.032	-0.159	0	-0.585	0.125	0.125	-0.037	0	-0.072	0	0.013	0.013
27946356	-0.093	0	0	0	-0.448	-0.448	0.032	-0.165	0	-0.58	0.125	0.125	-0.042	0	-0.096	0	0.013	0.013
27946370	-0.093	0	0	0	-0.448	-0.448	0.032	-0.171	0	-0.574	0.125	0.125	-0.042	0	-0.12	0	0.013	0.013
27946382	-0.093	0	0	0	-0.448	-0.448	0.032	-0.182	0	-0.561	0.125	0.125	-0.042	0	-0.12	0	0.013	0.013
27946396	-0.093	0	0	0	-0.448	-0.448	0.032	-0.188	0	-0.555	0.125	0.125	-0.043	0	-0.096	0	0.013	0.013
27946412	-0.093	0	0	0	-0.448	-0.448	0.036	-0.199	0.024	-0.54	0.122	0.122	-0.039	0	-0.024	0	0.013	0.013
27946426	-0.093	0	0	0	-0.449	-0.449	0.036	-0.205	0.024	-0.533	0.122	0.122	-0.039	0	-0.024	0	0.013	0.013
27946440	-0.093	0	0	0	-0.449	-0.449	0.038	-0.21	0.048	-0.526	0.121	0.121	-0.036	0	0.048	0	0.013	0.013
27946454	-0.093	0	0	0	-0.449	-0.449	0.038	-0.221	0.048	-0.51	0.121	0.121	-0.036	0	0.048	0	0.013	0.013
27946466	-0.093	0	0	0	-0.449	-0.449	0.038	-0.226	0.048	-0.502	0.121	0.121	-0.036	0	0.048	0	0.013	0.013
27946479	-0.093	0	0	0	-0.449	-0.449	0.038	-0.231	0.048	-0.493	0.121	0.121	-0.036	0	0.048	0	0.013	0.013
27946492	-0.093	0	0	0	-0.449	-0.449	0.038	-0.236	0.048	-0.484	0.121	0.121	-0.036	0	0.048	0	0.013	0.013
27946503	-0.093	0	0	0	-0.449	-0.449	0.038	-0.246	0.048	-0.467	0.121	0.121	-0.036	0	0.048	0	0.013	0.013
27946515	-0.093	0	0	0	-0.449	-0.449	0.038	-0.25	0.048	-0.458	0.121	0.121	-0.036	0	0.048	0	0.013	0.013
27946528	-0.093	0	0	0	-0.449	-0.449	0.038	-0.255	0.048	-0.449	0.121	0.121	-0.036	0	0.048	0	0.013	0.013
27946541	-0.093	0	0	0	-0.449	-0.449	0.038	-0.26	0.048	-0.439	0.121	0.121	-0.036	0	0.048	0	0.013	0.013
27946556	-0.093	0	0	0	-0.449	-0.449	0.075	-0.269	0.264	-0.42	0.101	0.101	-0.089	0	-0.576	0	0.014	0.014
27946570	-0.093	0	0	0	-0.44	-0.44	0.078	-0.273	0.264	-0.41	0.099	0.099	-0.099	0	-0.647	0	0.014	0.014
27946583	-0.093	0	0	0	-0.44	-0.44	0.078	-0.277	0.264	-0.399	0.099	0.099	-0.099	0	-0.647	0	0.014	0.014
27946597	-0.093	0	0	0	-0.438	-0.438	0.082	-0.282	0.24	-0.388	0.097	0.097	-0.108	0	-0.695	0	0.014	0.014
27946610	-0.093	0	0	0	-0.438	-0.438	0.084	-0.29	0.216	-0.367	0.096	0.096	-0.112	0	-0.576	0	0.014	0.014
27946622	-0.093	0	0	0	-0.438	-0.438	0.084	-0.294	0.192	-0.356	0.096	0.096	-0.112	0	-0.504	0	0.015	0.015
27946636	-0.093	0	0	0	-0.438	-0.438	0.084	-0.297	0.192	-0.345	0.096	0.096	-0.112	0	-0.504	0	0.015	0.015
27946648	-0.093	0	0	0	-0.438	-0.438	0.085	-0.301	0.096	-0.335	0.095	0.095	-0.114	0	-0.24	0	0.015	0.015
27946662	-0.093	0	0	0	-0.437	-0.437	0.084	-0.307	0.048	-0.313	0.096	0.096	-0.114	0	-0.168	0	0.015	0.015
27946677	-0.093	0	0	0	-0.437	-0.437	0.084	-0.31	0.048	-0.301	0.096	0.096	-0.114	0	-0.168	0	0.015	0.015
27946695	-0.093	0	0	0	-0.438	-0.438	0.084	-0.316	0	-0.279	0.096	0.096	-0.108	0	-0.024	0	0.014	0.014
27946710	-0.093	0	0	0	-0.438	-0.438	0.084	-0.322	0	-0.256	0.096	0.096	-0.108	0	-0.024	0	0.014	0.014
27946724	-0.093	0	0	0	-0.439	-0.439	0.084	-0.324	0	-0.244	0.096	0.096	-0.105	0	0.096	0	0.014	0.014
27946737	-0.093	0	0	0	-0.439	-0.439	0.084	-0.326	0	-0.233	0.096	0.096	-0.1	0	0.12	0	0.014	0.014
27946751	-0.093	0	0	0	-0.439	-0.439	0.084	-0.329	0	-0.22	0.096	0.096	-0.1	0	0.12	0	0.014	0.014
27946771	-0.093	0	0	0	-0.44	-0.44	0.084	-0.335	0	-0.185	0.096	0.096	-0.097	0	0.144	0	0.014	0.014
27946789	-0.093	0	0	0	-0.44	-0.44	0.084	-0.337	0	-0.173	0.096	0.096	-0.097	0	0.12	0	0.014	0.014
27946805	-0.093	0	0	0	-0.441	-0.441	0.084	-0.34	0	-0.149	0.096	0.096	-0.093	0	0.12	0	0.014	0.014
27946824	-0.093	0	0	0	-0.44	-0.44	0.084	-0.343	0	-0.123	0.096	0.096	-0.094	0	0.12	0	0.014	0.014
27946837	-0.093	0	0	0	-0.44	-0.44	0.085	-0.344	0	-0.111	0.095	0.095	-0.089	0	0.096	0	0.014	0.014
27946851	-0.093	0	0	0	-0.441	-0.441	0.085	-0.345	0	-0.099	0.095	0.095	-0.089	0	0.096	0	0.014	0.014
27946864	-0.093	0	0	0	-0.441	-0.441	0.084	-0.347	0	-0.074	0.096	0.096	-0.089	0	0.096	0	0.014	0.014
27946876	-0.093	0	0	0	-0.441	-0.441	0.084	-0.347	0	-0.062	0.096	0.096	-0.089	0	0.072	0	0.014	0.014
27946888	-0.093	0	0	0	-0.441	-0.441	0.084	-0.348	0	-0.05	0.096	0.096	-0.089	0	0.048	0	0.014	0.014
27946902	-0.093	0	0	0	-0.441	-0.441	0.084	-0.348	0	-0.037	0.096	0.096	-0.089	0	0.024	0	0.014	0.014
27946914	-0.093	0	0	0	-0.441	-0.441	0.084	-0.349	0	-0.012	0.096	0.096	-0.089	0	0.024	0	0.014	0.014
27946927	-0.093	0	0	0	-0.441	-0.441	0.084	-0.349	0	0	0.096	0.096	-0.086	0	0.024	0	0.014	0.014
27946941	-0.093	0	0	0	-0.441	-0.441	0.084	-0.349	0	0.012	0.096	0.096	-0.086	0	0.024	0	0.014	0.014
27946955	-0.093	0	0	0	-0.442	-0.442	0.085	-0.348	0	0.038	0.095	0.095	-0.082	0	0.072	0	0.014	0.014
27946968	-0.093	0	0	0	-0.442	-0.442	0.085	-0.348	0	0.051	0.095	0.095	-0.079	0	0.096	0	0.014	0.014
27946981	-0.095	0	0	0	-0.442	-0.442	0.085	-0.347	0	0.064	0.095	0.095	-0.079	0	0.096	0	0.014	0.014
27946994	-0.093	0	0	0	-0.443	-0.443	0.085	-0.346	0	0.089	0.095	0.095	-0.077	0	0.12	0	0.014	0.014
27947009	-0.093	0	0	0	-0.443	-0.443	0.085	-0.345	0	0.101	0.095	0.095	-0.076	0	0.12	0	0.014	0.014
27947022	-0.093	0	0	0	-0.443	-0.443	0.084	-0.344	0	0.114	0.095	0.095	-0.071	0	0.12	0	0.014	0.014
27947037	-0.093	0	0	0	-0.444	-0.444	0.085	-0.341	0	0.138	0.095	0.095	-0.071	0	0.12	0	0.014	0.014
27947049	-0.093	0	0	0	-0.444	-0.444	0.085	-0.34	0	0.15	0.095	0.095	-0.068	0	0.12	0	0.014	0.014
27947062	-0.093	0	0	0	-0.445	-0.445	0.085	-0.338	0	0.162	0.095	0.095	-0.06	0	0.144	0	0.014	0.014
27947076	-0.093	0	0	0	-0.447	-0.447	0.085	-0.335	0	0.186	0.096	0.096	-0.046	0	0.288	0	0.014	0.014
27947089	-0.093	0	0	0	-0.447	-0.447	0.085	-0.333	0	0.198	0.096	0.096	-0.039	0	0.336	0	0.014	0.014
27947103	-0.093	0	0	0	-0.448	-0.448	0.087	-0.331	0	0.211	0.096	0.096	-0.039	0	0.336	0	0.014	0.014
27947116	-0.093	0	0	0	-0.449	-0.449	0.087	-0.326	0	0.234	0.095	0.095	-0.036	0	0.432	0	0.014	0.014
27947130	-0.093	0	0	0	-0.449	-0.449	0.087	-0.324	0	0.246	0.095	0.095	-0.034	0	0.36	0	0.014	0.014
27947144	-0.093	0	0	0	-0.449	-0.449	0.087	-0.321	0	0.257	0.095	0.095	-0.034	0	0.288	0	0.014	0.014
27947157	-0.093	0	0	0	-0.449	-0.449	0.087	-0.316	0	0.281	0.095	0.095	-0.034	0	0.288	0	0.014	0.014
27947171	-0.093	0	0	0	-0.449	-0.449	0.087	-0.313	0	0.292	0.095	0.095	-0.036	0	0.144	0	0.014	0.014
27947188	-0.093	0	0	0	-0.449	-0.449	0.087	-0.306	0	0.315	0.095	0.095	-0.036	0	0.072	0	0.014	0.014
27947206	-0.093	0	0	0	-0.449	-0.449	0.087	-0.303	0	0.327	0.095	0.095	-0.036	0	0.072	0	0.014	0.014
27947219	-0.093	0	0	0	-0.449	-0.449	0.087	-0.296	0	0.348	0.095	0.095	-0.034	0	0	0	0.014	0.014
27947231	-0.093	0	0	0	-0.449	-0.449	0.087	-0.293	0	0.359	0.095	0.095	-0.034	0	0.024	0	0.014	0.014
27947245	-0.093	0	0	0	-0.449	-0.449	0.087	-0.289	0	0.369	0.095	0.095	-0.034	0	0.024	0	0.014	0.014
27947259	-0.093	0	0	0	-0.448	-0.448	0.087	-0.281	0	0.39	0.095	0.095	-0.039	0	0	0	0.014	0.014
27947272	-0.093	0	0	0	-0.448	-0.448	0.087	-0.277	0	0.4	0.095	0.095	-0.039	0	0	0	0.014	0.014
27947287	-0.093	0	0	0	-0.448	-0.448	0.087	-0.273	0	0.41	0.095	0.095	-0.039	0	-0.024	0	0.014	0.014
27947299	-0.093	0	0	0	-0.448	-0.448	0.087	-0.268	0	0.421	0.095	0.095	-0.039	0	-0.072	0	0.014	0.014
27947313	-0.093	0	0	0	-0.448	-0.448	0.087	-0.259	0	0.441	0.095	0.095	-0.04	0	-0.072	0	0.014	0.014
27947326	-0.093	0	0	0	-0.448	-0.448	0.087	-0.254	0	0.45	0.095	0.095	-0.045	0	-0.072	0	0.014	0.014
27947340	-0.093	0	0	0	-0.447	-0.447	0.087	-0.25	0	0.459	0.095	0.095	-0.045	0	-0.072	0	0.014	0.014
27947353	-0.093	0	0	0	-0.447	-0.447	0.087	-0.24	0	0.478	0.095	0.095	-0.048	0	-0.096	0	0.014	0.014
27947367	-0.093	0	0	0	-0.446	-0.446	0.087	-0.235	0	0.486	0.095	0.095	-0.051	0	-0.12	0	0.014	0.014
27947380	-0.093	0	0	0	-0.446	-0.446	0.087	-0.23	0	0.494	0.095	0.095	-0.056	0	-0.192	0	0.014	0.014
27947393	-0.093	0	0	0	-0.445	-0.445	0.087	-0.22	0	0.51	0.095	0.095	-0.057	0	-0.192	0	0.014	0.014
27947406	-0.093	0	0	0	-0.445	-0.445	0.087	-0.215	0	0.518	0.095	0.095	-0.057	0	-0.192	0	0.014	0.014
27947420	-0.093	0	0	0	-0.445	-0.445	0.087	-0.21	0	0.526	0.095	0.095	-0.057	0	-0.168	0	0.014	0.014
27947432	-0.093	0	0	0	-0.445	-0.445	0.087	-0.205	0	0.533	0.095	0.095	-0.059	0	-0.096	0	0.014	0.014
27947449	-0.093	0	0	0	-0.445	-0.445	0.087	-0.193	0	0.548	0.095	0.095	-0.06	0	-0.048	0	0.014	0.014
27947462	-0.093	0	0	0	-0.445	-0.445	0.087	-0.187	0	0.556	0.094	0.094	-0.06	0	-0.048	0	0.014	0.014
27947476	-0.093	0	0	0	-0.445	-0.445	0.087	-0.175	0	0.569	0.094	0.094	-0.06	0	-0.048	0	0.014	0.014
27947489	-0.093	0	0	0	-0.445	-0.445	0.087	-0.17	0	0.575	0.094	0.094	-0.063	0	-0.048	0	0.014	0.014
27947502	-0.093	0	0	0	-0.445	-0.445	0.087	-0.164	0	0.581	0.094	0.094	-0.066	0	-0.096	0	0.014	0.014
27947516	-0.093	0	0	0	-0.444	-0.444	0.087	-0.158	0	0.587	0.094	0.094	-0.069	0	-0.12	0	0.014	0.014
27947529	-0.093	0	0	0	-0.444	-0.444	0.087	-0.146	0	0.597	0.094	0.094	-0.069	0	-0.12	0	0.014	0.014
27947542	-0.093	0	0	0	-0.444	-0.444	0.087	-0.14	0	0.602	0.094	0.094	-0.065	0	-0.072	0	0.014	0.014
27947556	-0.093	0	0	0	-0.444	-0.444	0.087	-0.134	0	0.607	0.094	0.094	-0.063	0	-0.024	0	0.014	0.014
27947569	-0.093	0	0	0	-0.445	-0.445	0.087	-0.122	0	0.616	0.094	0.094	-0.063	0	-0.024	0	0.014	0.014
27947582	-0.093	0	0	0	-0.445	-0.445	0.087	-0.115	0	0.621	0.094	0.094	-0.063	0	0.024	0	0.014	0.014
27947595	-0.093	0	0	0	-0.445	-0.445	0.087	-0.108	0	0.625	0.094	0.094	-0.063	0	0.048	0	0.014	0.014
27947609	-0.093	0	0	0	-0.445	-0.445	0.087	-0.096	0	0.633	0.094	0.094	-0.063	0	0.024	0	0.014	0.014
27947622	-0.093	0	0	0	-0.445	-0.445	0.085	-0.089	0	0.636	0.095	0.095	-0.065	0	0	0	0.014	0.014
27947634	-0.093	0	0	0	-0.444	-0.444	0.085	-0.083	0	0.639	0.095	0.095	-0.065	0	0	0	0.014	0.014
27947647	-0.093	0	0	0	-0.444	-0.444	0.085	-0.077	0	0.642	0.095	0.095	-0.069	0	-0.024	0	0.014	0.014
27947660	-0.093	0	0	0	-0.444	-0.444	0.087	-0.064	0	0.647	0.094	0.094	-0.071	0	-0.072	0	0.014	0.014
27947675	-0.093	0	0	0	-0.444	-0.444	0.085	-0.057	0	0.649	0.095	0.095	-0.071	0	-0.072	0	0.014	0.014
27947694	-0.093	0	0	0	-0.444	-0.444	0.085	-0.044	0	0.653	0.095	0.095	-0.069	0	-0.072	0	0.014	0.014
27947708	-0.093	0	0	0	-0.444	-0.444	0.085	-0.038	0	0.654	0.095	0.095	-0.068	0	-0.024	0	0.014	0.014
27947721	-0.093	0	0	0	-0.444	-0.444	0.087	-0.024	0	0.656	0.094	0.094	-0.068	0	-0.024	0	0.014	0.014
27947734	-0.093	0	0	0	-0.444	-0.444	0.087	-0.017	0	0.657	0.094	0.094	-0.068	0	0	0	0.014	0.014
27947747	-0.093	0	0	0	-0.444	-0.444	0.085	-0.011	0	0.658	0.094	0.094	-0.068	0	0	0	0.014	0.014
27947762	-0.093	0	0	0	-0.444	-0.444	0.085	0.002	0	0.658	0.095	0.095	-0.063	0	0	0	0.014	0.014
27947775	-0.093	0	0	0	-0.445	-0.445	0.084	0.009	0	0.658	0.095	0.095	-0.063	0	0	0	0.014	0.014
27947789	-0.093	0	0	0	-0.446	-0.446	0.084	0.022	0	0.657	0.096	0.096	-0.057	0	0.072	0	0.014	0.014
27947802	-0.093	0	0	0	-0.446	-0.446	0.084	0.029	-0.024	0.656	0.096	0.096	-0.057	0	0.072	0	0.014	0.014
27947816	-0.093	0	0	0	-0.446	-0.446	0.084	0.035	-0.024	0.654	0.096	0.096	-0.045	0	0.24	0	0.014	0.014
27947835	-0.093	0	0	0	-0.447	-0.447	0.084	0.048	-0.024	0.652	0.096	0.096	-0.036	0	0.336	0	0.014	0.014
27947855	-0.093	0	0	0	-0.449	-0.449	0.084	0.061	0	0.648	0.096	0.096	-0.031	0	0.384	0	0.014	0.014
27947872	-0.093	0	0	0	-0.449	-0.449	0.084	0.075	0	0.643	0.096	0.096	-0.03	0	0.336	0	0.014	0.014
27947888	-0.093	0	0	0	-0.449	-0.449	0.084	0.081	0	0.64	0.096	0.096	-0.03	0	0.336	0	0.014	0.014
27947905	-0.093	0	0	0	-0.449	-0.449	0.084	0.095	0	0.633	0.096	0.096	-0.034	0	0.168	0	0.014	0.014
27947918	-0.093	0	0	0	-0.449	-0.449	0.084	0.101	0	0.63	0.096	0.096	-0.034	0	0.168	0	0.014	0.014
27947931	-0.093	0	0	0	-0.448	-0.448	0.084	0.113	0	0.622	0.096	0.096	-0.04	0	0	0	0.014	0.014
27947945	-0.093	0	0	0	-0.447	-0.447	0.084	0.12	0	0.618	0.096	0.096	-0.043	0	-0.096	0	0.014	0.014
27947960	-0.093	0	0	0	-0.447	-0.447	0.084	0.126	0	0.613	0.096	0.096	-0.043	0	-0.096	0	0.014	0.014
27947975	-0.093	0	0	0	-0.447	-0.447	0.084	0.139	0	0.604	0.096	0.096	-0.048	0	-0.216	0	0.014	0.014
27947988	-0.093	0	0	0	-0.447	-0.447	0.084	0.145	0	0.598	0.096	0.096	-0.05	0	-0.168	0	0.014	0.014
27948000	-0.093	0	0	0	-0.447	-0.447	0.084	0.151	0	0.593	0.096	0.096	-0.05	0	-0.168	0	0.014	0.014
27948013	-0.093	0	0	0	-0.447	-0.447	0.084	0.158	0	0.587	0.096	0.096	-0.048	0	-0.096	0	0.014	0.014
27948026	-0.093	0	0	0	-0.447	-0.447	0.084	0.17	0	0.575	0.096	0.096	-0.046	0	-0.048	0	0.014	0.014
27948040	-0.093	0	0	0	-0.447	-0.447	0.084	0.176	0	0.569	0.096	0.096	-0.046	0	-0.048	0	0.014	0.014
27948052	-0.093	0	0	0	-0.447	-0.447	0.084	0.182	0	0.562	0.096	0.096	-0.046	0	0.024	0	0.014	0.014
27948065	-0.093	0	0	0	-0.447	-0.447	0.084	0.188	0	0.554	0.096	0.096	-0.046	0	0.024	0	0.014	0.014
27948078	-0.093	0	0	0	-0.447	-0.447	0.084	0.199	0	0.54	0.096	0.096	-0.045	0	0.024	0	0.014	0.014
27948092	-0.093	0	0	0	-0.447	-0.447	0.084	0.205	0	0.533	0.096	0.096	-0.043	0	0.048	0	0.014	0.014
27948106	-0.093	0	0	0	-0.447	-0.447	0.082	0.21	0	0.525	0.096	0.096	-0.042	0	0.048	0	0.014	0.014
27948120	-0.093	0	0	0	-0.448	-0.448	0.082	0.22	0	0.51	0.097	0.097	-0.042	0	0.048	0	0.014	0.014
27948132	-0.093	0	0	0	-0.448	-0.448	0.082	0.225	0	0.502	0.097	0.097	-0.042	0	0.048	0	0.014	0.014
27948146	-0.093	0	0	0	-0.448	-0.448	0.082	0.23	0	0.494	0.097	0.097	-0.042	0	0.048	0	0.014	0.014
27948161	-0.093	0	0	0	-0.448	-0.448	0.084	0.241	0	0.476	0.096	0.096	-0.039	0	0.024	0	0.014	0.014
27948175	-0.093	0	0	0	-0.448	-0.448	0.084	0.245	0	0.468	0.096	0.096	-0.033	0	0.048	0	0.014	0.014
27948195	-0.093	0	0	0	-0.449	-0.449	0.084	0.255	0	0.45	0.096	0.096	-0.033	0	0.048	0	0.014	0.014
27948211	-0.093	0	0	0	-0.449	-0.449	0.084	0.264	0	0.431	0.096	0.096	-0.033	0	0.048	0	0.014	0.014
27948223	-0.093	0	0	0	-0.452	-0.452	0.084	0.268	0	0.421	0.096	0.096	-0.014	0	0.288	0	0.013	0.013
27948237	-0.093	0	0	0	-0.452	-0.452	0.084	0.272	0	0.412	0.096	0.096	-0.01	0	0.36	0	0.013	0.013
27948250	-0.095	0	0	0	-0.451	-0.451	0.084	0.28	0	0.392	0.097	0.097	-0.01	0	0.36	0	0.014	0.014
27948263	-0.093	0	0	0	-0.452	-0.452	0.084	0.284	0	0.382	0.097	0.097	-0.002	0	0.36	0	0.014	0.014
27948277	-0.093	0	0	0	-0.453	-0.453	0.084	0.288	0	0.372	0.097	0.097	0	0	0.336	0	0.013	0.013
27948292	-0.093	0	0	0	-0.454	-0.454	0.084	0.295	0	0.35	0.097	0.097	0.001	0	0.264	0	0.013	0.013
27948305	-0.093	0	0	0	-0.454	-0.454	0.084	0.299	0	0.339	0.096	0.096	0.001	0	0.264	0	0.013	0.013
27948320	-0.093	0	0	0	-0.454	-0.454	0.082	0.302	0	0.329	0.096	0.096	0	0	0.168	0	0.013	0.013
27948333	-0.093	0	0	0	-0.453	-0.453	0.082	0.309	0	0.306	0.097	0.097	-0.002	0	0.096	0	0.013	0.013
27948347	-0.093	0	0	0	-0.453	-0.453	0.082	0.312	0	0.295	0.097	0.097	-0.008	0	-0.024	0	0.013	0.013
27948363	-0.093	0	0	0	-0.452	-0.452	0.082	0.318	0	0.273	0.097	0.097	-0.013	0	-0.096	0	0.013	0.013
27948375	-0.093	0	0	0	-0.452	-0.452	0.082	0.321	0	0.26	0.097	0.097	-0.013	0	-0.096	0	0.013	0.013
27948390	-0.093	0	0	0	-0.451	-0.451	0.082	0.323	0	0.249	0.097	0.097	-0.016	0	-0.192	0	0.013	0.013
27948404	-0.093	0	0	0	-0.451	-0.451	0.082	0.328	0	0.226	0.097	0.097	-0.017	0	-0.192	0	0.013	0.013
27948416	-0.093	0	0	0	-0.451	-0.451	0.082	0.33	0	0.214	0.097	0.097	-0.017	0	-0.144	0	0.013	0.013
27948429	-0.093	0	0	0	-0.451	-0.451	0.082	0.332	0	0.202	0.097	0.097	-0.017	0	-0.144	0	0.013	0.013
27948442	-0.093	0	0	0	-0.451	-0.451	0.082	0.334	0	0.19	0.097	0.097	-0.017	0	-0.072	0	0.013	0.013
27948456	-0.093	0	0	0	-0.451	-0.451	0.082	0.338	0	0.165	0.097	0.097	-0.017	0	-0.024	0	0.013	0.013
27948469	-0.093	0	0	0	-0.451	-0.451	0.082	0.339	0	0.153	0.097	0.097	-0.019	0	0	0	0.013	0.013
27948481	-0.093	0	0	0	-0.451	-0.451	0.082	0.341	0	0.141	0.097	0.097	-0.019	0	0	0	0.013	0.013
27948497	-0.093	0	0	0	-0.451	-0.451	0.081	0.343	0	0.117	0.098	0.098	-0.022	0	-0.048	0	0.014	0.014
27948512	-0.093	0	0	0	-0.451	-0.451	0.081	0.345	0	0.105	0.098	0.098	-0.02	0	-0.048	0	0.014	0.014
27948527	-0.093	0	0	0	-0.451	-0.451	0.081	0.346	0	0.08	0.098	0.098	-0.02	0	-0.048	0	0.014	0.014
27948539	-0.093	0	0	0	-0.451	-0.451	0.081	0.347	0	0.068	0.098	0.098	-0.019	0	-0.024	0	0.013	0.013
27948553	-0.093	0	0	0	-0.451	-0.451	0.081	0.348	0	0.055	0.098	0.098	-0.02	0	0	0	0.013	0.013
27948565	-0.093	0	0	0	-0.451	-0.451	0.081	0.349	0	0.029	0.098	0.098	-0.022	0	0	0	0.014	0.014
27948579	-0.093	0	0	0	-0.451	-0.451	0.082	0.349	0	0.017	0.098	0.098	-0.022	0	0	0	0.014	0.014
27948593	-0.093	0	0	0	-0.45	-0.45	0.082	0.349	0	0.003	0.097	0.097	-0.028	0	-0.048	0	0.014	0.014
27948606	-0.093	0	0	0	-0.45	-0.45	0.082	0.349	0	-0.01	0.097	0.097	-0.031	0	-0.096	0	0.014	0.014
27948621	-0.093	0	0	0	-0.449	-0.449	0.081	0.349	0	-0.035	0.098	0.098	-0.031	0	-0.096	0	0.014	0.014
27948637	-0.093	0	0	0	-0.449	-0.449	0.081	0.348	0	-0.047	0.098	0.098	-0.034	0	-0.192	0	0.014	0.014
27948648	-0.093	0	0	0	-0.448	-0.448	0.081	0.347	0	-0.072	0.098	0.098	-0.037	0	-0.192	0	0.014	0.014
27948662	-0.093	0	0	0	-0.448	-0.448	0.082	0.346	0	-0.085	0.097	0.097	-0.036	0	-0.144	0	0.014	0.014
27948676	-0.093	0	0	0	-0.449	-0.449	0.082	0.345	0	-0.097	0.097	0.097	-0.036	0	-0.144	0	0.014	0.014
27948692	-0.093	0	0	0	-0.45	-0.45	0.082	0.343	0	-0.122	0.097	0.097	-0.028	0	-0.024	0	0.014	0.014
27948709	-0.093	0	0	0	-0.45	-0.45	0.082	0.34	0	-0.148	0.097	0.097	-0.028	0	-0.024	0	0.014	0.014
27948723	-0.093	0	0	0	-0.451	-0.451	0.082	0.339	0	-0.16	0.097	0.097	-0.017	0	0.192	0	0.013	0.013
27948738	-0.093	0	0	0	-0.451	-0.451	0.082	0.337	0	-0.173	0.097	0.097	-0.007	0	0.336	0	0.013	0.013
27948749	-0.093	0	0	0	-0.453	-0.453	0.082	0.335	0	-0.186	0.097	0.097	-0.002	0	0.36	0	0.013	0.013
27948763	-0.093	0	0	0	-0.453	-0.453	0.082	0.331	0	-0.21	0.097	0.097	-0.002	0	0.36	0	0.013	0.013
27948777	-0.093	0	0	0	-0.455	-0.455	0.084	0.329	0	-0.222	0.097	0.097	0.007	0	0.408	0	0.013	0.013
27948790	-0.093	0	0	0	-0.455	-0.455	0.084	0.326	0	-0.233	0.097	0.097	0.015	0	0.408	0	0.013	0.013
27948807	-0.093	0	0	0	-0.456	-0.456	0.084	0.321	0	-0.257	0.097	0.097	0.018	0	0.384	0	0.013	0.013
27948820	-0.093	0	0	0	-0.456	-0.456	0.082	0.319	0	-0.269	0.097	0.097	0.018	0	0.384	0	0.013	0.013
27948832	-0.093	0	0	0	-0.456	-0.456	0.082	0.316	0	-0.28	0.097	0.097	0.018	0	0.312	0	0.013	0.013
27948846	-0.093	0	0	0	-0.456	-0.456	0.084	0.31	0	-0.303	0.096	0.096	0.018	0	0.24	0	0.013	0.013
27948859	-0.093	0	0	0	-0.456	-0.456	0.084	0.307	0	-0.314	0.096	0.096	0.018	0	0.24	0	0.013	0.013
27948872	-0.093	0	0	0	-0.456	-0.456	0.084	0.303	0	-0.325	0.096	0.096	0.018	0	0.048	0	0.013	0.013
27948886	-0.093	0	0	0	-0.456	-0.456	0.084	0.296	0	-0.348	0.096	0.096	0.018	0	0.048	0	0.013	0.013
27948900	-0.093	0	0	0	-0.456	-0.456	0.084	0.293	0	-0.358	0.096	0.096	0.019	0	0	0	0.013	0.013
27948917	-0.093	0	0	0	-0.456	-0.456	0.084	0.285	0	-0.379	0.096	0.096	0.019	0	0	0	0.013	0.013
27948939	-0.093	0	0	0	-0.456	-0.456	0.084	0.278	0	-0.399	0.096	0.096	0.019	0	0	0	0.013	0.013
27948957	-0.093	0	0	0	-0.456	-0.456	0.084	0.269	0	-0.418	0.096	0.096	0.019	0	0	0	0.013	0.013
27948973	-0.093	0	0	0	-0.456	-0.456	0.084	0.265	0	-0.428	0.096	0.096	0.019	0	0	0	0.013	0.013
27948986	-0.093	0	0	0	-0.456	-0.456	0.084	0.256	0	-0.447	0.096	0.096	0.019	0	0	0	0.013	0.013
27948998	-0.093	0	0	0	-0.456	-0.456	0.084	0.252	0	-0.456	0.096	0.096	0.019	0	0	0	0.013	0.013
27949011	-0.093	0	0	0	-0.456	-0.456	0.084	0.247	0	-0.465	0.096	0.096	0.019	0	0	0	0.013	0.013
27949024	-0.093	0	0	0	-0.456	-0.456	0.084	0.242	0	-0.474	0.096	0.096	0.019	0	0	0	0.013	0.013
27949037	-0.093	0	0	0	-0.449	-0.449	0.084	0.232	0	-0.491	0.097	0.097	-0.03	0	-0.432	0	0.014	0.014
27949049	-0.093	0	0	0	-0.449	-0.449	0.084	0.227	0	-0.5	0.097	0.097	-0.036	0	-0.456	0	0.014	0.014
27949062	-0.093	0	0	0	-0.447	-0.447	0.084	0.222	0	-0.508	0.097	0.097	-0.043	0	-0.504	0	0.014	0.014
27949076	-0.093	0	0	0	-0.447	-0.447	0.084	0.216	0	-0.516	0.097	0.097	-0.056	0	-0.576	0	0.014	0.014
27949090	-0.093	0	0	0	-0.446	-0.446	0.084	0.206	0	-0.531	0.097	0.097	-0.056	0	-0.576	0	0.014	0.014
27949105	-0.093	0	0	0	-0.445	-0.445	0.085	0.201	0	-0.538	0.096	0.096	-0.06	0	-0.576	0	0.014	0.014
27949117	-0.093	0	0	0	-0.445	-0.445	0.085	0.195	0	-0.546	0.096	0.096	-0.071	0	-0.552	0	0.014	0.014
27949132	-0.093	0	0	0	-0.444	-0.444	0.085	0.184	0.024	-0.559	0.095	0.095	-0.088	0	-0.528	0	0.014	0.014
27949147	-0.093	0	0	0	-0.441	-0.441	0.085	0.178	0.024	-0.566	0.095	0.095	-0.088	0	-0.528	0	0.014	0.014
27949161	-0.093	0	0	0	-0.439	-0.439	0.085	0.166	0.024	-0.579	0.095	0.095	-0.106	0	-0.528	0	0.014	0.014
27949175	-0.093	0	0	0	-0.438	-0.438	0.087	0.16	0.024	-0.584	0.094	0.094	-0.111	0	-0.576	0	0.015	0.015
27949188	-0.093	0	0	0	-0.438	-0.438	0.087	0.154	0	-0.59	0.094	0.094	-0.111	0	-0.576	0	0.015	0.015
27949205	-0.093	0	0	0	-0.435	-0.435	0.087	0.142	0	-0.601	0.094	0.094	-0.128	0	-0.6	0	0.015	0.015
27949223	-0.093	0	0	0	-0.435	-0.435	0.087	0.13	0	-0.611	0.094	0.094	-0.139	0	-0.552	0	0.015	0.015
27949237	-0.093	0	0	0	-0.434	-0.434	0.087	0.124	0	-0.615	0.094	0.094	-0.139	0	-0.552	0	0.015	0.015
27949250	-0.093	0	0	0	-0.434	-0.434	0.087	0.111	0	-0.624	0.093	0.093	-0.142	0	-0.408	0	0.015	0.015
27949264	-0.093	0	0	0	-0.434	-0.434	0.087	0.105	0	-0.627	0.093	0.093	-0.143	0	-0.312	0	0.015	0.015
27949278	-0.093	0	0	0	-0.433	-0.433	0.087	0.099	0	-0.631	0.093	0.093	-0.143	0	-0.312	0	0.015	0.015
27949290	-0.093	0	0	0	-0.433	-0.433	0.087	0.092	0	-0.635	0.093	0.093	-0.143	0	-0.192	0	0.015	0.015
27949305	-0.093	0	0	0	-0.434	-0.434	0.087	0.078	0	-0.641	0.093	0.093	-0.142	0	-0.12	0	0.015	0.015
27949317	-0.093	0	0	0	-0.434	-0.434	0.087	0.072	0	-0.644	0.093	0.093	-0.14	0	-0.024	0	0.015	0.015
27949330	-0.095	0	0	0	-0.433	-0.433	0.087	0.065	0	-0.646	0.093	0.093	-0.14	0	-0.024	0	0.015	0.015
27949343	-0.093	0	0	0	-0.434	-0.434	0.087	0.052	0	-0.65	0.093	0.093	-0.139	0	0.024	0	0.015	0.015
27949356	-0.093	0	0	0	-0.435	-0.435	0.087	0.045	0	-0.652	0.093	0.093	-0.134	0	0.072	0	0.015	0.015
27949370	-0.093	0	0	0	-0.435	-0.435	0.087	0.039	0	-0.654	0.093	0.093	-0.134	0	0.072	0	0.015	0.015
27949382	-0.093	0	0	0	-0.435	-0.435	0.087	0.032	0	-0.655	0.093	0.093	-0.135	0	0.096	0	0.015	0.015
27949397	-0.093	0	0	0	-0.434	-0.434	0.087	0.018	0	-0.657	0.093	0.093	-0.137	0	0.048	0	0.015	0.015
27949411	-0.093	0	0	0	-0.434	-0.434	0.087	0.011	0	-0.658	0.093	0.093	-0.137	0	0.048	0	0.015	0.015
27949424	-0.093	0	0	0	-0.434	-0.434	0.087	0.005	0	-0.658	0.093	0.093	-0.14	0	0	0	0.015	0.015
27949437	-0.093	0	0	0	-0.433	-0.433	0.087	-0.009	0	-0.658	0.093	0.093	-0.143	0	-0.072	0	0.015	0.015
27949449	-0.093	0	0	0	-0.433	-0.433	0.087	-0.016	0	-0.657	0.093	0.093	-0.143	0	-0.072	0	0.015	0.015
27949464	-0.093	0	0	0	-0.433	-0.433	0.087	-0.023	0	-0.656	0.093	0.093	-0.148	0	-0.096	0	0.015	0.015
27949477	-0.093	0	0	0	-0.433	-0.433	0.087	-0.03	0	-0.655	0.093	0.093	-0.152	0	-0.144	0	0.015	0.015
27949490	-0.093	0	0	0	-0.431	-0.431	0.087	-0.043	0	-0.653	0.093	0.093	-0.162	0	-0.192	0	0.015	0.015
27949502	-0.093	0	0	0	-0.431	-0.431	0.087	-0.05	0	-0.651	0.093	0.093	-0.165	0	-0.264	0	0.015	0.015
27949516	-0.093	0	0	0	-0.43	-0.43	0.087	-0.056	0	-0.649	0.093	0.093	-0.168	0	-0.288	0	0.015	0.015
27949529	-0.093	0	0	0	-0.429	-0.429	0.087	-0.07	0	-0.645	0.093	0.093	-0.172	0	-0.336	0	0.015	0.015
27949543	-0.093	0	0	0	-0.429	-0.429	0.087	-0.076	0	-0.642	0.093	0.093	-0.172	0	-0.336	0	0.015	0.015
27949556	-0.093	0	0	0	-0.429	-0.429	0.087	-0.083	0	-0.639	0.093	0.093	-0.174	0	-0.312	0	0.015	0.015
27949570	-0.093	0	0	0	-0.429	-0.429	0.087	-0.095	0	-0.633	0.093	0.093	-0.175	0	-0.24	0	0.015	0.015
27949582	-0.093	0	0	0	-0.429	-0.429	0.087	-0.102	0	-0.629	0.093	0.093	-0.175	0	-0.24	0	0.015	0.015
27949596	-0.093	0	0	0	-0.429	-0.429	0.087	-0.109	0	-0.625	0.093	0.093	-0.172	0	-0.072	0	0.015	0.015
27949610	-0.093	0	0	0	-0.429	-0.429	0.087	-0.116	0	-0.621	0.093	0.093	-0.172	0	-0.072	0	0.015	0.015
27949624	-0.093	0	0	0	-0.429	-0.429	0.087	-0.128	0	-0.612	0.093	0.093	-0.172	0	-0.072	0	0.015	0.015
27949637	-0.093	0	0	0	-0.43	-0.43	0.087	-0.134	0	-0.607	0.093	0.093	-0.169	0	0.048	0	0.015	0.015
27949649	-0.093	0	0	0	-0.43	-0.43	0.087	-0.141	0	-0.602	0.093	0.093	-0.169	0	0.072	0	0.015	0.015
27949663	-0.093	0	0	0	-0.43	-0.43	0.087	-0.153	0	-0.592	0.093	0.093	-0.169	0	0.048	0	0.015	0.015
27949676	-0.093	0	0	0	-0.43	-0.43	0.087	-0.158	0	-0.586	0.093	0.093	-0.169	0	0.048	0	0.015	0.015
27949690	-0.093	0	0	0	-0.43	-0.43	0.087	-0.164	0	-0.58	0.093	0.093	-0.169	0	0.048	0	0.015	0.015
27949704	-0.093	0	0	0	-0.43	-0.43	0.087	-0.176	0	-0.568	0.093	0.093	-0.168	0	0.024	0	0.015	0.015
27949723	-0.093	0	0	0	-0.43	-0.43	0.087	-0.187	0	-0.555	0.093	0.093	-0.166	0	0.024	0	0.015	0.015
27949740	-0.093	0	0	0	-0.43	-0.43	0.087	-0.193	0	-0.549	0.093	0.093	-0.166	0	0.024	0	0.015	0.015
27949754	-0.093	0	0	0	-0.43	-0.43	0.087	-0.203	0	-0.535	0.093	0.093	-0.166	0	0.024	0	0.015	0.015
27949766	-0.093	0	0	0	-0.43	-0.43	0.087	-0.209	0	-0.527	0.093	0.093	-0.166	0	0.024	0	0.015	0.015
27949780	-0.093	0	0	0	-0.43	-0.43	0.087	-0.214	0	-0.519	0.093	0.093	-0.166	0	0.024	0	0.015	0.015
27949792	-0.093	0	0	0	-0.43	-0.43	0.087	-0.22	0	-0.511	0.093	0.093	-0.166	0	0.024	0	0.015	0.015
27949805	-0.093	0	0	0	-0.43	-0.43	0.087	-0.23	0	-0.495	0.093	0.093	-0.166	0	0.024	0	0.015	0.015
27949819	-0.093	0	0	0	-0.43	-0.43	0.087	-0.235	0	-0.486	0.093	0.093	-0.166	0	0.024	0	0.015	0.015
27949832	-0.093	0	0	0	-0.43	-0.43	0.087	-0.24	0	-0.478	0.093	0.093	-0.166	0	0.024	0	0.015	0.015
27949844	-0.093	0	0	0	-0.43	-0.43	0.087	-0.245	0	-0.469	0.093	0.093	-0.166	0	0.024	0	0.015	0.015
27949857	-0.093	0	0	0	-0.43	-0.43	0.087	-0.255	0	-0.45	0.093	0.093	-0.169	0	0	0	0.015	0.015
27949868	-0.095	0	0	0	-0.429	-0.429	0.087	-0.259	0	-0.441	0.093	0.093	-0.169	0	0	0	0.015	0.015
27949881	-0.095	0	0	0	-0.429	-0.429	0.087	-0.264	0	-0.431	0.093	0.093	-0.169	0	0	0	0.015	0.015
27949895	-0.093	0	0	0	-0.429	-0.429	0.087	-0.268	0	-0.422	0.093	0.093	-0.171	0	-0.024	0	0.015	0.015
27949908	-0.093	0	0	0	-0.429	-0.429	0.087	-0.276	0	-0.402	0.093	0.093	-0.172	0	-0.024	0	0.015	0.015
27949922	-0.093	0	0	0	-0.429	-0.429	0.087	-0.281	0	-0.391	0.093	0.093	-0.172	0	-0.048	0	0.015	0.015
27949937	-0.093	0	0	0	-0.429	-0.429	0.087	-0.285	0	-0.381	0.093	0.093	-0.172	0	-0.048	0	0.015	0.015
27949949	-0.093	0	0	0	-0.429	-0.429	0.087	-0.288	0	-0.37	0.093	0.093	-0.172	0	-0.048	0	0.015	0.015
27949962	-0.093	0	0	0	-0.429	-0.429	0.087	-0.296	0	-0.349	0.093	0.093	-0.175	0	-0.048	0	0.015	0.015
27949976	-0.093	0	0	0	-0.429	-0.429	0.087	-0.299	0	-0.338	0.093	0.093	-0.175	0	-0.048	0	0.015	0.015
27949994	-0.093	0	0	0	-0.429	-0.429	0.087	-0.306	0	-0.315	0.093	0.093	-0.175	0	-0.048	0	0.015	0.015
27950013	-0.093	0	0	0	-0.429	-0.429	0.087	-0.313	0	-0.292	0.093	0.093	-0.177	0	-0.048	0	0.015	0.015
27950034	-0.093	0	0	0	-0.429	-0.429	0.088	-0.318	0	-0.27	0.093	0.093	-0.177	0	-0.048	0	0.015	0.015
27950054	-0.093	0	0	0	-0.428	-0.428	0.088	-0.323	0	-0.247	0.092	0.092	-0.178	0	-0.024	0	0.015	0.015
27950070	-0.093	0	0	0	-0.428	-0.428	0.088	-0.326	0	-0.236	0.092	0.092	-0.178	0	-0.024	0	0.015	0.015
27950083	-0.095	0	0	0	-0.428	-0.428	0.088	-0.331	0	-0.211	0.092	0.092	-0.178	0	-0.024	0	0.016	0.016
27950097	-0.095	0	0	0	-0.428	-0.428	0.088	-0.333	0	-0.199	0.092	0.092	-0.178	0	-0.024	0	0.016	0.016
27950111	-0.093	0	0	0	-0.428	-0.428	0.088	-0.335	0	-0.186	0.092	0.092	-0.178	0	0	0	0.015	0.015
27950125	-0.093	0	0	0	-0.428	-0.428	0.087	-0.338	0	-0.162	0.093	0.093	-0.178	0	0	0	0.015	0.015
27950138	-0.093	0	0	0	-0.428	-0.428	0.088	-0.34	0	-0.15	0.092	0.092	-0.178	0	0	0	0.016	0.016
27950153	-0.093	0	0	0	-0.428	-0.428	0.088	-0.341	0	-0.138	0.092	0.092	-0.178	0	0	0	0.015	0.015
27950168	-0.095	0	0	0	-0.428	-0.428	0.088	-0.344	0	-0.113	0.092	0.092	-0.178	0	0	0	0.016	0.016
27950181	-0.093	0	0	0	-0.428	-0.428	0.088	-0.345	0	-0.099	0.092	0.092	-0.178	0	0	0	0.015	0.015
27950195	-0.093	0	0	0	-0.428	-0.428	0.088	-0.347	0	-0.075	0.092	0.092	-0.178	0	0	0	0.015	0.015
27950208	-0.093	0	0	0	-0.428	-0.428	0.088	-0.347	0	-0.061	0.092	0.092	-0.178	0	0	0	0.015	0.015
27950223	-0.093	0	0	0	-0.428	-0.428	0.088	-0.348	0	-0.049	0.092	0.092	-0.18	0	0	0	0.015	0.015
27950240	-0.093	0	0	0	-0.428	-0.428	0.088	-0.349	0	-0.023	0.092	0.092	-0.18	0	0	0	0.015	0.015
27950256	-0.093	0	0	0	-0.428	-0.428	0.088	-0.349	0	-0.009	0.092	0.092	-0.18	0	0	0	0.015	0.015
27950270	-0.093	0	0	0	-0.428	-0.428	0.088	-0.349	0	0.017	0.092	0.092	-0.18	0	0	0	0.015	0.015
27950283	-0.093	0	0	0	-0.428	-0.428	0.088	-0.349	0	0.029	0.092	0.092	-0.178	0	0	0	0.015	0.015
27950295	-0.093	0	0	0	-0.428	-0.428	0.088	-0.348	0	0.042	0.092	0.092	-0.18	0	0	0	0.015	0.015
27950309	-0.093	0	0	0	-0.427	-0.427	0.088	-0.347	0	0.066	0.091	0.091	-0.186	0	-0.024	0	0.015	0.015
27950323	-0.093	0	0	0	-0.427	-0.427	0.088	-0.346	0	0.079	0.091	0.091	-0.186	0	-0.024	0	0.015	0.015
27950337	-0.093	0	0	0	-0.427	-0.427	0.088	-0.346	0	0.091	0.091	0.091	-0.191	0	-0.096	0	0.015	0.015
27950350	-0.093	0	0	0	-0.426	-0.426	0.088	-0.343	0	0.117	0.091	0.091	-0.192	0	-0.168	0	0.015	0.015
27950364	-0.093	0	0	0	-0.426	-0.426	0.087	-0.342	0	0.129	0.092	0.092	-0.195	0	-0.192	0	0.015	0.015
27950376	-0.093	0	0	0	-0.426	-0.426	0.088	-0.341	0	0.141	0.092	0.092	-0.195	0	-0.168	0	0.015	0.015
27950390	-0.093	0	0	0	-0.426	-0.426	0.088	-0.339	0	0.154	0.091	0.091	-0.195	0	-0.168	0	0.015	0.015
27950405	-0.093	0	0	0	-0.426	-0.426	0.088	-0.336	0	0.178	0.091	0.091	-0.194	0	-0.096	0	0.015	0.015
27950417	-0.093	0	0	0	-0.426	-0.426	0.088	-0.334	0	0.19	0.091	0.091	-0.194	0	-0.048	0	0.015	0.015
27950430	-0.093	0	0	0	-0.426	-0.426	0.088	-0.332	0	0.202	0.091	0.091	-0.194	0	-0.048	0	0.015	0.015
27950443	-0.093	0	0	0	-0.426	-0.426	0.088	-0.328	0	0.227	0.091	0.091	-0.195	0	0	0	0.015	0.015
27950458	-0.093	0	0	0	-0.426	-0.426	0.088	-0.325	0	0.238	0.091	0.091	-0.195	0	0	0	0.015	0.015
27950472	-0.093	0	0	0	-0.426	-0.426	0.088	-0.32	0	0.261	0.091	0.091	-0.197	0	0	0	0.015	0.015
27950486	-0.093	0	0	0	-0.426	-0.426	0.088	-0.318	0	0.273	0.091	0.091	-0.197	0	0	0	0.015	0.015
27950500	-0.093	0	0	0	-0.425	-0.425	0.088	-0.315	0	0.285	0.091	0.091	-0.2	0	-0.048	0	0.016	0.016
27950514	-0.093	0	0	0	-0.425	-0.425	0.088	-0.309	0	0.307	0.091	0.091	-0.2	0	-0.048	0	0.016	0.016
27950527	-0.093	0	0	0	-0.425	-0.425	0.088	-0.306	0	0.318	0.091	0.091	-0.2	0	-0.048	0	0.016	0.016
27950542	-0.093	0	0	0	-0.425	-0.425	0.088	-0.302	0	0.329	0.091	0.091	-0.2	0	-0.048	0	0.016	0.016
27950556	-0.093	0	0	0	-0.425	-0.425	0.088	-0.295	0	0.351	0.091	0.091	-0.2	0	-0.048	0	0.016	0.016
27950570	-0.093	0	0	0	-0.425	-0.425	0.088	-0.292	0	0.362	0.091	0.091	-0.2	0	0	0	0.016	0.016
27950582	-0.093	0	0	0	-0.425	-0.425	0.088	-0.288	0	0.372	0.091	0.091	-0.198	0	0	0	0.016	0.016
27950596	-0.093	0	0	0	-0.426	-0.426	0.088	-0.28	0	0.392	0.091	0.091	-0.198	0	0	0	0.015	0.015
27950610	-0.093	0	0	0	-0.426	-0.426	0.088	-0.276	0	0.403	0.091	0.091	-0.198	0	0	0	0.015	0.015
27950622	-0.093	0	0	0	-0.426	-0.426	0.088	-0.271	0	0.414	0.091	0.091	-0.198	0	0	0	0.015	0.015
27950636	-0.093	0	0	0	-0.426	-0.426	0.088	-0.263	0	0.433	0.091	0.091	-0.198	0	0	0	0.015	0.015
27950650	-0.093	0	0	0	-0.425	-0.425	0.088	-0.259	0	0.442	0.091	0.091	-0.203	0	0	0	0.016	0.016
27950664	-0.093	0	0	0	-0.425	-0.425	0.088	-0.254	0	0.451	0.091	0.091	-0.203	0	0	0	0.016	0.016
27950677	-0.093	0	0	0	-0.425	-0.425	0.088	-0.249	0	0.461	0.091	0.091	-0.203	0	-0.048	0	0.016	0.016
27950690	-0.093	0	0	0	-0.425	-0.425	0.088	-0.239	0	0.479	0.091	0.091	-0.203	0	-0.048	0	0.016	0.016
27950704	-0.093	0	0	0	-0.425	-0.425	0.088	-0.234	0	0.488	0.091	0.091	-0.203	0	-0.048	0	0.016	0.016
27950715	-0.093	0	0	0	-0.425	-0.425	0.088	-0.228	0	0.497	0.091	0.091	-0.206	0	-0.072	0	0.016	0.016
27950729	-0.093	0	0	0	-0.425	-0.425	0.088	-0.223	0	0.505	0.091	0.091	-0.208	0	-0.072	0	0.016	0.016
27950746	-0.093	0	0	0	-0.424	-0.424	0.088	-0.213	0	0.521	0.091	0.091	-0.209	0	-0.072	0	0.016	0.016
27950765	-0.093	0	0	0	-0.424	-0.424	0.088	-0.203	0	0.536	0.091	0.091	-0.209	0	-0.072	0	0.016	0.016
27950779	-0.093	0	0	0	-0.424	-0.424	0.088	-0.197	0	0.543	0.091	0.091	-0.208	0	-0.024	0	0.016	0.016
27950792	-0.093	0	0	0	-0.424	-0.424	0.088	-0.185	0	0.558	0.091	0.091	-0.208	0	-0.024	0	0.016	0.016
27950806	-0.093	0	0	0	-0.425	-0.425	0.088	-0.18	0	0.564	0.091	0.091	-0.206	0	0	0	0.016	0.016
27950818	-0.093	0	0	0	-0.425	-0.425	0.088	-0.174	0	0.57	0.091	0.091	-0.206	0	0.024	0	0.016	0.016
27950832	-0.093	0	0	0	-0.425	-0.425	0.09	-0.168	0	0.576	0.091	0.091	-0.206	0	0.024	0	0.016	0.016
27950846	-0.093	0	0	0	-0.425	-0.425	0.09	-0.156	0	0.588	0.09	0.09	-0.206	0	0.024	0	0.016	0.016
27950861	-0.093	0	0	0	-0.424	-0.424	0.092	-0.151	0.024	0.593	0.089	0.089	-0.208	0	0	0	0.016	0.016
27950875	-0.093	0	0	0	-0.424	-0.424	0.092	-0.139	0.024	0.604	0.089	0.089	-0.208	0	0	0	0.016	0.016
27950889	-0.093	0	0	0	-0.424	-0.424	0.09	-0.133	0.024	0.609	0.089	0.089	-0.209	0	0	0	0.016	0.016
27950901	-0.093	0	0	0	-0.424	-0.424	0.092	-0.126	0.024	0.613	0.09	0.09	-0.209	0	0	0	0.016	0.016
27950914	-0.093	0	0	0	-0.424	-0.424	0.09	-0.113	0	0.622	0.089	0.089	-0.212	0	-0.048	0	0.016	0.016
27950928	-0.093	0	0	0	-0.423	-0.423	0.09	-0.107	0	0.626	0.09	0.09	-0.215	0	-0.048	0	0.016	0.016
27950941	-0.093	0	0	0	-0.423	-0.423	0.09	-0.1	0	0.63	0.09	0.09	-0.215	0	-0.048	0	0.016	0.016
27950955	-0.093	0	0	0	-0.423	-0.423	0.092	-0.087	0	0.637	0.089	0.089	-0.218	0	-0.12	0	0.016	0.016
27950968	-0.093	0	0	0	-0.423	-0.423	0.092	-0.081	0	0.64	0.089	0.089	-0.218	0	-0.144	0	0.016	0.016
27950982	-0.093	0	0	0	-0.423	-0.423	0.09	-0.074	0	0.643	0.09	0.09	-0.218	0	-0.12	0	0.016	0.016
27950995	-0.093	0	0	0	-0.423	-0.423	0.09	-0.061	0	0.648	0.09	0.09	-0.218	0	-0.12	0	0.016	0.016
27951010	-0.093	0	0	0	-0.423	-0.423	0.093	-0.054	0	0.65	0.088	0.088	-0.217	0	-0.024	0	0.016	0.016
27951023	-0.093	0	0	0	-0.423	-0.423	0.093	-0.048	0	0.652	0.088	0.088	-0.217	0	-0.024	0	0.016	0.016
27951036	-0.093	0	0	0	-0.423	-0.423	0.095	-0.04	0.024	0.653	0.088	0.088	-0.217	0	0.024	0	0.016	0.016
27951049	-0.093	0	0	0	-0.423	-0.423	0.095	-0.027	0.048	0.656	0.087	0.087	-0.217	0	0.024	0	0.016	0.016
27951062	-0.095	0	0	0	-0.423	-0.423	0.095	-0.021	0.048	0.657	0.087	0.087	-0.215	0	0.024	0	0.016	0.016
27951081	-0.093	0	0	0	-0.423	-0.423	0.095	-0.007	0.024	0.658	0.087	0.087	-0.217	0	0.024	0	0.016	0.016
27951103	-0.093	0	0	0	-0.423	-0.423	0.095	0.006	0.024	0.658	0.087	0.087	-0.218	0	0	0	0.016	0.016
27951120	-0.093	0	0	0	-0.423	-0.423	0.095	0.019	0	0.657	0.087	0.087	-0.218	0	0	0	0.016	0.016
27951138	-0.093	0	0	0	-0.423	-0.423	0.095	0.026	0	0.656	0.087	0.087	-0.218	0	0	0	0.016	0.016
27951150	-0.093	0	0	0	-0.423	-0.423	0.095	0.04	0	0.654	0.087	0.087	-0.218	0	0	0	0.016	0.016
27951162	-0.093	0	0	0	-0.423	-0.423	0.095	0.046	0	0.652	0.087	0.087	-0.218	0	0	0	0.016	0.016
27951173	-0.093	0	0	0	-0.423	-0.423	0.095	0.053	0	0.65	0.087	0.087	-0.218	0	0	0	0.016	0.016
27951185	-0.093	0	0	0	-0.423	-0.423	0.095	0.059	0	0.648	0.087	0.087	-0.218	0	0	0	0.016	0.016
27951197	-0.093	0	0	0	-0.423	-0.423	0.095	0.066	0	0.646	0.087	0.087	-0.218	0	0	0	0.016	0.016
27951209	-0.093	0	0	0	-0.423	-0.423	0.095	0.078	0	0.641	0.087	0.087	-0.218	0	0	0	0.016	0.016
27951224	-0.093	0	0	0	-0.422	-0.422	0.095	0.085	0	0.638	0.087	0.087	-0.224	0	0	0	0.016	0.016
27951239	-0.093	0	0	0	-0.422	-0.422	0.095	0.098	0	0.632	0.087	0.087	-0.224	0	0	0	0.016	0.016
27951256	-0.095	0	0	0	-0.421	-0.421	0.095	0.104	0	0.628	0.087	0.087	-0.224	0	0	0	0.016	0.016
27951272	-0.095	0	0	0	-0.421	-0.421	0.095	0.118	0	0.619	0.087	0.087	-0.226	0	0	0	0.016	0.016
27951284	-0.093	0	0	0	-0.422	-0.422	0.095	0.124	0	0.615	0.087	0.087	-0.226	0	0	0	0.016	0.016
27951298	-0.093	0	0	0	-0.421	-0.421	0.095	0.131	0	0.61	0.087	0.087	-0.231	0	-0.024	0	0.016	0.016
27951311	-0.093	0	0	0	-0.421	-0.421	0.095	0.137	0	0.605	0.087	0.087	-0.235	0	-0.096	0	0.016	0.016
27951324	-0.093	0	0	0	-0.42	-0.42	0.095	0.149	0	0.595	0.087	0.087	-0.238	0	-0.144	0	0.016	0.016
27951338	-0.095	0	0	0	-0.419	-0.419	0.095	0.155	0	0.589	0.087	0.087	-0.238	0	-0.144	0	0.016	0.016
27951352	-0.093	0	0	0	-0.419	-0.419	0.095	0.161	0	0.584	0.087	0.087	-0.241	0	-0.192	0	0.016	0.016
27951365	-0.093	0	0	0	-0.419	-0.419	0.095	0.173	0	0.572	0.086	0.086	-0.243	0	-0.168	0	0.016	0.016
27951379	-0.095	0	0	0	-0.419	-0.419	0.093	0.179	0	0.565	0.087	0.087	-0.243	0	-0.12	0	0.016	0.016
27951393	-0.093	0	0	0	-0.419	-0.419	0.095	0.184	0	0.559	0.087	0.087	-0.243	0	-0.12	0	0.016	0.016
27951407	-0.093	0	0	0	-0.42	-0.42	0.095	0.195	0	0.545	0.086	0.086	-0.24	0	-0.024	0	0.016	0.016
27951419	-0.093	0	0	0	-0.42	-0.42	0.095	0.201	0	0.538	0.087	0.087	-0.237	0	0	0	0.016	0.016
27951432	-0.095	0	0	0	-0.419	-0.419	0.095	0.207	0	0.53	0.087	0.087	-0.237	0	0	0	0.016	0.016
27951447	-0.093	0	0	0	-0.42	-0.42	0.095	0.213	0	0.522	0.087	0.087	-0.229	0	0.12	0	0.016	0.016
27951460	-0.093	0	0	0	-0.422	-0.422	0.095	0.224	0	0.505	0.087	0.087	-0.226	0	0.192	0	0.016	0.016
27951474	-0.093	0	0	0	-0.422	-0.422	0.095	0.229	0	0.497	0.087	0.087	-0.227	0	0.192	0	0.016	0.016
27951489	-0.093	0	0	0	-0.422	-0.422	0.095	0.234	0	0.488	0.087	0.087	-0.229	0	0.144	0	0.016	0.016
27951501	-0.093	0	0	0	-0.421	-0.421	0.095	0.244	0	0.47	0.087	0.087	-0.231	0	0.048	0	0.016	0.016
27951515	-0.093	0	0	0	-0.421	-0.421	0.095	0.249	0	0.461	0.087	0.087	-0.231	0	0.048	0	0.016	0.016
27951528	-0.093	0	0	0	-0.421	-0.421	0.095	0.254	0	0.452	0.087	0.087	-0.232	0	-0.048	0	0.016	0.016
27951542	-0.093	0	0	0	-0.421	-0.421	0.095	0.263	0	0.433	0.087	0.087	-0.232	0	-0.048	0	0.016	0.016
27951555	-0.093	0	0	0	-0.421	-0.421	0.095	0.267	0	0.423	0.087	0.087	-0.231	0	-0.048	0	0.016	0.016
27951567	-0.093	0	0	0	-0.421	-0.421	0.095	0.271	0	0.414	0.087	0.087	-0.231	0	-0.024	0	0.016	0.016
27951581	-0.093	0	0	0	-0.421	-0.421	0.095	0.279	0	0.394	0.087	0.087	-0.231	0	-0.024	0	0.016	0.016
27951594	-0.095	0	0	0	-0.42	-0.42	0.095	0.283	0	0.384	0.087	0.087	-0.232	0	0	0	0.016	0.016
27951608	-0.093	0	0	0	-0.42	-0.42	0.095	0.287	0	0.374	0.087	0.087	-0.232	0	0	0	0.016	0.016
27951623	-0.093	0	0	0	-0.421	-0.421	0.095	0.294	0	0.354	0.087	0.087	-0.234	0	-0.024	0	0.016	0.016
27951637	-0.093	0	0	0	-0.421	-0.421	0.095	0.298	0	0.343	0.087	0.087	-0.234	0	-0.024	0	0.016	0.016
27951649	-0.093	0	0	0	-0.421	-0.421	0.095	0.301	0	0.332	0.087	0.087	-0.234	0	-0.024	0	0.016	0.016
27951663	-0.093	0	0	0	-0.42	-0.42	0.095	0.308	0	0.311	0.087	0.087	-0.237	0	-0.048	0	0.016	0.016
27951676	-0.093	0	0	0	-0.42	-0.42	0.095	0.311	0	0.299	0.086	0.086	-0.24	0	-0.048	0	0.016	0.016
27951689	-0.093	0	0	0	-0.42	-0.42	0.095	0.314	0	0.288	0.086	0.086	-0.241	0	-0.072	0	0.016	0.016
27951702	-0.093	0	0	0	-0.42	-0.42	0.095	0.317	0	0.276	0.086	0.086	-0.241	0	-0.072	0	0.016	0.016
27951716	-0.093	0	0	0	-0.419	-0.419	0.095	0.322	0	0.253	0.086	0.086	-0.252	0	-0.168	0	0.016	0.016
27951730	-0.093	0	0	0	-0.418	-0.418	0.095	0.325	0	0.241	0.086	0.086	-0.252	0	-0.168	0	0.016	0.016
27951744	-0.093	0	0	0	-0.418	-0.418	0.095	0.329	0	0.218	0.086	0.086	-0.252	0	-0.192	0	0.016	0.016
27951765	-0.093	0	0	0	-0.418	-0.418	0.095	0.333	0	0.194	0.086	0.086	-0.252	0	-0.192	0	0.016	0.016
27951779	-0.093	0	0	0	-0.418	-0.418	0.095	0.335	0	0.182	0.086	0.086	-0.252	0	-0.12	0	0.016	0.016
27951794	-0.093	0	0	0	-0.418	-0.418	0.095	0.337	0	0.169	0.086	0.086	-0.247	0	0	0	0.016	0.016
27951807	-0.093	0	0	0	-0.419	-0.419	0.095	0.341	0	0.144	0.086	0.086	-0.247	0	0	0	0.016	0.016
27951821	-0.093	0	0	0	-0.419	-0.419	0.095	0.342	0	0.132	0.086	0.086	-0.246	0	0.048	0	0.016	0.016
27951833	-0.095	0	0	0	-0.419	-0.419	0.096	0.343	0	0.12	0.085	0.085	-0.241	0	0.096	0	0.016	0.016
27951848	-0.095	0	0	0	-0.419	-0.419	0.096	0.345	0	0.094	0.086	0.086	-0.241	0	0.096	0	0.016	0.016
27951861	-0.095	0	0	0	-0.419	-0.419	0.096	0.346	0	0.08	0.086	0.086	-0.243	0	0.096	0	0.016	0.016
27951874	-0.093	0	0	0	-0.419	-0.419	0.096	0.347	0	0.067	0.086	0.086	-0.243	0	0.072	0	0.016	0.016
27951887	-0.093	0	0	0	-0.419	-0.419	0.096	0.348	0	0.054	0.086	0.086	-0.246	0	0	0	0.016	0.016
27951899	-0.093	0	0	0	-0.419	-0.419	0.096	0.349	0	0.03	0.085	0.085	-0.247	0	-0.024	0	0.016	0.016
27951913	-0.093	0	0	0	-0.419	-0.419	0.096	0.349	0	0.017	0.085	0.085	-0.247	0	-0.024	0	0.016	0.016
27951926	-0.093	0	0	0	-0.419	-0.419	0.096	0.349	0	0.005	0.085	0.085	-0.247	0	-0.048	0	0.016	0.016
27951940	-0.093	0	0	0	-0.419	-0.419	0.096	0.349	0	-0.02	0.085	0.085	-0.247	0	-0.048	0	0.016	0.016
27951953	-0.093	0	0	0	-0.419	-0.419	0.096	0.349	0	-0.032	0.085	0.085	-0.247	0	-0.024	0	0.016	0.016
27951966	-0.093	0	0	0	-0.419	-0.419	0.096	0.348	0	-0.045	0.085	0.085	-0.247	0	-0.024	0	0.016	0.016
27951981	-0.093	0	0	0	-0.419	-0.419	0.096	0.347	0	-0.071	0.085	0.085	-0.249	0	0	0	0.016	0.016
27951994	-0.093	0	0	0	-0.419	-0.419	0.096	0.346	0	-0.083	0.085	0.085	-0.249	0	0	0	0.016	0.016
27952007	-0.093	0	0	0	-0.419	-0.419	0.096	0.345	0	-0.095	0.085	0.085	-0.247	0	0	0	0.016	0.016
27952021	-0.093	0	0	0	-0.419	-0.419	0.096	0.343	0	-0.121	0.085	0.085	-0.247	0	0	0	0.016	0.016
27952034	-0.093	0	0	0	-0.419	-0.419	0.096	0.342	0	-0.134	0.085	0.085	-0.244	0	0	0	0.016	0.016
27952048	-0.093	0	0	0	-0.419	-0.419	0.096	0.34	0	-0.146	0.085	0.085	-0.241	0	0.024	0	0.016	0.016
27952062	-0.093	0	0	0	-0.42	-0.42	0.096	0.337	0	-0.17	0.086	0.086	-0.241	0	0.024	0	0.016	0.016
27952075	-0.095	0	0	0	-0.419	-0.419	0.096	0.335	0	-0.182	0.086	0.086	-0.241	0	0.072	0	0.016	0.016
27952089	-0.093	0	0	0	-0.419	-0.419	0.096	0.333	0	-0.195	0.086	0.086	-0.241	0	0.072	0	0.016	0.016
27952100	-0.093	0	0	0	-0.42	-0.42	0.096	0.331	0	-0.207	0.086	0.086	-0.24	0	0.072	0	0.016	0.016
27952113	-0.093	0	0	0	-0.42	-0.42	0.096	0.327	0	-0.232	0.086	0.086	-0.24	0	0.048	0	0.016	0.016
27952126	-0.093	0	0	0	-0.42	-0.42	0.096	0.324	0	-0.243	0.086	0.086	-0.24	0	0.048	0	0.016	0.016
27952139	-0.093	0	0	0	-0.42	-0.42	0.096	0.322	0	-0.255	0.086	0.086	-0.24	0	0.024	0	0.016	0.016
27952157	-0.093	0	0	0	-0.42	-0.42	0.096	0.316	0	-0.279	0.086	0.086	-0.24	0	0.024	0	0.016	0.016
27952177	-0.093	0	0	0	-0.42	-0.42	0.096	0.31	0	-0.302	0.086	0.086	-0.24	0	0	0	0.016	0.016
27952197	-0.093	0	0	0	-0.42	-0.42	0.096	0.303	0	-0.325	0.086	0.086	-0.24	0	0	0	0.016	0.016
27952215	-0.095	0	0	0	-0.419	-0.419	0.096	0.3	0	-0.336	0.086	0.086	-0.238	0	0	0	0.016	0.016
27952229	-0.095	0	0	0	-0.419	-0.419	0.096	0.293	0	-0.357	0.086	0.086	-0.237	0	0	0	0.016	0.016
27952242	-0.095	0	0	0	-0.419	-0.419	0.096	0.29	0	-0.367	0.086	0.086	-0.237	0	0.024	0	0.016	0.016
27952258	-0.093	0	0	0	-0.42	-0.42	0.096	0.282	0	-0.387	0.086	0.086	-0.237	0	0.024	0	0.016	0.016
27952277	-0.093	0	0	0	-0.42	-0.42	0.096	0.274	0	-0.407	0.086	0.086	-0.237	0	0.024	0	0.016	0.016
27952290	-0.093	0	0	0	-0.42	-0.42	0.096	0.27	0	-0.417	0.086	0.086	-0.235	0	0.024	0	0.016	0.016
27952304	-0.093	0	0	0	-0.42	-0.42	0.096	0.265	0	-0.427	0.086	0.086	-0.235	0	0.024	0	0.016	0.016
27952316	-0.093	0	0	0	-0.42	-0.42	0.096	0.261	0	-0.437	0.086	0.086	-0.235	0	0.024	0	0.016	0.016
27952330	-0.093	0	0	0	-0.42	-0.42	0.096	0.252	0	-0.456	0.086	0.086	-0.235	0	0.024	0	0.016	0.016
27952347	-0.093	0	0	0	-0.42	-0.42	0.096	0.247	0	-0.465	0.086	0.086	-0.235	0	0	0	0.016	0.016
27952361	-0.093	0	0	0	-0.42	-0.42	0.096	0.237	0	-0.483	0.086	0.086	-0.235	0	0	0	0.016	0.016
27952374	-0.093	0	0	0	-0.42	-0.42	0.096	0.232	0	-0.491	0.086	0.086	-0.235	0	0	0	0.016	0.016
27952387	-0.093	0	0	0	-0.42	-0.42	0.096	0.227	0	-0.499	0.086	0.086	-0.235	0	0	0	0.016	0.016
27952402	-0.095	0	0	0	-0.42	-0.42	0.096	0.217	0	-0.516	0.086	0.086	-0.235	0	0	0	0.016	0.016
27952415	-0.093	0	0	0	-0.419	-0.419	0.096	0.211	0	-0.523	0.086	0.086	-0.24	0	0	0	0.016	0.016
27952429	-0.093	0	0	0	-0.42	-0.42	0.095	0.206	0	-0.531	0.086	0.086	-0.24	0	0	0	0.016	0.016
27952441	-0.093	0	0	0	-0.419	-0.419	0.096	0.195	0	-0.545	0.086	0.086	-0.243	0	-0.072	0	0.016	0.016
27952456	-0.093	0	0	0	-0.42	-0.42	0.096	0.19	0	-0.552	0.086	0.086	-0.241	0	-0.072	0	0.016	0.016
27952468	-0.093	0	0	0	-0.42	-0.42	0.096	0.184	0	-0.559	0.086	0.086	-0.243	0	-0.072	0	0.016	0.016
27952481	-0.093	0	0	0	-0.419	-0.419	0.096	0.178	0	-0.566	0.086	0.086	-0.243	0	-0.048	0	0.016	0.016
27952494	-0.093	0	0	0	-0.419	-0.419	0.096	0.166	0	-0.578	0.086	0.086	-0.243	0	-0.048	0	0.016	0.016
27952507	-0.093	0	0	0	-0.42	-0.42	0.096	0.16	0	-0.585	0.086	0.086	-0.241	0	-0.024	0	0.016	0.016
27952520	-0.093	0	0	0	-0.42	-0.42	0.096	0.154	0	-0.59	0.086	0.086	-0.237	0	0	0	0.016	0.016
27952532	-0.093	0	0	0	-0.42	-0.42	0.096	0.148	0	-0.596	0.086	0.086	-0.235	0	0.048	0	0.016	0.016
27952546	-0.093	0	0	0	-0.42	-0.42	0.096	0.136	0	-0.606	0.086	0.086	-0.235	0	0.048	0	0.016	0.016
27952560	-0.093	0	0	0	-0.421	-0.421	0.096	0.129	0	-0.611	0.086	0.086	-0.231	0	0.12	0	0.016	0.016
27952574	-0.095	0	0	0	-0.42	-0.42	0.096	0.123	0	-0.616	0.086	0.086	-0.232	0	0.144	0	0.016	0.016
27952588	-0.093	0	0	0	-0.421	-0.421	0.096	0.11	0	-0.624	0.086	0.086	-0.234	0	0.096	0	0.016	0.016
27952601	-0.093	0	0	0	-0.421	-0.421	0.096	0.104	0	-0.628	0.086	0.086	-0.234	0	0.096	0	0.016	0.016
27952613	-0.093	0	0	0	-0.42	-0.42	0.096	0.098	0	-0.632	0.086	0.086	-0.235	0	0	0	0.016	0.016
27952627	-0.093	0	0	0	-0.42	-0.42	0.096	0.085	0	-0.638	0.086	0.086	-0.235	0	0	0	0.016	0.016
27952640	-0.093	0	0	0	-0.421	-0.421	0.096	0.078	0	-0.641	0.086	0.086	-0.234	0	-0.024	0	0.016	0.016
27952655	-0.093	0	0	0	-0.421	-0.421	0.096	0.071	0	-0.644	0.086	0.086	-0.234	0	0	0	0.016	0.016
27952672	-0.093	0	0	0	-0.421	-0.421	0.096	0.058	0	-0.649	0.086	0.086	-0.237	0	0	0	0.016	0.016
27952689	-0.093	0	0	0	-0.42	-0.42	0.096	0.044	0	-0.653	0.086	0.086	-0.237	0	0	0	0.016	0.016
27952701	-0.093	0	0	0	-0.42	-0.42	0.096	0.038	0	-0.654	0.086	0.086	-0.24	0	-0.024	0	0.016	0.016
27952715	-0.093	0	0	0	-0.42	-0.42	0.096	0.031	0	-0.655	0.086	0.086	-0.24	0	-0.024	0	0.016	0.016
27952728	-0.093	0	0	0	-0.42	-0.42	0.096	0.018	0	-0.657	0.086	0.086	-0.238	0	-0.048	0	0.016	0.016
27952741	-0.093	0	0	0	-0.42	-0.42	0.096	0.011	0	-0.658	0.086	0.086	-0.238	0	-0.024	0	0.016	0.016
27952754	-0.093	0	0	0	-0.42	-0.42	0.096	0.004	0	-0.658	0.086	0.086	-0.238	0	-0.024	0	0.016	0.016
27952768	-0.093	0	0	0	-0.42	-0.42	0.096	-0.003	0	-0.658	0.086	0.086	-0.238	0	-0.024	0	0.016	0.016
27952787	-0.093	0	0	0	-0.42	-0.42	0.096	-0.016	0	-0.657	0.086	0.086	-0.238	0	0	0	0.016	0.016
27952802	-0.093	0	0	0	-0.42	-0.42	0.096	-0.029	0	-0.656	0.086	0.086	-0.237	0	0	0	0.016	0.016
27952816	-0.093	0	0	0	-0.42	-0.42	0.096	-0.037	0	-0.654	0.086	0.086	-0.237	0	0	0	0.016	0.016
27952829	-0.093	0	0	0	-0.42	-0.42	0.096	-0.043	0	-0.653	0.086	0.086	-0.237	0	0	0	0.016	0.016
27952843	-0.093	0	0	0	-0.42	-0.42	0.096	-0.056	0	-0.649	0.086	0.086	-0.237	0	0	0	0.016	0.016
27952857	-0.093	0	0	0	-0.42	-0.42	0.096	-0.063	0	-0.647	0.086	0.086	-0.237	0	0	0	0.016	0.016
27952870	-0.093	0	0	0	-0.42	-0.42	0.096	-0.069	0	-0.645	0.086	0.086	-0.24	0	0	0	0.016	0.016
27952883	-0.093	0	0	0	-0.42	-0.42	0.096	-0.082	0	-0.639	0.086	0.086	-0.241	0	-0.024	0	0.016	0.016
27952899	-0.093	0	0	0	-0.42	-0.42	0.096	-0.089	0	-0.636	0.086	0.086	-0.241	0	-0.048	0	0.016	0.016
27952913	-0.093	0	0	0	-0.42	-0.42	0.096	-0.102	0	-0.629	0.086	0.086	-0.241	0	-0.048	0	0.016	0.016
27952926	-0.093	0	0	0	-0.42	-0.42	0.096	-0.108	0	-0.625	0.086	0.086	-0.241	0	-0.024	0	0.016	0.016
27952940	-0.093	0	0	0	-0.42	-0.42	0.096	-0.115	0	-0.621	0.086	0.086	-0.241	0	-0.024	0	0.016	0.016
27952953	-0.093	0	0	0	-0.419	-0.419	0.096	-0.127	0	-0.613	0.086	0.086	-0.243	0	-0.024	0	0.016	0.016
27952966	-0.093	0	0	0	-0.419	-0.419	0.096	-0.133	0	-0.608	0.086	0.086	-0.244	0	-0.048	0	0.016	0.016
27952979	-0.093	0	0	0	-0.419	-0.419	0.096	-0.14	0	-0.603	0.085	0.085	-0.244	0	-0.048	0	0.016	0.016
27952992	-0.093	0	0	0	-0.419	-0.419	0.096	-0.146	0	-0.598	0.085	0.085	-0.247	0	-0.072	0	0.016	0.016
27953005	-0.093	0	0	0	-0.419	-0.419	0.096	-0.158	0	-0.586	0.085	0.085	-0.249	0	-0.096	0	0.016	0.016
27953017	-0.093	0	0	0	-0.419	-0.419	0.096	-0.164	0	-0.581	0.085	0.085	-0.249	0	-0.096	0	0.016	0.016
27953031	-0.093	0	0	0	-0.419	-0.419	0.096	-0.17	0	-0.575	0.085	0.085	-0.249	0	-0.096	0	0.016	0.016
27953046	-0.095	0	0	0	-0.418	-0.418	0.096	-0.181	0	-0.562	0.085	0.085	-0.244	0	-0.024	0	0.016	0.016
27953060	-0.095	0	0	0	-0.418	-0.418	0.096	-0.187	0	-0.555	0.085	0.085	-0.244	0	-0.024	0	0.016	0.016
27953073	-0.095	0	0	0	-0.418	-0.418	0.098	-0.193	0	-0.548	0.085	0.085	-0.246	0	0.024	0	0.016	0.016
27953086	-0.093	0	0	0	-0.419	-0.419	0.096	-0.204	0	-0.534	0.085	0.085	-0.246	0	0.024	0	0.016	0.016
27953099	-0.093	0	0	0	-0.419	-0.419	0.096	-0.209	0	-0.527	0.085	0.085	-0.246	0	0.024	0	0.016	0.016
27953113	-0.095	0	0	0	-0.418	-0.418	0.096	-0.214	0	-0.519	0.085	0.085	-0.249	0	0	0	0.016	0.016
27953126	-0.093	0	0	0	-0.419	-0.419	0.096	-0.224	0	-0.504	0.085	0.085	-0.252	0	-0.024	0	0.016	0.016
27953140	-0.093	0	0	0	-0.418	-0.418	0.096	-0.229	0	-0.496	0.085	0.085	-0.252	0	-0.024	0	0.016	0.016
27953154	-0.093	0	0	0	-0.418	-0.418	0.096	-0.234	0	-0.487	0.085	0.085	-0.254	0	-0.072	0	0.016	0.016
27953166	-0.093	0	0	0	-0.418	-0.418	0.096	-0.244	0	-0.47	0.085	0.085	-0.255	0	-0.096	0	0.016	0.016
27953181	-0.095	0	0	0	-0.417	-0.417	0.096	-0.249	0	-0.461	0.085	0.085	-0.255	0	-0.096	0	0.016	0.016
27953195	-0.093	0	0	0	-0.417	-0.417	0.096	-0.254	0	-0.452	0.085	0.085	-0.254	0	-0.072	0	0.016	0.016
27953208	-0.093	0	0	0	-0.418	-0.418	0.096	-0.263	0	-0.433	0.085	0.085	-0.254	0	-0.048	0	0.016	0.016
27953221	-0.093	0	0	0	-0.418	-0.418	0.096	-0.267	0	-0.423	0.085	0.085	-0.254	0	-0.048	0	0.016	0.016
27953240	-0.093	0	0	0	-0.418	-0.418	0.096	-0.276	0	-0.403	0.085	0.085	-0.254	0	0	0	0.016	0.016
27953260	-0.093	0	0	0	-0.418	-0.418	0.095	-0.284	0	-0.383	0.085	0.085	-0.254	0	0	0	0.016	0.016
27953277	-0.093	0	0	0	-0.419	-0.419	0.095	-0.288	0	-0.373	0.086	0.086	-0.249	0	0.024	0	0.016	0.016
27953298	-0.095	0	0	0	-0.419	-0.419	0.092	-0.295	-0.024	-0.352	0.088	0.088	-0.246	0	0.072	0	0.016	0.016
27953314	-0.095	0	0	0	-0.418	-0.418	0.088	-0.302	-0.048	-0.33	0.09	0.09	-0.244	0	0.12	0	0.016	0.016
27953328	-0.093	0	0	0	-0.419	-0.419	0.088	-0.306	-0.072	-0.318	0.09	0.09	-0.244	0	0.12	0	0.016	0.016
27953343	-0.093	0	0	0	-0.419	-0.419	0.088	-0.312	-0.072	-0.295	0.09	0.09	-0.244	0	0.096	0	0.016	0.016
27953358	-0.093	0	0	0	-0.419	-0.419	0.088	-0.315	-0.072	-0.284	0.09	0.09	-0.244	0	0.072	0	0.016	0.016
27953373	-0.093	0	0	0	-0.419	-0.419	0.088	-0.321	-0.048	-0.26	0.09	0.09	-0.249	0	0	0	0.016	0.016
27953386	-0.093	0	0	0	-0.418	-0.418	0.087	-0.323	-0.024	-0.249	0.09	0.09	-0.251	0	-0.024	0	0.016	0.016
27953400	-0.093	0	0	0	-0.418	-0.418	0.084	-0.326	-0.048	-0.236	0.09	0.09	-0.251	0	-0.024	0	0.016	0.016
27953413	-0.093	0	0	0	-0.418	-0.418	0.082	-0.328	-0.048	-0.224	0.092	0.092	-0.255	0	-0.12	0	0.016	0.016
27953426	-0.093	0	0	0	-0.418	-0.418	0.082	-0.332	-0.048	-0.201	0.093	0.093	-0.255	0	-0.12	0	0.016	0.016
27953439	-0.093	0	0	0	-0.418	-0.418	0.079	-0.334	-0.096	-0.189	0.094	0.094	-0.255	0	-0.12	0	0.016	0.016
27953452	-0.093	0	0	0	-0.418	-0.418	0.078	-0.336	-0.12	-0.177	0.095	0.095	-0.255	0	-0.072	0	0.016	0.016
27953465	-0.093	0	0	0	-0.418	-0.418	0.078	-0.339	-0.12	-0.153	0.095	0.095	-0.255	0	-0.072	0	0.016	0.016
27953479	-0.093	0	0	0	-0.418	-0.418	0.078	-0.341	-0.096	-0.141	0.095	0.095	-0.254	0	0	0	0.016	0.016
27953491	-0.093	0	0	0	-0.418	-0.418	0.078	-0.342	-0.072	-0.129	0.095	0.095	-0.254	0	0	0	0.016	0.016
27953506	-0.093	0	0	0	-0.418	-0.418	0.075	-0.345	-0.072	-0.105	0.097	0.097	-0.254	0	0	0	0.016	0.016
27953519	-0.095	0	0	0	-0.417	-0.417	0.072	-0.346	-0.072	-0.092	0.097	0.097	-0.254	0	0	0	0.016	0.016
27953533	-0.093	0	0	0	-0.417	-0.417	0.069	-0.346	-0.096	-0.079	0.098	0.098	-0.257	0	0	0	0.016	0.016
27953547	-0.093	0	0	0	-0.418	-0.418	0.069	-0.348	-0.096	-0.053	0.1	0.1	-0.257	0	-0.024	0	0.015	0.015
27953560	-0.093	0	0	0	-0.418	-0.418	0.061	-0.348	-0.168	-0.04	0.104	0.104	-0.257	0	-0.048	0	0.015	0.015
27953574	-0.093	0	0	0	-0.418	-0.418	0.059	-0.349	-0.192	-0.028	0.105	0.105	-0.257	0	-0.024	0	0.015	0.015
27953587	-0.093	0	0	0	-0.418	-0.418	0.055	-0.349	-0.216	-0.003	0.108	0.108	-0.257	0	-0.024	0	0.015	0.015
27953600	-0.093	0	0	0	-0.418	-0.418	0.055	-0.349	-0.216	0.009	0.108	0.108	-0.255	0	0	0	0.015	0.015
27953614	-0.093	0	0	0	-0.418	-0.418	0.055	-0.349	-0.216	0.021	0.108	0.108	-0.254	0	0.024	0	0.015	0.015
27953627	-0.093	0	0	0	-0.418	-0.418	0.052	-0.348	-0.192	0.047	0.11	0.11	-0.254	0	0.024	0	0.015	0.015
27953640	-0.093	0	0	0	-0.418	-0.418	0.047	-0.348	-0.168	0.06	0.112	0.112	-0.254	0	0.024	0	0.015	0.015
27953653	-0.093	0	0	0	-0.418	-0.418	0.044	-0.347	-0.168	0.072	0.112	0.112	-0.254	0	0.024	0	0.015	0.015
27953668	-0.093	0	0	0	-0.418	-0.418	0.039	-0.345	-0.192	0.098	0.116	0.116	-0.254	0	0.024	0	0.014	0.014
27953684	-0.093	0	0	0	-0.418	-0.418	0.036	-0.344	-0.192	0.111	0.116	0.116	-0.254	0	0	0	0.014	0.014
27953698	-0.093	0	0	0	-0.418	-0.418	0.036	-0.343	-0.192	0.124	0.118	0.118	-0.254	0	0	0	0.014	0.014
27953712	-0.093	0	0	0	-0.418	-0.418	0.033	-0.34	-0.192	0.149	0.119	0.119	-0.255	0	0	0	0.014	0.014
27953726	-0.093	0	0	0	-0.418	-0.418	0.033	-0.338	-0.168	0.162	0.119	0.119	-0.255	0	0	0	0.014	0.014
27953739	-0.093	0	0	0	-0.418	-0.418	0.03	-0.337	-0.144	0.174	0.119	0.119	-0.255	0	0	0	0.014	0.014
27953752	-0.093	0	0	0	-0.418	-0.418	0.027	-0.333	-0.12	0.198	0.121	0.121	-0.255	0	0	0	0.014	0.014
27953765	-0.093	0	0	0	-0.418	-0.418	0.027	-0.331	-0.12	0.21	0.123	0.123	-0.257	0	-0.024	0	0.014	0.014
27953781	-0.093	0	0	0	-0.418	-0.418	0.024	-0.326	-0.12	0.233	0.124	0.124	-0.257	0	-0.024	0	0.014	0.014
27953803	-0.093	0	0	0	-0.418	-0.418	0.024	-0.321	-0.12	0.256	0.124	0.124	-0.257	0	-0.024	0	0.014	0.014
27953816	-0.093	0	0	0	-0.418	-0.418	0.024	-0.319	-0.072	0.268	0.124	0.124	-0.257	0	-0.024	0	0.014	0.014
27953829	-0.093	0	0	0	-0.419	-0.419	0.024	-0.316	-0.048	0.28	0.125	0.125	-0.247	0	0.072	0	0.014	0.014
27953843	-0.093	0	0	0	-0.419	-0.419	0.024	-0.31	-0.048	0.302	0.125	0.125	-0.247	0	0.072	0	0.014	0.014
27953856	-0.093	0	0	0	-0.42	-0.42	0.024	-0.307	-0.024	0.313	0.125	0.125	-0.246	0	0.096	0	0.014	0.014
27953868	-0.093	0	0	0	-0.42	-0.42	0.024	-0.304	0	0.324	0.125	0.125	-0.246	0	0.12	0	0.014	0.014
27953883	-0.093	0	0	0	-0.42	-0.42	0.024	-0.297	0	0.345	0.125	0.125	-0.246	0	0.12	0	0.014	0.014
27953897	-0.093	0	0	0	-0.419	-0.419	0.024	-0.293	0	0.356	0.125	0.125	-0.247	0	0.048	0	0.014	0.014
27953911	-0.093	0	0	0	-0.419	-0.419	0.024	-0.29	0	0.366	0.125	0.125	-0.247	0	0.048	0	0.014	0.014
27953924	-0.093	0	0	0	-0.419	-0.419	0.024	-0.282	0	0.388	0.125	0.125	-0.249	0	0	0	0.014	0.014
27953937	-0.093	0	0	0	-0.419	-0.419	0.023	-0.278	0	0.399	0.126	0.126	-0.251	0	-0.024	0	0.014	0.014
27953950	-0.093	0	0	0	-0.419	-0.419	0.021	-0.273	-0.024	0.409	0.126	0.126	-0.251	0	-0.048	0	0.014	0.014
27953963	-0.093	0	0	0	-0.419	-0.419	0.021	-0.269	-0.024	0.419	0.126	0.126	-0.251	0	-0.048	0	0.014	0.014
27953976	-0.093	0	0	0	-0.418	-0.418	0.021	-0.26	-0.024	0.438	0.126	0.126	-0.255	0	-0.072	0	0.014	0.014
27953990	-0.093	0	0	0	-0.418	-0.418	0.021	-0.256	-0.024	0.448	0.126	0.126	-0.258	0	-0.096	0	0.014	0.014
27954003	-0.093	0	0	0	-0.418	-0.418	0.021	-0.251	0	0.458	0.126	0.126	-0.258	0	-0.096	0	0.014	0.014
27954015	-0.093	0	0	0	-0.418	-0.418	0.021	-0.246	0	0.468	0.126	0.126	-0.258	0	-0.096	0	0.014	0.014
27954031	-0.093	0	0	0	-0.418	-0.418	0.021	-0.236	0	0.485	0.126	0.126	-0.258	0	-0.096	0	0.014	0.014
27954043	-0.093	0	0	0	-0.418	-0.418	0.021	-0.231	0	0.493	0.126	0.126	-0.255	0	-0.024	0	0.014	0.014
27954057	-0.093	0	0	0	-0.418	-0.418	0.021	-0.226	0	0.502	0.126	0.126	-0.252	0	0.024	0	0.014	0.014
27954070	-0.093	0	0	0	-0.419	-0.419	0.021	-0.215	0	0.518	0.126	0.126	-0.251	0	0.072	0	0.014	0.014
27954082	-0.093	0	0	0	-0.419	-0.419	0.021	-0.21	0	0.525	0.126	0.126	-0.251	0	0.072	0	0.014	0.014
27954096	-0.093	0	0	0	-0.419	-0.419	0.021	-0.205	0	0.532	0.126	0.126	-0.251	0	0.096	0	0.014	0.014
27954111	-0.093	0	0	0	-0.419	-0.419	0.021	-0.194	0	0.547	0.126	0.126	-0.252	0	0.072	0	0.014	0.014
27954123	-0.093	0	0	0	-0.419	-0.419	0.021	-0.189	0	0.553	0.126	0.126	-0.251	0	0.024	0	0.014	0.014
27954136	-0.093	0	0	0	-0.419	-0.419	0.021	-0.183	0	0.56	0.126	0.126	-0.251	0	0	0	0.014	0.014
27954150	-0.093	0	0	0	-0.419	-0.419	0.021	-0.172	0	0.573	0.126	0.126	-0.251	0	0	0	0.014	0.014
27954164	-0.093	0	0	0	-0.42	-0.42	0.021	-0.166	0	0.579	0.126	0.126	-0.247	0	0.024	0	0.014	0.014
27954179	-0.095	0	0	0	-0.42	-0.42	0.021	-0.16	0	0.584	0.126	0.126	-0.247	0	0.024	0	0.014	0.014
27954193	-0.095	0	0	0	-0.419	-0.419	0.021	-0.148	0	0.595	0.126	0.126	-0.247	0	0.024	0	0.014	0.014
27954207	-0.095	0	0	0	-0.419	-0.419	0.021	-0.142	0	0.601	0.127	0.127	-0.243	0	0.096	0	0.014	0.014
27954222	-0.093	0	0	0	-0.42	-0.42	0.021	-0.129	0	0.611	0.127	0.127	-0.241	0	0.096	0	0.014	0.014
27954235	-0.093	0	0	0	-0.42	-0.42	0.021	-0.123	0	0.616	0.127	0.127	-0.241	0	0.096	0	0.014	0.014
27954250	-0.093	0	0	0	-0.42	-0.42	0.021	-0.117	0	0.62	0.127	0.127	-0.244	0	0.024	0	0.014	0.014
27954267	-0.093	0	0	0	-0.42	-0.42	0.021	-0.104	0	0.628	0.126	0.126	-0.244	0	0	0	0.014	0.014
27954282	-0.093	0	0	0	-0.42	-0.42	0.021	-0.091	0	0.635	0.127	0.127	-0.243	0	-0.024	0	0.014	0.014
27954298	-0.093	0	0	0	-0.42	-0.42	0.021	-0.085	0	0.638	0.127	0.127	-0.243	0	-0.024	0	0.014	0.014
27954323	-0.093	0	0	0	-0.42	-0.42	0.021	-0.065	0	0.646	0.127	0.127	-0.241	0	0	0	0.014	0.014
27954343	-0.093	0	0	0	-0.42	-0.42	0.021	-0.052	0	0.65	0.127	0.127	-0.241	0	0	0	0.014	0.014
27954358	-0.093	0	0	0	-0.42	-0.42	0.021	-0.046	0	0.652	0.127	0.127	-0.241	0	0	0	0.014	0.014
27954374	-0.093	0	0	0	-0.42	-0.42	0.021	-0.033	0	0.655	0.127	0.127	-0.241	0	0	0	0.014	0.014
27954390	-0.093	0	0	0	-0.42	-0.42	0.021	-0.026	0	0.656	0.127	0.127	-0.241	0	0	0	0.014	0.014
27954403	-0.093	0	0	0	-0.42	-0.42	0.021	-0.012	0	0.657	0.127	0.127	-0.241	0	0	0	0.014	0.014
27954417	-0.093	0	0	0	-0.42	-0.42	0.021	-0.006	0	0.658	0.127	0.127	-0.241	0	0	0	0.014	0.014
27954431	-0.093	0	0	0	-0.42	-0.42	0.021	0.001	0	0.658	0.127	0.127	-0.241	0	0	0	0.014	0.014
27954445	-0.093	0	0	0	-0.42	-0.42	0.021	0.014	0	0.657	0.127	0.127	-0.241	0	0	0	0.014	0.014
27954459	-0.093	0	0	0	-0.421	-0.421	0.021	0.021	0	0.657	0.127	0.127	-0.238	0	0.024	0	0.014	0.014
27954473	-0.093	0	0	0	-0.421	-0.421	0.021	0.028	0	0.656	0.127	0.127	-0.237	0	0.048	0	0.014	0.014
27954487	-0.093	0	0	0	-0.421	-0.421	0.021	0.042	0	0.653	0.127	0.127	-0.237	0	0.048	0	0.014	0.014
27954501	-0.093	0	0	0	-0.421	-0.421	0.021	0.049	0	0.651	0.127	0.127	-0.237	0	0.048	0	0.014	0.014
27954515	-0.093	0	0	0	-0.421	-0.421	0.021	0.056	0	0.649	0.127	0.127	-0.235	0	0.048	0	0.014	0.014
27954529	-0.093	0	0	0	-0.422	-0.422	0.021	0.069	0	0.645	0.127	0.127	-0.231	0	0.072	0	0.014	0.014
27954544	-0.093	0	0	0	-0.422	-0.422	0.021	0.076	0	0.642	0.127	0.127	-0.224	0	0.12	0	0.014	0.014
27954557	-0.093	0	0	0	-0.423	-0.423	0.021	0.083	0	0.639	0.127	0.127	-0.223	0	0.168	0	0.014	0.014
27954571	-0.093	0	0	0	-0.423	-0.423	0.021	0.096	0	0.632	0.127	0.127	-0.217	0	0.216	0	0.014	0.014
27954583	-0.093	0	0	0	-0.424	-0.424	0.021	0.102	0	0.629	0.127	0.127	-0.217	0	0.216	0	0.014	0.014
27954598	-0.093	0	0	0	-0.424	-0.424	0.021	0.109	0	0.625	0.128	0.128	-0.214	0	0.24	0	0.014	0.014
27954611	-0.093	0	0	0	-0.424	-0.424	0.021	0.116	0	0.621	0.128	0.128	-0.211	0	0.216	0	0.014	0.014
27954625	-0.093	0	0	0	-0.425	-0.425	0.021	0.129	0	0.611	0.128	0.128	-0.209	0	0.216	0	0.014	0.014
27954638	-0.093	0	0	0	-0.425	-0.425	0.021	0.135	0	0.607	0.128	0.128	-0.209	0	0.216	0	0.014	0.014
27954651	-0.093	0	0	0	-0.425	-0.425	0.021	0.141	0	0.602	0.128	0.128	-0.204	0	0.192	0	0.014	0.014
27954665	-0.093	0	0	0	-0.425	-0.425	0.021	0.154	0	0.591	0.128	0.128	-0.204	0	0.192	0	0.014	0.014
27954680	-0.093	0	0	0	-0.426	-0.426	0.021	0.16	0	0.585	0.128	0.128	-0.198	0	0.168	0	0.014	0.014
27954694	-0.093	0	0	0	-0.426	-0.426	0.021	0.171	0	0.573	0.128	0.128	-0.198	0	0.168	0	0.014	0.014
27954708	-0.093	0	0	0	-0.427	-0.427	0.021	0.177	0	0.566	0.128	0.128	-0.195	0	0.168	0	0.014	0.014
27954722	-0.093	0	0	0	-0.427	-0.427	0.021	0.183	0	0.56	0.128	0.128	-0.195	0	0.168	0	0.014	0.014
27954734	-0.093	0	0	0	-0.427	-0.427	0.021	0.189	0	0.553	0.128	0.128	-0.188	0	0.144	0	0.014	0.014
27954749	-0.093	0	0	0	-0.428	-0.428	0.021	0.2	0	0.539	0.128	0.128	-0.188	0	0.144	0	0.014	0.014
27954764	-0.093	0	0	0	-0.428	-0.428	0.021	0.206	0	0.531	0.128	0.128	-0.177	0	0.216	0	0.014	0.014
27954779	-0.093	0	0	0	-0.429	-0.429	0.021	0.216	0	0.516	0.129	0.129	-0.177	0	0.216	0	0.014	0.014
27954794	-0.093	0	0	0	-0.431	-0.431	0.021	0.222	0	0.507	0.129	0.129	-0.168	0	0.336	0	0.014	0.014
27954809	-0.093	0	0	0	-0.431	-0.431	0.021	0.232	0	0.491	0.129	0.129	-0.163	0	0.384	0	0.014	0.014
27954827	-0.093	0	0	0	-0.431	-0.431	0.021	0.237	0	0.483	0.129	0.129	-0.163	0	0.384	0	0.014	0.014
27954843	-0.093	0	0	0	-0.431	-0.431	0.021	0.247	0	0.465	0.129	0.129	-0.163	0	0.384	0	0.014	0.014
27954857	-0.093	0	0	0	-0.431	-0.431	0.021	0.252	0	0.456	0.129	0.129	-0.148	0	0.288	0	0.014	0.014
27954873	-0.093	0	0	0	-0.433	-0.433	0.021	0.26	0	0.438	0.129	0.129	-0.148	0	0.288	0	0.014	0.014
27954885	-0.093	0	0	0	-0.434	-0.434	0.021	0.265	0	0.428	0.129	0.129	-0.145	0	0.264	0	0.014	0.014
27954899	-0.093	0	0	0	-0.434	-0.434	0.021	0.269	0	0.419	0.129	0.129	-0.142	0	0.24	0	0.014	0.014
27954913	-0.093	0	0	0	-0.434	-0.434	0.021	0.278	0	0.398	0.129	0.129	-0.142	0	0.24	0	0.014	0.014
27954927	-0.093	0	0	0	-0.434	-0.434	0.021	0.282	0	0.387	0.129	0.129	-0.142	0	0.192	0	0.014	0.014
27954940	-0.093	0	0	0	-0.434	-0.434	0.021	0.286	0	0.377	0.129	0.129	-0.143	0	0.096	0	0.014	0.014
27954953	-0.093	0	0	0	-0.434	-0.434	0.021	0.294	0	0.355	0.129	0.129	-0.145	0	0.024	0	0.014	0.014
27954967	-0.093	0	0	0	-0.434	-0.434	0.021	0.298	0	0.343	0.129	0.129	-0.145	0	0.024	0	0.014	0.014
27954984	-0.093	0	0	0	-0.434	-0.434	0.021	0.301	0	0.333	0.129	0.129	-0.145	0	-0.024	0	0.014	0.014
27954997	-0.093	0	0	0	-0.434	-0.434	0.021	0.308	0	0.31	0.129	0.129	-0.145	0	-0.024	0	0.014	0.014
27955012	-0.093	0	0	0	-0.434	-0.434	0.021	0.311	0	0.299	0.129	0.129	-0.143	0	-0.024	0	0.014	0.014
27955025	-0.093	0	0	0	-0.434	-0.434	0.021	0.317	0	0.277	0.129	0.129	-0.145	0	0	0	0.014	0.014
27955040	-0.093	0	0	0	-0.434	-0.434	0.021	0.319	0	0.265	0.129	0.129	-0.145	0	0	0	0.014	0.014
27955055	-0.093	0	0	0	-0.434	-0.434	0.021	0.322	0	0.254	0.129	0.129	-0.143	0	0	0	0.014	0.014
27955067	-0.093	0	0	0	-0.434	-0.434	0.021	0.327	0	0.231	0.129	0.129	-0.143	0	0	0	0.014	0.014
27955080	-0.093	0	0	0	-0.434	-0.434	0.021	0.329	0	0.219	0.129	0.129	-0.143	0	0	0	0.014	0.014
27955093	-0.093	0	0	0	-0.434	-0.434	0.021	0.331	0	0.208	0.129	0.129	-0.142	0	0.024	0	0.014	0.014
27955106	-0.093	0	0	0	-0.434	-0.434	0.021	0.335	0	0.183	0.129	0.129	-0.142	0	0.024	0	0.014	0.014
27955120	-0.093	0	0	0	-0.434	-0.434	0.021	0.337	0	0.17	0.129	0.129	-0.142	0	0.024	0	0.014	0.014
27955133	-0.093	0	0	0	-0.434	-0.434	0.021	0.339	0	0.158	0.129	0.129	-0.142	0	0.024	0	0.014	0.014
27955148	-0.093	0	0	0	-0.434	-0.434	0.021	0.342	0	0.133	0.129	0.129	-0.142	0	0.024	0	0.014	0.014
27955161	-0.093	0	0	0	-0.434	-0.434	0.021	0.343	0	0.121	0.129	0.129	-0.142	0	0.024	0	0.014	0.014
27955175	-0.093	0	0	0	-0.434	-0.434	0.021	0.344	0	0.109	0.129	0.129	-0.142	0	0.024	0	0.014	0.014
27955188	-0.093	0	0	0	-0.434	-0.434	0.021	0.346	0	0.083	0.129	0.129	-0.146	0	-0.048	0	0.014	0.014
27955200	-0.093	0	0	0	-0.434	-0.434	0.021	0.347	0	0.07	0.129	0.129	-0.146	0	-0.048	0	0.014	0.014
27955214	-0.093	0	0	0	-0.434	-0.434	0.021	0.348	0	0.057	0.129	0.129	-0.142	0	0	0	0.014	0.014
27955227	-0.093	0	0	0	-0.434	-0.434	0.021	0.348	0	0.045	0.129	0.129	-0.14	0	0.024	0	0.014	0.014
27955241	-0.093	0	0	0	-0.434	-0.434	0.021	0.349	0	0.019	0.129	0.129	-0.14	0	0.024	0	0.014	0.014
27955254	-0.093	0	0	0	-0.435	-0.435	0.021	0.349	0	0.005	0.129	0.129	-0.137	0	0.096	0	0.014	0.014
27955266	-0.093	0	0	0	-0.435	-0.435	0.021	0.349	0	-0.007	0.129	0.129	-0.137	0	0.12	0	0.014	0.014
27955281	-0.093	0	0	0	-0.435	-0.435	0.021	0.349	0	-0.032	0.129	0.129	-0.129	0	0.12	0	0.014	0.014
27955295	-0.093	0	0	0	-0.436	-0.436	0.021	0.348	0	-0.045	0.13	0.13	-0.129	0	0.12	0	0.014	0.014
27955308	-0.093	0	0	0	-0.438	-0.438	0.021	0.348	0	-0.058	0.13	0.13	-0.119	0	0.192	0	0.014	0.014
27955325	-0.093	0	0	0	-0.439	-0.439	0.021	0.346	0	-0.082	0.13	0.13	-0.109	0	0.24	0	0.014	0.014
27955342	-0.093	0	0	0	-0.439	-0.439	0.021	0.344	0	-0.107	0.13	0.13	-0.109	0	0.24	0	0.014	0.014
27955357	-0.093	0	0	0	-0.442	-0.442	0.021	0.343	0	-0.12	0.131	0.131	-0.083	0	0.624	0	0.013	0.013
27955371	-0.093	0	0	0	-0.442	-0.442	0.021	0.342	0	-0.133	0.131	0.131	-0.083	0	0.624	0	0.013	0.013
27955385	-0.093	0	0	0	-0.442	-0.442	0.021	0.339	0	-0.158	0.131	0.131	-0.083	0	0.624	0	0.013	0.013
27955404	-0.093	0	0	0	-0.442	-0.442	0.021	0.335	0	-0.182	0.131	0.131	-0.083	0	0.624	0	0.013	0.013
27955423	-0.093	0	0	0	-0.442	-0.442	0.021	0.334	0	-0.194	0.131	0.131	-0.083	0	0.624	0	0.013	0.013
27955442	-0.093	0	0	0	-0.442	-0.442	0.021	0.329	0	-0.219	0.131	0.131	-0.083	0	0.624	0	0.013	0.013
27955459	-0.093	0	0	0	-0.448	-0.448	0.021	0.324	0	-0.243	0.131	0.131	-0.043	0	0.312	0	0.013	0.013
27955473	-0.093	0	0	0	-0.448	-0.448	0.021	0.322	0	-0.256	0.131	0.131	-0.045	0	0.144	0	0.013	0.013
27955485	-0.093	0	0	0	-0.448	-0.448	0.021	0.319	0	-0.267	0.131	0.131	-0.046	0	0.024	0	0.013	0.013
27955498	-0.093	0	0	0	-0.448	-0.448	0.021	0.316	0	-0.279	0.131	0.131	-0.043	0	0	0	0.013	0.013
27955512	-0.093	0	0	0	-0.448	-0.448	0.021	0.31	0	-0.303	0.131	0.131	-0.043	0	0	0	0.013	0.013
27955524	-0.093	0	0	0	-0.449	-0.449	0.021	0.306	0	-0.315	0.131	0.131	-0.04	0	0.024	0	0.013	0.013
27955537	-0.093	0	0	0	-0.449	-0.449	0.021	0.303	0	-0.326	0.131	0.131	-0.037	0	0.048	0	0.013	0.013
27955549	-0.093	0	0	0	-0.449	-0.449	0.021	0.3	0	-0.337	0.131	0.131	-0.03	0	0.144	0	0.013	0.013
27955564	-0.093	0	0	0	-0.451	-0.451	0.021	0.292	0	-0.359	0.131	0.131	-0.025	0	0.216	0	0.013	0.013
27955578	-0.093	0	0	0	-0.451	-0.451	0.021	0.289	0	-0.37	0.131	0.131	-0.014	0	0.312	0	0.013	0.013
27955592	-0.093	0	0	0	-0.452	-0.452	0.021	0.285	0	-0.38	0.131	0.131	-0.014	0	0.312	0	0.013	0.013
27955606	-0.093	0	0	0	-0.453	-0.453	0.021	0.276	0	-0.402	0.131	0.131	-0.007	0	0.384	0	0.013	0.013
27955625	-0.093	0	0	0	-0.453	-0.453	0.021	0.268	0	-0.422	0.131	0.131	-0.007	0	0.336	0	0.013	0.013
27955642	-0.093	0	0	0	-0.453	-0.453	0.021	0.263	0	-0.432	0.131	0.131	-0.007	0	0.336	0	0.013	0.013
27955657	-0.093	0	0	0	-0.454	-0.454	0.021	0.254	0	-0.451	0.131	0.131	0	0	0.24	0	0.013	0.013
27955671	-0.093	0	0	0	-0.455	-0.455	0.021	0.25	0	-0.46	0.131	0.131	0.006	0	0.216	0	0.013	0.013
27955685	-0.093	0	0	0	-0.455	-0.455	0.021	0.244	0	-0.47	0.131	0.131	0.006	0	0.216	0	0.013	0.013
27955699	-0.093	0	0	0	-0.457	-0.457	0.021	0.235	0	-0.487	0.131	0.131	0.018	0	0.264	0	0.013	0.013
27955715	-0.093	0	0	0	-0.457	-0.457	0.021	0.23	0	-0.495	0.131	0.131	0.021	0	0.288	0	0.013	0.013
27955731	-0.093	0	0	0	-0.457	-0.457	0.021	0.219	0	-0.512	0.131	0.131	0.024	0	0.312	0	0.013	0.013
27955745	-0.093	0	0	0	-0.458	-0.458	0.021	0.214	0	-0.519	0.131	0.131	0.026	0	0.24	0	0.013	0.013
27955759	-0.093	0	0	0	-0.458	-0.458	0.021	0.203	0	-0.535	0.131	0.131	0.026	0	0.24	0	0.013	0.013
27955774	-0.093	0	0	0	-0.458	-0.458	0.021	0.198	0	-0.542	0.131	0.131	0.026	0	0.168	0	0.013	0.013
27955787	-0.093	0	0	0	-0.458	-0.458	0.021	0.192	0	-0.549	0.131	0.131	0.026	0	0.048	0	0.013	0.013
27955800	-0.093	0	0	0	-0.458	-0.458	0.021	0.181	0	-0.563	0.131	0.131	0.026	0	0.024	0	0.013	0.013
27955816	-0.093	0	0	0	-0.458	-0.458	0.021	0.175	0	-0.569	0.131	0.131	0.026	0	0.024	0	0.013	0.013
27955836	-0.093	0	0	0	-0.458	-0.458	0.021	0.162	0	-0.582	0.131	0.131	0.026	0	0	0	0.013	0.013
27955851	-0.093	0	0	0	-0.458	-0.458	0.021	0.156	0	-0.589	0.131	0.131	0.026	0	0	0	0.013	0.013
27955865	-0.093	0	0	0	-0.458	-0.458	0.021	0.143	0	-0.6	0.131	0.131	0.026	0	0	0	0.013	0.013
27955880	-0.093	0	0	0	-0.458	-0.458	0.021	0.137	0	-0.605	0.131	0.131	0.026	0	0	0	0.013	0.013
27955894	-0.093	0	0	0	-0.458	-0.458	0.021	0.131	0	-0.61	0.131	0.131	0.026	0	0	0	0.013	0.013
27955908	-0.093	0	0	0	-0.458	-0.458	0.021	0.118	0	-0.619	0.131	0.131	0.024	0	0	0	0.013	0.013
27955923	-0.093	0	0	0	-0.458	-0.458	0.021	0.112	0	-0.623	0.131	0.131	0.023	0	-0.024	0	0.013	0.013
27955935	-0.093	0	0	0	-0.458	-0.458	0.021	0.105	0	-0.627	0.131	0.131	0.023	0	-0.024	0	0.013	0.013
27955950	-0.093	0	0	0	-0.457	-0.457	0.023	0.092	0	-0.635	0.13	0.13	0.023	0	-0.048	0	0.013	0.013
27955965	-0.093	0	0	0	-0.457	-0.457	0.023	0.086	0	-0.638	0.13	0.13	0.023	0	-0.048	0	0.013	0.013
27955980	-0.093	0	0	0	-0.457	-0.457	0.021	0.073	0	-0.643	0.13	0.13	0.023	0	-0.024	0	0.013	0.013
27955994	-0.093	0	0	0	-0.458	-0.458	0.021	0.066	0	-0.646	0.131	0.131	0.023	0	0	0	0.013	0.013
27956007	-0.093	0	0	0	-0.457	-0.457	0.021	0.054	0	-0.65	0.131	0.131	0.019	0	0	0	0.013	0.013
27956021	-0.093	0	0	0	-0.457	-0.457	0.021	0.047	0	-0.652	0.131	0.131	0.016	0	-0.024	0	0.013	0.013
27956034	-0.093	0	0	0	-0.457	-0.457	0.021	0.04	0	-0.654	0.131	0.131	0.016	0	-0.024	0	0.013	0.013
27956047	-0.093	0	0	0	-0.457	-0.457	0.021	0.033	0	-0.655	0.131	0.131	0.019	0	-0.048	0	0.013	0.013
27956062	-0.093	0	0	0	-0.457	-0.457	0.023	0.02	0	-0.657	0.13	0.13	0.019	0	-0.024	0	0.013	0.013
27956075	-0.093	0	0	0	-0.457	-0.457	0.021	0.013	0	-0.657	0.131	0.131	0.021	0	0	0	0.013	0.013
27956090	-0.093	0	0	0	-0.457	-0.457	0.023	0.006	0	-0.658	0.131	0.131	0.021	0	0	0	0.013	0.013
27956103	-0.093	0	0	0	-0.457	-0.457	0.023	-0.009	0	-0.658	0.13	0.13	0.023	0	0.024	0	0.013	0.013
27956117	-0.093	0	0	0	-0.457	-0.457	0.023	-0.015	0	-0.657	0.13	0.13	0.019	0	0.024	0	0.013	0.013
27956132	-0.093	0	0	0	-0.457	-0.457	0.023	-0.023	0	-0.656	0.13	0.13	0.018	0	0	0	0.013	0.013
27956146	-0.093	0	0	0	-0.457	-0.457	0.023	-0.036	0	-0.654	0.13	0.13	0.013	0	-0.048	0	0.013	0.013
27956159	-0.093	0	0	0	-0.456	-0.456	0.023	-0.042	0	-0.653	0.13	0.13	0.009	0	-0.096	0	0.013	0.013
27956173	-0.093	0	0	0	-0.456	-0.456	0.023	-0.055	0	-0.65	0.13	0.13	0.009	0	-0.096	0	0.013	0.013
27956186	-0.093	0	0	0	-0.455	-0.455	0.023	-0.062	0	-0.647	0.13	0.13	0.006	0	-0.192	0	0.013	0.013
27956201	-0.093	0	0	0	-0.455	-0.455	0.023	-0.068	0	-0.645	0.13	0.13	0.004	0	-0.192	0	0.013	0.013
27956216	-0.093	0	0	0	-0.455	-0.455	0.023	-0.082	0	-0.64	0.13	0.13	0.003	0	-0.144	0	0.013	0.013
27956229	-0.093	0	0	0	-0.455	-0.455	0.023	-0.088	0	-0.637	0.13	0.13	0.004	0	-0.12	0	0.013	0.013
27956243	-0.093	0	0	0	-0.455	-0.455	0.023	-0.094	0	-0.633	0.13	0.13	0.004	0	-0.12	0	0.013	0.013
27956257	-0.093	0	0	0	-0.455	-0.455	0.023	-0.108	0	-0.626	0.13	0.13	0.003	0	-0.048	0	0.013	0.013
27956271	-0.093	0	0	0	-0.454	-0.454	0.023	-0.114	0	-0.622	0.13	0.13	0.001	0	-0.048	0	0.013	0.013
27956286	-0.093	0	0	0	-0.454	-0.454	0.023	-0.127	0	-0.613	0.13	0.13	0.001	0	-0.048	0	0.013	0.013
27956300	-0.093	0	0	0	-0.454	-0.454	0.023	-0.133	0	-0.608	0.13	0.13	0.003	0	0	0	0.013	0.013
27956315	-0.093	0	0	0	-0.455	-0.455	0.023	-0.139	0	-0.603	0.13	0.13	0.006	0	0	0	0.013	0.013
27956333	-0.093	0	0	0	-0.455	-0.455	0.023	-0.151	0	-0.593	0.13	0.13	0.006	0	0	0	0.013	0.013
27956353	-0.093	0	0	0	-0.455	-0.455	0.023	-0.163	0	-0.582	0.13	0.13	0.006	0	0	0	0.013	0.013
27956367	-0.093	0	0	0	-0.457	-0.457	0.023	-0.174	0	-0.57	0.13	0.13	0.016	0	0.144	0	0.013	0.013
27956381	-0.093	0	0	0	-0.457	-0.457	0.023	-0.18	0	-0.564	0.13	0.13	0.018	0	0.168	0	0.013	0.013
27956395	-0.093	0	0	0	-0.457	-0.457	0.023	-0.186	0	-0.557	0.13	0.13	0.021	0	0.192	0	0.013	0.013
27956409	-0.093	0	0	0	-0.457	-0.457	0.023	-0.197	0	-0.543	0.13	0.13	0.021	0	0.192	0	0.013	0.013
27956423	-0.093	0	0	0	-0.457	-0.457	0.023	-0.203	0	-0.535	0.13	0.13	0.023	0	0.192	0	0.013	0.013
27956435	-0.093	0	0	0	-0.457	-0.457	0.023	-0.208	0	-0.528	0.13	0.13	0.021	0	0.144	0	0.013	0.013
27956450	-0.093	0	0	0	-0.457	-0.457	0.023	-0.219	0	-0.513	0.13	0.13	0.016	0	0.024	0	0.013	0.013
27956468	-0.093	0	0	0	-0.456	-0.456	0.023	-0.229	0	-0.497	0.13	0.13	0.01	0	-0.024	0	0.013	0.013
27956486	-0.093	0	0	0	-0.456	-0.456	0.023	-0.234	0	-0.489	0.13	0.13	0.003	0	-0.216	0	0.013	0.013
27956503	-0.093	0	0	0	-0.454	-0.454	0.023	-0.244	0	-0.471	0.13	0.13	0.001	0	-0.24	0	0.013	0.013
27956526	-0.093	0	0	0	-0.454	-0.454	0.023	-0.253	0	-0.453	0.13	0.13	0	0	-0.24	0	0.013	0.013
27956542	-0.093	0	0	0	-0.454	-0.454	0.023	-0.262	0	-0.435	0.13	0.13	0	0	-0.192	0	0.013	0.013
27956558	-0.093	0	0	0	-0.454	-0.454	0.023	-0.266	0	-0.425	0.13	0.13	0	0	-0.12	0	0.013	0.013
27956574	-0.093	0	0	0	-0.454	-0.454	0.023	-0.275	0	-0.405	0.13	0.13	0	0	-0.12	0	0.013	0.013
27956587	-0.093	0	0	0	-0.454	-0.454	0.023	-0.279	0	-0.395	0.13	0.13	0	0	-0.024	0	0.013	0.013
27956600	-0.093	0	0	0	-0.454	-0.454	0.023	-0.283	0	-0.385	0.13	0.13	-0.002	0	0	0	0.013	0.013
27956614	-0.093	0	0	0	-0.454	-0.454	0.023	-0.291	0	-0.363	0.13	0.13	-0.002	0	0	0	0.013	0.013
27956629	-0.093	0	0	0	-0.454	-0.454	0.023	-0.295	0	-0.352	0.13	0.13	-0.004	0	0	0	0.013	0.013
27956645	-0.093	0	0	0	-0.454	-0.454	0.023	-0.302	0	-0.331	0.13	0.13	-0.004	0	0	0	0.013	0.013
27956657	-0.093	0	0	0	-0.454	-0.454	0.023	-0.305	0	-0.319	0.13	0.13	-0.005	0	-0.024	0	0.013	0.013
27956671	-0.093	0	0	0	-0.454	-0.454	0.023	-0.309	0	-0.307	0.13	0.13	-0.008	0	-0.048	0	0.013	0.013
27956685	-0.093	0	0	0	-0.453	-0.453	0.023	-0.315	0	-0.284	0.13	0.13	-0.008	0	-0.072	0	0.013	0.013
27956700	-0.093	0	0	0	-0.453	-0.453	0.023	-0.318	0	-0.272	0.13	0.13	-0.008	0	-0.072	0	0.013	0.013
27956715	-0.093	0	0	0	-0.453	-0.453	0.023	-0.32	0	-0.261	0.13	0.13	-0.005	0	-0.048	0	0.013	0.013
27956729	-0.093	0	0	0	-0.454	-0.454	0.023	-0.326	0	-0.236	0.13	0.13	-0.005	0	-0.048	0	0.013	0.013
27956744	-0.093	0	0	0	-0.454	-0.454	0.023	-0.328	0	-0.225	0.13	0.13	-0.005	0	0	0	0.013	0.013
27956758	-0.093	0	0	0	-0.454	-0.454	0.023	-0.332	0	-0.201	0.13	0.13	-0.005	0	0	0	0.013	0.013
27956772	-0.093	0	0	0	-0.454	-0.454	0.023	-0.334	0	-0.189	0.13	0.13	-0.005	0	0	0	0.013	0.013
27956785	-0.093	0	0	0	-0.454	-0.454	0.023	-0.336	0	-0.176	0.13	0.13	-0.005	0	0	0	0.013	0.013
27956799	-0.093	0	0	0	-0.454	-0.454	0.023	-0.34	0	-0.152	0.13	0.13	-0.005	0	0	0	0.013	0.013
27956811	-0.093	0	0	0	-0.454	-0.454	0.023	-0.341	0	-0.14	0.13	0.13	-0.005	0	0	0	0.013	0.013
27956827	-0.093	0	0	0	-0.451	-0.451	0.023	-0.342	0	-0.128	0.13	0.13	-0.02	0	-0.168	0	0.013	0.013
27956844	-0.093	0	0	0	-0.451	-0.451	0.023	-0.345	0	-0.104	0.13	0.13	-0.02	0	-0.168	0	0.013	0.013
27956863	-0.093	0	0	0	-0.451	-0.451	0.023	-0.346	0	-0.079	0.13	0.13	-0.02	0	-0.168	0	0.013	0.013
27956876	-0.093	0	0	0	-0.447	-0.447	0.023	-0.347	0	-0.067	0.13	0.13	-0.05	0	-0.48	0	0.013	0.013
27956891	-0.093	0	0	0	-0.446	-0.446	0.023	-0.348	0	-0.042	0.13	0.13	-0.062	0	-0.528	0	0.013	0.013
27956905	-0.093	0	0	0	-0.445	-0.445	0.023	-0.349	0	-0.03	0.13	0.13	-0.065	0	-0.528	0	0.013	0.013
27956918	-0.093	0	0	0	-0.445	-0.445	0.024	-0.349	0	-0.016	0.129	0.129	-0.068	0	-0.456	0	0.013	0.013
27956932	-0.093	0	0	0	-0.445	-0.445	0.023	-0.349	0	0.01	0.13	0.13	-0.068	0	-0.36	0	0.013	0.013
27956946	-0.093	0	0	0	-0.445	-0.445	0.023	-0.349	0	0.024	0.13	0.13	-0.068	0	-0.36	0	0.013	0.013
27956962	-0.093	0	0	0	-0.445	-0.445	0.023	-0.348	0	0.048	0.13	0.13	-0.068	0	-0.144	0	0.013	0.013
27956976	-0.093	0	0	0	-0.445	-0.445	0.023	-0.348	0	0.061	0.13	0.13	-0.068	0	-0.072	0	0.013	0.013
27956993	-0.093	0	0	0	-0.444	-0.444	0.023	-0.346	0	0.085	0.13	0.13	-0.069	0	-0.048	0	0.013	0.013
27957007	-0.093	0	0	0	-0.444	-0.444	0.023	-0.345	0	0.098	0.13	0.13	-0.073	0	-0.048	0	0.013	0.013
27957022	-0.093	0	0	0	-0.444	-0.444	0.023	-0.343	0	0.122	0.13	0.13	-0.073	0	-0.048	0	0.013	0.013
27957037	-0.093	0	0	0	-0.444	-0.444	0.023	-0.342	0	0.134	0.13	0.13	-0.073	0	-0.072	0	0.013	0.013
27957051	-0.095	0	0	0	-0.444	-0.444	0.023	-0.34	0	0.146	0.13	0.13	-0.073	0	-0.048	0	0.013	0.013
27957065	-0.093	0	0	0	-0.443	-0.443	0.023	-0.337	0	0.172	0.129	0.129	-0.073	0	-0.024	0	0.014	0.014
27957080	-0.093	0	0	0	-0.444	-0.444	0.024	-0.335	0	0.185	0.129	0.129	-0.071	0	0	0	0.013	0.013
27957094	-0.093	0	0	0	-0.444	-0.444	0.023	-0.331	0	0.208	0.13	0.13	-0.071	0	0	0	0.013	0.013
27957107	-0.093	0	0	0	-0.445	-0.445	0.023	-0.329	0	0.22	0.13	0.13	-0.066	0	0.024	0	0.013	0.013
27957123	-0.093	0	0	0	-0.445	-0.445	0.023	-0.327	0	0.232	0.13	0.13	-0.063	0	0.096	0	0.013	0.013
27957138	-0.093	0	0	0	-0.445	-0.445	0.023	-0.321	0	0.257	0.13	0.13	-0.057	0	0.12	0	0.013	0.013
27957151	-0.093	0	0	0	-0.446	-0.446	0.023	-0.318	0	0.27	0.13	0.13	-0.057	0	0.12	0	0.013	0.013
27957164	-0.093	0	0	0	-0.447	-0.447	0.023	-0.315	0	0.282	0.13	0.13	-0.051	0	0.216	0	0.013	0.013
27957180	-0.093	0	0	0	-0.448	-0.448	0.023	-0.309	0	0.305	0.13	0.13	-0.045	0	0.24	0	0.013	0.013
27957193	-0.093	0	0	0	-0.448	-0.448	0.023	-0.306	0	0.316	0.13	0.13	-0.04	0	0.288	0	0.013	0.013
27957207	-0.093	0	0	0	-0.449	-0.449	0.023	-0.303	0	0.327	0.13	0.13	-0.04	0	0.288	0	0.013	0.013
27957219	-0.093	0	0	0	-0.449	-0.449	0.023	-0.296	0	0.349	0.13	0.13	-0.039	0	0.288	0	0.013	0.013
27957234	-0.093	0	0	0	-0.449	-0.449	0.023	-0.292	0	0.361	0.13	0.13	-0.039	0	0.24	0	0.013	0.013
27957248	-0.093	0	0	0	-0.449	-0.449	0.023	-0.288	0	0.372	0.13	0.13	-0.039	0	0.12	0	0.013	0.013
27957262	-0.093	0	0	0	-0.449	-0.449	0.023	-0.28	0	0.392	0.13	0.13	-0.04	0	0.048	0	0.013	0.013
27957276	-0.093	0	0	0	-0.449	-0.449	0.023	-0.276	0	0.402	0.13	0.13	-0.04	0	0.048	0	0.013	0.013
27957290	-0.093	0	0	0	-0.449	-0.449	0.023	-0.272	0	0.412	0.13	0.13	-0.037	0	0	0	0.013	0.013
27957303	-0.093	0	0	0	-0.45	-0.45	0.023	-0.264	0	0.431	0.13	0.13	-0.031	0	0.048	0	0.013	0.013
27957316	-0.093	0	0	0	-0.45	-0.45	0.023	-0.259	0	0.44	0.13	0.13	-0.03	0	0.096	0	0.013	0.013
27957330	-0.093	0	0	0	-0.45	-0.45	0.023	-0.254	0	0.45	0.13	0.13	-0.03	0	0.12	0	0.013	0.013
27957346	-0.093	0	0	0	-0.45	-0.45	0.024	-0.245	0	0.469	0.129	0.129	-0.028	0	0.144	0	0.013	0.013
27957366	-0.093	0	0	0	-0.45	-0.45	0.024	-0.235	0	0.486	0.129	0.129	-0.028	0	0.144	0	0.013	0.013
27957380	-0.093	0	0	0	-0.45	-0.45	0.024	-0.23	0	0.495	0.129	0.129	-0.03	0	0.024	0	0.013	0.013
27957396	-0.093	0	0	0	-0.45	-0.45	0.024	-0.219	0	0.513	0.129	0.129	-0.03	0	0.024	0	0.013	0.013
27957410	-0.093	0	0	0	-0.45	-0.45	0.023	-0.214	0	0.52	0.129	0.129	-0.03	0	0	0	0.013	0.013
27957423	-0.093	0	0	0	-0.45	-0.45	0.023	-0.208	0	0.528	0.13	0.13	-0.027	0	0	0	0.013	0.013
27957437	-0.093	0	0	0	-0.451	-0.451	0.024	-0.197	0	0.543	0.129	0.129	-0.025	0	0.024	0	0.013	0.013
27957451	-0.093	0	0	0	-0.451	-0.451	0.024	-0.192	0	0.55	0.129	0.129	-0.025	0	0.024	0	0.013	0.013
27957467	-0.093	0	0	0	-0.451	-0.451	0.024	-0.186	0	0.557	0.129	0.129	-0.025	0	0.048	0	0.013	0.013
27957481	-0.093	0	0	0	-0.451	-0.451	0.024	-0.174	0	0.571	0.129	0.129	-0.025	0	0.048	0	0.013	0.013
27957497	-0.093	0	0	0	-0.451	-0.451	0.024	-0.167	0	0.577	0.129	0.129	-0.028	0	0	0	0.013	0.013
27957512	-0.093	0	0	0	-0.45	-0.45	0.024	-0.155	0	0.589	0.129	0.129	-0.028	0	0	0	0.013	0.013
27957525	-0.093	0	0	0	-0.45	-0.45	0.024	-0.149	0	0.595	0.129	0.129	-0.028	0	-0.024	0	0.013	0.013
27957544	-0.093	0	0	0	-0.45	-0.45	0.024	-0.137	0	0.605	0.129	0.129	-0.028	0	-0.024	0	0.013	0.013
27957560	-0.093	0	0	0	-0.45	-0.45	0.024	-0.131	0	0.61	0.129	0.129	-0.03	0	-0.024	0	0.013	0.013
27957578	-0.093	0	0	0	-0.45	-0.45	0.024	-0.119	0	0.619	0.129	0.129	-0.031	0	0	0	0.013	0.013
27957600	-0.093	0	0	0	-0.45	-0.45	0.024	-0.106	0	0.627	0.129	0.129	-0.037	0	-0.048	0	0.013	0.013
27957616	-0.093	0	0	0	-0.449	-0.449	0.024	-0.093	0	0.634	0.129	0.129	-0.04	0	-0.096	0	0.013	0.013
27957632	-0.093	0	0	0	-0.449	-0.449	0.024	-0.087	0	0.637	0.129	0.129	-0.045	0	-0.168	0	0.013	0.013
27957647	-0.093	0	0	0	-0.448	-0.448	0.024	-0.073	0	0.643	0.129	0.129	-0.046	0	-0.216	0	0.013	0.013
27957660	-0.093	0	0	0	-0.448	-0.448	0.024	-0.067	0	0.646	0.129	0.129	-0.046	0	-0.216	0	0.013	0.013
27957674	-0.093	0	0	0	-0.447	-0.447	0.024	-0.054	0	0.65	0.129	0.129	-0.051	0	-0.216	0	0.013	0.013
27957687	-0.093	0	0	0	-0.447	-0.447	0.024	-0.047	0	0.652	0.129	0.129	-0.053	0	-0.192	0	0.013	0.013
27957702	-0.093	0	0	0	-0.447	-0.447	0.024	-0.041	0	0.653	0.129	0.129	-0.053	0	-0.168	0	0.013	0.013
27957716	-0.093	0	0	0	-0.447	-0.447	0.026	-0.027	0	0.656	0.128	0.128	-0.053	0	-0.168	0	0.013	0.013
27957730	-0.093	0	0	0	-0.447	-0.447	0.026	-0.021	0	0.657	0.128	0.128	-0.05	0	-0.024	0	0.013	0.013
27957744	-0.093	0	0	0	-0.447	-0.447	0.026	-0.013	0	0.657	0.128	0.128	-0.05	0	-0.024	0	0.013	0.013
27957758	-0.093	0	0	0	-0.447	-0.447	0.026	0	0	0.658	0.128	0.128	-0.05	0	0.024	0	0.013	0.013
27957773	-0.093	0	0	0	-0.401	-0.447	0.026	0.007	0	0.658	0.117	0.128	-0.05	0	0.024	0	0.038	0.013
27957786	-0.093	0	0	0	-0.401	-0.447	0.026	0.014	0	0.657	0.12	0.128	-0.05	0	0.024	0	0.039	0.013
27957801	-0.093	0	0	0	-0.401	-0.447	0.026	0.028	0	0.656	0.127	0.128	-0.05	0	0.024	0	0.039	0.013
27957814	-0.093	0	0	0	-0.401	-0.447	0.026	0.035	0	0.655	0.13	0.128	-0.05	0	0.024	0	0.04	0.013
27957830	-0.093	0	0	0	-0.401	-0.447	0.026	0.048	0	0.652	0.137	0.128	-0.051	0	0	0	0.04	0.013
27957845	-0.095	0	0	0	-0.399	-0.446	0.026	0.055	0	0.65	0.14	0.128	-0.051	0	0	0	0.042	0.014
27957862	-0.093	0	0	0	-0.4	-0.447	0.026	0.068	0	0.645	0.147	0.128	-0.054	0	-0.048	0	0.044	0.013
27957882	-0.093	0	0	0	-0.4	-0.447	0.026	0.081	0	0.64	0.153	0.128	-0.054	0	-0.048	0	0.044	0.013
27957896	-0.093	0	0	0	-0.4	-0.446	0.026	0.088	0	0.637	0.156	0.128	-0.056	0	-0.072	0	0.045	0.013
27957909	-0.093	0	0	0	-0.4	-0.446	0.026	0.094	0	0.634	0.159	0.128	-0.057	0	-0.072	0	0.046	0.013
27957923	-0.093	0	0	0	-0.4	-0.446	0.026	0.107	0	0.626	0.166	0.128	-0.056	0	-0.048	0	0.046	0.013
27957935	-0.093	0	0	0	-0.4	-0.446	0.026	0.113	0	0.622	0.169	0.128	-0.053	0	-0.024	0	0.046	0.013
27957950	-0.093	0	0	0	-0.4	-0.447	0.026	0.12	0	0.618	0.173	0.128	-0.053	0	-0.024	0	0.045	0.013
27957964	-0.093	0	0	0	-0.401	-0.448	0.027	0.133	0	0.608	0.178	0.127	-0.045	0	0.072	0	0.042	0.013
27957978	-0.093	0	0	0	-0.402	-0.449	0.027	0.139	0	0.603	0.181	0.127	-0.04	0	0.12	0	0.04	0.013
27957991	-0.093	0	0	0	-0.402	-0.449	0.03	0.146	0.024	0.598	0.185	0.127	-0.037	0	0.216	0	0.04	0.013
27958005	-0.093	0	0	0	-0.403	-0.449	0.03	0.158	0.024	0.587	0.187	0.126	-0.036	0	0.24	0	0.039	0.013
27958020	-0.093	0	0	0	-0.403	-0.449	0.03	0.164	0.024	0.581	0.19	0.126	-0.036	0	0.24	0	0.039	0.013
27958034	-0.093	0	0	0	-0.403	-0.449	0.03	0.169	0.048	0.575	0.193	0.126	-0.033	0	0.192	0	0.039	0.013
27958049	-0.093	0	0	0	-0.403	-0.45	0.03	0.182	0.048	0.562	0.2	0.126	-0.033	0	0.144	0	0.038	0.013
27958064	-0.093	0	0	0	-0.403	-0.45	0.03	0.187	0	0.555	0.202	0.126	-0.03	0	0.12	0	0.038	0.013
27958078	-0.093	0	0	0	-0.403	-0.45	0.032	0.198	0	0.541	0.206	0.125	-0.03	0	0.12	0	0.037	0.013
27958092	-0.093	0	0	0	-0.404	-0.451	0.033	0.204	0.024	0.534	0.209	0.125	-0.023	0	0.12	0	0.035	0.013
27958106	-0.093	0	0	0	-0.405	-0.451	0.033	0.21	0.024	0.526	0.211	0.124	-0.019	0	0.144	0	0.033	0.013
27958120	-0.093	0	0	0	-0.406	-0.453	0.039	0.22	0.072	0.51	0.211	0.121	-0.008	0	0.24	0	0.028	0.013
27958133	-0.093	0	0	0	-0.406	-0.453	0.044	0.225	0.12	0.502	0.208	0.118	-0.008	0	0.24	0	0.028	0.013
27958147	-0.093	0	0	0	-0.407	-0.454	0.05	0.23	0.168	0.494	0.211	0.118	-0.004	0	0.336	0	0.026	0.013
27958162	-0.093	0	0	0	-0.408	-0.454	0.05	0.241	0.168	0.476	0.21	0.115	0.003	0	0.36	0	0.023	0.013
27958176	-0.093	0	0	0	-0.408	-0.454	0.055	0.246	0.24	0.467	0.208	0.112	0.003	0	0.36	0	0.023	0.013
27958190	-0.093	0	0	0	-0.408	-0.454	0.058	0.251	0.24	0.457	0.21	0.112	0.004	0	0.288	0	0.023	0.013
27958204	-0.093	0	0	0	-0.408	-0.454	0.058	0.26	0.24	0.438	0.212	0.111	0.003	0	0.168	0	0.024	0.013
27958217	-0.093	0	0	0	-0.407	-0.454	0.067	0.265	0.24	0.428	0.204	0.106	0.003	0	0.072	0	0.024	0.013
27958232	-0.093	0	0	0	-0.407	-0.454	0.072	0.269	0.24	0.418	0.207	0.106	0.003	0	0.072	0	0.024	0.013
27958247	-0.093	0	0	0	-0.407	-0.454	0.076	0.278	0.264	0.398	0.206	0.103	0.001	0	0	0	0.026	0.013
27958261	-0.093	0	0	0	-0.407	-0.454	0.076	0.282	0.264	0.388	0.203	0.101	0.003	0	0	0	0.026	0.013
27958275	-0.093	0	0	0	-0.407	-0.454	0.082	0.289	0.264	0.368	0.2	0.097	0	0	-0.024	0	0.025	0.013
27958289	-0.093	0	0	0	-0.407	-0.453	0.087	0.293	0.264	0.356	0.202	0.097	0	0	-0.024	0	0.027	0.013
27958306	-0.093	0	0	0	-0.407	-0.453	0.093	0.3	0.264	0.335	0.201	0.095	0	0	-0.024	0	0.027	0.013
27958319	-0.093	0	0	0	-0.407	-0.453	0.093	0.304	0.264	0.325	0.196	0.091	-0.002	0	-0.024	0	0.028	0.013
27958333	-0.093	0	0	0	-0.407	-0.453	0.099	0.307	0.288	0.314	0.191	0.088	-0.004	0	-0.024	0	0.029	0.013
27958352	-0.093	0	0	0	-0.406	-0.453	0.099	0.313	0.264	0.292	0.194	0.088	-0.005	0	-0.048	0	0.03	0.013
27958369	-0.093	0	0	0	-0.406	-0.453	0.102	0.318	0.24	0.269	0.194	0.086	-0.008	0	-0.072	0	0.031	0.013
27958391	-0.093	0	0	0	-0.406	-0.452	0.102	0.324	0.24	0.246	0.196	0.086	-0.008	0	-0.072	0	0.032	0.013
27958405	-0.093	0	0	0	-0.406	-0.452	0.104	0.326	0.096	0.235	0.196	0.085	-0.007	0	-0.048	0	0.033	0.013
27958419	-0.093	0	0	0	-0.406	-0.453	0.102	0.33	0.048	0.212	0.2	0.086	-0.007	0	-0.048	0	0.032	0.013
27958433	-0.093	0	0	0	-0.406	-0.453	0.102	0.333	0.024	0.2	0.201	0.086	-0.007	0	-0.024	0	0.032	0.013
27958447	-0.093	0	0	0	-0.406	-0.453	0.102	0.336	0.024	0.176	0.203	0.086	-0.005	0	0	0	0.031	0.013
27958461	-0.093	0	0	0	-0.406	-0.453	0.105	0.338	0	0.164	0.2	0.085	-0.004	0	0	0	0.031	0.013
27958474	-0.093	0	0	0	-0.406	-0.453	0.107	0.34	0.048	0.152	0.201	0.085	-0.004	0	0	0	0.031	0.013
27958490	-0.093	0	0	0	-0.407	-0.453	0.115	0.343	0.096	0.125	0.193	0.08	0	0	0.048	0	0.029	0.013
27958505	-0.093	0	0	0	-0.407	-0.453	0.125	0.344	0.216	0.113	0.194	0.08	0	0	0.048	0	0.029	0.013
27958519	-0.093	0	0	0	-0.406	-0.453	0.125	0.346	0.216	0.087	0.183	0.074	-0.004	0	0.024	0	0.031	0.013
27958533	-0.093	0	0	0	-0.406	-0.453	0.139	0.347	0.384	0.075	0.184	0.074	-0.004	0	0.024	0	0.031	0.013
27958547	-0.093	0	0	0	-0.405	-0.452	0.15	0.347	0.456	0.063	0.169	0.066	-0.007	0	0	0	0.033	0.013
27958561	-0.093	0	0	0	-0.405	-0.452	0.15	0.348	0.456	0.038	0.159	0.06	-0.007	0	-0.048	0	0.033	0.013
27958575	-0.093	0	0	0	-0.405	-0.451	0.177	0.349	0.695	0.024	0.143	0.052	-0.008	0	-0.048	0	0.034	0.013
27958590	-0.093	0	0	0	-0.405	-0.451	0.177	0.349	0.695	0.011	0.13	0.045	-0.008	0	-0.048	0	0.034	0.013
27958602	-0.093	0	0	0	-0.404	-0.451	0.199	0.349	0.791	-0.015	0.107	0.033	-0.008	0	-0.024	0	0.034	0.014
27958623	-0.093	0	0	0	-0.404	-0.451	0.214	0.348	0.791	-0.041	0.091	0.024	-0.008	0	-0.024	0	0.033	0.014
27958640	-0.093	0	0	0	-0.404	-0.451	0.228	0.348	0.791	-0.054	0.09	0.024	-0.004	0	0	0	0.033	0.013
27958658	-0.093	0	0	0	-0.405	-0.451	0.228	0.347	0.791	-0.078	0.075	0.017	-0.004	0	0	0	0.031	0.013
27958677	-0.093	0	0	0	-0.405	-0.452	0.243	0.345	0.671	-0.104	0.058	0.008	-0.002	0	0.048	0	0.03	0.013
27958693	-0.093	0	0	0	-0.405	-0.452	0.243	0.342	0.671	-0.129	0.057	0.008	-0.002	0	0.072	0	0.03	0.013
27958708	-0.093	0	0	0	-0.406	-0.453	0.251	0.341	0.504	-0.141	0.049	0.004	0.001	0	0.072	0	0.028	0.013
27958721	-0.093	0	0	0	-0.406	-0.453	0.251	0.339	0.384	-0.153	0.048	0.004	0.001	0	0.072	0	0.028	0.013
27958735	-0.093	0	0	0	-0.407	-0.454	0.253	0.336	0.288	-0.177	0.045	0.003	0.007	0	0.096	0	0.025	0.013
27958750	-0.093	0	0	0	-0.407	-0.454	0.253	0.334	0.288	-0.189	0.044	0.003	0.009	0	0.144	0	0.024	0.013
27958764	-0.093	0	0	0	-0.409	-0.455	0.253	0.33	0.144	-0.212	0.042	0.003	0.018	0	0.216	0	0.019	0.013
27958778	-0.093	0	0	0	-0.41	-0.456	0.253	0.328	0.072	-0.224	0.042	0.003	0.026	0	0.264	0	0.015	0.012
27958792	-0.093	0	0	0	-0.41	-0.457	0.254	0.326	0.024	-0.236	0.039	0.002	0.027	0	0.312	0	0.015	0.012
27958807	-0.093	0	0	0	-0.41	-0.456	0.257	0.321	0.048	-0.26	0.033	0	0.026	0	0.264	0	0.015	0.012
27958822	-0.093	0	0	0	-0.41	-0.456	0.259	0.318	0.072	-0.271	0.032	0	0.026	0	0.216	0	0.015	0.012
27958835	-0.093	0	0	0	-0.41	-0.456	0.259	0.312	0.072	-0.293	0.027	0	0.026	0	0.216	0	0.014	0.012
27958849	-0.093	0	0	0	-0.41	-0.457	0.259	0.309	0.072	-0.305	0.026	-0.001	0.027	0	0.072	0	0.013	0.012
27958864	-0.093	0	0	0	-0.41	-0.457	0.259	0.303	0.072	-0.326	0.023	-0.001	0.027	0	0.024	0	0.013	0.012
27958882	-0.093	0	0	0	-0.41	-0.457	0.259	0.3	0.072	-0.337	0.021	-0.001	0.027	0	0.024	0	0.013	0.012
27958899	-0.093	0	0	0	-0.41	-0.457	0.263	0.293	0.072	-0.358	0.013	-0.003	0.03	0	0.024	0	0.013	0.012
27958914	-0.093	0	0	0	-0.411	-0.457	0.271	0.289	0.12	-0.368	0.003	-0.007	0.03	0	0.024	0	0.011	0.012
27958928	-0.095	0	0	0	-0.409	-0.457	0.271	0.281	0.12	-0.39	-0.001	-0.007	0.033	0	0.048	0	0.009	0.012
27958942	-0.093	0	0	0	-0.409	-0.457	0.277	0.277	0.216	-0.401	-0.009	-0.011	0.035	0	0.096	0	0.008	0.012
27958957	-0.093	0	0	0	-0.411	-0.458	0.283	0.268	0.24	-0.421	-0.02	-0.014	0.033	0	0.072	0	0.008	0.012
27958971	-0.093	0	0	0	-0.411	-0.458	0.286	0.264	0.264	-0.43	-0.026	-0.016	0.032	0	0.048	0	0.008	0.012
27958985	-0.093	0	0	0	-0.411	-0.457	0.286	0.26	0.264	-0.44	-0.028	-0.016	0.032	0	0.048	0	0.009	0.012
27959001	-0.093	0	0	0	-0.409	-0.456	0.296	0.251	0.264	-0.458	-0.042	-0.021	0.021	0	-0.072	0	0.014	0.012
27959015	-0.093	0	0	0	-0.409	-0.456	0.3	0.246	0.264	-0.467	-0.045	-0.021	0.021	0	-0.072	0	0.014	0.012
27959031	-0.093	0	0	0	-0.407	-0.454	0.3	0.236	0.264	-0.484	-0.055	-0.023	0.007	0	-0.264	0	0.02	0.013
27959045	-0.093	0	0	0	-0.407	-0.454	0.3	0.232	0.216	-0.492	-0.057	-0.023	-0.005	0	-0.432	0	0.02	0.013
27959059	-0.093	0	0	0	-0.404	-0.451	0.302	0.222	0.168	-0.508	-0.065	-0.024	-0.013	0	-0.48	0	0.03	0.014
27959073	-0.093	0	0	0	-0.404	-0.451	0.302	0.216	0.168	-0.517	-0.067	-0.024	-0.013	0	-0.48	0	0.03	0.014
27959087	-0.093	0	0	0	-0.403	-0.449	0.3	0.21	0.048	-0.525	-0.071	-0.024	-0.025	0	-0.576	0	0.036	0.014
27959102	-0.093	0	0	0	-0.402	-0.449	0.3	0.2	0.048	-0.54	-0.075	-0.023	-0.028	0	-0.528	0	0.037	0.014
27959116	-0.093	0	0	0	-0.402	-0.449	0.292	0.194	-0.024	-0.547	-0.077	-0.023	-0.034	0	-0.432	0	0.037	0.014
27959130	-0.093	0	0	0	-0.401	-0.448	0.283	0.183	-0.072	-0.56	-0.066	-0.014	-0.034	0	-0.432	0	0.04	0.015
27959144	-0.093	0	0	0	-0.401	-0.448	0.274	0.177	-0.264	-0.566	-0.069	-0.014	-0.036	0	-0.288	0	0.04	0.015
27959159	-0.093	0	0	0	-0.401	-0.448	0.274	0.166	-0.264	-0.579	-0.064	-0.009	-0.034	0	-0.216	0	0.039	0.015
27959172	-0.093	0	0	0	-0.401	-0.448	0.26	0.16	-0.456	-0.584	-0.053	-0.001	-0.034	0	-0.096	0	0.038	0.015
27959185	-0.093	0	0	0	-0.401	-0.448	0.251	0.154	-0.528	-0.59	-0.046	0.004	-0.034	0	-0.024	0	0.038	0.014
27959199	-0.093	0	0	0	-0.401	-0.447	0.234	0.142	-0.647	-0.601	-0.034	0.013	-0.034	0	-0.024	0	0.038	0.014
27959214	-0.093	0	0	0	-0.401	-0.448	0.234	0.136	-0.647	-0.606	-0.037	0.013	-0.03	0	0	0	0.035	0.014
27959227	-0.093	0	0	0	-0.401	-0.448	0.228	0.13	-0.647	-0.611	-0.034	0.017	-0.02	0	0.096	0	0.035	0.014
27959242	-0.093	0	0	0	-0.404	-0.451	0.225	0.117	-0.576	-0.62	-0.036	0.018	-0.013	0	0.192	0	0.025	0.014
27959256	-0.093	0	0	0	-0.404	-0.451	0.22	0.111	-0.528	-0.624	-0.034	0.021	-0.013	0	0.192	0	0.025	0.014
27959272	-0.093	0	0	0	-0.406	-0.453	0.222	0.098	-0.312	-0.631	-0.042	0.02	0	0	0.384	0	0.018	0.013
27959286	-0.093	0	0	0	-0.408	-0.455	0.222	0.092	-0.312	-0.635	-0.044	0.02	0.013	0	0.432	0	0.011	0.013
27959299	-0.093	0	0	0	-0.408	-0.455	0.223	0.085	-0.096	-0.638	-0.047	0.02	0.021	0	0.528	0	0.01	0.013
27959313	-0.093	0	0	0	-0.409	-0.456	0.225	0.072	-0.024	-0.644	-0.057	0.019	0.021	0	0.528	0	0.006	0.013
27959326	-0.093	0	0	0	-0.411	-0.458	0.225	0.065	0.024	-0.646	-0.059	0.018	0.033	0	0.528	0	-0.001	0.012
27959340	-0.093	0	0	0	-0.412	-0.459	0.225	0.059	0.024	-0.648	-0.062	0.018	0.039	0	0.528	0	-0.004	0.012
27959353	-0.093	0	0	0	-0.412	-0.459	0.225	0.046	0.024	-0.652	-0.069	0.018	0.052	0	0.528	0	-0.005	0.012
27959366	-0.093	0	0	0	-0.414	-0.46	0.225	0.039	0.024	-0.654	-0.072	0.018	0.052	0	0.528	0	-0.011	0.012
27959383	-0.093	0	0	0	-0.414	-0.461	0.225	0.026	0	-0.656	-0.078	0.018	0.056	0	0.528	0	-0.014	0.011
27959405	-0.093	0	0	0	-0.414	-0.461	0.225	0.012	0	-0.657	-0.085	0.018	0.056	0	0.432	0	-0.015	0.011
27959417	-0.093	0	0	0	-0.414	-0.461	0.223	0.006	-0.024	-0.658	-0.087	0.019	0.047	0	0.168	0	-0.015	0.011
27959432	-0.093	0	0	0	-0.413	-0.46	0.205	-0.001	-0.144	-0.658	-0.09	0.019	0.047	0	0.168	0	-0.011	0.012
27959446	-0.093	0	0	0	-0.412	-0.459	0.205	-0.014	-0.144	-0.657	-0.078	0.029	0.042	0	-0.096	0	-0.009	0.012
27959461	-0.093	0	0	0	-0.412	-0.459	0.196	-0.02	-0.288	-0.657	-0.071	0.034	0.039	0	-0.192	0	-0.009	0.012
27959475	-0.093	0	0	0	-0.412	-0.458	0.185	-0.033	-0.432	-0.655	-0.078	0.034	0.039	0	-0.192	0	-0.008	0.012
27959490	-0.093	0	0	0	-0.411	-0.457	0.185	-0.041	-0.432	-0.653	-0.07	0.04	0.033	0	-0.216	0	-0.006	0.012
27959503	-0.093	0	0	0	-0.411	-0.457	0.182	-0.047	-0.432	-0.652	-0.07	0.042	0.032	0	-0.192	0	-0.006	0.012
27959516	-0.093	0	0	0	-0.411	-0.457	0.173	-0.061	-0.432	-0.648	-0.068	0.047	0.032	0	-0.192	0	-0.006	0.012
27959531	-0.093	0	0	0	-0.411	-0.457	0.165	-0.067	-0.384	-0.645	-0.071	0.047	0.032	0	-0.192	0	-0.006	0.012
27959544	-0.093	0	0	0	-0.411	-0.457	0.164	-0.074	-0.36	-0.643	-0.066	0.051	0.032	0	-0.096	0	-0.006	0.013
27959558	-0.093	0	0	0	-0.411	-0.457	0.164	-0.087	-0.36	-0.637	-0.071	0.052	0.032	0	-0.048	0	-0.007	0.013
27959571	-0.093	0	0	0	-0.411	-0.457	0.162	-0.094	-0.288	-0.634	-0.073	0.053	0.03	0	-0.024	0	-0.006	0.013
27959585	-0.093	0	0	0	-0.411	-0.457	0.161	-0.1	-0.24	-0.63	-0.074	0.054	0.024	0	-0.048	0	-0.007	0.013
27959599	-0.093	0	0	0	-0.41	-0.456	0.156	-0.113	-0.168	-0.622	-0.081	0.054	0.024	0	-0.048	0	-0.004	0.013
27959612	-0.093	0	0	0	-0.409	-0.456	0.156	-0.119	-0.168	-0.618	-0.08	0.057	0.018	0	-0.144	0	-0.001	0.013
27959627	-0.093	0	0	0	-0.409	-0.456	0.154	-0.126	-0.144	-0.613	-0.081	0.058	0.013	0	-0.192	0	-0.002	0.013
27959642	-0.093	0	0	0	-0.408	-0.455	0.153	-0.139	-0.12	-0.604	-0.086	0.058	0.013	0	-0.192	0	0	0.013
27959656	-0.093	0	0	0	-0.408	-0.455	0.147	-0.145	-0.144	-0.599	-0.089	0.058	0.013	0	-0.168	0	0	0.013
27959668	-0.093	0	0	0	-0.408	-0.455	0.147	-0.151	-0.144	-0.593	-0.086	0.062	0.013	0	-0.168	0	0	0.013
27959682	-0.093	0	0	0	-0.408	-0.455	0.141	-0.163	-0.168	-0.582	-0.085	0.065	0.013	0	-0.072	0	-0.001	0.013
27959702	-0.093	0	0	0	-0.408	-0.455	0.134	-0.175	-0.216	-0.57	-0.085	0.069	0.013	0	-0.024	0	-0.002	0.013
27959719	-0.093	0	0	0	-0.408	-0.455	0.124	-0.18	-0.312	-0.563	-0.088	0.069	0.012	0	-0.024	0	-0.002	0.013
27959735	-0.093	0	0	0	-0.408	-0.455	0.111	-0.193	-0.336	-0.549	-0.07	0.081	0.012	0	-0.024	0	-0.002	0.013
27959756	-0.093	0	0	0	-0.408	-0.454	0.101	-0.203	-0.456	-0.535	-0.064	0.087	0.007	0	-0.048	0	0	0.013
27959772	-0.093	0	0	0	-0.408	-0.454	0.087	-0.214	-0.552	-0.52	-0.069	0.087	0.007	0	-0.048	0	0	0.013
27959785	-0.093	0	0	0	-0.407	-0.454	0.087	-0.219	-0.552	-0.512	-0.057	0.095	0.006	0	-0.072	0	0	0.013
27959800	-0.093	0	0	0	-0.407	-0.454	0.076	-0.224	-0.576	-0.504	-0.049	0.101	0.006	0	-0.072	0	0	0.013
27959816	-0.093	0	0	0	-0.408	-0.454	0.069	-0.234	-0.576	-0.488	-0.046	0.105	0.004	0	-0.048	0	0	0.013
27959832	-0.093	0	0	0	-0.407	-0.454	0.056	-0.239	-0.576	-0.48	-0.048	0.105	0.004	0	-0.024	0	0	0.013
27959847	-0.093	0	0	0	-0.407	-0.454	0.046	-0.248	-0.576	-0.462	-0.04	0.112	0.004	0	-0.024	0	0	0.013
27959860	-0.093	0	0	0	-0.407	-0.454	0.035	-0.253	-0.576	-0.453	-0.031	0.117	0.003	0	-0.024	0	0	0.013
27959874	-0.093	0	0	0	-0.407	-0.454	0.035	-0.262	-0.576	-0.435	-0.024	0.123	0.003	0	-0.024	0	0	0.013
27959891	-0.093	0	0	0	-0.407	-0.454	0.03	-0.266	-0.576	-0.426	-0.022	0.126	0	0	-0.048	0	0	0.013
27959909	-0.093	0	0	0	-0.407	-0.454	0.03	-0.275	-0.576	-0.405	-0.026	0.126	0	0	-0.048	0	0.001	0.013
27959926	-0.093	0	0	0	-0.406	-0.453	0.006	-0.283	-0.671	-0.385	-0.005	0.139	-0.007	0	-0.12	0	0.003	0.013
27959941	-0.093	0	0	0	-0.407	-0.453	-0.027	-0.287	-0.767	-0.375	0.026	0.156	-0.007	0	-0.12	0	0.003	0.013
27959953	-0.093	0	0	0	-0.407	-0.453	-0.048	-0.291	-0.959	-0.363	0.024	0.156	-0.007	0	-0.12	0	0.003	0.013
27959966	-0.093	0	0	0	-0.407	-0.454	-0.06	-0.298	-0.983	-0.341	0.056	0.174	-0.004	0	-0.096	0	0.001	0.013
27959980	-0.093	0	0	0	-0.407	-0.453	-0.06	-0.302	-0.983	-0.331	0.054	0.174	-0.005	0	0	0	0.002	0.013
27959993	-0.093	0	0	0	-0.407	-0.454	-0.071	-0.305	-0.935	-0.32	0.063	0.18	-0.007	0	0	0	0.002	0.013
27960007	-0.093	0	0	0	-0.407	-0.453	-0.073	-0.311	-0.863	-0.297	0.061	0.181	-0.01	0	0	0	0.004	0.013
27960021	-0.093	0	0	0	-0.407	-0.454	-0.076	-0.315	-0.552	-0.285	0.063	0.182	-0.016	0	-0.072	0	0.003	0.013
27960034	-0.093	0	0	0	-0.406	-0.453	-0.076	-0.317	-0.552	-0.273	0.061	0.182	-0.016	0	-0.072	0	0.006	0.013
27960049	-0.093	0	0	0	-0.406	-0.453	-0.08	-0.323	-0.312	-0.251	0.063	0.185	-0.02	0	-0.168	0	0.008	0.013
27960064	-0.093	0	0	0	-0.406	-0.453	-0.085	-0.325	-0.24	-0.239	0.067	0.187	-0.019	0	-0.192	0	0.008	0.013
27960077	-0.093	0	0	0	-0.407	-0.453	-0.093	-0.327	-0.24	-0.227	0.066	0.187	-0.019	0	-0.192	0	0.007	0.013
27960091	-0.093	0	0	0	-0.407	-0.454	-0.093	-0.332	-0.24	-0.204	0.071	0.191	-0.016	0	-0.096	0	0.006	0.013
27960105	-0.093	0	0	0	-0.407	-0.454	-0.096	-0.334	-0.24	-0.192	0.07	0.191	-0.011	0	0	0	0.005	0.013
27960118	-0.093	0	0	0	-0.408	-0.454	-0.096	-0.336	-0.192	-0.179	0.073	0.193	-0.011	0	0	0	0.003	0.013
27960132	-0.093	0	0	0	-0.408	-0.455	-0.096	-0.339	-0.192	-0.153	0.071	0.193	-0.007	0	0.144	0	0.001	0.013
27960146	-0.093	0	0	0	-0.41	-0.456	-0.093	-0.341	-0.096	-0.139	0.068	0.191	0.003	0	0.192	0	-0.004	0.013
27960159	-0.093	0	0	0	-0.41	-0.456	-0.093	-0.342	0	-0.127	0.067	0.191	0.003	0	0.192	0	-0.004	0.013
27960173	-0.093	0	0	0	-0.411	-0.458	-0.094	-0.345	0	-0.103	0.068	0.192	0.01	0	0.312	0	-0.008	0.013
27960186	-0.093	0	0	0	-0.411	-0.458	-0.094	-0.346	0	-0.091	0.067	0.192	0.012	0	0.312	0	-0.008	0.013
27960201	-0.093	0	0	0	-0.411	-0.458	-0.093	-0.347	0	-0.078	0.065	0.191	0.015	0	0.288	0	-0.008	0.013
27960216	-0.093	0	0	0	-0.412	-0.458	-0.094	-0.348	0	-0.052	0.066	0.192	0.015	0	0.288	0	-0.01	0.013
27960232	-0.093	0	0	0	-0.411	-0.458	-0.094	-0.348	0	-0.039	0.066	0.192	0.01	0	0.072	0	-0.009	0.013
27960246	-0.093	0	0	0	-0.411	-0.458	-0.094	-0.349	0	-0.014	0.066	0.192	0.01	0	0.072	0	-0.008	0.013
27960259	-0.093	0	0	0	-0.41	-0.457	-0.094	-0.349	0	-0.002	0.065	0.192	0.007	0	-0.024	0	-0.006	0.013
27960275	-0.093	0	0	0	-0.41	-0.457	-0.094	-0.349	0	0.023	0.066	0.192	0.007	0	-0.072	0	-0.006	0.013
27960288	-0.092	0	0	0	-0.41	-0.456	-0.093	-0.348	0	0.036	0.064	0.191	0.001	0	-0.12	0	-0.003	0.013
27960301	-0.092	0	0	0	-0.411	-0.457	-0.094	-0.348	0	0.048	0.066	0.192	0	0	-0.144	0	-0.003	0.013
27960315	-0.093	0	0	0	-0.409	-0.456	-0.094	-0.347	0	0.074	0.066	0.192	0	0	-0.144	0	-0.003	0.013
27960330	-0.093	0	0	0	-0.409	-0.455	-0.094	-0.346	0	0.086	0.066	0.192	-0.007	0	-0.168	0	0	0.013
27960342	-0.093	0	0	0	-0.409	-0.455	-0.096	-0.345	0	0.098	0.068	0.193	-0.008	0	-0.192	0	0	0.013
27960356	-0.093	0	0	0	-0.408	-0.455	-0.096	-0.343	0	0.123	0.069	0.193	-0.008	0	-0.168	0	0.001	0.013
27960369	-0.093	0	0	0	-0.408	-0.455	-0.096	-0.342	0	0.135	0.07	0.193	-0.008	0	-0.168	0	0.001	0.013
27960385	-0.093	0	0	0	-0.408	-0.455	-0.094	-0.339	0	0.159	0.07	0.192	-0.008	0	-0.096	0	0.001	0.013
27960409	-0.093	0	0	0	-0.408	-0.454	-0.094	-0.335	0	0.183	0.071	0.192	-0.011	0	-0.072	0	0.003	0.013
27960432	-0.093	0	0	0	-0.408	-0.454	-0.094	-0.331	0	0.207	0.073	0.192	-0.019	0	-0.096	0	0.003	0.013
27960448	-0.093	0	0	0	-0.406	-0.453	-0.096	-0.327	0	0.231	0.077	0.193	-0.022	0	-0.12	0	0.009	0.013
27960466	-0.093	0	0	0	-0.406	-0.453	-0.096	-0.324	0	0.243	0.078	0.193	-0.022	0	-0.12	0	0.009	0.013
27960482	-0.093	0	0	0	-0.405	-0.452	-0.096	-0.319	0	0.268	0.08	0.193	-0.031	0	-0.24	0	0.013	0.013
27960501	-0.093	0	0	0	-0.404	-0.451	-0.096	-0.313	0	0.291	0.083	0.193	-0.039	0	-0.264	0	0.017	0.013
27960518	-0.093	0	0	0	-0.404	-0.45	-0.096	-0.31	0	0.302	0.084	0.193	-0.042	0	-0.312	0	0.019	0.013
27960535	-0.093	0	0	0	-0.403	-0.449	-0.096	-0.304	0	0.325	0.087	0.193	-0.046	0	-0.288	0	0.022	0.013
27960559	-0.093	0	0	0	-0.403	-0.449	-0.096	-0.297	0	0.347	0.091	0.193	-0.046	0	-0.264	0	0.022	0.013
27960574	-0.093	0	0	0	-0.404	-0.45	-0.096	-0.289	0	0.369	0.094	0.193	-0.042	0	-0.096	0	0.02	0.013
27960586	-0.093	0	0	0	-0.404	-0.45	-0.096	-0.285	0	0.38	0.097	0.193	-0.04	0	0	0	0.02	0.013
27960600	-0.093	0	0	0	-0.404	-0.45	-0.096	-0.281	0	0.39	0.098	0.193	-0.039	0	0.072	0	0.02	0.013
27960614	-0.093	0	0	0	-0.404	-0.451	-0.096	-0.273	0	0.41	0.103	0.193	-0.034	0	0.12	0	0.019	0.013
27960628	-0.093	0	0	0	-0.405	-0.451	-0.096	-0.269	0	0.419	0.105	0.193	-0.034	0	0.12	0	0.017	0.013
27960642	-0.093	0	0	0	-0.405	-0.451	-0.096	-0.264	0	0.43	0.107	0.193	-0.027	0	0.168	0	0.018	0.013
27960658	-0.093	0	0	0	-0.406	-0.453	-0.096	-0.255	0	0.449	0.112	0.193	-0.023	0	0.192	0	0.013	0.013
27960685	-0.093	0	0	0	-0.406	-0.453	-0.096	-0.241	0	0.476	0.119	0.193	-0.022	0	0.216	0	0.013	0.013
27960701	-0.093	0	0	0	-0.407	-0.453	-0.096	-0.236	0	0.485	0.122	0.193	-0.02	0	0.192	0	0.012	0.013
27960718	-0.093	0	0	0	-0.407	-0.453	-0.096	-0.225	0	0.502	0.127	0.193	-0.02	0	0.072	0	0.013	0.013
27960734	-0.093	0	0	0	-0.407	-0.453	-0.096	-0.22	0	0.51	0.13	0.193	-0.02	0	0.072	0	0.013	0.013
27960753	-0.093	0	0	0	-0.407	-0.454	-0.096	-0.21	0	0.525	0.135	0.193	-0.017	0	0.048	0	0.012	0.013
27960773	-0.093	0	0	0	-0.407	-0.454	-0.096	-0.199	0	0.54	0.14	0.193	-0.017	0	0.048	0	0.012	0.013
27960794	-0.093	0	0	0	-0.407	-0.454	-0.096	-0.188	0	0.554	0.146	0.193	-0.016	0	0.048	0	0.012	0.013
27960815	-0.093	0	0	0	-0.407	-0.454	-0.096	-0.177	0	0.567	0.151	0.193	-0.016	0	0.048	0	0.013	0.013
27960836	-0.093	0	0	0	-0.409	-0.455	-0.096	-0.165	0	0.579	0.158	0.193	-0.002	0	0.144	0	0.009	0.013
27960857	-0.093	0	0	0	-0.409	-0.456	-0.096	-0.153	0	0.591	0.164	0.193	-0.002	0	0.144	0	0.007	0.013
27960868	-0.093	0	0	0	-0.409	-0.456	-0.094	-0.147	0	0.597	0.167	0.193	0.009	0	0.264	0	0.007	0.013
27960882	-0.093	0	0	0	-0.412	-0.458	-0.094	-0.134	0	0.608	0.173	0.192	0.015	0	0.288	0	0	0.013
27960901	-0.093	0	0	0	-0.412	-0.458	-0.094	-0.122	0.024	0.617	0.179	0.192	0.015	0	0.288	0	0	0.013
27960915	-0.093	0	0	0	-0.412	-0.458	-0.094	-0.115	0.024	0.621	0.182	0.192	0.026	0	0.336	0	0.001	0.013
27960928	-0.093	0	0	0	-0.413	-0.46	-0.093	-0.108	0.024	0.625	0.185	0.191	0.026	0	0.336	0	-0.004	0.014
27960943	-0.093	0	0	0	-0.414	-0.46	-0.094	-0.096	0	0.633	0.193	0.192	0.03	0	0.336	0	-0.006	0.014
27960957	-0.093	0	0	0	-0.414	-0.461	-0.093	-0.09	0	0.636	0.196	0.192	0.033	0	0.288	0	-0.008	0.014
27960971	-0.093	0	0	0	-0.414	-0.461	-0.093	-0.077	0	0.642	0.201	0.191	0.033	0	0.288	0	-0.006	0.014
27960984	-0.093	0	0	0	-0.414	-0.46	-0.094	-0.07	0	0.644	0.205	0.192	0.029	0	0.144	0	-0.004	0.014
27961006	-0.093	0	0	0	-0.413	-0.46	-0.094	-0.057	0	0.649	0.211	0.192	0.027	0	0	0	-0.002	0.014
27961021	-0.093	0	0	0	-0.413	-0.459	-0.091	-0.044	0	0.653	0.215	0.19	0.023	0	-0.096	0	0	0.014
27961041	-0.093	0	0	0	-0.413	-0.459	-0.091	-0.031	0.024	0.655	0.221	0.19	0.023	0	-0.096	0	0.001	0.014
27961056	-0.093	0	0	0	-0.413	-0.459	-0.091	-0.025	0.024	0.656	0.224	0.19	0.023	0	-0.12	0	0.001	0.014
27961075	-0.093	0	0	0	-0.412	-0.459	-0.076	-0.01	0.12	0.658	0.216	0.182	0.024	0	-0.048	0	0.002	0.014
27961091	-0.093	0	0	0	-0.413	-0.459	-0.076	-0.004	0.12	0.658	0.219	0.182	0.024	0	-0.048	0	0.001	0.014
27961107	-0.093	0	0	0	-0.412	-0.459	-0.053	0.009	0.384	0.658	0.21	0.174	0.026	0	0	0	0.001	0.013
27961122	-0.093	0	0	0	-0.412	-0.459	-0.053	0.016	0.384	0.657	0.206	0.17	0.026	0	0.024	0	0.001	0.013
27961138	-0.093	0	0	0	-0.412	-0.458	-0.019	0.029	0.695	0.656	0.192	0.16	0.026	0	0.024	0	0.002	0.013
27961151	-0.093	0	0	0	-0.411	-0.458	-0.019	0.036	0.695	0.654	0.181	0.152	0.024	0	0	0	0.002	0.013
27961165	-0.093	0	0	0	-0.41	-0.457	0.012	0.049	0.911	0.651	0.156	0.136	0.021	0	0	0	0.004	0.013
27961178	-0.093	0	0	0	-0.409	-0.456	0.026	0.056	1.007	0.649	0.144	0.128	0.021	0	0	0	0.005	0.013
27961191	-0.093	0	0	0	-0.409	-0.455	0.026	0.062	1.007	0.647	0.147	0.128	0.018	0	-0.072	0	0.007	0.013
27961205	-0.093	0	0	0	-0.407	-0.454	0.052	0.075	1.175	0.642	0.126	0.114	0.013	0	-0.096	0	0.01	0.013
27961218	-0.093	0	0	0	-0.407	-0.453	0.062	0.082	1.247	0.64	0.118	0.108	0.013	0	-0.144	0	0.01	0.013
27961232	-0.093	0	0	0	-0.407	-0.453	0.095	0.088	1.271	0.637	0.122	0.108	0.013	0	-0.12	0	0.011	0.013
27961246	-0.093	0	0	0	-0.406	-0.453	0.095	0.101	1.271	0.63	0.094	0.091	0.013	0	-0.12	0	0.011	0.013
27961259	-0.093	0	0	0	-0.406	-0.453	0.142	0.107	1.319	0.626	0.068	0.075	0.013	0	-0.072	0	0.011	0.013
27961274	-0.093	0	0	0	-0.406	-0.453	0.142	0.113	1.319	0.622	0.051	0.064	0.013	0	-0.048	0	0.012	0.013
27961286	-0.093	0	0	0	-0.406	-0.452	0.176	0.127	1.343	0.613	0.022	0.046	0.012	0	-0.024	0	0.013	0.013
27961301	-0.093	0	0	0	-0.406	-0.452	0.185	0.133	1.367	0.608	0.025	0.046	0.012	0	-0.024	0	0.013	0.013
27961318	-0.093	0	0	0	-0.405	-0.451	0.219	0.145	1.319	0.598	0.021	0.04	0.007	0	-0.048	0	0.016	0.013
27961334	-0.093	0	0	0	-0.405	-0.451	0.219	0.151	1.319	0.593	-0.012	0.022	0.006	0	-0.096	0	0.017	0.013
27961363	-0.093	0	0	0	-0.405	-0.452	0.233	0.169	1.007	0.576	-0.018	0.014	0.004	0	-0.096	0	0.019	0.013
27961384	-0.093	0	0	0	-0.405	-0.452	0.237	0.18	0.6	0.564	-0.012	0.014	0.006	0	-0.024	0	0.019	0.013
27961401	-0.093	0	0	0	-0.407	-0.453	0.237	0.191	0.6	0.551	-0.011	0.011	0.006	0	-0.024	0	0.019	0.013
27961419	-0.093	0	0	0	-0.407	-0.453	0.237	0.202	0.6	0.537	-0.006	0.011	0.006	0	-0.024	0	0.02	0.013
27961435	-0.093	0	0	0	-0.407	-0.454	0.24	0.207	0.168	0.529	-0.006	0.01	0.01	0	0.048	0	0.02	0.013
27961451	-0.093	0	0	0	-0.408	-0.455	0.24	0.218	0.12	0.514	-0.001	0.01	0.012	0	0.072	0	0.017	0.013
27961467	-0.093	0	0	0	-0.408	-0.455	0.24	0.228	0.072	0.498	0.004	0.01	0.015	0	0.096	0	0.016	0.013
27961482	-0.093	0	0	0	-0.408	-0.455	0.24	0.234	0.024	0.489	0.007	0.01	0.015	0	0.096	0	0.016	0.013
27961496	-0.093	0	0	0	-0.409	-0.455	0.24	0.239	0	0.48	0.01	0.01	0.018	0	0.096	0	0.016	0.013
27961509	-0.093	0	0	0	-0.409	-0.455	0.24	0.248	0	0.463	0.014	0.01	0.018	0	0.096	0	0.015	0.013
27961522	-0.093	0	0	0	-0.409	-0.456	0.24	0.253	0	0.454	0.017	0.01	0.019	0	0.096	0	0.015	0.013
27961536	-0.093	0	0	0	-0.409	-0.456	0.242	0.257	0	0.445	0.017	0.009	0.021	0	0.096	0	0.015	0.013
27961549	-0.093	0	0	0	-0.409	-0.456	0.243	0.266	0	0.426	0.02	0.008	0.021	0	0.096	0	0.015	0.013
27961565	-0.093	0	0	0	-0.409	-0.456	0.245	0.27	0.024	0.416	0.022	0.008	0.019	0	0.072	0	0.016	0.013
27961582	-0.093	0	0	0	-0.409	-0.455	0.25	0.279	0.072	0.396	0.025	0.007	0.018	0	0.024	0	0.017	0.013
27961598	-0.093	0	0	0	-0.408	-0.455	0.251	0.282	0.12	0.386	0.022	0.005	0.015	0	0	0	0.019	0.013
27961615	-0.093	0	0	0	-0.408	-0.455	0.25	0.29	0.12	0.366	0.024	0.004	0.009	0	-0.12	0	0.019	0.013
27961632	-0.093	0	0	0	-0.406	-0.453	0.25	0.297	0.12	0.344	0.029	0.005	0.001	0	-0.168	0	0.026	0.013
27961649	-0.093	0	0	0	-0.406	-0.452	0.25	0.301	0.072	0.333	0.03	0.005	-0.005	0	-0.264	0	0.03	0.013
27961666	-0.093	0	0	0	-0.405	-0.451	0.25	0.308	0.024	0.311	0.033	0.005	-0.011	0	-0.312	0	0.033	0.014
27961682	-0.093	0	0	0	-0.404	-0.451	0.251	0.314	0	0.289	0.034	0.004	-0.014	0	-0.312	0	0.035	0.014
27961703	-0.093	0	0	0	-0.404	-0.451	0.253	0.319	0	0.266	0.035	0.003	-0.014	0	-0.264	0	0.035	0.014
[truncated: 11,837 more rows]
