# Supplementary material for: Design and development of a modular wrist rehabilitation robot with impedance control and gravity compensation
Source: Sci Rep. 2025 Dec 6;16:1452. doi: 10.1038/s41598-025-31185-w (PMC12796202; doi:10.1038/s41598-025-31185-w)
Supplement: Supplementary file 1 — Supplementary Material 1 [file 41598_2025_31185_MOESM1_ESM.zip › Experimental Tests/AA_Test.xlsx]

## Sheet: Sheet1
Time	Pa1	Pc1	Va1	Vc1	Tc1	TZ1	Pa2	Pc2	Va2	Vc2	Tc2	TZ2	Pa3	Pc3	Va3	Vc3	Tc3	TZ3
18842012	0	0	0	0	0	0	0	0	0	0	0	0	0	0	0	0	0	0
18842022	0	0	0	0	0	0	0	0	0	0	0	0	0	0	0	0	0	0
18842032	0	0	0	0	0	0	0	0	0	0	0	0	0	0	0	0	0	0
18842042	0	0	0	0	0	0	0	0	0	0	0	0	0	0	0	0	0	0
18842053	0	0	0	0	0	0	0	0	0	0	0	0	0	0	0	0	0	0
18842063	0	0	0	0	0	0	0	0	0	0	0	0	0	0	0	0	0	0
18842073	0	0	0	0	0	0	0	0	0	0	0	0	0	0	0	0	0	0
18842083	0	0	0	0	0	0	0	0	0	0	0	0	0	0	0	0	0	0
18842093	0	0	0	0	0	0	0	0	0	0	0	0	0	0	0	0	0	0
18842103	0	0	0	0	0	0	0	0	0	0	0	0	0	0	0	0	0	0
18842114	0	0	0	0	0	0	0	0	0	0	0	0	0	0	0	0	0	0
18842124	0	0	0	0	0	0	0	0	0	0	0	0	0	0	0	0	0	0
18842135	0	0	0	0	0	0	0	0	0	0	0	0	0	0	0	0	0	0
18842145	0	0	0	0	0	0	0	0	0	0	0	0	0	0	0	0	0	0
18842156	0	0	0	0	0	0	0	0	0	0	0	0	0	0	0	0	0	0
18842172	0	0	0	0	0	0	0	0	0	0	0	0	-0.113	0	0	0	0	0
18842183	0.014	0	0	0	0	0	0	0	0	0	0	0	-0.113	0	0	0	0	0
18842193	0.014	0	0	0	0	0	0.038	0	0	0	0	0	-0.112	0	0	0	0	0
18842208	0.014	0	0	0	0	0	0.038	0	0	0	0	0	-0.112	0	0	0	0	0
18842220	0.014	0	0	0	0	0	0.038	0	0	0	0	0	-0.113	0	0	0	0	0
18842230	0.014	0	0	0	0	0	0.038	0	0	0	0	0	-0.113	0	0	0	0	0
18842242	0.013	0	0	0	0	0	0.038	0	0	0	0	0	-0.116	0	0	0	0	0
18842255	0.011	0	0	0	0	0	0.038	0	0	0	0	0	-0.119	0	-0.024	0	0	0
18842266	0.011	0	0	0	0	0	0.038	0	0	0	0	0	-0.121	0	-0.096	0	0	0
18842278	0.013	0	0	0	0	0	0.04	0	0	0	0	0	-0.121	0	-0.096	0	0	0
18842289	0.013	0	0	0	0	0	0.04	0	0	0	0	0	-0.121	0	-0.096	0	0	0
18842301	0.014	0	0	0	0	0	0.038	0	0	0	0	0	-0.122	0	-0.12	0	0	0
18842312	0.014	0	0	0	0	0	0.038	0	0	0	0	0	-0.121	0	-0.096	0	0	0
18842325	0.013	0	0	0	0	0	0.038	0	0	0	0	0	-0.122	0	-0.072	0	0	0
18842337	0.013	0	0	0	0	0	0.038	0	0	0	0	0	-0.122	0	-0.024	0	0	0
18842347	0.011	0	0	0	0	0	0.038	0	0	0	0	0	-0.124	0	-0.024	0	0	0
18842360	0.011	0	0	0	0	0	0.038	0	0	0	0	0	-0.124	0	-0.024	0	0	0
18842372	0.011	0	-0.024	0	0	0	0.035	0	-0.024	0	0	0	-0.124	0	-0.024	0	0	0
18842383	0.01	0	-0.024	0	0	0	0.035	0	-0.024	0	0	0	-0.124	0	-0.024	0	0	0
18842395	0.01	0	-0.024	0	0	0	0.035	0	-0.024	0	0	0	-0.124	0	-0.024	0	0	0
18842407	0.01	0	-0.024	0	0	0	0.037	0	-0.024	0	0	0	-0.124	0	-0.024	0	0	0
18842419	0.01	0	-0.024	0	0	0	0.037	0	-0.024	0	0	0	-0.124	0	-0.024	0	0	0
18842430	0.01	0	-0.024	0	0	0	0.038	0	0	0	0	0	-0.125	0	-0.024	0	0	0
18842443	0.008	0	-0.024	0	0	0	0.038	0	0	0	0	0	-0.125	0	-0.024	0	0	0
18842455	0.008	0	-0.024	0	0	0	0.038	0	0	0	0	0	-0.125	0	-0.024	0	0	0
18842465	0.008	0	-0.024	0	0	0	0.037	0	0	0	0	0	-0.127	0	-0.024	0	0	0
18842477	0.008	0	-0.024	0	0	0	0.037	0	0	0	0	0	-0.127	0	-0.024	0	0	0
18842489	0.008	0	0	0	0	0	0.035	0	0	0	0	0	-0.127	0	-0.024	0	0	0
18842502	0.008	0	0	0	0	0	0.034	0	0	0	0	0	-0.127	0	-0.024	0	0	0
18842513	0.008	0	0	0	0	0	0.035	0	-0.024	0	0	0	-0.127	0	-0.024	0	0	0
18842525	0.008	0	0	0	0	0	0.034	0	-0.024	0	0	0	-0.127	0	-0.024	0	0	0
18842537	0.008	0	0	0	0	0	0.034	0	-0.024	0	0	0	-0.127	0	0	0	0	0
18842548	0.01	0	0	0	0	0	0.034	0	-0.024	0	0	0	-0.128	0	0	0	0	0
18842560	0.01	0	0	0	0	0	0.035	0	-0.024	0	0	0	-0.127	0	0	0	0	0
18842572	0.01	0	0	0	0	0	0.035	0	0	0	0	0	-0.127	0	0	0	0	0
18842584	0.011	0	0.024	0	0	0	0.035	0	0	0	0	0	-0.13	0	0	0	0	0
18842596	0.011	0	0.024	0	0	0	0.035	0	0	0	0	0	-0.13	0	0	0	0	0
18842610	0.011	0	0.024	0	0	0	0.034	0	0	0	0	0	-0.13	0	0	0	0	0
18842622	0.011	0	0.024	0	0	0	0.034	0	0	0	0	0	-0.128	0	0	0	0	0
18842633	0.013	0	0.024	0	0	0	0.034	0	0	0	0	0	-0.128	0	0	0	0	0
18842646	0.014	0	0.024	0	0	0	0.034	0	0	0	0	0	-0.127	0	0	0	0	0
18842658	0.014	0	0.024	0	0	0	0.034	0	0	0	0	0	-0.128	0	0	0	0	0
18842670	0.013	0	0.024	0	0	0	0.034	0	0	0	0	0	-0.128	0	0	0	0	0
18842681	0.013	0	0.024	0	0	0	0.034	0	0	0	0	0	-0.128	0	0	0	0	0
18842694	0.013	0	0.024	0	0	0	0.035	0	0	0	0	0	-0.128	0	0	0	0	0
18842706	0.013	0	0	0	0	0	0.035	0	0	0	0	0	-0.128	0	0	0	0	0
18842719	0.013	0	0	0	0	0	0.035	0	0	0	0	0	-0.128	0	0	0	0	0
18842731	0.011	0	0	0	0	0	0.035	0	0	0	0	0	-0.128	0	0	0	0	0
18842745	0.013	0	-0.024	0	0	0	0.035	0	0	0	0	0	-0.128	0	0	0	0	0
18842757	0.011	0	-0.024	0	0	0	0.034	0	0	0	0	0	-0.127	0	0	0	0	0
18842770	0.011	0	-0.024	0	0	0	0.035	0	0	0	0	0	-0.125	0	0.024	0	0	0
18842781	0.011	0	-0.024	0	0	0	0.035	0	0	0	0	0	-0.127	0	0.024	0	0	0
18842794	0.011	0	0	0	0	0	0.034	0	0	0	0	0	-0.128	0	0	0	0	0
18842806	0.011	0	0	0	0	0	0.032	0	0	0	0	0	-0.127	0	0	0	0	0
18842821	0.013	0	0	0	0	0	0.032	0	-0.024	0	0	0	-0.127	0	0	0	0	0
18842834	0.013	0	0	0	0	0	0.031	0	-0.024	0	0	0	-0.128	0	0	0	0	0
18842846	0.013	0	0	0	0	0	0.031	0	-0.024	0	0	0	-0.128	0	-0.024	0	0	0
18842860	0.014	0	0.024	0	0	0	0.031	0	-0.048	0	0	0	-0.128	0	0	0	0	0
18842873	0.014	0	0.024	0	0	0	0.032	0	-0.024	0	0	0	-0.127	0	0	0	0	0
18842887	0.016	0	0.048	0	0	0	0.029	0	-0.024	0	0	0	-0.127	0	0	0	0	0
18842903	0.016	0	0.048	0	0	0	0.028	0	-0.048	0	0	0	-0.125	0	0.024	0	0	0
18842919	0.017	0	0.048	0	0	0	0.029	0	-0.024	0	0	0	-0.127	0	0	0	0	0
18842936	0.019	0	0.048	0	0	0	0.031	0	-0.024	0	0	0	-0.127	0	0	0	0	0
18842949	0.017	0	0.048	0	0	0	0.028	0	-0.024	0	0	0	-0.125	0	0	0	0	0
18842962	0.017	0	0.048	0	0	0	0.028	0	-0.024	0	0	0	-0.127	0	0	0	0	0
18842974	0.02	0	0.024	0	0	0	0.028	0	0	0	0	0	-0.127	0	0	0	0	0
18842988	0.02	0	0.024	0	0	0	0.028	0	0	0	0	0	-0.127	0	0	0	0	0
18842999	0.02	0	0.024	0	0	0	0.028	0	0	0	0	0	-0.127	0	0	0	0	0
18843012	0.02	0	0.024	0	-0.51	-0.5	0.028	0	0	0.658	0.114	0.126	-0.128	0	0	0	0.061	-0.002
18843027	0.02	0	0.024	0	-0.51	-0.5	0.028	0.013	0	0.658	0.121	0.126	-0.128	0	0	0	0.062	-0.002
18843047	0.02	0	0.024	0	-0.51	-0.5	0.028	0.026	0	0.656	0.127	0.126	-0.122	0	0	0	0.062	-0.002
18843062	0.023	0	0	0	-0.514	-0.502	0.028	0.033	0	0.655	0.131	0.127	-0.122	0	0	0	0.058	-0.003
18843075	0.022	0	0	0	-0.515	-0.503	0.043	0.04	0.096	0.654	0.123	0.121	-0.116	0	0.072	0	0.055	-0.003
18843088	0.022	0	0	0	-0.514	-0.503	0.043	0.054	0.096	0.65	0.125	0.118	-0.115	0	0.168	0	0.054	-0.002
18843100	-0.009	0	-0.216	0	-0.481	-0.486	0.063	0.06	0.336	0.648	0.106	0.107	-0.105	0	0.24	0	0.06	0.002
18843113	-0.041	0	-0.456	0	-0.449	-0.469	0.069	0.067	0.528	0.646	0.107	0.108	-0.105	0	0.24	0	0.061	0.007
18843126	-0.041	0	-0.456	0	-0.448	-0.469	0.069	0.073	0.528	0.643	0.104	0.104	-0.096	0	0.312	0	0.061	0.007
18843139	-0.104	0	-1.247	0	-0.383	-0.435	0.083	0.087	0.624	0.637	0.093	0.096	-0.09	0	0.336	0	0.064	0.015
18843151	-0.135	0	-1.559	0	-0.349	-0.416	0.083	0.093	0.624	0.634	0.094	0.095	-0.09	0	0.336	0	0.07	0.019
18843167	-0.151	0	-2.014	0	-0.35	-0.417	0.1	0.099	0.552	0.631	0.089	0.091	-0.081	0	0.384	0	0.066	0.019
18843187	-0.171	0	-1.631	0	-0.332	-0.408	0.1	0.112	0.552	0.623	0.086	0.086	-0.075	0	0.384	0	0.067	0.022
18843206	-0.184	0	-1.271	0	-0.31	-0.396	0.118	0.124	0.504	0.615	0.073	0.076	-0.067	0	0.384	0	0.068	0.025
18843223	-0.199	0	-1.007	0	-0.298	-0.39	0.141	0.137	0.647	0.605	0.057	0.064	-0.052	0	0.408	0	0.064	0.026
18843240	-0.199	0	-1.007	0	-0.28	-0.379	0.161	0.143	0.743	0.6	0.039	0.053	-0.043	0	0.456	0	0.068	0.029
18843256	-0.201	0	-0.552	0	-0.278	-0.379	0.187	0.155	1.007	0.59	0.019	0.039	-0.032	0	0.504	0	0.065	0.029
18843271	-0.201	0	-0.552	0	-0.279	-0.38	0.196	0.167	1.079	0.578	0.016	0.034	-0.032	0	0.504	0	0.061	0.029
18843287	-0.201	0	-0.24	0	-0.281	-0.381	0.209	0.172	1.055	0.572	0.02	0.034	-0.02	0	0.528	0	0.057	0.029
18843302	-0.201	0	-0.168	0	-0.281	-0.381	0.209	0.184	1.055	0.559	0.013	0.027	-0.02	0	0.528	0	0.057	0.029
18843316	-0.201	0	-0.024	0	-0.282	-0.383	0.216	0.189	0.647	0.553	0.011	0.025	-0.015	0	0.408	0	0.055	0.029
18843333	-0.201	0	-0.024	0	-0.283	-0.383	0.216	0.201	0.647	0.538	0.014	0.023	-0.013	0	0.384	0	0.055	0.029
18843348	-0.201	0	0	0	-0.283	-0.384	0.218	0.207	0.312	0.53	0.015	0.022	-0.015	0	0.168	0	0.056	0.029
18843364	-0.201	0	0	0	-0.283	-0.383	0.215	0.218	0.168	0.515	0.024	0.024	-0.015	0	0.168	0	0.058	0.029
18843381	-0.201	0	0	0	-0.283	-0.383	0.213	0.223	0.048	0.507	0.026	0.024	-0.017	0	0	0	0.059	0.029
18843396	-0.201	0	0	0	-0.283	-0.383	0.212	0.233	-0.024	0.49	0.034	0.025	-0.017	0	0	0	0.06	0.029
18843412	-0.201	0	0	0	-0.283	-0.383	0.21	0.238	-0.048	0.481	0.036	0.025	-0.018	0	-0.024	0	0.061	0.029
18843427	-0.201	0	0	0	-0.283	-0.383	0.21	0.247	-0.048	0.464	0.043	0.026	-0.018	0	-0.024	0	0.062	0.029
18843444	-0.201	0	0	0	-0.283	-0.383	0.198	0.257	-0.144	0.446	0.06	0.033	-0.017	0	-0.024	0	0.062	0.029
18843460	-0.201	0	0	0	-0.283	-0.383	0.198	0.261	-0.144	0.437	0.062	0.033	-0.018	0	0	0	0.063	0.029
18843479	-0.201	0	0	0	-0.283	-0.383	0.192	0.27	-0.24	0.418	0.073	0.036	-0.017	0	0	0	0.064	0.029
18843495	-0.201	0	0	0	-0.283	-0.383	0.192	0.278	-0.24	0.399	0.076	0.036	-0.018	0	0	0	0.065	0.029
18843510	-0.201	0	0	0	-0.283	-0.383	0.195	0.282	-0.192	0.389	0.075	0.035	-0.018	0	0	0	0.065	0.029
18843525	-0.201	0	0	0	-0.283	-0.383	0.203	0.289	0	0.368	0.071	0.03	-0.018	0	0	0	0.066	0.029
18843541	-0.201	0	0	0	-0.283	-0.383	0.203	0.293	0	0.358	0.073	0.03	-0.02	0	0	0	0.067	0.029
18843569	-0.201	0	0	0	-0.283	-0.383	0.207	0.303	0.144	0.325	0.073	0.028	-0.02	0	0	0	0.068	0.029
18843596	-0.201	0	0	0	-0.283	-0.383	0.207	0.313	0.144	0.292	0.078	0.028	-0.02	0	0	0	0.069	0.029
18843619	-0.201	0	0	0	-0.283	-0.383	0.207	0.318	0.144	0.27	0.08	0.028	-0.02	0	0	0	0.07	0.029
18843643	-0.201	0	0	0	-0.281	-0.381	0.207	0.323	0.144	0.247	0.082	0.028	-0.03	0	-0.144	0	0.076	0.029
18843660	-0.201	0	0	0	-0.281	-0.381	0.207	0.329	0.144	0.222	0.084	0.028	-0.03	0	-0.144	0	0.076	0.029
18843677	-0.201	0	0	0	-0.281	-0.381	0.207	0.333	0.144	0.198	0.086	0.028	-0.03	0	-0.144	0	0.077	0.029
18843692	-0.201	0	0	0	-0.281	-0.381	0.207	0.335	0.144	0.186	0.087	0.028	-0.03	0	-0.144	0	0.077	0.029
18843708	-0.201	0	0	0	-0.278	-0.378	0.253	0.338	0.336	0.162	0.039	0.002	-0.05	0	-0.168	0	0.087	0.03
18843724	-0.199	0	0	0	-0.28	-0.379	0.256	0.34	0.264	0.15	0.04	0.002	-0.05	0	-0.168	0	0.087	0.03
18843740	-0.199	0	0	0	-0.28	-0.379	0.256	0.343	0.216	0.126	0.038	0.001	-0.05	0	-0.12	0	0.087	0.03
18843756	-0.199	0	0	0	-0.28	-0.379	0.256	0.344	0.216	0.114	0.039	0.001	-0.05	0	-0.096	0	0.087	0.03
18843772	-0.199	0	0	0	-0.28	-0.379	0.256	0.346	0.216	0.089	0.04	0.001	-0.05	0	-0.096	0	0.088	0.03
18843787	-0.193	0	0.048	0	-0.287	-0.383	0.256	0.347	0.048	0.065	0.041	0.001	-0.052	0	-0.024	0	0.087	0.029
18843804	-0.184	0	0.144	0	-0.298	-0.389	0.255	0.348	0.024	0.052	0.043	0.002	-0.05	0	0	0	0.083	0.028
18843821	-0.171	0	0.192	0	-0.312	-0.397	0.253	0.349	0	0.028	0.045	0.002	-0.049	0	0	0	0.079	0.026
18843837	-0.159	0	0.408	0	-0.326	-0.405	0.252	0.349	-0.024	0.003	0.048	0.003	-0.049	0	0	0	0.075	0.024
18843854	-0.144	0	0.552	0	-0.343	-0.415	0.245	0.349	-0.072	-0.011	0.048	0.003	-0.047	0	0.024	0	0.07	0.022
18843870	-0.132	0	0.647	0	-0.357	-0.423	0.245	0.349	-0.144	-0.036	0.055	0.007	-0.047	0	0.024	0	0.066	0.02
18843910	-0.109	0	0.791	0	-0.383	-0.437	0.235	0.346	-0.192	-0.086	0.065	0.013	-0.047	0	0.024	0	0.058	0.017
18843955	-0.104	0	0.36	0	-0.387	-0.439	0.233	0.341	-0.12	-0.136	0.065	0.014	-0.049	0	0	0	0.057	0.016
18844006	-0.104	0	0	0	-0.387	-0.439	0.233	0.333	-0.024	-0.197	0.061	0.014	-0.049	0	0	0	0.057	0.016
18844049	-0.104	0	0	0	-0.387	-0.439	0.232	0.324	0	-0.245	0.058	0.014	-0.05	0	0	0	0.057	0.016
18844065	-0.104	0	0	0	-0.387	-0.439	0.232	0.319	0	-0.268	0.055	0.014	-0.05	0	0	0	0.057	0.016
18844081	-0.104	0	0	0	-0.387	-0.439	0.232	0.316	0	-0.281	0.054	0.014	-0.05	0	0	0	0.057	0.016
18844097	-0.104	0	0	0	-0.387	-0.439	0.229	0.31	-0.024	-0.303	0.052	0.015	-0.052	0	0	0	0.057	0.016
18844113	-0.104	0	0	0	-0.387	-0.439	0.229	0.307	-0.024	-0.314	0.052	0.016	-0.052	0	-0.024	0	0.057	0.016
18844129	-0.104	0	0	0	-0.387	-0.439	0.227	0.3	-0.024	-0.337	0.05	0.017	-0.053	0	-0.024	0	0.058	0.016
18844145	-0.104	0	0	0	-0.387	-0.439	0.227	0.296	-0.048	-0.348	0.049	0.017	-0.053	0	-0.024	0	0.058	0.016
18844159	-0.104	0	0	0	-0.387	-0.439	0.226	0.289	-0.048	-0.369	0.047	0.018	-0.053	0	-0.024	0	0.057	0.016
18844178	-0.104	0	0	0	-0.387	-0.439	0.226	0.281	-0.048	-0.389	0.043	0.018	-0.053	0	-0.024	0	0.057	0.016
18844195	-0.104	0	0	0	-0.387	-0.439	0.221	0.278	-0.048	-0.399	0.046	0.02	-0.053	0	-0.024	0	0.057	0.016
18844212	-0.104	0	0	0	-0.387	-0.439	0.218	0.269	-0.12	-0.42	0.045	0.022	-0.053	0	0	0	0.056	0.016
18844228	-0.104	0	0	0	-0.387	-0.439	0.209	0.26	-0.168	-0.439	0.05	0.027	-0.053	0	0	0	0.056	0.016
18844246	-0.104	0	0	0	-0.387	-0.439	0.206	0.256	-0.24	-0.448	0.051	0.029	-0.055	0	0	0	0.055	0.016
18844266	-0.104	0	0	0	-0.387	-0.439	0.196	0.246	-0.312	-0.466	0.056	0.034	-0.055	0	0	0	0.056	0.016
18844286	-0.104	0	0	0	-0.387	-0.439	0.175	0.236	-0.408	-0.484	0.067	0.043	-0.055	0	0	0	0.055	0.016
18844305	-0.104	0	0	0	-0.387	-0.439	0.175	0.226	-0.408	-0.501	0.068	0.046	-0.055	0	0	0	0.055	0.016
18844322	-0.104	0	0	0	-0.387	-0.438	0.161	0.216	-0.504	-0.517	0.078	0.054	-0.055	0	0	0	0.054	0.016
18844338	-0.104	0	0	0	-0.387	-0.438	0.152	0.211	-0.552	-0.525	0.085	0.059	-0.055	0	0	0	0.054	0.016
18844354	-0.104	0	0	0	-0.386	-0.438	0.147	0.2	-0.552	-0.539	0.084	0.061	-0.056	0	0	0	0.054	0.016
18844370	-0.104	0	0	0	-0.386	-0.438	0.138	0.189	-0.528	-0.553	0.089	0.066	-0.058	0	0	0	0.054	0.016
18844387	-0.104	0	0	0	-0.387	-0.438	0.133	0.184	-0.48	-0.56	0.091	0.069	-0.056	0	-0.024	0	0.053	0.016
18844404	-0.104	0	0	0	-0.386	-0.438	0.127	0.172	-0.336	-0.573	0.088	0.07	-0.058	0	-0.024	0	0.053	0.016
18844421	-0.104	0	0	0	-0.386	-0.438	0.127	0.159	-0.336	-0.585	0.085	0.072	-0.058	0	-0.024	0	0.053	0.016
18844437	-0.104	0	0	0	-0.387	-0.439	0.124	0.154	-0.216	-0.591	0.085	0.074	-0.058	0	-0.024	0	0.052	0.016
18844454	-0.104	0	0	0	-0.387	-0.439	0.124	0.141	-0.216	-0.602	0.079	0.074	-0.058	0	-0.024	0	0.052	0.016
18844469	-0.104	0	0	0	-0.386	-0.438	0.124	0.135	-0.096	-0.607	0.076	0.074	-0.059	0	0	0	0.052	0.016
18844485	-0.104	0	0	0	-0.387	-0.439	0.124	0.123	-0.096	-0.616	0.07	0.074	-0.058	0	0	0	0.051	0.016
18844499	-0.104	0	0	0	-0.387	-0.439	0.123	0.117	-0.024	-0.62	0.067	0.074	-0.059	0	0	0	0.05	0.016
18844514	-0.104	0	0	0	-0.386	-0.438	0.123	0.104	-0.024	-0.628	0.062	0.075	-0.059	0	0	0	0.051	0.016
18844529	-0.104	0	0	0	-0.386	-0.438	0.124	0.098	-0.024	-0.632	0.058	0.074	-0.059	0	0	0	0.05	0.016
18844547	-0.104	0	0	0	-0.386	-0.438	0.123	0.084	-0.024	-0.638	0.053	0.075	-0.059	0	0	0	0.05	0.016
18844562	-0.104	0	0	0	-0.386	-0.438	0.123	0.078	0	-0.641	0.049	0.075	-0.061	0	0	0	0.049	0.016
18844577	-0.104	0	0	0	-0.386	-0.438	0.123	0.065	0	-0.646	0.043	0.075	-0.061	0	0	0	0.049	0.016
18844590	-0.104	0	0	0	-0.386	-0.438	0.123	0.059	0	-0.649	0.04	0.075	-0.063	0	-0.024	0	0.049	0.016
18844604	-0.104	0	0	0	-0.386	-0.438	0.123	0.046	0	-0.652	0.033	0.075	-0.063	0	-0.024	0	0.049	0.016
18844617	-0.104	0	0	0	-0.386	-0.438	0.121	0.039	0	-0.654	0.031	0.076	-0.063	0	-0.024	0	0.049	0.016
18844630	-0.104	0	0	0	-0.386	-0.438	0.121	0.033	0	-0.655	0.028	0.076	-0.063	0	-0.024	0	0.048	0.016
18844644	-0.104	0	0	0	-0.386	-0.438	0.118	0.026	-0.024	-0.656	0.025	0.076	-0.063	0	-0.024	0	0.048	0.016
18844657	-0.104	0	0	0	-0.386	-0.438	0.118	0.012	-0.024	-0.658	0.021	0.077	-0.063	0	0	0	0.047	0.016
18844671	-0.104	0	0	0	-0.386	-0.438	0.115	0.005	-0.072	-0.658	0.021	0.079	-0.063	0	0	0	0.047	0.016
18844686	-0.104	0	0	0	-0.386	-0.438	0.107	-0.002	-0.144	-0.658	0.018	0.079	-0.063	0	0	0	0.047	0.016
18844698	-0.104	0	0	0	-0.386	-0.438	0.103	-0.015	-0.216	-0.657	0.024	0.086	-0.063	0	0	0	0.046	0.016
18844713	-0.102	0	0	0	-0.388	-0.439	0.097	-0.023	-0.24	-0.657	0.02	0.086	-0.063	0	0	0	0.045	0.015
18844727	-0.102	0	0	0	-0.388	-0.439	0.097	-0.036	-0.24	-0.655	0.02	0.089	-0.063	0	0	0	0.045	0.015
18844741	-0.102	0	0	0	-0.388	-0.439	0.097	-0.043	-0.24	-0.653	0.016	0.089	-0.063	0	0	0	0.044	0.015
18844756	-0.102	0	0	0	-0.388	-0.439	0.097	-0.049	-0.24	-0.651	0.013	0.089	-0.063	0	0	0	0.044	0.015
18844771	-0.104	0	0	0	-0.386	-0.438	0.097	-0.063	-0.24	-0.647	0.006	0.089	-0.063	0	0	0	0.043	0.016
18844785	-0.104	0	0	0	-0.386	-0.438	0.097	-0.069	-0.24	-0.645	0.003	0.089	-0.063	0	0	0	0.043	0.016
18844798	-0.104	0	0	0	-0.386	-0.438	0.031	-0.076	-0.839	-0.642	0	0.089	-0.063	0	0	0	0.043	0.016
18844812	-0.104	0	0	0	-0.386	-0.438	0.031	-0.089	-0.839	-0.636	0.062	0.125	-0.063	0	0	0	0.041	0.015
18844828	-0.104	0	0	0	-0.386	-0.438	0.031	-0.096	-0.839	-0.633	0.059	0.125	-0.063	0	0	0	0.041	0.015
18844844	-0.104	0	0	0	-0.386	-0.438	0.031	-0.108	-0.839	-0.626	0.053	0.125	-0.063	0	0	0	0.04	0.015
18844860	-0.104	0	0	0	-0.386	-0.438	0.031	-0.115	-0.839	-0.622	0.05	0.125	-0.063	0	0	0	0.04	0.015
18844873	-0.104	0	0	0	-0.386	-0.438	0.031	-0.127	-0.839	-0.613	0.043	0.125	-0.063	0	0	0	0.04	0.015
18844888	-0.104	0	0	0	-0.386	-0.438	0.031	-0.133	-0.839	-0.608	0.04	0.125	-0.063	0	0	0	0.039	0.015
18844902	-0.104	0	0	0	-0.388	-0.44	-0.04	-0.145	-0.504	-0.598	0.107	0.163	-0.063	0	0	0	0.038	0.014
18844914	-0.104	0	0	0	-0.388	-0.44	-0.04	-0.151	-0.504	-0.593	0.104	0.163	-0.063	0	0	0	0.038	0.014
18844928	-0.104	0	0	0	-0.388	-0.44	-0.04	-0.157	-0.504	-0.588	0.101	0.163	-0.063	0	0	0	0.037	0.014
18844943	-0.104	0	0	0	-0.388	-0.44	-0.04	-0.169	-0.504	-0.576	0.096	0.163	-0.061	0	0	0	0.036	0.014
18844956	-0.104	0	0	0	-0.388	-0.44	-0.04	-0.175	-0.504	-0.569	0.093	0.163	-0.061	0	0	0	0.036	0.014
18844970	-0.104	0	0	0	-0.388	-0.44	-0.04	-0.181	-0.504	-0.563	0.09	0.163	-0.061	0	0	0	0.035	0.014
18844983	-0.104	0	0	0	-0.388	-0.44	-0.04	-0.192	-0.504	-0.549	0.084	0.163	-0.061	0	0	0	0.035	0.014
18844997	-0.104	0	0	0	-0.388	-0.44	-0.04	-0.198	-0.504	-0.542	0.081	0.163	-0.061	0	0	0	0.034	0.014
18845011	-0.104	0	0	0	-0.389	-0.441	-0.089	-0.204	-0.408	-0.534	0.129	0.189	-0.061	0	0	0	0.034	0.014
18845025	-0.104	0	0	0	-0.389	-0.441	-0.089	-0.215	-0.408	-0.519	0.123	0.189	-0.061	0	0	0	0.033	0.014
18845041	-0.104	0	0	0	-0.389	-0.441	-0.089	-0.22	-0.408	-0.511	0.121	0.189	-0.061	0	0	0	0.033	0.014
18845062	-0.104	0	0	0	-0.389	-0.441	-0.107	-0.23	-0.528	-0.494	0.115	0.189	-0.061	0	0	0	0.032	0.014
18845083	-0.104	0	0	0	-0.389	-0.441	-0.107	-0.24	-0.528	-0.478	0.129	0.198	-0.061	0	0	0	0.032	0.014
18845098	-0.104	0	0	0	-0.389	-0.441	-0.107	-0.249	-0.528	-0.46	0.125	0.198	-0.078	0	-0.192	0	0.031	0.014
18845112	-0.104	0	0	0	-0.387	-0.439	-0.107	-0.254	-0.528	-0.451	0.121	0.198	-0.078	0	-0.192	0	0.039	0.014
18845127	-0.104	0	0	0	-0.387	-0.439	-0.107	-0.263	-0.528	-0.432	0.117	0.198	-0.078	0	-0.192	0	0.038	0.014
18845142	-0.104	0	0	0	-0.387	-0.439	-0.107	-0.268	-0.528	-0.423	0.115	0.198	-0.078	0	-0.192	0	0.038	0.014
18845155	-0.104	0	0	0	-0.385	-0.437	-0.038	-0.272	0.815	-0.413	0.042	0.162	-0.078	0	-0.192	0	0.039	0.014
18845169	-0.104	0	0	0	-0.385	-0.437	-0.038	-0.28	0.815	-0.392	0.038	0.162	-0.078	0	-0.192	0	0.038	0.014
18845183	-0.104	0	0	0	-0.38	-0.432	-0.038	-0.284	0.815	-0.382	0.034	0.162	-0.11	0	-0.408	0	0.054	0.014
18845197	-0.104	0	0	0	-0.38	-0.432	0.031	-0.288	1.247	-0.372	0.032	0.162	-0.112	0	-0.288	0	0.054	0.014
18845211	-0.104	0	0	0	-0.378	-0.43	0.031	-0.295	1.247	-0.352	-0.043	0.124	-0.112	0	-0.288	0	0.055	0.015
18845224	-0.104	0	0	0	-0.378	-0.43	0.031	-0.299	1.247	-0.341	-0.045	0.124	-0.112	0	-0.288	0	0.055	0.015
18845239	-0.104	0	0	0	-0.378	-0.43	0.087	-0.305	1.295	-0.32	-0.048	0.124	-0.112	0	-0.288	0	0.055	0.015
18845255	-0.104	0	0	0	-0.378	-0.43	0.087	-0.308	1.295	-0.309	-0.109	0.094	-0.109	0	0	0	0.054	0.016
18845270	-0.104	0	0	0	-0.378	-0.43	0.087	-0.315	1.295	-0.285	-0.112	0.094	-0.109	0	0	0	0.053	0.016
18845283	-0.104	0	0	0	-0.378	-0.43	0.087	-0.317	1.295	-0.274	-0.113	0.094	-0.109	0	0	0	0.053	0.016
18845297	-0.104	0	0	0	-0.378	-0.43	0.12	-0.32	0.791	-0.262	-0.115	0.094	-0.109	0	0	0	0.053	0.016
18845313	-0.102	0	0	0	-0.38	-0.432	0.117	-0.325	0.408	-0.239	-0.151	0.076	-0.102	0	0.072	0	0.05	0.016
18845330	-0.102	0	0	0	-0.382	-0.434	0.117	-0.33	0.408	-0.215	-0.149	0.078	-0.099	0	0.072	0	0.049	0.016
18845347	-0.102	0	0	0	-0.383	-0.434	0.092	-0.332	0	-0.204	-0.125	0.091	-0.098	0	0.096	0	0.048	0.016
18845365	-0.102	0	0	0	-0.383	-0.434	0.069	-0.336	-0.408	-0.18	-0.103	0.104	-0.098	0	0.096	0	0.047	0.015
18845381	-0.102	0	0	0	-0.383	-0.434	0.032	-0.339	-0.839	-0.156	-0.066	0.124	-0.098	0	0.096	0	0.046	0.015
18845394	-0.104	0	0	0	-0.384	-0.435	0.032	-0.341	-0.839	-0.144	-0.066	0.124	-0.092	0	0.096	0	0.043	0.015
18845408	-0.104	0	0	0	-0.382	-0.434	-0.055	-0.342	-1.751	-0.132	0.002	0.159	-0.087	0	0.12	0	0.04	0.014
18845421	-0.104	0	0	0	-0.381	-0.433	-0.055	-0.344	-1.751	-0.106	0.023	0.171	-0.086	0	0.168	0	0.039	0.014
18845438	-0.104	0	0	0	-0.378	-0.43	-0.133	-0.345	-2.47	-0.094	0.102	0.212	-0.076	0	0.216	0	0.037	0.013
18845453	-0.104	0	0	0	-0.378	-0.43	-0.179	-0.347	-2.806	-0.069	0.148	0.235	-0.076	0	0.216	0	0.032	0.012
18845465	-0.102	0	0	0	-0.381	-0.432	-0.212	-0.348	-2.83	-0.057	0.148	0.235	-0.056	0	0.384	0	0.026	0.013
18845479	-0.102	0	0	0	-0.383	-0.434	-0.212	-0.348	-2.83	-0.045	0.181	0.252	-0.056	0	0.384	0	0.022	0.013
18845493	-0.104	0	0	0	-0.387	-0.439	-0.235	-0.349	-2.446	-0.019	0.204	0.263	-0.049	0	0.456	0	0.019	0.013
18845507	-0.104	0	0	0	-0.388	-0.44	-0.244	-0.349	-2.134	-0.006	0.213	0.268	-0.047	0	0.432	0	0.019	0.013
18845520	-0.104	0	0	0	-0.388	-0.44	-0.247	-0.349	-1.319	0.006	0.213	0.268	-0.047	0	0.432	0	0.018	0.013
18845536	-0.102	0	0	0	-0.394	-0.445	-0.242	-0.349	-0.815	0.032	0.216	0.269	-0.049	0	0.336	0	0.019	0.013
18845550	-0.102	0	0	0	-0.395	-0.446	-0.242	-0.348	-0.815	0.045	0.211	0.267	-0.053	0	0.144	0	0.021	0.013
18845569	-0.102	0	0	0	-0.395	-0.446	-0.238	-0.347	-0.336	0.071	0.207	0.264	-0.055	0	-0.024	0	0.021	0.013
18845581	-0.095	0	0.048	0	-0.403	-0.45	-0.238	-0.346	0	0.083	0.208	0.265	-0.055	0	-0.096	0	0.022	0.012
18845595	-0.089	0	0.12	0	-0.409	-0.454	-0.236	-0.344	0.096	0.107	0.208	0.264	-0.055	0	-0.096	0	0.022	0.011
18845609	-0.078	0	0.216	0	-0.42	-0.459	-0.236	-0.343	0.096	0.12	0.209	0.264	-0.055	0	-0.072	0	0.023	0.009
18845623	-0.07	0	0.312	0	-0.42	-0.459	-0.227	-0.342	0.096	0.132	0.2	0.26	-0.055	0	-0.048	0	0.023	0.009
18845636	-0.058	0	0.456	0	-0.44	-0.469	-0.222	-0.339	0.192	0.158	0.198	0.257	-0.055	0	0	0	0.024	0.007
18845649	-0.058	0	0.456	0	-0.44	-0.469	-0.206	-0.337	0.36	0.17	0.182	0.249	-0.055	0	0	0	0.024	0.007
18845664	-0.046	0	0.624	0	-0.44	-0.469	-0.176	-0.335	0.647	0.182	0.183	0.249	-0.055	0	0	0	0.024	0.007
18845678	-0.024	0	0.719	0	-0.472	-0.484	-0.163	-0.331	0.815	0.207	0.156	0.234	-0.059	0	-0.024	0	0.028	0.003
18845693	-0.024	0	0.719	0	-0.471	-0.484	-0.163	-0.329	0.815	0.219	0.143	0.227	-0.064	0	-0.096	0	0.029	0.003
18845706	-0.01	0	0.767	0	-0.483	-0.488	-0.147	-0.325	0.935	0.242	0.13	0.219	-0.075	0	-0.168	0	0.036	0.001
18845721	-0.006	0	0.743	0	-0.487	-0.49	-0.146	-0.322	0.839	0.254	0.132	0.22	-0.075	0	-0.168	0	0.037	0
18845734	-0.004	0	0.528	0	-0.486	-0.489	-0.146	-0.319	0.839	0.265	0.132	0.219	-0.09	0	-0.312	0	0.044	0
18845748	-0.004	0	0.528	0	-0.487	-0.49	-0.147	-0.314	0.6	0.288	0.136	0.22	-0.098	0	-0.432	0	0.047	-0.001
18845762	-0.004	0	0.36	0	-0.488	-0.49	-0.147	-0.311	0.24	0.299	0.138	0.22	-0.098	0	-0.432	0	0.047	-0.001
18845775	-0.004	0	0.168	0	-0.487	-0.489	-0.147	-0.308	0.24	0.31	0.139	0.22	-0.11	0	-0.552	0	0.052	-0.002
18845789	-0.004	0	0.048	0	-0.486	-0.489	-0.147	-0.301	0.048	0.332	0.143	0.22	-0.115	0	-0.528	0	0.054	-0.002
18845804	-0.004	0	0.048	0	-0.486	-0.489	-0.15	-0.298	0	0.343	0.147	0.221	-0.115	0	-0.456	0	0.054	-0.002
18845816	-0.004	0	0	0	-0.486	-0.489	-0.155	-0.294	-0.048	0.354	0.149	0.221	-0.115	0	-0.456	0	0.054	-0.002
18845831	-0.004	0	0	0	-0.487	-0.489	-0.16	-0.287	-0.12	0.375	0.157	0.224	-0.112	0	-0.216	0	0.053	-0.002
18845845	-0.004	0	0	0	-0.487	-0.489	-0.16	-0.283	-0.12	0.386	0.164	0.226	-0.101	0	-0.12	0	0.053	-0.002
18845862	-0.004	0	0	0	-0.488	-0.491	-0.176	-0.275	-0.24	0.406	0.185	0.235	-0.101	0	-0.12	0	0.047	-0.002
18845876	-0.004	0	0	0	-0.491	-0.493	-0.181	-0.27	-0.384	0.417	0.188	0.235	-0.078	0	0.36	0	0.04	-0.002
18845890	-0.004	0	0	0	-0.492	-0.494	-0.186	-0.265	-0.408	0.427	0.195	0.237	-0.078	0	0.36	0	0.036	-0.001
18845905	-0.004	0	0	0	-0.493	-0.495	-0.186	-0.257	-0.408	0.446	0.204	0.24	-0.066	0	0.528	0	0.031	-0.001
18845920	-0.004	0	0	0	-0.494	-0.496	-0.192	-0.252	-0.408	0.455	0.213	0.243	-0.059	0	0.576	0	0.028	-0.001
18845933	-0.004	0	0	0	-0.496	-0.498	-0.193	-0.242	-0.336	0.473	0.219	0.244	-0.05	0	0.576	0	0.023	-0.001
18845947	-0.004	0	0	0	-0.496	-0.498	-0.195	-0.237	-0.264	0.483	0.223	0.245	-0.047	0	0.528	0	0.022	-0.001
18845963	-0.004	0	0	0	-0.496	-0.498	-0.195	-0.232	-0.168	0.492	0.226	0.245	-0.047	0	0.528	0	0.022	-0.001
18845978	-0.004	0	0	0	-0.496	-0.498	-0.195	-0.221	-0.096	0.509	0.231	0.245	-0.05	0	0.384	0	0.023	-0.001
18845993	-0.004	0	0	0	-0.495	-0.498	-0.195	-0.216	-0.096	0.517	0.234	0.245	-0.052	0	0.192	0	0.024	-0.001
18846007	-0.004	0	0	0	-0.495	-0.497	-0.195	-0.206	-0.024	0.532	0.239	0.244	-0.055	0	0.048	0	0.026	-0.001
18846022	-0.004	0	0	0	-0.495	-0.497	-0.193	-0.2	0	0.539	0.24	0.244	-0.055	0	-0.048	0	0.026	-0.001
18846036	-0.004	0	0	0	-0.495	-0.497	-0.193	-0.189	0	0.553	0.245	0.244	-0.055	0	-0.072	0	0.026	-0.001
18846052	-0.004	0	0	0	-0.495	-0.497	-0.195	-0.183	0	0.56	0.25	0.244	-0.055	0	-0.024	0	0.026	-0.001
18846070	-0.004	0	0	0	-0.495	-0.497	-0.193	-0.172	0	0.573	0.254	0.244	-0.055	0	-0.024	0	0.026	-0.001
18846087	-0.004	0	0	0	-0.495	-0.497	-0.195	-0.16	0	0.584	0.262	0.244	-0.063	0	-0.048	0	0.026	-0.001
18846103	-0.004	0	0	0	-0.494	-0.496	-0.193	-0.155	0	0.59	0.263	0.244	-0.063	0	-0.048	0	0.029	-0.001
18846122	-0.004	0	0	0	-0.494	-0.496	-0.193	-0.143	0	0.601	0.269	0.244	-0.064	0	-0.096	0	0.03	-0.001
18846138	-0.004	0	0	0	-0.493	-0.495	-0.193	-0.13	0	0.611	0.275	0.244	-0.069	0	-0.144	0	0.032	-0.001
18846155	-0.004	0	0	0	-0.492	-0.495	-0.193	-0.123	0	0.616	0.278	0.244	-0.073	0	-0.192	0	0.034	-0.001
18846172	-0.004	0	0	0	-0.492	-0.494	-0.193	-0.111	0	0.624	0.285	0.244	-0.075	0	-0.168	0	0.035	-0.001
18846186	-0.004	0	0	0	-0.492	-0.494	-0.193	-0.105	0	0.628	0.288	0.244	-0.075	0	-0.168	0	0.035	-0.001
18846200	-0.004	0	0	0	-0.492	-0.494	-0.193	-0.091	0	0.635	0.294	0.243	-0.078	0	-0.144	0	0.036	-0.002
18846215	-0.004	0	0	0	-0.492	-0.494	-0.193	-0.085	0	0.638	0.298	0.243	-0.079	0	-0.12	0	0.036	-0.002
18846230	-0.004	0	0	0	-0.492	-0.494	-0.193	-0.072	0	0.644	0.304	0.243	-0.079	0	-0.096	0	0.037	-0.002
18846243	-0.004	0	0	0	-0.492	-0.494	-0.192	-0.066	0	0.646	0.307	0.243	-0.079	0	-0.096	0	0.037	-0.002
18846256	-0.004	0	0	0	-0.492	-0.494	-0.192	-0.059	0	0.649	0.309	0.243	-0.079	0	-0.048	0	0.037	-0.002
18846269	-0.004	0	0	0	-0.492	-0.494	-0.192	-0.052	0	0.651	0.312	0.243	-0.081	0	-0.024	0	0.037	-0.002
18846282	-0.004	0	0	0	-0.491	-0.493	-0.19	-0.039	0.024	0.654	0.317	0.242	-0.082	0	-0.024	0	0.039	-0.002
18846296	-0.004	0	0	0	-0.491	-0.493	-0.189	-0.032	0.024	0.655	0.321	0.242	-0.082	0	-0.024	0	0.039	-0.002
18846310	-0.004	0	0	0	-0.492	-0.494	-0.19	-0.019	0.024	0.657	0.327	0.242	-0.079	0	-0.024	0	0.037	-0.002
18846324	-0.004	0	0	0	-0.492	-0.494	-0.19	-0.013	0.024	0.658	0.331	0.242	-0.076	0	0	0	0.036	-0.001
18846337	-0.004	0	0	0	-0.492	-0.494	-0.19	-0.006	0.024	0.658	0.334	0.242	-0.064	0	0.144	0	0.036	-0.001
18846349	-0.006	0	0	0	-0.492	-0.495	-0.19	0.001	0	0.658	0.338	0.242	-0.064	0	0.144	0	0.031	-0.001
18846362	-0.004	0	0	0	-0.494	-0.496	-0.19	0.014	0	0.657	0.344	0.242	-0.061	0	0.24	0	0.029	-0.001
18846375	-0.004	0	0	0	-0.495	-0.497	-0.19	0.021	0	0.657	0.348	0.242	-0.055	0	0.312	0	0.026	-0.001
18846392	-0.004	0	0	0	-0.495	-0.498	-0.19	0.035	0	0.655	0.355	0.242	-0.052	0	0.312	0	0.025	-0.001
18846408	-0.004	0	0	0	-0.495	-0.498	-0.189	0.041	0	0.653	0.356	0.241	-0.053	0	0.264	0	0.025	-0.001
18846426	-0.004	0	0	0	-0.495	-0.497	-0.189	0.054	0	0.65	0.363	0.241	-0.053	0	0.264	0	0.025	-0.001
18846441	-0.004	0	0	0	-0.494	-0.497	-0.189	0.061	0	0.648	0.366	0.241	-0.059	0	0.072	0	0.028	-0.001
18846456	-0.004	0	0	0	-0.493	-0.495	-0.189	0.074	0	0.643	0.373	0.241	-0.069	0	-0.12	0	0.033	-0.001
18846470	-0.004	0	0	0	-0.493	-0.495	-0.189	0.081	0	0.64	0.376	0.241	-0.069	0	-0.12	0	0.033	-0.001
18846481	-0.004	0	0	0	-0.492	-0.494	-0.189	0.088	0	0.637	0.379	0.241	-0.078	0	-0.264	0	0.037	-0.001
18846495	-0.004	0	0	0	-0.491	-0.493	-0.189	0.1	0	0.63	0.385	0.241	-0.084	0	-0.312	0	0.04	-0.002
18846508	-0.004	0	0	0	-0.49	-0.492	-0.189	0.107	0	0.627	0.389	0.241	-0.092	0	-0.384	0	0.043	-0.002
18846520	-0.004	0	0	0	-0.49	-0.492	-0.189	0.113	0	0.622	0.392	0.241	-0.095	0	-0.384	0	0.043	-0.002
18846533	-0.004	0	0	0	-0.489	-0.491	-0.189	0.12	0	0.618	0.395	0.241	-0.095	0	-0.384	0	0.045	-0.002
18846547	-0.004	0	0	0	-0.489	-0.491	-0.189	0.133	0	0.608	0.402	0.241	-0.098	0	-0.36	0	0.046	-0.002
18846561	-0.004	0	0	0	-0.489	-0.491	-0.189	0.139	0	0.603	0.405	0.241	-0.099	0	-0.312	0	0.047	-0.002
18846576	-0.004	0	0	0	-0.489	-0.491	-0.189	0.145	0	0.598	0.408	0.241	-0.098	0	-0.192	0	0.046	-0.002
18846590	-0.004	0	0	0	-0.489	-0.491	-0.189	0.157	0	0.588	0.414	0.241	-0.096	0	-0.096	0	0.046	-0.002
18846605	-0.004	0	0	0	-0.489	-0.491	-0.189	0.163	0	0.582	0.417	0.241	-0.096	0	-0.096	0	0.046	-0.002
18846616	-0.006	0	0	0	-0.489	-0.491	-0.189	0.169	0	0.576	0.419	0.241	-0.096	0	0	0	0.046	-0.002
18846629	-0.004	0	0	0	-0.489	-0.491	-0.189	0.18	0	0.564	0.425	0.241	-0.096	0	0	0	0.046	-0.002
18846642	-0.006	0	0	0	-0.489	-0.491	-0.19	0.186	0	0.557	0.428	0.241	-0.096	0	0	0	0.046	-0.002
18846656	-0.006	0	0	0	-0.488	-0.49	-0.19	0.191	0	0.55	0.432	0.242	-0.098	0	0	0	0.046	-0.002
18846669	-0.004	0	0	0	-0.489	-0.491	-0.19	0.202	0	0.536	0.438	0.242	-0.096	0	0	0	0.046	-0.002
18846681	-0.004	0	0	0	-0.489	-0.491	-0.189	0.207	0	0.529	0.44	0.242	-0.096	0	0	0	0.046	-0.002
18846694	-0.004	0	0	0	-0.489	-0.491	-0.189	0.213	0	0.522	0.441	0.241	-0.096	0	0	0	0.046	-0.002
18846708	-0.006	0	0	0	-0.488	-0.49	-0.19	0.224	0	0.505	0.448	0.242	-0.096	0	0	0	0.046	-0.002
18846721	-0.006	0	0	0	-0.488	-0.49	-0.189	0.229	0	0.497	0.449	0.241	-0.096	0	0	0	0.046	-0.002
18846733	-0.006	0	0	0	-0.488	-0.49	-0.189	0.233	0	0.489	0.452	0.241	-0.096	0	0	0	0.046	-0.002
18846746	-0.004	0	0	0	-0.489	-0.491	-0.189	0.238	0	0.481	0.454	0.241	-0.096	0	0	0	0.046	-0.002
18846761	-0.004	0	0	0	-0.49	-0.492	-0.189	0.248	0	0.464	0.459	0.241	-0.093	0	0	0	0.044	-0.002
18846774	-0.004	0	0	0	-0.49	-0.492	-0.189	0.252	0	0.455	0.461	0.241	-0.092	0	0.024	0	0.044	-0.002
18846787	-0.004	0	0	0	-0.49	-0.492	-0.189	0.257	0	0.446	0.464	0.241	-0.092	0	0.048	0	0.044	-0.002
18846799	-0.004	0	0	0	-0.49	-0.492	-0.19	0.266	0	0.427	0.469	0.242	-0.092	0	0.048	0	0.044	-0.002
18846812	-0.004	0	0	0	-0.49	-0.492	-0.19	0.27	0	0.417	0.472	0.242	-0.092	0	0.048	0	0.044	-0.002
18846826	-0.004	0	0	0	-0.49	-0.492	-0.19	0.274	0	0.408	0.474	0.242	-0.09	0	0.048	0	0.043	-0.002
18846842	-0.004	0	0	0	-0.49	-0.492	-0.19	0.282	0	0.387	0.478	0.242	-0.092	0	0.024	0	0.044	-0.002
18846855	-0.004	0	0	0	-0.49	-0.492	-0.189	0.286	0	0.377	0.478	0.241	-0.089	0	0.024	0	0.044	-0.002
18846871	-0.004	0	0	0	-0.49	-0.492	-0.19	0.293	0	0.356	0.483	0.242	-0.089	0	0.024	0	0.042	-0.002
18846884	-0.004	0	0	0	-0.49	-0.492	-0.19	0.297	0	0.346	0.485	0.242	-0.089	0	0.024	0	0.042	-0.002
18846896	-0.004	0	0	0	-0.49	-0.492	-0.19	0.301	0	0.334	0.487	0.242	-0.089	0	0.024	0	0.042	-0.002
18846909	-0.004	0	0	0	-0.49	-0.492	-0.19	0.304	0	0.323	0.489	0.242	-0.089	0	0	0	0.042	-0.002
18846922	-0.004	0	0	0	-0.49	-0.492	-0.19	0.311	0	0.301	0.492	0.242	-0.089	0	0	0	0.042	-0.002
18846935	-0.004	0	0	0	-0.49	-0.493	-0.19	0.313	0	0.289	0.493	0.242	-0.087	0	0	0	0.042	-0.002
18846948	-0.004	0	0	0	-0.49	-0.493	-0.189	0.316	0	0.278	0.493	0.241	-0.086	0	0.024	0	0.042	-0.002
18846961	-0.004	0	0	0	-0.491	-0.493	-0.189	0.319	0	0.266	0.495	0.241	-0.086	0	0.024	0	0.041	-0.002
18846974	-0.004	0	0	0	-0.491	-0.493	-0.19	0.324	0	0.243	0.499	0.242	-0.086	0	0.048	0	0.041	-0.002
18846987	-0.004	0	0	0	-0.491	-0.493	-0.19	0.327	0	0.231	0.5	0.242	-0.086	0	0.048	0	0.041	-0.002
18846998	-0.004	0	0	0	-0.491	-0.493	-0.19	0.329	0	0.22	0.501	0.242	-0.086	0	0.024	0	0.041	-0.002
18847011	-0.004	0	0	0	-0.491	-0.493	-0.19	0.331	0	0.208	0.502	0.242	-0.086	0	0.024	0	0.041	-0.002
18847026	-0.004	0	0	0	-0.49	-0.493	-0.189	0.335	0	0.183	0.503	0.241	-0.087	0	0	0	0.042	-0.002
18847039	-0.006	0	0	0	-0.49	-0.493	-0.189	0.337	0	0.171	0.504	0.241	-0.087	0	0	0	0.042	-0.002
18847052	-0.004	0	0	0	-0.489	-0.492	-0.189	0.339	0	0.159	0.504	0.241	-0.087	0	0	0	0.042	-0.002
18847064	-0.004	0	0	0	-0.49	-0.493	-0.19	0.342	0	0.135	0.508	0.242	-0.087	0	0	0	0.042	-0.002
18847077	-0.004	0	0	0	-0.49	-0.493	-0.19	0.343	0	0.123	0.508	0.242	-0.087	0	0	0	0.042	-0.002
18847098	-0.004	0	0	0	-0.49	-0.493	-0.19	0.345	0	0.097	0.509	0.242	-0.087	0	0	0	0.042	-0.002
18847112	-0.004	0	0	0	-0.491	-0.493	-0.19	0.346	0	0.085	0.51	0.242	-0.084	0	0	0	0.04	-0.002
18847125	-0.004	0	0	0	-0.491	-0.493	-0.19	0.348	0	0.06	0.511	0.242	-0.082	0	0.048	0	0.04	-0.002
18847138	-0.004	0	0	0	-0.491	-0.493	-0.19	0.348	0	0.048	0.511	0.242	-0.082	0	0.048	0	0.04	-0.002
18847150	-0.004	0	0	0	-0.491	-0.493	-0.19	0.349	0	0.036	0.511	0.242	-0.079	0	0.072	0	0.04	-0.002
18847166	-0.004	0	0	0	-0.492	-0.494	-0.19	0.349	0	0.011	0.511	0.242	-0.079	0	0.072	0	0.038	-0.002
18847186	-0.004	0	0	0	-0.491	-0.493	-0.189	0.349	0	-0.014	0.51	0.241	-0.081	0	0.072	0	0.039	-0.002
18847203	-0.004	0	0	0	-0.491	-0.493	-0.189	0.349	0	-0.026	0.51	0.241	-0.086	0	0.048	0	0.041	-0.002
18847218	-0.004	0	0	0	-0.49	-0.492	-0.189	0.348	0	-0.052	0.509	0.241	-0.09	0	-0.072	0	0.043	-0.002
18847234	-0.004	0	0	0	-0.49	-0.492	-0.189	0.347	0	-0.066	0.509	0.241	-0.093	0	-0.12	0	0.045	-0.002
18847247	-0.004	0	0	0	-0.489	-0.491	-0.189	0.346	0	-0.091	0.508	0.241	-0.099	0	-0.216	0	0.047	-0.002
18847260	-0.004	0	0	0	-0.489	-0.491	-0.189	0.345	0	-0.103	0.507	0.241	-0.099	0	-0.216	0	0.047	-0.002
18847273	-0.004	0	0	0	-0.489	-0.491	-0.189	0.344	0	-0.116	0.507	0.241	-0.099	0	-0.216	0	0.047	-0.002
18847287	-0.004	0	0	0	-0.489	-0.491	-0.189	0.341	0	-0.141	0.506	0.241	-0.099	0	-0.144	0	0.047	-0.002
18847299	-0.004	0	0	0	-0.489	-0.491	-0.189	0.34	0	-0.153	0.505	0.241	-0.099	0	-0.096	0	0.047	-0.002
18847312	-0.004	0	0	0	-0.489	-0.491	-0.189	0.338	0	-0.165	0.504	0.241	-0.096	0	-0.024	0	0.047	-0.002
18847327	-0.004	0	0	0	-0.489	-0.491	-0.189	0.336	0	-0.177	0.503	0.241	-0.096	0	-0.024	0	0.046	-0.002
18847341	-0.004	0	0	0	-0.49	-0.492	-0.189	0.332	0	-0.203	0.501	0.241	-0.093	0	0.048	0	0.045	-0.002
18847354	-0.006	0	0	0	-0.49	-0.492	-0.189	0.33	0	-0.215	0.5	0.241	-0.089	0	0.096	0	0.042	-0.002
18847366	-0.006	0	0	0	-0.489	-0.492	-0.189	0.328	0	-0.228	0.499	0.241	-0.089	0	0.096	0	0.043	-0.002
18847379	-0.004	0	0	0	-0.49	-0.492	-0.189	0.325	0	-0.239	0.498	0.241	-0.082	0	0.168	0	0.04	-0.001
18847392	-0.004	0	0	0	-0.492	-0.494	-0.189	0.32	0	-0.263	0.495	0.241	-0.079	0	0.192	0	0.038	-0.002
18847404	-0.004	0	0	0	-0.492	-0.494	-0.189	0.317	0	-0.275	0.494	0.241	-0.076	0	0.216	0	0.038	-0.002
18847416	-0.004	0	0	0	-0.492	-0.494	-0.186	0.314	0.024	-0.286	0.493	0.241	-0.076	0	0.216	0	0.037	-0.001
18847430	-0.004	0	0	0	-0.492	-0.494	-0.179	0.312	0.072	-0.297	0.488	0.24	-0.076	0	0.168	0	0.037	-0.001
18847443	-0.004	0	0	0	-0.492	-0.494	-0.173	0.305	0.144	-0.32	0.479	0.237	-0.075	0	0.144	0	0.036	-0.001
18847456	-0.004	0	0	0	-0.493	-0.495	-0.173	0.302	0.144	-0.331	0.471	0.233	-0.07	0	0.144	0	0.034	-0.001
18847472	-0.004	0	0	0	-0.493	-0.495	-0.163	0.295	0.264	-0.352	0.457	0.228	-0.067	0	0.144	0	0.033	-0.001
18847487	-0.004	0	0	0	-0.493	-0.495	-0.163	0.291	0.264	-0.362	0.455	0.228	-0.067	0	0.144	0	0.033	-0.001
18847506	-0.004	0	0	0	-0.492	-0.495	-0.126	0.284	0.719	-0.383	0.428	0.216	-0.07	0	0.12	0	0.035	-0.001
18847522	-0.004	0	0	0	-0.491	-0.494	-0.126	0.276	0.719	-0.403	0.41	0.209	-0.075	0	0	0	0.037	-0.001
18847536	-0.004	0	0	0	-0.491	-0.493	-0.083	0.272	0.935	-0.413	0.364	0.187	-0.075	0	-0.072	0	0.038	0
18847548	-0.006	0	0	0	-0.489	-0.492	-0.04	0.267	1.223	-0.424	0.361	0.187	-0.075	0	-0.072	0	0.038	0
18847561	-0.004	0	0	0	-0.49	-0.492	-0.04	0.263	1.223	-0.433	0.315	0.164	-0.076	0	-0.096	0	0.039	0
18847574	-0.004	0	0	0	-0.489	-0.491	-0.026	0.258	1.487	-0.443	0.298	0.156	-0.076	0	-0.072	0	0.039	0
18847589	-0.004	0	0	0	-0.488	-0.49	0.021	0.249	1.607	-0.461	0.244	0.131	-0.078	0	-0.048	0	0.04	0.001
18847605	-0.004	0	0	0	-0.488	-0.49	0.052	0.244	1.751	-0.47	0.242	0.131	-0.078	0	-0.048	0	0.04	0.001
18847617	-0.004	0	0	0	-0.487	-0.489	0.052	0.235	1.751	-0.487	0.205	0.114	-0.082	0	-0.072	0	0.043	0.001
18847629	-0.006	0	0	0	-0.485	-0.488	0.086	0.23	1.655	-0.495	0.202	0.114	-0.082	0	-0.072	0	0.043	0.001
18847641	-0.006	0	0	0	-0.485	-0.488	0.086	0.225	1.655	-0.504	0.164	0.095	-0.087	0	-0.12	0	0.046	0.002
18847654	-0.006	0	0	0	-0.485	-0.488	0.115	0.219	1.607	-0.512	0.131	0.079	-0.089	0	-0.144	0	0.046	0.002
18847666	-0.004	0	0	0	-0.487	-0.489	0.13	0.213	1.415	-0.521	0.128	0.079	-0.089	0	-0.12	0	0.046	0.002
18847680	-0.004	0	0	0	-0.487	-0.489	0.133	0.202	1.175	-0.536	0.106	0.071	-0.089	0	-0.12	0	0.046	0.002
18847693	-0.004	0	0	0	-0.488	-0.49	0.133	0.197	1.175	-0.543	0.1	0.069	-0.089	0	-0.072	0	0.047	0.002
18847706	-0.004	0	0	0	-0.487	-0.49	0.138	0.191	0.863	-0.55	0.093	0.066	-0.089	0	-0.024	0	0.047	0.003
18847721	-0.004	0	0	0	-0.49	-0.492	0.138	0.18	0.552	-0.563	0.087	0.066	-0.089	0	-0.024	0	0.047	0.002
18847734	-0.004	0	0	0	-0.49	-0.492	0.138	0.175	0.288	-0.57	0.084	0.066	-0.089	0	0	0	0.047	0.002
18847748	-0.004	0	0	0	-0.49	-0.492	0.138	0.169	0.288	-0.576	0.082	0.066	-0.089	0	0	0	0.047	0.002
18847762	-0.004	0	0	0	-0.49	-0.492	0.137	0.156	0.072	-0.588	0.077	0.067	-0.089	0	0	0	0.047	0.002
18847777	-0.004	0	0	0	-0.49	-0.492	0.135	0.15	0	-0.594	0.075	0.068	-0.087	0	0	0	0.047	0.002
18847791	-0.004	0	0	0	-0.49	-0.492	0.132	0.138	-0.048	-0.604	0.073	0.07	-0.084	0	0.024	0	0.046	0.002
18847806	-0.006	0	0	0	-0.489	-0.492	0.13	0.132	-0.096	-0.609	0.07	0.07	-0.084	0	0.024	0	0.044	0.002
18847821	-0.004	0	0	0	-0.492	-0.494	0.13	0.12	-0.096	-0.618	0.065	0.071	-0.076	0	0.096	0	0.04	0.002
18847834	-0.004	0	0	0	-0.493	-0.495	0.13	0.114	-0.072	-0.622	0.062	0.071	-0.07	0	0.168	0	0.037	0.002
18847849	-0.004	0	0	0	-0.493	-0.495	0.13	0.107	-0.072	-0.626	0.059	0.071	-0.067	0	0.24	0	0.037	0.002
18847864	-0.004	0	0	0	-0.493	-0.495	0.13	0.094	-0.048	-0.634	0.053	0.071	-0.067	0	0.24	0	0.035	0.002
18847878	-0.004	0	0	0	-0.493	-0.495	0.13	0.088	-0.024	-0.637	0.049	0.071	-0.066	0	0.192	0	0.035	0.002
18847894	-0.006	0	0	0	-0.492	-0.495	0.13	0.074	0	-0.643	0.043	0.071	-0.064	0	0.168	0	0.034	0.002
18847907	-0.006	0	0	0	-0.492	-0.495	0.129	0.068	0	-0.645	0.039	0.071	-0.064	0	0.168	0	0.034	0.002
18847920	-0.004	0	0	0	-0.493	-0.496	0.13	0.062	0	-0.648	0.038	0.072	-0.058	0	0.12	0	0.031	0.002
18847933	-0.004	0	0	0	-0.494	-0.497	0.13	0.048	0	-0.652	0.03	0.071	-0.058	0	0.12	0	0.03	0.002
18847947	-0.006	0	0	0	-0.494	-0.497	0.13	0.041	0	-0.653	0.026	0.071	-0.058	0	0.144	0	0.03	0.002
18847964	-0.006	0	0	0	-0.493	-0.496	0.129	0.028	0	-0.656	0.021	0.072	-0.058	0	0.144	0	0.031	0.002
18847977	-0.006	0	0	0	-0.493	-0.496	0.13	0.022	0	-0.657	0.018	0.072	-0.058	0	0.072	0	0.031	0.002
18847991	-0.006	0	0	0	-0.493	-0.496	0.13	0.015	0	-0.657	0.013	0.071	-0.056	0	0.048	0	0.03	0.002
18848005	-0.004	0	0	0	-0.493	-0.496	0.13	0.002	0	-0.658	0.006	0.071	-0.058	0	0	0	0.031	0.002
18848016	-0.004	0	0	0	-0.494	-0.497	0.13	-0.005	0	-0.658	0.003	0.071	-0.058	0	0	0	0.03	0.002
18848031	-0.004	0	0	0	-0.494	-0.497	0.127	-0.011	-0.024	-0.658	0	0.071	-0.058	0	0	0	0.03	0.002
18848045	-0.004	0	0	0	-0.494	-0.497	0.127	-0.024	-0.024	-0.656	-0.003	0.073	-0.058	0	0	0	0.03	0.002
18848059	-0.004	0	0	0	-0.494	-0.497	0.127	-0.031	-0.024	-0.655	-0.007	0.073	-0.058	0	0	0	0.03	0.002
18848072	-0.004	0	0	0	-0.494	-0.496	0.129	-0.037	-0.024	-0.654	-0.01	0.073	-0.059	0	-0.024	0	0.031	0.002
18848089	-0.006	0	0	0	-0.493	-0.495	0.129	-0.051	-0.024	-0.651	-0.018	0.072	-0.059	0	-0.024	0	0.031	0.002
18848102	-0.004	0	0	0	-0.493	-0.495	0.132	-0.058	0	-0.649	-0.022	0.072	-0.059	0	-0.024	0	0.031	0.002
18848117	-0.004	0	0	0	-0.494	-0.496	0.132	-0.071	0.048	-0.644	-0.032	0.07	-0.059	0	-0.024	0	0.031	0.002
18848131	-0.004	0	0	0	-0.495	-0.497	0.133	-0.078	0.072	-0.641	-0.035	0.07	-0.052	0	0	0	0.027	0.002
18848147	-0.004	0	0	0	-0.496	-0.498	0.133	-0.09	0.072	-0.636	-0.043	0.069	-0.044	0	0.12	0	0.023	0.001
18848163	-0.004	0	0	0	-0.496	-0.498	0.129	-0.097	0.024	-0.632	-0.046	0.069	-0.035	0	0.24	0	0.023	0.001
18848177	-0.004	0	0	0	-0.498	-0.5	0.123	-0.109	-0.048	-0.625	-0.041	0.075	-0.035	0	0.24	0	0.018	0.001
18848189	-0.006	0	0	0	-0.498	-0.501	0.118	-0.116	-0.144	-0.621	-0.044	0.075	-0.023	0	0.408	0	0.012	0.001
18848203	-0.004	0	0	0	-0.499	-0.502	0.118	-0.122	-0.144	-0.616	-0.042	0.078	-0.015	0	0.456	0	0.008	0.001
18848215	-0.004	0	0	0	-0.5	-0.503	0.114	-0.128	-0.24	-0.612	-0.045	0.078	0.002	0	0.552	0	0.008	0.001
18848230	-0.004	0	0	0	-0.503	-0.505	0.115	-0.141	-0.216	-0.602	-0.047	0.081	0.002	0	0.552	0	-0.001	0.001
18848243	-0.004	0	0	0	-0.504	-0.507	0.115	-0.147	-0.216	-0.597	-0.051	0.08	0.013	0	0.6	0	-0.006	0
18848258	-0.006	0	0	0	-0.503	-0.506	0.115	-0.159	-0.144	-0.586	-0.057	0.08	0.016	0	0.6	0	-0.008	0.001
18848274	-0.006	0	0	0	-0.503	-0.506	0.117	-0.165	-0.048	-0.58	-0.062	0.079	0.016	0	0.6	0	-0.008	0.001
18848291	-0.006	0	0	0	-0.503	-0.506	0.121	-0.177	0.024	-0.567	-0.073	0.076	0.017	0	0.408	0	-0.009	0.001
18848308	-0.004	0	0	0	-0.503	-0.506	0.121	-0.183	0.024	-0.56	-0.076	0.076	0.014	0	0.24	0	-0.007	0.001
18848326	-0.004	0	0	0	-0.505	-0.507	0.13	-0.195	0.144	-0.546	-0.091	0.071	0.01	0	0	0	-0.007	0
18848339	-0.006	0	0	0	-0.502	-0.505	0.141	-0.2	0.288	-0.539	-0.094	0.071	0.01	0	0	0	-0.005	0.001
18848351	-0.006	0	0	0	-0.501	-0.504	0.141	-0.211	0.288	-0.524	-0.111	0.065	0	0	-0.12	0	0	0.001
18848364	-0.006	0	0	0	-0.5	-0.503	0.149	-0.217	0.36	-0.516	-0.122	0.061	-0.006	0	-0.216	0	0.003	0.001
18848379	-0.006	0	0	0	-0.5	-0.503	0.16	-0.222	0.408	-0.508	-0.124	0.061	-0.006	0	-0.216	0	0.003	0.001
18848391	-0.004	0	0	0	-0.499	-0.502	0.164	-0.227	0.384	-0.5	-0.138	0.055	-0.01	0	-0.264	0	0.006	0.001
18848405	-0.006	0	0	0	-0.5	-0.502	0.164	-0.238	0.384	-0.482	-0.148	0.052	-0.009	0	-0.24	0	0.005	0.001
18848418	-0.006	0	0	0	-0.5	-0.502	0.166	-0.242	0.36	-0.474	-0.152	0.052	-0.009	0	-0.144	0	0.005	0.001
18848432	-0.004	0	0	0	-0.501	-0.503	0.167	-0.247	0.288	-0.464	-0.157	0.051	-0.007	0	-0.096	0	0.005	0.001
18848446	-0.006	0	0	0	-0.5	-0.503	0.167	-0.257	0.192	-0.446	-0.161	0.051	-0.007	0	-0.096	0	0.004	0.001
18848460	-0.006	0	0	0	-0.5	-0.503	0.169	-0.261	0.12	-0.437	-0.163	0.051	-0.007	0	0	0	0.004	0.001
18848473	-0.004	0	0	0	-0.5	-0.503	0.169	-0.265	0.12	-0.428	-0.167	0.05	-0.006	0	0	0	0.003	0.001
18848487	-0.004	0	0	0	-0.502	-0.504	0.17	-0.274	0.048	-0.408	-0.173	0.049	-0.009	0	0	0	0.003	0.001
18848499	-0.004	0	0	0	-0.501	-0.503	0.172	-0.278	0.048	-0.399	-0.177	0.048	-0.009	0	0	0	0.005	0.001
18848513	-0.006	0	0	0	-0.501	-0.503	0.172	-0.282	0.048	-0.389	-0.179	0.048	-0.01	0	0	0	0.005	0.001
18848527	-0.004	0	0	0	-0.501	-0.503	0.173	-0.29	0.072	-0.367	-0.184	0.047	-0.012	0	-0.024	0	0.006	0.001
18848542	-0.004	0	0	0	-0.501	-0.503	0.173	-0.293	0.072	-0.357	-0.186	0.047	-0.01	0	-0.048	0	0.006	0.001
18848560	-0.004	0	0	0	-0.501	-0.503	0.173	-0.3	0.048	-0.336	-0.19	0.047	-0.01	0	-0.024	0	0.005	0.001
18848575	-0.006	0	0	0	-0.5	-0.502	0.172	-0.303	0	-0.325	-0.191	0.047	-0.01	0	-0.024	0	0.005	0.001
18848596	-0.006	0	0	0	-0.5	-0.503	0.172	-0.313	0	-0.291	-0.194	0.048	-0.007	0	0.024	0	0.004	0.001
18848611	-0.006	0	0	0	-0.5	-0.503	0.172	-0.316	0	-0.279	-0.196	0.048	-0.006	0	0.072	0	0.004	0.001
18848624	-0.006	0	0	0	-0.5	-0.503	0.172	-0.319	0	-0.268	-0.197	0.048	-0.006	0	0.072	0	0.003	0.001
18848638	-0.004	0	0	0	-0.501	-0.503	0.172	-0.324	0	-0.244	-0.2	0.048	-0.009	0	0.024	0	0.004	0.001
18848651	-0.006	0	0	0	-0.5	-0.503	0.172	-0.327	0	-0.232	-0.201	0.048	-0.009	0	0.024	0	0.004	0.001
18848666	-0.006	0	0	0	-0.5	-0.502	0.172	-0.329	0	-0.221	-0.202	0.048	-0.01	0	-0.024	0	0.005	0.001
18848683	-0.004	0	0	0	-0.501	-0.503	0.172	-0.333	0	-0.197	-0.204	0.048	-0.012	0	-0.048	0	0.006	0.001
18848697	-0.004	0	0	0	-0.501	-0.503	0.17	-0.335	0	-0.185	-0.204	0.049	-0.01	0	-0.048	0	0.006	0.001
18848712	-0.004	0	0	0	-0.501	-0.503	0.17	-0.339	0	-0.16	-0.206	0.049	-0.01	0	-0.024	0	0.005	0.001
18848724	-0.004	0	0	0	-0.501	-0.503	0.17	-0.34	0	-0.148	-0.206	0.049	-0.01	0	-0.024	0	0.005	0.001
18848738	-0.004	0	0	0	-0.501	-0.503	0.17	-0.342	0	-0.136	-0.207	0.049	-0.01	0	0	0	0.005	0.001
18848751	-0.004	0	0	0	-0.501	-0.503	0.17	-0.344	0	-0.11	-0.208	0.049	-0.01	0	0	0	0.005	0.001
18848763	-0.006	0	0	0	-0.5	-0.502	0.167	-0.345	-0.024	-0.097	-0.207	0.05	-0.01	0	0	0	0.005	0.001
18848778	-0.006	0	0	0	-0.5	-0.502	0.167	-0.346	-0.024	-0.085	-0.206	0.051	-0.01	0	0	0	0.005	0.001
18848792	-0.006	0	0	0	-0.5	-0.502	0.161	-0.348	-0.072	-0.059	-0.2	0.054	-0.01	0	0	0	0.005	0.001
18848807	-0.004	0	0	0	-0.501	-0.503	0.155	-0.348	-0.12	-0.046	-0.194	0.057	-0.01	0	0	0	0.005	0.001
18848822	-0.004	0	0	0	-0.501	-0.503	0.15	-0.349	-0.216	-0.021	-0.19	0.06	-0.012	0	0	0	0.006	0.001
18848835	-0.006	0	0	0	-0.499	-0.502	0.15	-0.349	-0.216	-0.009	-0.19	0.06	-0.012	0	0	0	0.006	0.001
18848849	-0.006	0	0	0	-0.499	-0.502	0.149	-0.349	-0.264	0.003	-0.188	0.061	-0.02	0	-0.048	0	0.006	0.001
18848863	-0.006	0	0	0	-0.497	-0.5	0.141	-0.349	-0.264	0.029	-0.18	0.065	-0.024	0	-0.144	0	0.012	0.001
18848876	-0.004	0	0	0	-0.499	-0.501	0.135	-0.348	-0.264	0.043	-0.18	0.065	-0.024	0	-0.144	0	0.012	0.001
18848890	-0.004	0	0	0	-0.498	-0.5	0.135	-0.348	-0.264	0.057	-0.173	0.069	-0.03	0	-0.24	0	0.015	0.001
18848904	-0.004	0	0	0	-0.498	-0.5	0.127	-0.347	-0.336	0.069	-0.165	0.073	-0.03	0	-0.24	0	0.015	0.001
18848916	-0.004	0	0	0	-0.499	-0.501	0.11	-0.345	-0.408	0.095	-0.146	0.082	-0.027	0	-0.168	0	0.014	0.001
18848930	-0.004	0	0	0	-0.499	-0.501	0.098	-0.344	-0.504	0.107	-0.145	0.082	-0.027	0	-0.168	0	0.014	0.001
18848944	-0.006	0	0	0	-0.498	-0.501	0.098	-0.343	-0.504	0.119	-0.132	0.089	-0.023	0	-0.024	0	0.014	0.001
18848957	-0.006	0	0	0	-0.498	-0.501	0.084	-0.341	-0.6	0.144	-0.116	0.097	-0.018	0	0.096	0	0.009	0.001
18848972	-0.004	0	0	0	-0.5	-0.502	0.072	-0.339	-0.647	0.157	-0.115	0.097	-0.018	0	0.096	0	0.009	0.001
18848985	-0.006	0	0	0	-0.5	-0.503	0.072	-0.337	-0.647	0.169	-0.101	0.103	-0.006	0	0.24	0	0.003	0.001
18848998	-0.006	0	0	0	-0.501	-0.504	0.063	-0.334	-0.647	0.193	-0.09	0.108	0.003	0	0.36	0	-0.002	0.001
18849012	-0.006	0	0	0	-0.501	-0.504	0.058	-0.332	-0.552	0.206	-0.084	0.111	0.003	0	0.36	0	-0.002	0.001
18849026	-0.004	0	0	0	-0.504	-0.506	0.051	-0.329	-0.456	0.219	-0.083	0.111	0.011	0	0.408	0	-0.006	0.001
18849040	-0.004	0	0	0	-0.504	-0.506	0.051	-0.325	-0.456	0.242	-0.072	0.115	0.011	0	0.384	0	-0.006	0.001
18849053	-0.004	0	0	0	-0.504	-0.506	0.048	-0.322	-0.36	0.253	-0.068	0.117	0.01	0	0.288	0	-0.005	0.001
18849067	-0.004	0	0	0	-0.504	-0.506	0.048	-0.319	-0.288	0.266	-0.067	0.117	0.008	0	0.192	0	-0.004	0.001
18849083	-0.004	0	0	0	-0.504	-0.506	0.048	-0.314	-0.168	0.288	-0.064	0.117	0.008	0	0.192	0	-0.004	0.001
18849100	-0.004	0	0	0	-0.502	-0.504	0.046	-0.308	-0.096	0.31	-0.059	0.118	-0.007	0	-0.144	0	0.004	0.001
18849115	-0.004	0	0	0	-0.502	-0.504	0.046	-0.305	-0.096	0.321	-0.058	0.118	-0.007	0	-0.144	0	0.004	0.001
18849129	-0.004	0	0	0	-0.502	-0.504	0.04	-0.301	-0.048	0.333	-0.053	0.119	-0.017	0	-0.288	0	0.004	0.001
18849145	-0.004	0	0	0	-0.499	-0.502	0.04	-0.294	-0.048	0.354	-0.046	0.121	-0.023	0	-0.36	0	0.011	0.001
18849160	-0.004	0	0	0	-0.498	-0.501	0.034	-0.291	-0.12	0.365	-0.044	0.121	-0.029	0	-0.384	0	0.011	0.001
18849175	-0.004	0	0	0	-0.499	-0.501	0.032	-0.283	-0.168	0.386	-0.032	0.125	-0.029	0	-0.384	0	0.015	0.001
18849191	-0.004	0	0	0	-0.499	-0.501	0.029	-0.279	-0.168	0.396	-0.03	0.125	-0.026	0	-0.216	0	0.014	0.001
18849208	-0.006	0	0	0	-0.497	-0.5	0.029	-0.27	-0.168	0.417	-0.023	0.127	-0.026	0	-0.216	0	0.013	0.001
18849224	-0.006	0	0	0	-0.498	-0.501	0.028	-0.262	-0.144	0.435	-0.017	0.128	-0.018	0	0	0	0.009	0.001
18849241	-0.006	0	0	0	-0.498	-0.501	0.029	-0.257	-0.12	0.445	-0.016	0.127	-0.012	0	0.168	0	0.009	0.001
18849258	-0.006	0	0	0	-0.499	-0.502	0.028	-0.248	-0.048	0.464	-0.01	0.128	-0.01	0	0.216	0	0.006	0.001
18849274	-0.006	0	0	0	-0.5	-0.502	0.02	-0.243	-0.072	0.473	-0.007	0.128	-0.01	0	0.216	0	0.005	0.001
18849290	-0.006	0	0	0	-0.5	-0.503	0.02	-0.233	-0.072	0.49	0.005	0.132	-0.004	0	0.216	0	0.002	0.001
18849304	-0.006	0	0	0	-0.5	-0.503	0.014	-0.228	-0.144	0.498	0.014	0.135	0.005	0	0.216	0	0.002	0.001
18849317	-0.004	0	0	0	-0.503	-0.505	0.008	-0.217	-0.216	0.515	0.026	0.139	0.011	0	0.288	0	-0.002	0.001
18849333	-0.004	0	0	0	-0.504	-0.506	-0.002	-0.212	-0.312	0.522	0.029	0.139	0.011	0	0.288	0	-0.005	0.001
18849353	-0.004	0	0	0	-0.507	-0.509	-0.009	-0.201	-0.336	0.539	0.044	0.144	0.028	0	0.384	0	-0.014	0.001
18849372	-0.004	0	0	0	-0.509	-0.511	-0.014	-0.19	-0.336	0.552	0.058	0.148	0.043	0	0.528	0	-0.021	0.001
18849391	-0.006	0	0	0	-0.508	-0.511	-0.014	-0.178	-0.336	0.566	0.068	0.15	0.051	0	0.6	0	-0.025	0.001
18849406	-0.006	0	0	0	-0.508	-0.511	-0.018	-0.173	-0.288	0.572	0.076	0.153	0.071	0	0.647	0	-0.025	0.001
18849422	-0.004	0	0	0	-0.513	-0.515	-0.017	-0.161	-0.192	0.584	0.08	0.152	0.082	0	0.647	0	-0.035	0.001
18849440	-0.004	0	0	0	-0.514	-0.516	-0.011	-0.149	-0.096	0.595	0.079	0.148	0.082	0	0.647	0	-0.04	0.001
18849455	-0.004	0	0	0	-0.516	-0.518	-0.011	-0.143	-0.096	0.6	0.082	0.148	0.091	0	0.647	0	-0.045	0.001
18849469	-0.004	0	0	0	-0.518	-0.52	-0.003	-0.131	0.072	0.61	0.08	0.144	0.105	0	0.624	0	-0.052	0.001
18849484	-0.004	0	0	0	-0.518	-0.52	-0.003	-0.124	0.168	0.615	0.084	0.144	0.109	0	0.504	0	-0.052	0.001
18849499	-0.006	0	0	0	-0.517	-0.52	-0.002	-0.118	0.168	0.619	0.085	0.143	0.109	0	0.504	0	-0.054	0.001
18849512	-0.004	0	0	0	-0.518	-0.52	-0.002	-0.105	0.096	0.627	0.091	0.143	0.108	0	0.456	0	-0.053	0.001
18849527	-0.004	0	0	0	-0.518	-0.52	-0.003	-0.099	0.048	0.631	0.094	0.143	0.106	0	0.192	0	-0.053	0.001
18849540	-0.004	0	0	0	-0.518	-0.52	-0.003	-0.092	0.048	0.635	0.099	0.144	0.1	0	0.024	0	-0.053	0.001
18849555	-0.006	0	0	0	-0.516	-0.518	-0.003	-0.079	0	0.641	0.106	0.144	0.094	0	-0.096	0	-0.046	0.001
18849569	-0.006	0	0	0	-0.514	-0.517	-0.003	-0.073	0	0.643	0.109	0.144	0.094	0	-0.096	0	-0.046	0.001
18849588	-0.006	0	0	0	-0.512	-0.515	-0.002	-0.06	0	0.648	0.114	0.143	0.066	0	-0.408	0	-0.039	0.001
18849603	-0.006	0	0	0	-0.511	-0.513	-0.002	-0.047	0	0.652	0.121	0.143	0.066	0	-0.408	0	-0.032	0.001
18849622	-0.004	0	0	0	-0.506	-0.509	0	-0.034	0.024	0.655	0.126	0.143	0.026	0	-0.815	0	-0.013	0.001
18849641	-0.004	0	0	0	-0.501	-0.503	0.003	-0.021	0.048	0.657	0.13	0.142	-0.01	0	-1.223	0	0.006	0.001
18849658	-0.004	0	0	0	-0.501	-0.503	0.005	-0.014	0.072	0.657	0.132	0.141	-0.038	0	-1.463	0	0.006	0.001
18849680	-0.006	0	0	0	-0.496	-0.498	0.005	0	0.072	0.658	0.139	0.142	-0.087	0	-1.655	0	0.02	0.001
18849694	-0.004	0	0	0	-0.49	-0.492	0.006	0.013	0.048	0.657	0.145	0.141	-0.087	0	-1.655	0	0.044	0.001
18849708	-0.004	0	0	0	-0.49	-0.492	0.006	0.02	0.048	0.657	0.148	0.141	-0.115	0	-1.631	0	0.044	0.001
18849723	-0.004	0	0	0	-0.486	-0.488	0.006	0.027	0.024	0.656	0.151	0.141	-0.136	0	-1.415	0	0.058	0.001
18849738	-0.006	0	0	0	-0.482	-0.484	0.006	0.041	0.024	0.653	0.157	0.14	-0.136	0	-1.415	0	0.069	0.001
18849754	-0.006	0	0	0	-0.481	-0.484	0.008	0.048	0.024	0.652	0.159	0.139	-0.139	0	-1.055	0	0.071	0.001
18849768	-0.006	0	0	0	-0.481	-0.484	0.008	0.061	0.024	0.648	0.164	0.138	-0.141	0	-0.767	0	0.072	0.001
18849782	-0.006	0	0	0	-0.481	-0.484	0.011	0.068	0.024	0.645	0.164	0.136	-0.13	0	-0.384	0	0.072	0.001
18849797	-0.006	0	0	0	-0.483	-0.485	0.012	0.075	0.048	0.642	0.166	0.135	-0.121	0	-0.12	0	0.066	0.001
18849812	-0.006	0	0	0	-0.484	-0.487	0.014	0.089	0.096	0.636	0.171	0.134	-0.121	0	-0.12	0	0.062	0.001
18849829	-0.006	0	0	0	-0.486	-0.489	0.015	0.095	0.096	0.633	0.175	0.135	-0.09	0	0.504	0	0.052	0.001
18849843	-0.006	0	0	0	-0.488	-0.491	0.021	0.108	0.12	0.626	0.18	0.134	-0.09	0	0.504	0	0.046	0.001
18849857	-0.006	0	0	0	-0.493	-0.496	0.028	0.114	0.144	0.622	0.177	0.131	-0.046	0	0.911	0	0.03	0.001
18849872	-0.006	0	0	0	-0.495	-0.497	0.035	0.127	0.216	0.613	0.178	0.128	-0.046	0	0.911	0	0.024	0.001
18849885	-0.006	0	0	0	-0.499	-0.502	0.038	0.134	0.288	0.608	0.174	0.125	-0.003	0	1.223	0	0.01	0.001
18849899	-0.006	0	0	0	-0.501	-0.503	0.041	0.14	0.312	0.603	0.174	0.123	-0.003	0	1.223	0	0.003	0.001
18849914	-0.004	0	0	0	-0.507	-0.509	0.041	0.152	0.312	0.592	0.177	0.122	0.028	0	1.343	0	-0.013	0
18849929	-0.004	0	0	0	-0.507	-0.509	0.045	0.158	0.288	0.587	0.177	0.12	0.048	0	1.367	0	-0.013	0
18849945	-0.006	0	0	0	-0.508	-0.511	0.051	0.17	0.24	0.574	0.176	0.116	0.051	0	1.199	0	-0.025	0
18849959	-0.004	0	0	0	-0.51	-0.512	0.054	0.176	0.24	0.568	0.179	0.116	0.051	0	1.199	0	-0.025	0
18849973	-0.004	0	0	0	-0.51	-0.512	0.054	0.187	0.168	0.555	0.181	0.114	0.048	0	0.815	0	-0.023	0
18849989	-0.004	0	0	0	-0.509	-0.511	0.054	0.193	0.168	0.549	0.183	0.114	0.043	0	0.528	0	-0.021	0
18850003	-0.004	0	0	0	-0.509	-0.511	0.052	0.198	0.096	0.542	0.186	0.114	0.03	0	-0.048	0	-0.021	0
18850017	-0.004	0	0	0	-0.507	-0.509	0.052	0.209	0.072	0.526	0.193	0.114	0.03	0	-0.048	0	-0.014	0
18850033	-0.004	0	0	0	-0.505	-0.507	0.052	0.215	0.072	0.519	0.196	0.114	0.014	0	-0.36	0	-0.006	0
18850048	-0.004	0	0	0	-0.504	-0.506	0.052	0.225	0	0.502	0.201	0.114	0.007	0	-0.504	0	-0.002	0.001
18850064	-0.006	0	0	0	-0.504	-0.506	0.052	0.23	0	0.494	0.204	0.114	-0.001	0	-0.552	0	-0.002	0.001
18850079	-0.006	0	0	0	-0.501	-0.504	0.052	0.241	0	0.477	0.209	0.115	-0.007	0	-0.528	0	0.002	0.001
18850097	-0.006	0	0	0	-0.5	-0.503	0.052	0.25	0	0.459	0.213	0.114	-0.007	0	-0.528	0	0.005	0.001
18850112	-0.006	0	0	0	-0.499	-0.502	0.052	0.254	0	0.45	0.215	0.114	-0.015	0	-0.384	0	0.009	0.001
18850128	-0.004	0	0	0	-0.5	-0.502	0.054	0.263	0	0.432	0.218	0.113	-0.017	0	-0.312	0	0.01	0.001
18850142	-0.004	0	0	0	-0.5	-0.502	0.054	0.268	0	0.422	0.221	0.113	-0.017	0	-0.312	0	0.01	0.001
18850156	-0.006	0	0	0	-0.5	-0.502	0.054	0.272	0	0.412	0.223	0.113	-0.02	0	-0.144	0	0.01	0.001
18850171	-0.006	0	0	0	-0.498	-0.501	0.054	0.281	0	0.391	0.227	0.113	-0.02	0	-0.144	0	0.012	0.001
18850185	-0.006	0	0	0	-0.498	-0.501	0.054	0.284	0	0.381	0.229	0.113	-0.02	0	-0.072	0	0.012	0.001
18850199	-0.006	0	0	0	-0.498	-0.501	0.054	0.292	0	0.36	0.233	0.113	-0.021	0	-0.048	0	0.012	0.001
18850215	-0.004	0	0	0	-0.5	-0.502	0.054	0.296	0	0.349	0.234	0.113	-0.021	0	-0.024	0	0.012	0.001
18850229	-0.004	0	0	0	-0.5	-0.502	0.052	0.303	0	0.328	0.239	0.114	-0.021	0	-0.024	0	0.012	0.001
18850245	-0.006	0	0	0	-0.5	-0.502	0.052	0.306	0	0.316	0.241	0.114	-0.024	0	-0.024	0	0.012	0.001
18850257	-0.006	0	0	0	-0.498	-0.501	0.054	0.309	0	0.305	0.241	0.113	-0.026	0	-0.048	0	0.014	0.001
18850273	-0.006	0	0	0	-0.497	-0.5	0.054	0.315	0	0.283	0.244	0.113	-0.026	0	-0.048	0	0.015	0.001
18850289	-0.004	0	0	0	-0.497	-0.5	0.054	0.318	0	0.272	0.245	0.113	-0.029	0	-0.096	0	0.016	0.001
18850304	-0.006	0	0	0	-0.496	-0.499	0.052	0.323	0	0.248	0.248	0.113	-0.035	0	-0.144	0	0.019	0.001
18850318	-0.006	0	0	0	-0.496	-0.499	0.052	0.326	0	0.236	0.251	0.114	-0.044	0	-0.192	0	0.019	0.001
18850332	-0.004	0	0	0	-0.496	-0.498	0.054	0.33	0	0.212	0.252	0.113	-0.047	0	-0.24	0	0.025	0.001
18850347	-0.004	0	0	0	-0.495	-0.497	0.054	0.333	0	0.2	0.253	0.113	-0.052	0	-0.24	0	0.028	0.001
18850362	-0.006	0	0	0	-0.493	-0.495	0.052	0.336	0	0.176	0.256	0.114	-0.059	0	-0.312	0	0.032	0.001
18850379	-0.006	0	0	0	-0.493	-0.495	0.054	0.338	0	0.164	0.255	0.113	-0.059	0	-0.312	0	0.032	0.001
18850392	-0.004	0	0	0	-0.492	-0.495	0.054	0.34	0	0.152	0.256	0.113	-0.064	0	-0.336	0	0.034	0.001
18850407	-0.004	0	0	0	-0.492	-0.494	0.054	0.343	0	0.127	0.257	0.113	-0.073	0	-0.36	0	0.038	0.001
18850425	-0.004	0	0	0	-0.492	-0.494	0.052	0.345	0	0.101	0.26	0.114	-0.075	0	-0.336	0	0.039	0.001
18850442	-0.004	0	0	0	-0.492	-0.494	0.052	0.346	0	0.088	0.261	0.114	-0.075	0	-0.288	0	0.039	0.001
18850459	-0.004	0	0	0	-0.492	-0.494	0.052	0.348	0	0.062	0.261	0.114	-0.075	0	-0.144	0	0.039	0.001
18850475	-0.006	0	0	0	-0.49	-0.493	0.052	0.348	0	0.05	0.262	0.114	-0.075	0	-0.144	0	0.04	0.001
18850490	-0.004	0	0	0	-0.492	-0.494	0.054	0.349	0	0.024	0.26	0.113	-0.075	0	-0.024	0	0.039	0.001
18850507	-0.004	0	0	0	-0.492	-0.494	0.054	0.349	0	0.011	0.261	0.113	-0.075	0	-0.024	0	0.039	0.001
18850524	-0.006	0	0	0	-0.49	-0.493	0.052	0.349	0	-0.015	0.26	0.113	-0.075	0	0	0	0.04	0.001
18850539	-0.006	0	0	0	-0.49	-0.493	0.052	0.348	0	-0.04	0.262	0.114	-0.075	0	0	0	0.04	0.001
18850554	-0.006	0	0	0	-0.49	-0.493	0.052	0.348	0	-0.052	0.262	0.114	-0.075	0	0	0	0.04	0.001
18850567	-0.006	0	0	0	-0.49	-0.493	0.054	0.347	0	-0.064	0.261	0.114	-0.075	0	0	0	0.04	0.001
18850584	-0.006	0	0	0	-0.49	-0.493	0.052	0.346	0	-0.09	0.26	0.114	-0.075	0	0	0	0.04	0.001
18850601	-0.006	0	0	0	-0.49	-0.493	0.054	0.344	0	-0.115	0.259	0.114	-0.075	0	0	0	0.04	0.001
18850615	-0.004	0	0	0	-0.492	-0.494	0.054	0.343	0	-0.127	0.257	0.113	-0.075	0	0	0	0.039	0.001
18850630	-0.006	0	0	0	-0.49	-0.493	0.052	0.34	0	-0.151	0.257	0.114	-0.075	0	0	0	0.04	0.001
18850644	-0.004	0	0	0	-0.492	-0.494	0.052	0.338	0	-0.163	0.257	0.114	-0.076	0	0	0	0.04	0.001
18850658	-0.004	0	0	0	-0.492	-0.494	0.052	0.336	0	-0.175	0.256	0.114	-0.076	0	0	0	0.04	0.001
18850673	-0.006	0	0	0	-0.49	-0.493	0.052	0.333	0	-0.2	0.254	0.114	-0.075	0	0	0	0.04	0.001
18850688	-0.006	0	0	0	-0.49	-0.493	0.052	0.33	0	-0.212	0.253	0.114	-0.075	0	0	0	0.04	0.001
18850707	-0.004	0	0	0	-0.49	-0.493	0.052	0.326	0	-0.235	0.251	0.114	-0.075	0	0	0	0.04	0.001
18850725	-0.004	0	0	0	-0.492	-0.494	0.052	0.321	0	-0.258	0.248	0.114	-0.075	0	0	0	0.039	0.001
18850742	-0.006	0	0	0	-0.49	-0.493	0.052	0.316	0	-0.281	0.245	0.114	-0.078	0	-0.024	0	0.041	0.001
18850759	-0.006	0	0	0	-0.49	-0.492	0.052	0.313	0	-0.292	0.244	0.114	-0.081	0	-0.048	0	0.043	0.001
18850774	-0.006	0	0	0	-0.489	-0.492	0.052	0.307	0	-0.314	0.241	0.114	-0.082	0	-0.096	0	0.043	0.001
18850788	-0.004	0	0	0	-0.491	-0.493	0.052	0.303	0	-0.326	0.239	0.114	-0.082	0	-0.072	0	0.043	0.001
18850804	-0.004	0	0	0	-0.491	-0.493	0.052	0.296	0	-0.348	0.236	0.114	-0.082	0	-0.072	0	0.043	0.001
18850818	-0.004	0	0	0	-0.491	-0.493	0.052	0.293	0	-0.359	0.234	0.114	-0.084	0	-0.048	0	0.044	0.001
18850833	-0.004	0	0	0	-0.491	-0.493	0.052	0.285	0	-0.379	0.23	0.114	-0.084	0	-0.048	0	0.044	0.001
18850848	-0.006	0	0	0	-0.491	-0.493	0.052	0.281	0	-0.389	0.228	0.114	-0.084	0	-0.024	0	0.044	0.001
18850864	-0.006	0	0	0	-0.489	-0.492	0.052	0.273	0	-0.409	0.224	0.114	-0.084	0	-0.024	0	0.044	0.001
18850878	-0.004	0	0	0	-0.491	-0.493	0.052	0.269	0	-0.42	0.222	0.114	-0.082	0	0	0	0.044	0.001
18850892	-0.004	0	0	0	-0.491	-0.493	0.052	0.265	0	-0.429	0.22	0.114	-0.082	0	0	0	0.043	0.001
18850907	-0.004	0	0	0	-0.492	-0.494	0.052	0.255	0	-0.45	0.215	0.114	-0.078	0	0.048	0	0.041	0.001
18850922	-0.004	0	0	0	-0.492	-0.494	0.052	0.25	0	-0.458	0.213	0.114	-0.075	0	0.096	0	0.041	0.001
18850937	-0.006	0	0	0	-0.49	-0.493	0.052	0.241	0	-0.477	0.208	0.114	-0.075	0	0.096	0	0.039	0.001
18850951	-0.004	0	0	0	-0.493	-0.495	0.052	0.236	0	-0.485	0.206	0.114	-0.067	0	0.168	0	0.035	0.001
18850966	-0.006	0	0	0	-0.493	-0.495	0.052	0.226	0	-0.502	0.201	0.114	-0.059	0	0.24	0	0.032	0.001
18850981	-0.006	0	0	0	-0.493	-0.496	0.054	0.221	0	-0.51	0.197	0.113	-0.055	0	0.264	0	0.029	0.001
18850995	-0.004	0	0	0	-0.495	-0.497	0.052	0.216	0	-0.517	0.194	0.113	-0.055	0	0.264	0	0.029	0.001
18851009	-0.004	0	0	0	-0.496	-0.498	0.052	0.205	0	-0.533	0.19	0.114	-0.047	0	0.312	0	0.025	0.001
18851024	-0.004	0	0	0	-0.496	-0.499	0.052	0.199	0	-0.54	0.188	0.114	-0.044	0	0.312	0	0.023	0.001
18851039	-0.006	0	0	0	-0.495	-0.498	0.052	0.188	0	-0.555	0.182	0.114	-0.044	0	0.264	0	0.024	0.001
18851054	-0.006	0	0	0	-0.495	-0.498	0.054	0.182	0	-0.561	0.177	0.113	-0.044	0	0.264	0	0.024	0.001
18851067	-0.004	0	0	0	-0.496	-0.498	0.052	0.176	0	-0.568	0.174	0.113	-0.052	0	0.024	0	0.025	0.001
18851084	-0.004	0	0	0	-0.495	-0.497	0.052	0.165	0	-0.58	0.17	0.114	-0.052	0	0.024	0	0.027	0.001
18851103	-0.004	0	0	0	-0.494	-0.496	0.054	0.153	0	-0.592	0.163	0.113	-0.063	0	-0.192	0	0.033	0.001
18851117	-0.006	0	0	0	-0.492	-0.495	0.054	0.147	0	-0.597	0.16	0.113	-0.063	0	-0.192	0	0.033	0.001
18851133	-0.006	0	0	0	-0.491	-0.494	0.052	0.135	0	-0.607	0.155	0.114	-0.069	0	-0.264	0	0.036	0.001
18851149	-0.004	0	0	0	-0.493	-0.495	0.052	0.123	0	-0.616	0.149	0.114	-0.069	0	-0.24	0	0.036	0.001
18851163	-0.004	0	0	0	-0.493	-0.495	0.054	0.116	0	-0.621	0.144	0.113	-0.069	0	-0.192	0	0.036	0.001
18851179	-0.006	0	0	0	-0.493	-0.495	0.054	0.11	0	-0.625	0.141	0.113	-0.067	0	-0.096	0	0.036	0.001
18851195	-0.006	0	0	0	-0.492	-0.494	0.054	0.096	0	-0.632	0.134	0.113	-0.067	0	-0.048	0	0.035	0.001
18851209	-0.006	0	0	0	-0.492	-0.494	0.052	0.09	0	-0.636	0.131	0.113	-0.067	0	0	0	0.035	0.001
18851224	-0.006	0	0	0	-0.492	-0.494	0.054	0.077	0	-0.642	0.124	0.113	-0.067	0	0	0	0.035	0.001
18851239	-0.006	0	0	0	-0.492	-0.494	0.054	0.07	0	-0.645	0.121	0.113	-0.067	0	0	0	0.035	0.001
18851254	-0.004	0	0	0	-0.491	-0.494	0.052	0.063	0	-0.647	0.118	0.113	-0.069	0	0	0	0.036	0.001
18851267	-0.004	0	0	0	-0.493	-0.495	0.052	0.049	0	-0.651	0.112	0.114	-0.07	0	-0.024	0	0.036	0.001
18851282	-0.004	0	0	0	-0.491	-0.494	0.052	0.043	0	-0.653	0.109	0.114	-0.07	0	-0.048	0	0.037	0.001
18851297	-0.004	0	0	0	-0.493	-0.495	0.052	0.03	0	-0.656	0.103	0.114	-0.07	0	-0.048	0	0.036	0.001
18851311	-0.006	0	0	0	-0.493	-0.495	0.052	0.023	0	-0.657	0.099	0.114	-0.067	0	0	0	0.035	0.001
18851326	-0.006	0	0	0	-0.492	-0.495	0.052	0.01	0	-0.658	0.093	0.114	-0.063	0	0.024	0	0.033	0.001
18851340	-0.004	0	0	0	-0.494	-0.496	0.052	0.004	0	-0.658	0.09	0.114	-0.058	0	0.096	0	0.032	0.001
18851354	-0.006	0	0	0	-0.493	-0.496	0.052	-0.01	0	-0.658	0.083	0.114	-0.058	0	0.096	0	0.03	0.001
18851368	-0.004	0	0	0	-0.494	-0.497	0.052	-0.017	0	-0.657	0.079	0.114	-0.05	0	0.192	0	0.026	0.001
18851387	-0.004	0	0	0	-0.497	-0.499	0.052	-0.031	0	-0.655	0.073	0.114	-0.043	0	0.264	0	0.022	0.001
18851401	-0.004	0	0	0	-0.497	-0.499	0.054	-0.038	0	-0.654	0.067	0.113	-0.038	0	0.288	0	0.022	0.001
18851416	-0.006	0	0	0	-0.497	-0.499	0.054	-0.045	0	-0.652	0.064	0.113	-0.038	0	0.288	0	0.02	0.001
18851431	-0.004	0	0	0	-0.496	-0.499	0.054	-0.059	0	-0.649	0.057	0.113	-0.036	0	0.312	0	0.019	0.001
18851446	-0.004	0	0	0	-0.497	-0.5	0.054	-0.065	0	-0.646	0.054	0.113	-0.036	0	0.312	0	0.019	0.001
18851462	-0.004	0	0	0	-0.498	-0.5	0.054	-0.079	0	-0.641	0.047	0.113	-0.035	0	0.12	0	0.018	0.001
18851477	-0.004	0	0	0	-0.498	-0.5	0.054	-0.086	0	-0.638	0.044	0.113	-0.035	0	0.12	0	0.018	0.001
18851494	-0.004	0	0	0	-0.497	-0.5	0.054	-0.098	0	-0.631	0.037	0.113	-0.036	0	0.024	0	0.019	0.001
18851513	-0.004	0	0	0	-0.497	-0.5	0.054	-0.112	0	-0.623	0.03	0.113	-0.036	0	0	0	0.019	0.001
18851531	-0.004	0	0	0	-0.497	-0.5	0.054	-0.118	0	-0.619	0.027	0.113	-0.036	0	0	0	0.019	0.001
18851552	-0.004	0	0	0	-0.497	-0.5	0.057	-0.131	0	-0.61	0.018	0.112	-0.036	0	0	0	0.019	0.001
18851567	-0.006	0	0	0	-0.497	-0.5	0.057	-0.143	0	-0.6	0.011	0.112	-0.036	0	0	0	0.019	0.001
18851582	-0.006	0	0	0	-0.496	-0.499	0.063	-0.149	0.072	-0.595	0.002	0.108	-0.036	0	0	0	0.019	0.001
18851600	-0.006	0	0	0	-0.496	-0.499	0.072	-0.161	0.168	-0.584	-0.014	0.103	-0.036	0	0	0	0.019	0.001
18851615	-0.006	0	0	0	-0.495	-0.498	0.084	-0.173	0.288	-0.572	-0.032	0.096	-0.04	0	0	0	0.02	0.001
18851629	-0.004	0	0	0	-0.497	-0.499	0.097	-0.178	0.432	-0.566	-0.035	0.096	-0.04	0	0	0	0.02	0.001
18851642	-0.004	0	0	0	-0.497	-0.499	0.103	-0.184	0.48	-0.559	-0.051	0.09	-0.04	0	-0.024	0	0.02	0.001
18851657	-0.004	0	0	0	-0.496	-0.499	0.103	-0.195	0.48	-0.546	-0.063	0.086	-0.041	0	-0.048	0	0.021	0.001
18851671	-0.006	0	0	0	-0.495	-0.498	0.112	-0.201	0.504	-0.538	-0.075	0.081	-0.047	0	-0.072	0	0.021	0.001
18851684	-0.006	0	0	0	-0.494	-0.497	0.114	-0.206	0.456	-0.531	-0.078	0.081	-0.047	0	-0.072	0	0.024	0.002
18851700	-0.006	0	0	0	-0.493	-0.496	0.12	-0.217	0.36	-0.515	-0.085	0.08	-0.064	0	-0.24	0	0.029	0.002
18851715	-0.006	0	0	0	-0.492	-0.495	0.123	-0.223	0.312	-0.507	-0.094	0.077	-0.064	0	-0.24	0	0.033	0.002
18851730	-0.004	0	0	0	-0.492	-0.494	0.133	-0.232	0.312	-0.491	-0.103	0.075	-0.076	0	-0.408	0	0.039	0.002
18851746	-0.004	0	0	0	-0.491	-0.493	0.133	-0.237	0.312	-0.482	-0.116	0.069	-0.084	0	-0.48	0	0.043	0.002
18851760	-0.004	0	0	0	-0.491	-0.493	0.14	-0.247	0.336	-0.464	-0.128	0.066	-0.093	0	-0.528	0	0.043	0.002
18851775	-0.004	0	0	0	-0.489	-0.491	0.141	-0.252	0.312	-0.456	-0.132	0.065	-0.096	0	-0.48	0	0.048	0.002
18851793	-0.004	0	0	0	-0.489	-0.491	0.143	-0.261	0.24	-0.437	-0.138	0.064	-0.098	0	-0.408	0	0.05	0.003
18851811	-0.004	0	0	0	-0.489	-0.491	0.143	-0.269	0.144	-0.418	-0.142	0.064	-0.098	0	-0.408	0	0.05	0.003
18851827	-0.006	0	0	0	-0.489	-0.491	0.146	-0.274	0.096	-0.408	-0.145	0.064	-0.098	0	-0.12	0	0.05	0.003
18851845	-0.006	0	0	0	-0.487	-0.49	0.146	-0.282	0.096	-0.387	-0.152	0.062	-0.098	0	-0.12	0	0.05	0.003
18851858	-0.006	0	0	0	-0.487	-0.49	0.158	-0.286	0.168	-0.377	-0.164	0.057	-0.095	0	0	0	0.05	0.003
18851873	-0.006	0	0	0	-0.488	-0.491	0.158	-0.293	0.168	-0.356	-0.171	0.055	-0.092	0	0.048	0	0.047	0.003
18851886	-0.006	0	0	0	-0.49	-0.492	0.17	-0.297	0.288	-0.346	-0.172	0.055	-0.087	0	0.096	0	0.047	0.003
18851901	-0.006	0	0	0	-0.488	-0.491	0.179	-0.304	0.336	-0.323	-0.199	0.043	-0.087	0	0.096	0	0.045	0.003
18851915	-0.006	0	0	0	-0.488	-0.491	0.187	-0.307	0.456	-0.313	-0.2	0.043	-0.087	0	0.12	0	0.045	0.003
18851929	-0.006	0	0	0	-0.488	-0.491	0.187	-0.31	0.456	-0.302	-0.21	0.039	-0.087	0	0.12	0	0.045	0.003
18851944	-0.006	0	0	0	-0.488	-0.491	0.196	-0.316	0.432	-0.278	-0.219	0.036	-0.087	0	0.072	0	0.045	0.003
18851958	-0.006	0	0	0	-0.488	-0.491	0.196	-0.319	0.432	-0.267	-0.224	0.034	-0.086	0	0.048	0	0.045	0.003
18851973	-0.006	0	0	0	-0.489	-0.492	0.196	-0.324	0.312	-0.244	-0.227	0.034	-0.078	0	0.048	0	0.044	0.003
18851987	-0.004	0	0	0	-0.491	-0.494	0.196	-0.327	0.264	-0.233	-0.228	0.034	-0.078	0	0.048	0	0.04	0.003
18852000	-0.006	0	0	0	-0.491	-0.494	0.196	-0.329	0.096	-0.221	-0.229	0.034	-0.072	0	0.168	0	0.04	0.003
18852015	-0.006	0	0	0	-0.491	-0.494	0.196	-0.333	0.096	-0.196	-0.231	0.034	-0.067	0	0.192	0	0.035	0.003
18852031	-0.006	0	0	0	-0.491	-0.494	0.196	-0.335	0.024	-0.184	-0.232	0.034	-0.061	0	0.288	0	0.035	0.003
18852045	-0.006	0	0	0	-0.493	-0.496	0.196	-0.339	0	-0.159	-0.233	0.034	-0.056	0	0.312	0	0.029	0.002
18852059	-0.006	0	0	0	-0.493	-0.496	0.196	-0.34	0	-0.147	-0.234	0.034	-0.056	0	0.312	0	0.029	0.002
18852073	-0.006	0	0	0	-0.494	-0.497	0.196	-0.343	0	-0.123	-0.235	0.034	-0.047	0	0.312	0	0.024	0.002
18852090	-0.006	0	0	0	-0.495	-0.498	0.196	-0.344	0	-0.111	-0.236	0.034	-0.044	0	0.336	0	0.023	0.002
18852107	-0.006	0	0	0	-0.495	-0.498	0.196	-0.346	0	-0.086	-0.237	0.034	-0.026	0	0.36	0	0.023	0.002
18852123	-0.004	0	0	0	-0.5	-0.502	0.196	-0.348	0	-0.062	-0.237	0.035	-0.02	0	0.408	0	0.01	0.001
18852139	-0.004	0	0	0	-0.5	-0.502	0.196	-0.348	0	-0.049	-0.238	0.035	-0.015	0	0.432	0	0.01	0.001
18852153	-0.006	0	0	0	-0.501	-0.503	0.196	-0.349	0	-0.036	-0.238	0.035	-0.015	0	0.432	0	0.008	0.001
18852167	-0.004	0	0	0	-0.502	-0.504	0.196	-0.349	0	-0.01	-0.238	0.035	-0.004	0	0.456	0	0.002	0.001
18852183	-0.006	0	0	0	-0.503	-0.505	0.196	-0.349	0	0.003	-0.238	0.035	0.002	0	0.432	0	-0.001	0.001
18852197	-0.006	0	0	0	-0.502	-0.504	0.196	-0.349	0	0.029	-0.238	0.035	0.003	0	0.384	0	-0.002	0.001
18852212	-0.006	0	0	0	-0.502	-0.504	0.196	-0.348	0	0.041	-0.238	0.035	0	0	0.264	0	-0.002	0.001
18852227	-0.006	0	0	0	-0.501	-0.504	0.196	-0.347	0	0.066	-0.237	0.034	0.002	0	0.144	0	-0.001	0.001
18852242	-0.006	0	0	0	-0.501	-0.504	0.198	-0.347	0	0.078	-0.237	0.034	0.002	0	0.144	0	-0.001	0.001
18852256	-0.006	0	0	0	-0.5	-0.503	0.198	-0.345	0	0.103	-0.238	0.034	-0.006	0	0	0	0.003	0.001
18852272	-0.006	0	0	0	-0.499	-0.502	0.196	-0.344	0	0.115	-0.236	0.034	-0.017	0	-0.144	0	0.008	0.001
18852288	-0.006	0	0	0	-0.498	-0.501	0.196	-0.341	0	0.139	-0.234	0.034	-0.023	0	-0.24	0	0.012	0.001
18852302	-0.006	0	0	0	-0.498	-0.501	0.196	-0.34	0	0.153	-0.234	0.034	-0.029	0	-0.36	0	0.012	0.001
18852315	-0.006	0	0	0	-0.497	-0.5	0.196	-0.338	0	0.165	-0.233	0.034	-0.032	0	-0.384	0	0.015	0.002
18852331	-0.006	0	0	0	-0.496	-0.499	0.196	-0.334	0	0.189	-0.231	0.034	-0.032	0	-0.384	0	0.016	0.002
18852345	-0.006	0	0	0	-0.496	-0.499	0.196	-0.332	0	0.201	-0.23	0.034	-0.032	0	-0.288	0	0.016	0.002
18852359	-0.006	0	0	0	-0.497	-0.5	0.196	-0.328	0	0.224	-0.228	0.034	-0.029	0	-0.144	0	0.015	0.002
18852374	-0.006	0	0	0	-0.497	-0.5	0.196	-0.326	0	0.237	-0.227	0.034	-0.027	0	-0.072	0	0.014	0.002
18852390	-0.006	0	0	0	-0.497	-0.5	0.196	-0.32	0	0.262	-0.224	0.034	-0.029	0	0.024	0	0.015	0.002
18852405	-0.006	0	0	0	-0.497	-0.5	0.196	-0.317	0	0.275	-0.223	0.034	-0.027	0	0.024	0	0.014	0.002
18852418	-0.006	0	0	0	-0.497	-0.5	0.196	-0.314	0	0.286	-0.221	0.034	-0.027	0	0.024	0	0.014	0.002
18852432	-0.006	0	0	0	-0.497	-0.5	0.196	-0.311	0	0.298	-0.22	0.034	-0.029	0	0.024	0	0.015	0.002
18852446	-0.006	0	0	0	-0.497	-0.5	0.196	-0.305	0	0.321	-0.216	0.034	-0.026	0	0	0	0.013	0.002
18852463	-0.006	0	0	0	-0.497	-0.5	0.196	-0.301	0	0.332	-0.215	0.034	-0.026	0	0	0	0.013	0.002
18852477	-0.006	0	0	0	-0.498	-0.501	0.196	-0.295	0	0.353	-0.211	0.034	-0.023	0	0.024	0	0.012	0.001
18852491	-0.006	0	0	0	-0.498	-0.501	0.196	-0.291	0	0.364	-0.209	0.034	-0.023	0	0.048	0	0.012	0.001
18852504	-0.006	0	0	0	-0.497	-0.5	0.196	-0.283	0	0.385	-0.206	0.034	-0.026	0	0.048	0	0.013	0.002
18852517	-0.006	0	0	0	-0.497	-0.5	0.196	-0.279	0	0.395	-0.204	0.034	-0.027	0	0.024	0	0.014	0.002
18852532	-0.006	0	0	0	-0.497	-0.5	0.196	-0.275	0	0.405	-0.202	0.034	-0.029	0	0	0	0.014	0.002
18852548	-0.004	0	0	0	-0.499	-0.501	0.196	-0.267	0	0.425	-0.197	0.034	-0.029	0	-0.048	0	0.015	0.001
18852563	-0.006	0	0	0	-0.497	-0.5	0.196	-0.262	0	0.434	-0.195	0.034	-0.029	0	-0.048	0	0.015	0.002
18852584	-0.006	0	0	0	-0.496	-0.499	0.196	-0.253	0	0.453	-0.191	0.034	-0.035	0	-0.072	0	0.017	0.002
18852606	-0.006	0	0	0	-0.496	-0.499	0.196	-0.244	0	0.471	-0.186	0.034	-0.035	0	-0.072	0	0.018	0.002
18852624	-0.006	0	0	0	-0.495	-0.498	0.196	-0.233	0	0.49	-0.181	0.034	-0.041	0	-0.12	0	0.021	0.002
18852639	-0.006	0	0	0	-0.495	-0.498	0.198	-0.223	0	0.506	-0.177	0.033	-0.044	0	-0.168	0	0.023	0.002
18852653	-0.006	0	0	0	-0.495	-0.498	0.196	-0.218	0	0.514	-0.173	0.034	-0.044	0	-0.168	0	0.023	0.002
18852669	-0.006	0	0	0	-0.495	-0.498	0.196	-0.207	0	0.53	-0.168	0.034	-0.044	0	-0.12	0	0.023	0.002
18852684	-0.006	0	0	0	-0.495	-0.498	0.196	-0.202	0	0.537	-0.165	0.034	-0.044	0	-0.12	0	0.023	0.002
18852698	-0.006	0	0	0	-0.495	-0.498	0.198	-0.196	0	0.544	-0.162	0.034	-0.044	0	-0.048	0	0.023	0.002
18852713	-0.006	0	0	0	-0.495	-0.498	0.198	-0.185	0	0.558	-0.158	0.033	-0.043	0	-0.024	0	0.022	0.002
18852728	-0.006	0	0	0	-0.495	-0.498	0.198	-0.179	0	0.565	-0.155	0.033	-0.044	0	0	0	0.022	0.002
18852742	-0.006	0	0	0	-0.495	-0.498	0.199	-0.168	0	0.577	-0.151	0.033	-0.044	0	0	0	0.023	0.002
18852757	-0.006	0	0	0	-0.495	-0.498	0.199	-0.162	0.024	0.583	-0.148	0.033	-0.041	0	0	0	0.023	0.002
18852772	-0.006	0	0	0	-0.495	-0.498	0.199	-0.15	0.024	0.594	-0.142	0.033	-0.041	0	0	0	0.022	0.002
18852785	-0.006	0	0	0	-0.496	-0.499	0.199	-0.144	0.024	0.599	-0.139	0.033	-0.03	0	0.096	0	0.019	0.002
18852800	-0.006	0	0	0	-0.497	-0.5	0.199	-0.132	0.024	0.609	-0.133	0.033	-0.03	0	0.096	0	0.016	0.002
18852817	-0.006	0	0	0	-0.498	-0.501	0.207	-0.126	0.024	0.614	-0.133	0.031	-0.02	0	0.24	0	0.011	0.001
18852831	-0.006	0	0	0	-0.499	-0.502	0.207	-0.113	0.024	0.622	-0.132	0.028	-0.017	0	0.312	0	0.009	0.001
18852846	-0.006	0	0	0	-0.499	-0.501	0.218	-0.107	0.168	0.626	-0.14	0.022	-0.007	0	0.36	0	0.009	0.001
18852864	-0.006	0	0	0	-0.5	-0.503	0.224	-0.094	0.336	0.634	-0.14	0.019	-0.007	0	0.36	0	0.004	0.001
18852882	-0.006	0	0	0	-0.5	-0.503	0.241	-0.087	0.456	0.637	-0.137	0.019	-0.001	0	0.312	0	0.002	0.001
18852902	-0.006	0	0	0	-0.501	-0.503	0.241	-0.068	0.456	0.645	-0.145	0.01	-0.001	0	0.312	0	0.001	0.001
18852919	-0.006	0	0	0	-0.5	-0.503	0.265	-0.062	0.6	0.648	-0.16	0	-0.001	0	0.144	0	0.001	0.001
18852933	-0.006	0	0	0	-0.5	-0.503	0.265	-0.049	0.6	0.652	-0.161	-0.004	-0.003	0	0.072	0	0.002	0.001
18852948	-0.006	0	0	0	-0.5	-0.503	0.285	-0.042	0.6	0.653	-0.176	-0.014	-0.004	0	0.024	0	0.003	0.001
18852963	-0.006	0	0	0	-0.5	-0.503	0.285	-0.029	0.6	0.656	-0.173	-0.015	-0.004	0	0	0	0.003	0.001
18852977	-0.006	0	0	0	-0.5	-0.503	0.295	-0.022	0.552	0.657	-0.179	-0.021	-0.003	0	-0.024	0	0.003	0.001
18852992	-0.006	0	0	0	-0.5	-0.503	0.295	-0.016	0.552	0.657	-0.176	-0.021	-0.003	0	-0.024	0	0.002	0.001
18853006	-0.006	0	0	0	-0.501	-0.504	0.304	-0.001	0.408	0.658	-0.175	-0.024	0.002	0	0	0	0	0.001
18853020	-0.006	0	0	0	-0.501	-0.504	0.304	0.005	0.408	0.658	-0.175	-0.026	0.003	0	0.072	0	0	0.001
18853034	-0.006	0	0	0	-0.502	-0.505	0.304	0.018	0.288	0.657	-0.168	-0.026	0.011	0	0.144	0	-0.005	0
18853050	-0.006	0	0	0	-0.502	-0.505	0.304	0.025	0.168	0.656	-0.165	-0.026	0.011	0	0.144	0	-0.005	0
18853065	-0.006	0	0	0	-0.504	-0.507	0.304	0.038	0.072	0.654	-0.158	-0.026	0.022	0	0.264	0	-0.01	0
18853080	-0.006	0	0	0	-0.504	-0.507	0.304	0.045	0.072	0.652	-0.155	-0.026	0.026	0	0.336	0	-0.01	0
18853099	-0.006	0	0	0	-0.505	-0.508	0.304	0.058	0	0.649	-0.148	-0.026	0.033	0	0.336	0	-0.013	0
18853113	-0.006	0	0	0	-0.506	-0.509	0.304	0.065	0	0.647	-0.145	-0.026	0.033	0	0.336	0	-0.016	-0.001
18853127	-0.006	0	0	0	-0.506	-0.509	0.304	0.078	0	0.641	-0.139	-0.026	0.036	0	0.264	0	-0.017	-0.001
18853141	-0.006	0	0	0	-0.506	-0.509	0.304	0.084	0	0.639	-0.135	-0.026	0.039	0	0.216	0	-0.017	-0.001
18853156	-0.006	0	0	0	-0.507	-0.509	0.304	0.091	0	0.635	-0.132	-0.026	0.045	0	0.216	0	-0.019	-0.001
18853169	-0.006	0	0	0	-0.509	-0.512	0.304	0.105	0	0.628	-0.125	-0.026	0.054	0	0.24	0	-0.027	-0.001
18853184	-0.006	0	0	0	-0.509	-0.512	0.31	0.112	0.048	0.623	-0.122	-0.026	0.057	0	0.312	0	-0.027	-0.001
18853198	-0.006	0	0	0	-0.509	-0.512	0.322	0.118	0.072	0.619	-0.125	-0.029	0.057	0	0.312	0	-0.029	-0.002
18853214	-0.006	0	0	0	-0.509	-0.512	0.334	0.131	0.288	0.61	-0.132	-0.036	0.056	0	0.264	0	-0.028	-0.002
18853228	-0.006	0	0	0	-0.509	-0.512	0.334	0.137	0.288	0.605	-0.141	-0.043	0.056	0	0.216	0	-0.028	-0.002
18853242	-0.006	0	0	0	-0.509	-0.512	0.344	0.15	0.48	0.594	-0.145	-0.048	0.056	0	0.072	0	-0.028	-0.002
18853256	-0.006	0	0	0	-0.508	-0.511	0.371	0.156	0.624	0.588	-0.171	-0.063	0.056	0	0.072	0	-0.027	-0.002
18853271	-0.006	0	0	0	-0.508	-0.511	0.387	0.162	0.815	0.583	-0.168	-0.063	0.054	0	0	0	-0.027	-0.002
18853285	-0.006	0	0	0	-0.508	-0.511	0.387	0.174	0.815	0.57	-0.178	-0.072	0.054	0	0	0	-0.027	-0.002
18853300	-0.006	0	0	0	-0.508	-0.511	0.413	0.18	0.863	0.564	-0.203	-0.086	0.054	0	0	0	-0.026	-0.002
18853315	-0.006	0	0	0	-0.508	-0.511	0.413	0.191	0.863	0.551	-0.197	-0.086	0.054	0	0	0	-0.026	-0.002
18853330	-0.006	0	0	0	-0.508	-0.511	0.413	0.196	0.863	0.544	-0.194	-0.086	0.053	0	-0.024	0	-0.026	-0.002
18853344	-0.006	0	0	0	-0.508	-0.51	0.413	0.207	0.863	0.53	-0.189	-0.086	0.053	0	-0.024	0	-0.026	-0.002
18853357	-0.006	0	0	0	-0.508	-0.51	0.413	0.212	0.863	0.522	-0.186	-0.086	0.053	0	-0.024	0	-0.026	-0.002
18853372	-0.006	0	0	0	-0.508	-0.51	0.502	0.218	1.175	0.515	-0.184	-0.086	0.037	0	-0.12	0	-0.026	-0.002
18853387	-0.006	0	0	0	-0.505	-0.508	0.515	0.228	1.103	0.498	-0.286	-0.143	0.037	0	-0.12	0	-0.017	-0.002
18853400	-0.004	0	0	0	-0.504	-0.506	0.515	0.234	1.103	0.489	-0.283	-0.142	0.02	0	-0.312	0	-0.009	-0.001
18853415	-0.004	0	0	0	-0.505	-0.507	0.522	0.243	0.863	0.472	-0.285	-0.146	0.02	0	-0.312	0	-0.009	-0.001
18853430	-0.004	0	0	0	-0.505	-0.507	0.522	0.248	0.863	0.463	-0.283	-0.146	0.02	0	-0.312	0	-0.009	-0.001
18853445	-0.004	0	0	0	-0.497	-0.499	0.522	0.257	0.863	0.445	-0.277	-0.145	-0.032	0	-0.935	0	0.017	0.003
18853459	-0.006	0	0	0	-0.496	-0.499	0.522	0.262	0.863	0.435	-0.275	-0.145	-0.032	0	-0.935	0	0.018	0.003
18853475	-0.006	0	0	0	-0.497	-0.499	0.508	0.266	0.192	0.426	-0.259	-0.138	-0.079	0	-1.199	0	0.018	0.003
18853489	-0.006	0	0	0	-0.487	-0.49	0.494	0.274	-0.216	0.407	-0.24	-0.13	-0.096	0	-1.271	0	0.051	0.007
18853502	-0.006	0	0	0	-0.487	-0.49	0.494	0.279	-0.216	0.396	-0.238	-0.13	-0.096	0	-1.271	0	0.051	0.007
18853516	-0.006	0	0	0	-0.487	-0.49	0.465	0.283	-0.647	0.386	-0.217	-0.12	-0.115	0	-1.247	0	0.051	0.007
18853531	-0.006	0	0	0	-0.484	-0.487	0.465	0.291	-0.647	0.364	-0.202	-0.115	-0.118	0	-1.055	0	0.062	0.008
18853545	-0.006	0	0	0	-0.484	-0.486	0.446	0.295	-0.767	0.353	-0.181	-0.105	-0.116	0	-0.719	0	0.062	0.008
18853559	-0.006	0	0	0	-0.484	-0.487	0.442	0.301	-0.743	0.332	-0.173	-0.103	-0.112	0	-0.384	0	0.061	0.008
18853573	-0.006	0	0	0	-0.485	-0.487	0.428	0.305	-0.719	0.321	-0.172	-0.103	-0.101	0	-0.12	0	0.059	0.008
18853594	-0.006	0	0	0	-0.486	-0.489	0.428	0.311	-0.719	0.298	-0.154	-0.095	-0.101	0	-0.12	0	0.054	0.007
18853609	-0.006	0	0	0	-0.486	-0.489	0.422	0.314	-0.647	0.286	-0.146	-0.092	-0.069	0	0.432	0	0.054	0.007
18853622	-0.006	0	0	0	-0.491	-0.494	0.4	0.32	-0.6	0.262	-0.12	-0.08	-0.036	0	0.815	0	0.037	0.005
18853635	-0.006	0	0	0	-0.495	-0.498	0.394	0.323	-0.552	0.251	-0.118	-0.079	-0.036	0	0.815	0	0.021	0.003
18853655	-0.004	0	0	0	-0.5	-0.503	0.387	0.328	-0.528	0.226	-0.1	-0.071	-0.013	0	1.055	0	0.008	0.001
18853672	-0.006	0	0	0	-0.51	-0.512	0.382	0.33	-0.432	0.215	-0.098	-0.07	0.065	0	1.703	0	-0.024	-0.002
18853690	-0.006	0	0	0	-0.51	-0.513	0.382	0.334	-0.432	0.19	-0.091	-0.067	0.065	0	1.703	0	-0.032	-0.003
18853705	-0.006	0	0	0	-0.52	-0.523	0.371	0.338	-0.312	0.166	-0.082	-0.063	0.131	0	2.086	0	-0.066	-0.006
18853721	-0.006	0	0	0	-0.52	-0.523	0.371	0.339	-0.312	0.154	-0.076	-0.06	0.166	0	2.206	0	-0.066	-0.006
18853734	-0.006	0	0	0	-0.525	-0.528	0.365	0.341	-0.288	0.142	-0.075	-0.061	0.194	0	2.206	0	-0.084	-0.008
18853751	-0.006	0	0	0	-0.529	-0.532	0.361	0.344	-0.288	0.115	-0.063	-0.055	0.204	0	2.062	0	-0.098	-0.009
18853766	-0.006	0	0	0	-0.531	-0.534	0.356	0.345	-0.288	0.103	-0.064	-0.056	0.221	0	1.751	0	-0.104	-0.009
18853780	-0.006	0	0	0	-0.533	-0.536	0.351	0.347	-0.288	0.076	-0.059	-0.055	0.221	0	1.751	0	-0.113	-0.01
18853797	-0.006	0	0	0	-0.532	-0.535	0.351	0.347	-0.288	0.064	-0.056	-0.054	0.217	0	1.055	0	-0.11	-0.01
18853811	-0.006	0	0	0	-0.529	-0.532	0.336	0.349	-0.312	0.036	-0.039	-0.046	0.198	0	0.48	0	-0.101	-0.008
18853824	-0.004	0	0	0	-0.528	-0.531	0.33	0.349	-0.336	0.024	-0.033	-0.042	0.183	0	0	0	-0.094	-0.008
18853844	-0.004	0	0	0	-0.523	-0.525	0.314	0.349	-0.456	-0.001	-0.015	-0.033	0.146	0	-0.624	0	-0.075	-0.006
18853857	-0.006	0	0	0	-0.522	-0.524	0.304	0.349	-0.528	-0.013	-0.015	-0.033	0.117	0	-1.055	0	-0.074	-0.006
18853872	-0.006	0	0	0	-0.517	-0.52	0.304	0.348	-0.528	-0.039	-0.003	-0.026	0.117	0	-1.055	0	-0.059	-0.004
18853886	-0.006	0	0	0	-0.509	-0.512	0.273	0.348	-0.743	-0.052	0.017	-0.014	0.06	0	-1.655	0	-0.029	-0.002
18853900	-0.006	0	0	0	-0.509	-0.512	0.273	0.347	-0.743	-0.064	0.031	-0.006	0.039	0	-1.942	0	-0.029	-0.001
18853914	-0.006	0	0	0	-0.506	-0.509	0.252	0.346	-0.839	-0.089	0.054	0.007	-0.018	0	-2.134	0	-0.018	-0.001
18853931	-0.006	0	0	0	-0.492	-0.495	0.239	0.344	-0.887	-0.113	0.067	0.015	-0.052	0	-2.23	0	0.029	0.003
18853950	-0.004	0	0	0	-0.492	-0.495	0.224	0.343	-0.911	-0.125	0.066	0.015	-0.081	0	-2.182	0	0.029	0.003
18853968	-0.006	0	0	0	-0.488	-0.491	0.224	0.34	-0.911	-0.15	0.081	0.023	-0.081	0	-2.182	0	0.044	0.003
18853988	-0.006	0	0	0	-0.483	-0.485	0.216	0.337	-0.6	-0.174	0.086	0.026	-0.124	0	-1.942	0	0.066	0.005
18854001	-0.006	0	0	0	-0.478	-0.481	0.216	0.335	-0.6	-0.187	0.083	0.024	-0.153	0	-1.727	0	0.081	0.005
18854015	-0.006	0	0	0	-0.477	-0.479	0.212	0.331	-0.36	-0.212	0.085	0.026	-0.168	0	-1.583	0	0.089	0.006
18854030	-0.006	0	0	0	-0.477	-0.48	0.207	0.328	-0.264	-0.223	0.089	0.029	-0.181	0	-1.319	0	0.089	0.006
18854044	-0.006	0	0	0	-0.475	-0.478	0.203	0.323	-0.24	-0.248	0.09	0.03	-0.184	0	-1.223	0	0.097	0.006
18854058	-0.006	0	0	0	-0.475	-0.478	0.198	0.321	-0.216	-0.259	0.094	0.033	-0.184	0	-1.223	0	0.097	0.006
18854073	-0.006	0	0	0	-0.475	-0.478	0.193	0.318	-0.24	-0.27	0.091	0.032	-0.184	0	-0.695	0	0.097	0.006
18854091	-0.006	0	0	0	-0.475	-0.478	0.193	0.313	-0.24	-0.293	0.093	0.034	-0.179	0	-0.552	0	0.094	0.006
18854106	-0.006	0	0	0	-0.475	-0.478	0.193	0.306	-0.24	-0.316	0.09	0.034	-0.179	0	-0.552	0	0.094	0.006
18854121	-0.006	0	0	0	-0.479	-0.482	0.16	0.303	-0.48	-0.327	0.115	0.048	-0.155	0	0.192	0	0.082	0.004
18854135	-0.006	0	0	0	-0.48	-0.483	0.16	0.296	-0.48	-0.348	0.122	0.054	-0.144	0	0.48	0	0.076	0.004
18854149	-0.006	0	0	0	-0.482	-0.484	0.137	0.293	-0.647	-0.358	0.144	0.066	-0.107	0	0.791	0	0.075	0.003
18854164	-0.006	0	0	0	-0.485	-0.488	0.127	0.289	-0.719	-0.369	0.153	0.072	-0.082	0	0.911	0	0.057	0.003
18854181	-0.006	0	0	0	-0.489	-0.491	0.1	0.281	-0.887	-0.39	0.15	0.073	-0.055	0	1.247	0	0.044	0.002
18854196	-0.006	0	0	0	-0.492	-0.495	0.087	0.277	-0.983	-0.401	0.178	0.089	-0.055	0	1.247	0	0.03	0.002
18854212	-0.006	0	0	0	-0.495	-0.498	0.087	0.268	-0.983	-0.421	0.187	0.096	-0.032	0	1.319	0	0.018	0.001
18854226	-0.006	0	0	0	-0.497	-0.5	0.055	0.263	-1.055	-0.432	0.218	0.114	-0.018	0	1.271	0	0.011	0.001
18854241	-0.004	0	0	0	-0.498	-0.5	0.032	0.254	-1.127	-0.451	0.237	0.127	-0.018	0	1.271	0	0.01	0.001
18854256	-0.006	0	0	0	-0.497	-0.5	0.015	0.249	-1.151	-0.461	0.252	0.135	-0.012	0	1.007	0	0.008	0.001
18854272	-0.006	0	0	0	-0.497	-0.5	0.015	0.24	-1.151	-0.478	0.247	0.135	-0.015	0	0.719	0	0.009	0.001
18854284	-0.004	0	0	0	-0.498	-0.5	-0.014	0.234	-1.175	-0.487	0.274	0.15	-0.017	0	0.384	0	0.009	0.001
18854300	-0.004	0	0	0	-0.499	-0.501	-0.026	0.23	-1.127	-0.496	0.285	0.157	-0.02	0	0.024	0	0.009	0.001
18854314	-0.006	0	0	0	-0.497	-0.499	-0.04	0.219	-1.031	-0.512	0.294	0.164	-0.021	0	-0.024	0	0.012	0.001
18854329	-0.004	0	0	0	-0.498	-0.5	-0.055	0.214	-0.911	-0.52	0.291	0.164	-0.021	0	-0.024	0	0.011	0
18854343	-0.006	0	0	0	-0.498	-0.5	-0.06	0.209	-0.863	-0.528	0.304	0.172	-0.024	0	-0.096	0	0.013	0
18854358	-0.006	0	0	0	-0.497	-0.5	-0.06	0.198	-0.863	-0.542	0.303	0.175	-0.024	0	-0.096	0	0.013	0.001
18854372	-0.006	0	0	0	-0.497	-0.5	-0.063	0.192	-0.624	-0.549	0.304	0.176	-0.04	0	-0.168	0	0.013	0.001
18854387	-0.006	0	0	0	-0.495	-0.498	-0.064	0.181	-0.408	-0.563	0.3	0.177	-0.04	0	-0.168	0	0.021	0
18854402	-0.004	0	0	0	-0.493	-0.496	-0.064	0.175	-0.216	-0.569	0.297	0.177	-0.058	0	-0.432	0	0.03	0
18854417	-0.006	0	0	0	-0.492	-0.494	-0.064	0.162	-0.216	-0.582	0.29	0.177	-0.075	0	-0.647	0	0.038	0
18854432	-0.006	0	0	0	-0.49	-0.493	-0.064	0.156	-0.048	-0.589	0.287	0.177	-0.095	0	-0.791	0	0.038	0
18854447	-0.006	0	0	0	-0.488	-0.491	-0.064	0.144	0	-0.599	0.281	0.177	-0.104	0	-0.791	0	0.048	0
18854463	-0.004	0	0	0	-0.488	-0.49	-0.064	0.138	0	-0.604	0.278	0.177	-0.104	0	-0.791	0	0.052	0
18854479	-0.006	0	0	0	-0.485	-0.488	-0.064	0.125	0	-0.614	0.271	0.177	-0.115	0	-0.695	0	0.057	0
18854493	-0.006	0	0	0	-0.483	-0.486	-0.064	0.119	0	-0.619	0.268	0.176	-0.128	0	-0.624	0	0.064	0
18854508	-0.006	0	0	0	-0.482	-0.485	-0.063	0.107	0	-0.627	0.26	0.175	-0.135	0	-0.552	0	0.067	0
18854523	-0.006	0	0	0	-0.482	-0.485	-0.063	0.1	0	-0.63	0.257	0.175	-0.139	0	-0.48	0	0.067	0
18854538	-0.006	0	0	0	-0.481	-0.484	-0.064	0.088	0	-0.637	0.252	0.176	-0.139	0	-0.48	0	0.069	0
18854555	-0.004	0	0	0	-0.483	-0.485	-0.063	0.081	0	-0.64	0.248	0.176	-0.139	0	-0.312	0	0.069	-0.001
18854569	-0.006	0	0	0	-0.482	-0.484	-0.063	0.068	0	-0.645	0.24	0.175	-0.138	0	-0.264	0	0.068	0
18854587	-0.006	0	0	0	-0.482	-0.484	-0.064	0.062	0	-0.648	0.239	0.176	-0.127	0	-0.024	0	0.068	0
18854603	-0.006	0	0	0	-0.483	-0.486	-0.064	0.049	0	-0.651	0.232	0.176	-0.127	0	-0.024	0	0.063	0
18854618	-0.006	0	0	0	-0.483	-0.486	-0.063	0.042	0	-0.653	0.229	0.176	-0.098	0	0.408	0	0.063	0
18854635	-0.006	0	0	0	-0.489	-0.491	-0.063	0.029	0	-0.656	0.221	0.176	-0.081	0	0.624	0	0.049	0
18854649	-0.006	0	0	0	-0.49	-0.492	-0.063	0.016	0	-0.657	0.215	0.176	-0.081	0	0.624	0	0.041	0
18854664	-0.006	0	0	0	-0.494	-0.497	-0.063	0.008	0	-0.658	0.212	0.177	-0.052	0	0.815	0	0.026	0
18854678	-0.004	0	0	0	-0.495	-0.498	-0.063	0.002	0	-0.658	0.209	0.177	-0.046	0	0.911	0	0.023	0
18854692	-0.006	0	0	0	-0.499	-0.501	-0.061	-0.011	0	-0.658	0.201	0.176	-0.024	0	0.983	0	0.012	0
18854707	-0.006	0	0	0	-0.498	-0.501	-0.061	-0.018	0	-0.657	0.198	0.176	-0.021	0	0.911	0	0.013	0.001
18854724	-0.006	0	0	0	-0.498	-0.501	-0.061	-0.031	0	-0.655	0.191	0.176	-0.02	0	0.743	0	0.011	0.001
18854744	-0.006	0	0	0	-0.498	-0.501	-0.061	-0.044	0	-0.653	0.185	0.176	-0.02	0	0.743	0	0.01	0.001
18854761	-0.006	0	0	0	-0.497	-0.5	-0.061	-0.057	0	-0.649	0.178	0.176	-0.026	0	0.168	0	0.013	0.001
18854780	-0.004	0	0	0	-0.499	-0.501	-0.061	-0.064	0	-0.647	0.174	0.176	-0.026	0	0.168	0	0.013	0
18854794	-0.006	0	0	0	-0.496	-0.499	-0.061	-0.077	0	-0.642	0.168	0.175	-0.036	0	-0.096	0	0.018	0.001
18854809	-0.006	0	0	0	-0.495	-0.498	-0.061	-0.083	0	-0.639	0.164	0.175	-0.044	0	-0.144	0	0.022	0
18854823	-0.006	0	0	0	-0.494	-0.497	-0.061	-0.096	0	-0.633	0.158	0.175	-0.049	0	-0.264	0	0.024	0
18854838	-0.006	0	0	0	-0.494	-0.497	-0.061	-0.102	0	-0.629	0.155	0.175	-0.05	0	-0.312	0	0.024	0
18854851	-0.006	0	0	0	-0.494	-0.497	-0.06	-0.115	0	-0.621	0.147	0.175	-0.052	0	-0.288	0	0.026	0
18854866	-0.006	0	0	0	-0.494	-0.497	-0.057	-0.121	0.024	-0.617	0.141	0.173	-0.052	0	-0.288	0	0.026	0
18854882	-0.004	0	0	0	-0.495	-0.497	-0.054	-0.134	0.048	-0.607	0.131	0.171	-0.052	0	-0.12	0	0.026	0
18854896	-0.006	0	0	0	-0.494	-0.497	-0.054	-0.14	0.048	-0.603	0.128	0.171	-0.052	0	-0.12	0	0.026	0
18854910	-0.006	0	0	0	-0.494	-0.496	-0.052	-0.146	0.096	-0.597	0.123	0.17	-0.053	0	-0.048	0	0.027	0
18854925	-0.006	0	0	0	-0.494	-0.496	-0.052	-0.158	0.096	-0.587	0.117	0.17	-0.053	0	-0.024	0	0.027	0
18854939	-0.006	0	0	0	-0.494	-0.496	-0.051	-0.164	0.072	-0.581	0.113	0.17	-0.052	0	-0.024	0	0.027	0
18854953	-0.006	0	0	0	-0.494	-0.497	-0.051	-0.175	0.072	-0.569	0.107	0.17	-0.049	0	0	0	0.024	0
18854967	-0.006	0	0	0	-0.494	-0.497	-0.051	-0.181	0.024	-0.563	0.104	0.17	-0.049	0	0.024	0	0.024	0
18854984	-0.006	0	0	0	-0.494	-0.497	-0.051	-0.193	0	-0.549	0.098	0.17	-0.049	0	0.024	0	0.024	0
18855000	-0.006	0	0	0	-0.494	-0.496	-0.051	-0.198	0	-0.542	0.096	0.17	-0.055	0	0	0	0.026	0
18855020	-0.006	0	0	0	-0.493	-0.496	-0.051	-0.209	0	-0.527	0.09	0.17	-0.055	0	0	0	0.027	0
18855039	-0.006	0	0	0	-0.493	-0.496	-0.051	-0.219	0	-0.512	0.085	0.17	-0.059	0	-0.096	0	0.029	0
18855057	-0.006	0	0	0	-0.492	-0.495	-0.051	-0.23	0	-0.495	0.08	0.17	-0.063	0	-0.144	0	0.031	0
18855074	-0.006	0	0	0	-0.492	-0.495	-0.051	-0.235	0	-0.487	0.077	0.17	-0.063	0	-0.144	0	0.031	0
18855092	-0.004	0	0	0	-0.494	-0.496	-0.048	-0.245	0	-0.469	0.072	0.17	-0.064	0	-0.12	0	0.032	0
18855107	-0.004	0	0	0	-0.494	-0.496	-0.048	-0.255	0	-0.45	0.064	0.168	-0.061	0	-0.024	0	0.03	0
18855119	-0.006	0	0	0	-0.494	-0.496	-0.048	-0.26	0.024	-0.439	0.062	0.168	-0.053	0	0.024	0	0.026	0
18855134	-0.006	0	0	0	-0.494	-0.496	-0.048	-0.265	0.024	-0.429	0.059	0.168	-0.053	0	0.024	0	0.026	0
18855148	-0.006	0	0	0	-0.495	-0.498	-0.046	-0.269	0.024	-0.42	0.057	0.168	-0.044	0	0.192	0	0.022	0.001
18855163	-0.004	0	0	0	-0.498	-0.5	-0.044	-0.277	0.024	-0.399	0.052	0.167	-0.032	0	0.264	0	0.016	0
18855177	-0.004	0	0	0	-0.5	-0.502	-0.044	-0.281	0.024	-0.389	0.048	0.167	-0.018	0	0.456	0	0.009	0
18855192	-0.006	0	0	0	-0.5	-0.503	-0.04	-0.289	0.072	-0.369	0.04	0.164	-0.01	0	0.576	0	0.005	0.001
18855206	-0.006	0	0	0	-0.5	-0.503	-0.028	-0.293	0.216	-0.358	0.038	0.164	-0.01	0	0.576	0	0.005	0.001
18855220	-0.006	0	0	0	-0.5	-0.503	-0.028	-0.296	0.216	-0.347	0.023	0.158	-0.007	0	0.552	0	0.004	0.001
18855234	-0.006	0	0	0	-0.5	-0.502	-0.009	-0.303	0.264	-0.326	0.001	0.148	-0.01	0	0.36	0	0.005	0.001
18855248	-0.004	0	0	0	-0.5	-0.502	0.005	-0.306	0.528	-0.315	-0.015	0.14	-0.017	0	0.192	0	0.008	0.001
18855262	-0.006	0	0	0	-0.498	-0.501	0.023	-0.312	0.719	-0.293	-0.038	0.13	-0.029	0	-0.072	0	0.008	0.001
18855276	-0.004	0	0	0	-0.498	-0.5	0.034	-0.315	0.767	-0.282	-0.039	0.13	-0.036	0	-0.24	0	0.014	0.001
18855291	-0.006	0	0	0	-0.497	-0.499	0.034	-0.318	0.767	-0.271	-0.052	0.124	-0.036	0	-0.24	0	0.018	0.001
18855305	-0.004	0	0	0	-0.494	-0.497	0.043	-0.323	0.743	-0.248	-0.064	0.119	-0.046	0	-0.408	0	0.023	0.001
18855319	-0.004	0	0	0	-0.495	-0.498	0.048	-0.326	0.647	-0.236	-0.065	0.119	-0.046	0	-0.408	0	0.023	0.001
18855333	-0.006	0	0	0	-0.494	-0.497	0.052	-0.33	0.528	-0.213	-0.077	0.114	-0.049	0	-0.336	0	0.024	0.001
18855348	-0.006	0	0	0	-0.494	-0.497	0.052	-0.332	0.528	-0.201	-0.078	0.114	-0.049	0	-0.336	0	0.025	0.001
18855363	-0.006	0	0	0	-0.494	-0.497	0.048	-0.336	0.312	-0.178	-0.075	0.117	-0.047	0	-0.144	0	0.024	0.001
18855377	-0.006	0	0	0	-0.494	-0.497	0.041	-0.338	0.12	-0.166	-0.07	0.12	-0.044	0	-0.024	0	0.024	0.001
18855392	-0.006	0	0	0	-0.495	-0.498	0.028	-0.341	-0.168	-0.142	-0.057	0.128	-0.04	0	0.048	0	0.022	0.001
18855407	-0.006	0	0	0	-0.495	-0.498	0.028	-0.342	-0.168	-0.129	-0.058	0.128	-0.04	0	0.048	0	0.02	0.001
18855425	-0.006	0	0	0	-0.496	-0.499	0.028	-0.345	-0.312	-0.105	-0.057	0.128	-0.032	0	0.12	0	0.016	0.001
18855440	-0.006	0	0	0	-0.496	-0.499	0.028	-0.346	-0.312	-0.093	-0.059	0.128	-0.029	0	0.168	0	0.016	0.001
18855455	-0.006	0	0	0	-0.497	-0.5	0.029	-0.347	-0.096	-0.067	-0.06	0.128	-0.027	0	0.192	0	0.014	0.001
18855470	-0.006	0	0	0	-0.497	-0.5	0.029	-0.348	-0.096	-0.055	-0.062	0.127	-0.027	0	0.168	0	0.014	0.001
18855484	-0.006	0	0	0	-0.497	-0.5	0.034	-0.349	0.024	-0.03	-0.067	0.124	-0.03	0	0.096	0	0.014	0.001
18855500	-0.006	0	0	0	-0.497	-0.5	0.034	-0.349	0.024	-0.017	-0.067	0.124	-0.03	0	0.096	0	0.015	0.001
18855515	-0.006	0	0	0	-0.496	-0.499	0.04	-0.349	0.12	0.009	-0.072	0.122	-0.036	0	-0.024	0	0.018	0.001
18855530	-0.006	0	0	0	-0.496	-0.499	0.04	-0.349	0.12	0.021	-0.074	0.121	-0.04	0	-0.096	0	0.018	0.001
18855544	-0.006	0	0	0	-0.495	-0.498	0.048	-0.348	0.192	0.046	-0.081	0.117	-0.044	0	-0.168	0	0.022	0.001
18855558	-0.006	0	0	0	-0.495	-0.498	0.055	-0.348	0.24	0.058	-0.081	0.117	-0.044	0	-0.168	0	0.022	0.001
18855573	-0.004	0	0	0	-0.495	-0.498	0.061	-0.346	0.288	0.083	-0.095	0.109	-0.05	0	-0.192	0	0.025	0.001
18855592	-0.006	0	0	0	-0.495	-0.497	0.061	-0.345	0.288	0.095	-0.094	0.109	-0.052	0	-0.216	0	0.026	0.001
18855607	-0.006	0	0	0	-0.494	-0.497	0.069	-0.343	0.36	0.121	-0.101	0.105	-0.05	0	-0.144	0	0.025	0.001
18855622	-0.006	0	0	0	-0.494	-0.497	0.074	-0.342	0.336	0.133	-0.101	0.105	-0.05	0	-0.144	0	0.025	0.001
18855635	-0.006	0	0	0	-0.494	-0.497	0.077	-0.339	0.288	0.157	-0.104	0.102	-0.046	0	-0.024	0	0.023	0.001
18855651	-0.006	0	0	0	-0.494	-0.497	0.077	-0.337	0.288	0.169	-0.107	0.101	-0.043	0	0.072	0	0.023	0.001
18855666	-0.006	0	0	0	-0.496	-0.499	0.081	-0.334	0.24	0.193	-0.109	0.098	-0.036	0	0.144	0	0.018	0.001
18855681	-0.006	0	0	0	-0.496	-0.499	0.083	-0.332	0.192	0.205	-0.108	0.098	-0.036	0	0.144	0	0.018	0.001
18855696	-0.006	0	0	0	-0.496	-0.499	0.083	-0.327	0.192	0.228	-0.108	0.097	-0.036	0	0.168	0	0.018	0.001
18855710	-0.006	0	0	0	-0.496	-0.499	0.083	-0.325	0.12	0.24	-0.107	0.097	-0.035	0	0.144	0	0.018	0.001
18855724	-0.006	0	0	0	-0.496	-0.499	0.083	-0.323	0.048	0.251	-0.105	0.097	-0.029	0	0.096	0	0.018	0.001
18855738	-0.006	0	0	0	-0.497	-0.5	0.083	-0.317	0.048	0.274	-0.103	0.097	-0.026	0	0.12	0	0.013	0.001
18855752	-0.006	0	0	0	-0.497	-0.5	0.081	-0.315	0	0.285	-0.101	0.097	-0.02	0	0.168	0	0.013	0.001
18855767	-0.006	0	0	0	-0.498	-0.501	0.083	-0.308	0	0.31	-0.098	0.097	-0.02	0	0.168	0	0.01	0.001
18855781	-0.006	0	0	0	-0.499	-0.502	0.086	-0.305	0	0.321	-0.096	0.097	-0.015	0	0.24	0	0.008	0.001
18855799	-0.006	0	0	0	-0.499	-0.502	0.086	-0.298	0	0.342	-0.096	0.096	-0.013	0	0.24	0	0.007	0.001
18855818	-0.006	0	0	0	-0.499	-0.502	0.097	-0.291	0.072	0.363	-0.104	0.09	-0.017	0	0.168	0	0.008	0.001
18855836	-0.006	0	0	0	-0.498	-0.501	0.106	-0.284	0.24	0.383	-0.11	0.085	-0.018	0	0.024	0	0.009	0.001
18855856	-0.006	0	0	0	-0.498	-0.501	0.114	-0.28	0.36	0.393	-0.108	0.085	-0.018	0	-0.024	0	0.009	0.001
18855868	-0.006	0	0	0	-0.498	-0.501	0.13	-0.271	0.456	0.414	-0.13	0.071	-0.02	0	-0.048	0	0.01	0.001
18855882	-0.006	0	0	0	-0.498	-0.501	0.135	-0.267	0.528	0.424	-0.128	0.071	-0.02	0	-0.048	0	0.01	0.001
18855897	-0.006	0	0	0	-0.498	-0.501	0.149	-0.262	0.552	0.434	-0.13	0.069	-0.021	0	-0.048	0	0.011	0.001
18855912	-0.006	0	0	0	-0.498	-0.5	0.155	-0.253	0.576	0.453	-0.14	0.061	-0.021	0	-0.048	0	0.011	0.001
18855926	-0.006	0	0	0	-0.498	-0.5	0.155	-0.248	0.576	0.463	-0.144	0.057	-0.021	0	-0.048	0	0.011	0.001
18855941	-0.006	0	0	0	-0.497	-0.5	0.169	-0.239	0.6	0.48	-0.154	0.05	-0.023	0	-0.048	0	0.012	0.001
18855955	-0.006	0	0	0	-0.497	-0.5	0.172	-0.233	0.576	0.489	-0.155	0.048	-0.023	0	-0.048	0	0.012	0.001
18855970	-0.006	0	0	0	-0.498	-0.5	0.183	-0.228	0.528	0.498	-0.152	0.048	-0.018	0	0	0	0.011	0.001
18855984	-0.006	0	0	0	-0.498	-0.501	0.183	-0.217	0.528	0.515	-0.158	0.042	-0.018	0	0	0	0.01	0.001
18856001	-0.006	0	0	0	-0.499	-0.502	0.199	-0.212	0.456	0.523	-0.165	0.037	-0.013	0	0.048	0	0.007	0.001
18856016	-0.006	0	0	0	-0.499	-0.502	0.199	-0.201	0.456	0.537	-0.168	0.033	-0.01	0	0.12	0	0.006	0.001
18856033	-0.006	0	0	0	-0.499	-0.502	0.212	-0.196	0.456	0.544	-0.165	0.033	-0.012	0	0.12	0	0.006	0.001
18856047	-0.006	0	0	0	-0.499	-0.502	0.218	-0.185	0.456	0.558	-0.173	0.026	-0.012	0	0.12	0	0.006	0.001
18856061	-0.006	0	0	0	-0.498	-0.501	0.221	-0.179	0.408	0.564	-0.176	0.022	-0.02	0	0	0	0.009	0.001
18856076	-0.006	0	0	0	-0.498	-0.501	0.221	-0.168	0.408	0.577	-0.174	0.021	-0.02	0	0	0	0.011	0.001
18856098	-0.006	0	0	0	-0.496	-0.499	0.226	-0.156	0.312	0.588	-0.173	0.018	-0.032	0	-0.144	0	0.017	0.002
18856122	-0.006	0	0	0	-0.496	-0.499	0.229	-0.144	0.216	0.6	-0.17	0.016	-0.041	0	-0.312	0	0.017	0.002
18856141	-0.006	0	0	0	-0.495	-0.498	0.229	-0.131	0.216	0.61	-0.164	0.016	-0.041	0	-0.312	0	0.022	0.002
18856157	-0.006	0	0	0	-0.495	-0.498	0.23	-0.119	0.096	0.619	-0.159	0.015	-0.044	0	-0.264	0	0.023	0.002
18856171	-0.006	0	0	0	-0.495	-0.498	0.229	-0.113	0.072	0.623	-0.154	0.016	-0.044	0	-0.264	0	0.023	0.002
18856185	-0.006	0	0	0	-0.495	-0.498	0.23	-0.106	0	0.627	-0.151	0.016	-0.043	0	-0.12	0	0.023	0.002
18856200	-0.006	0	0	0	-0.495	-0.498	0.23	-0.093	0	0.634	-0.146	0.015	-0.04	0	-0.024	0	0.021	0.002
18856215	-0.006	0	0	0	-0.495	-0.498	0.23	-0.086	0	0.638	-0.143	0.015	-0.038	0	0.024	0	0.021	0.002
18856230	-0.006	0	0	0	-0.496	-0.498	0.23	-0.073	0	0.643	-0.136	0.015	-0.038	0	0.072	0	0.02	0.002
18856242	-0.006	0	0	0	-0.496	-0.498	0.23	-0.066	0	0.646	-0.133	0.015	-0.04	0	0.048	0	0.02	0.002
18856256	-0.006	0	0	0	-0.495	-0.498	0.23	-0.06	0	0.648	-0.13	0.015	-0.04	0	0.048	0	0.021	0.002
18856273	-0.006	0	0	0	-0.495	-0.498	0.23	-0.047	0	0.652	-0.123	0.015	-0.043	0	0	0	0.022	0.002
18856288	-0.006	0	0	0	-0.495	-0.498	0.23	-0.04	0	0.654	-0.12	0.015	-0.043	0	0	0	0.023	0.002
18856302	-0.006	0	0	0	-0.495	-0.498	0.23	-0.026	0	0.656	-0.113	0.015	-0.041	0	-0.048	0	0.022	0.002
18856318	-0.006	0	0	0	-0.495	-0.498	0.23	-0.019	0	0.657	-0.109	0.015	-0.036	0	0	0	0.022	0.002
18856333	-0.006	0	0	0	-0.496	-0.499	0.23	-0.006	0	0.658	-0.103	0.015	-0.036	0	0.024	0	0.02	0.002
18856348	-0.006	0	0	0	-0.496	-0.499	0.23	0	0	0.658	-0.1	0.015	-0.035	0	0.072	0	0.02	0.002
18856363	-0.006	0	0	0	-0.496	-0.499	0.232	0.014	0	0.657	-0.095	0.015	-0.035	0	0.096	0	0.019	0.002
18856377	-0.006	0	0	0	-0.496	-0.499	0.232	0.02	0	0.657	-0.091	0.015	-0.035	0	0.096	0	0.019	0.002
18856390	-0.006	0	0	0	-0.496	-0.499	0.244	0.033	0.072	0.655	-0.098	0.008	-0.035	0	0.048	0	0.019	0.002
18856407	-0.006	0	0	0	-0.496	-0.499	0.244	0.04	0.072	0.654	-0.094	0.008	-0.035	0	0.024	0	0.019	0.002
18856423	-0.006	0	0	0	-0.496	-0.499	0.253	0.053	0.216	0.65	-0.098	0.003	-0.032	0	0	0	0.018	0.002
18856436	-0.004	0	0	0	-0.498	-0.5	0.264	0.059	0.384	0.648	-0.094	0.003	-0.032	0	0	0	0.017	0.002
18856450	-0.006	0	0	0	-0.497	-0.5	0.272	0.072	0.432	0.644	-0.107	-0.008	-0.027	0	0.024	0	0.015	0.002
18856465	-0.006	0	0	0	-0.497	-0.5	0.272	0.079	0.432	0.641	-0.104	-0.008	-0.024	0	0.096	0	0.014	0.002
18856482	-0.006	0	0	0	-0.499	-0.502	0.288	0.091	0.528	0.635	-0.116	-0.017	-0.013	0	0.192	0	0.008	0.001
18856497	-0.006	0	0	0	-0.499	-0.502	0.293	0.098	0.552	0.632	-0.117	-0.02	-0.003	0	0.336	0	0.008	0.001
18856514	-0.006	0	0	0	-0.501	-0.504	0.31	0.111	0.6	0.624	-0.128	-0.029	0.003	0	0.384	0	-0.001	0.001
18856528	-0.006	0	0	0	-0.501	-0.504	0.325	0.117	0.647	0.62	-0.125	-0.029	0.003	0	0.384	0	-0.001	0.001
18856543	-0.006	0	0	0	-0.502	-0.505	0.334	0.13	0.671	0.611	-0.145	-0.043	0.014	0	0.456	0	-0.006	0
18856557	-0.006	0	0	0	-0.503	-0.506	0.334	0.136	0.671	0.606	-0.142	-0.043	0.017	0	0.456	0	-0.008	0
18856570	-0.006	0	0	0	-0.503	-0.506	0.354	0.143	0.719	0.6	-0.159	-0.054	0.017	0	0.36	0	-0.008	0
18856585	-0.006	0	0	0	-0.503	-0.506	0.361	0.155	0.743	0.59	-0.16	-0.057	0.017	0	0.36	0	-0.008	0
18856601	-0.006	0	0	0	-0.502	-0.505	0.376	0.161	0.719	0.584	-0.157	-0.057	0.005	0	0.048	0	-0.004	0
18856618	-0.006	0	0	0	-0.501	-0.504	0.376	0.173	0.719	0.572	-0.167	-0.066	0.005	0	0.048	0	-0.001	0.001
18856635	-0.006	0	0	0	-0.499	-0.502	0.393	0.184	0.624	0.559	-0.18	-0.075	-0.01	0	-0.24	0	0.007	0.001
18856650	-0.006	0	0	0	-0.499	-0.502	0.396	0.19	0.552	0.552	-0.18	-0.077	-0.021	0	-0.408	0	0.007	0.001
18856666	-0.006	0	0	0	-0.498	-0.501	0.403	0.196	0.48	0.544	-0.177	-0.077	-0.024	0	-0.432	0	0.012	0.002
18856680	-0.006	0	0	0	-0.497	-0.5	0.411	0.208	0.408	0.528	-0.187	-0.085	-0.024	0	-0.432	0	0.014	0.002
18856695	-0.006	0	0	0	-0.495	-0.498	0.411	0.213	0.36	0.521	-0.184	-0.085	-0.038	0	-0.456	0	0.021	0.003
18856709	-0.006	0	0	0	-0.495	-0.498	0.411	0.224	0.36	0.505	-0.179	-0.085	-0.041	0	-0.456	0	0.023	0.003
18856724	-0.006	0	0	0	-0.494	-0.497	0.413	0.229	0.24	0.497	-0.178	-0.086	-0.047	0	-0.384	0	0.026	0.004
18856738	-0.006	0	0	0	-0.494	-0.497	0.411	0.234	0.144	0.488	-0.176	-0.086	-0.047	0	-0.384	0	0.026	0.004
18856753	-0.006	0	0	0	-0.494	-0.497	0.413	0.244	0.072	0.47	-0.171	-0.086	-0.046	0	-0.216	0	0.027	0.004
18856770	-0.006	0	0	0	-0.495	-0.497	0.413	0.249	0.072	0.461	-0.168	-0.086	-0.046	0	-0.216	0	0.025	0.003
18856785	-0.006	0	0	0	-0.495	-0.497	0.413	0.258	0	0.443	-0.164	-0.086	-0.046	0	-0.216	0	0.025	0.003
18856803	-0.006	0	0	0	-0.498	-0.501	0.413	0.267	0	0.424	-0.159	-0.086	-0.021	0	0.24	0	0.012	0.002
18856817	-0.006	0	0	0	-0.498	-0.501	0.413	0.271	0	0.415	-0.157	-0.086	-0.021	0	0.24	0	0.012	0.002
18856832	-0.006	0	0	0	-0.498	-0.501	0.413	0.276	0	0.404	-0.155	-0.086	-0.018	0	0.36	0	0.011	0.002
18856847	-0.006	0	0	0	-0.499	-0.502	0.413	0.284	0	0.382	-0.15	-0.086	-0.015	0	0.36	0	0.009	0.002
18856863	-0.006	0	0	0	-0.499	-0.502	0.413	0.288	0	0.372	-0.149	-0.086	-0.009	0	0.288	0	0.009	0.002
18856881	-0.006	0	0	0	-0.5	-0.503	0.413	0.296	0	0.35	-0.145	-0.086	-0.006	0	0.264	0	0.005	0.001
18856899	-0.006	0	0	0	-0.502	-0.504	0.413	0.303	0	0.328	-0.141	-0.086	0.003	0	0.264	0	0	0.001
18856917	-0.006	0	0	0	-0.502	-0.505	0.414	0.309	0	0.305	-0.139	-0.087	0.005	0	0.264	0	-0.001	0.001
18856933	-0.006	0	0	0	-0.502	-0.505	0.416	0.312	0.024	0.294	-0.14	-0.088	0.007	0	0.24	0	-0.001	0.001
18856949	-0.006	0	0	0	-0.502	-0.505	0.419	0.315	0.048	0.282	-0.138	-0.088	0.007	0	0.24	0	-0.002	0
18856963	-0.006	0	0	0	-0.502	-0.505	0.425	0.321	0.096	0.258	-0.138	-0.09	0.005	0	0.144	0	-0.001	0.001
18856978	-0.006	0	0	0	-0.501	-0.504	0.425	0.324	0.096	0.246	-0.144	-0.093	0.002	0	0.024	0	0.001	0.001
18856991	-0.006	0	0	0	-0.5	-0.503	0.445	0.328	0.312	0.223	-0.153	-0.099	-0.009	0	-0.072	0	0.006	0.001
18857007	-0.006	0	0	0	-0.5	-0.503	0.445	0.331	0.312	0.21	-0.161	-0.104	-0.018	0	-0.216	0	0.006	0.001
18857022	-0.006	0	0	0	-0.496	-0.499	0.465	0.335	0.528	0.187	-0.18	-0.115	-0.032	0	-0.36	0	0.018	0.003
18857035	-0.006	0	0	0	-0.496	-0.499	0.471	0.337	0.624	0.175	-0.179	-0.115	-0.032	0	-0.36	0	0.018	0.003
18857051	-0.006	0	0	0	-0.494	-0.497	0.482	0.338	0.647	0.162	-0.185	-0.118	-0.046	0	-0.528	0	0.025	0.004
18857067	-0.006	0	0	0	-0.493	-0.496	0.482	0.341	0.647	0.136	-0.194	-0.124	-0.052	0	-0.6	0	0.028	0.004
18857083	-0.006	0	0	0	-0.493	-0.496	0.485	0.344	0.552	0.112	-0.196	-0.126	-0.055	0	-0.552	0	0.03	0.004
18857098	-0.006	0	0	0	-0.493	-0.496	0.483	0.345	0.432	0.1	-0.194	-0.125	-0.055	0	-0.456	0	0.03	0.004
18857118	-0.006	0	0	0	-0.493	-0.496	0.483	0.347	0.144	0.075	-0.193	-0.125	-0.055	0	-0.456	0	0.03	0.004
18857133	-0.006	0	0	0	-0.493	-0.496	0.483	0.348	0.144	0.049	-0.193	-0.125	-0.055	0	-0.12	0	0.03	0.004
18857148	-0.006	0	0	0	-0.493	-0.496	0.483	0.349	0.024	0.037	-0.193	-0.125	-0.055	0	-0.048	0	0.03	0.004
18857168	-0.006	0	0	0	-0.493	-0.496	0.482	0.349	0	0.011	-0.191	-0.124	-0.055	0	0	0	0.03	0.004
18857188	-0.006	0	0	0	-0.494	-0.497	0.479	0.349	-0.024	-0.014	-0.188	-0.123	-0.052	0	0	0	0.028	0.004
18857207	-0.006	0	0	0	-0.495	-0.498	0.471	0.348	-0.12	-0.039	-0.18	-0.118	-0.04	0	0.144	0	0.022	0.003
18857225	-0.006	0	0	0	-0.495	-0.498	0.466	0.347	-0.216	-0.064	-0.175	-0.116	-0.04	0	0.144	0	0.022	0.003
18857241	-0.006	0	0	0	-0.498	-0.5	0.454	0.347	-0.336	-0.076	-0.176	-0.116	-0.024	0	0.312	0	0.014	0.002
18857256	-0.006	0	0	0	-0.5	-0.503	0.454	0.345	-0.336	-0.1	-0.163	-0.109	-0.009	0	0.48	0	0.006	0.001
18857270	-0.006	0	0	0	-0.501	-0.504	0.442	0.344	-0.432	-0.113	-0.151	-0.102	0	0	0.552	0	0.002	0.001
18857285	-0.006	0	0	0	-0.501	-0.504	0.434	0.341	-0.456	-0.137	-0.144	-0.098	0	0	0.552	0	0.002	0.001
18857299	-0.006	0	0	0	-0.502	-0.505	0.428	0.34	-0.432	-0.15	-0.138	-0.094	0.01	0	0.576	0	-0.003	0
18857314	-0.006	0	0	0	-0.503	-0.506	0.428	0.338	-0.432	-0.162	-0.139	-0.094	0.014	0	0.552	0	-0.006	0
18857330	-0.006	0	0	0	-0.504	-0.506	0.422	0.335	-0.36	-0.188	-0.135	-0.091	0.019	0	0.432	0	-0.008	0
18857344	-0.006	0	0	0	-0.504	-0.506	0.417	0.333	-0.312	-0.199	-0.131	-0.089	0.019	0	0.264	0	-0.008	0
18857360	-0.006	0	0	0	-0.503	-0.506	0.408	0.328	-0.312	-0.223	-0.123	-0.084	0.017	0	0.216	0	-0.007	0
18857375	-0.006	0	0	0	-0.503	-0.506	0.393	0.326	-0.432	-0.235	-0.125	-0.084	0.017	0	0.216	0	-0.007	0
18857390	-0.006	0	0	0	-0.503	-0.506	0.38	0.321	-0.504	-0.259	-0.098	-0.068	0.016	0	0.048	0	-0.006	0
18857406	-0.004	0	0	0	-0.503	-0.506	0.38	0.318	-0.504	-0.27	-0.099	-0.068	0.014	0	0	0	-0.006	0
18857419	-0.006	0	0	0	-0.502	-0.505	0.357	0.313	-0.695	-0.292	-0.078	-0.056	0.011	0	-0.072	0	-0.004	0
18857435	-0.006	0	0	0	-0.502	-0.505	0.35	0.31	-0.767	-0.303	-0.071	-0.051	0.011	0	-0.072	0	-0.004	0
18857452	-0.006	0	0	0	-0.502	-0.504	0.334	0.303	-0.791	-0.326	-0.058	-0.043	0.01	0	-0.072	0	-0.003	0
18857471	-0.004	0	0	0	-0.501	-0.504	0.322	0.296	-0.743	-0.348	-0.049	-0.036	0.007	0	-0.072	0	-0.002	0.001
18857486	-0.004	0	0	0	-0.503	-0.505	0.319	0.293	-0.671	-0.358	-0.047	-0.034	0.005	0	-0.072	0	-0.002	0
18857503	-0.006	0	0	0	-0.501	-0.504	0.311	0.285	-0.504	-0.379	-0.043	-0.03	0.002	0	-0.096	0	-0.001	0.001
18857520	-0.006	0	0	0	-0.501	-0.504	0.31	0.277	-0.408	-0.4	-0.045	-0.029	0.002	0	-0.096	0	0.001	0.001
18857536	-0.006	0	0	0	-0.501	-0.503	0.299	0.273	-0.36	-0.409	-0.047	-0.029	-0.004	0	-0.144	0	0.002	0.001
18857552	-0.004	0	0	0	-0.502	-0.504	0.299	0.264	-0.36	-0.43	-0.04	-0.023	-0.004	0	-0.144	0	0.003	0.001
18857567	-0.006	0	0	0	-0.501	-0.504	0.284	0.26	-0.384	-0.439	-0.033	-0.018	-0.007	0	-0.144	0	0.005	0.001
18857582	-0.006	0	0	0	-0.5	-0.502	0.284	0.251	-0.384	-0.457	-0.031	-0.014	-0.009	0	-0.144	0	0.006	0.001
18857597	-0.006	0	0	0	-0.5	-0.502	0.272	0.247	-0.432	-0.466	-0.033	-0.014	-0.01	0	-0.12	0	0.006	0.001
18857615	-0.006	0	0	0	-0.499	-0.502	0.268	0.237	-0.432	-0.483	-0.025	-0.008	-0.01	0	-0.12	0	0.007	0.001
18857630	-0.006	0	0	0	-0.499	-0.502	0.268	0.227	-0.36	-0.5	-0.027	-0.006	-0.01	0	-0.072	0	0.007	0.001
18857643	-0.006	0	0	0	-0.499	-0.502	0.268	0.222	-0.36	-0.508	-0.029	-0.006	-0.01	0	-0.072	0	0.007	0.001
18857657	-0.006	0	0	0	-0.499	-0.502	0.267	0.217	-0.216	-0.515	-0.03	-0.005	-0.01	0	-0.024	0	0.007	0.001
18857672	-0.006	0	0	0	-0.5	-0.502	0.265	0.206	-0.12	-0.531	-0.034	-0.004	-0.01	0	0	0	0.007	0.001
18857686	-0.006	0	0	0	-0.5	-0.502	0.265	0.201	-0.12	-0.538	-0.037	-0.004	-0.01	0	0	0	0.007	0.001
18857700	-0.006	0	0	0	-0.499	-0.502	0.265	0.195	-0.048	-0.545	-0.039	-0.004	-0.017	0	-0.048	0	0.01	0.001
18857718	-0.006	0	0	0	-0.498	-0.5	0.265	0.184	-0.024	-0.559	-0.045	-0.004	-0.024	0	-0.12	0	0.014	0.002
18857732	-0.006	0	0	0	-0.496	-0.499	0.267	0.172	0	-0.572	-0.052	-0.005	-0.032	0	-0.192	0	0.018	0.002
18857748	-0.006	0	0	0	-0.494	-0.497	0.268	0.166	0	-0.579	-0.057	-0.006	-0.047	0	-0.36	0	0.026	0.003
18857762	-0.006	0	0	0	-0.494	-0.497	0.268	0.16	0.024	-0.585	-0.061	-0.006	-0.055	0	-0.432	0	0.026	0.003
18857776	-0.004	0	0	0	-0.495	-0.497	0.268	0.148	0.024	-0.596	-0.066	-0.006	-0.066	0	-0.528	0	0.029	0.003
18857791	-0.006	0	0	0	-0.492	-0.495	0.268	0.141	0.024	-0.602	-0.07	-0.006	-0.07	0	-0.552	0	0.035	0.003
18857805	-0.006	0	0	0	-0.491	-0.494	0.267	0.129	0	-0.611	-0.074	-0.005	-0.07	0	-0.552	0	0.038	0.003
18857819	-0.006	0	0	0	-0.491	-0.494	0.267	0.122	0	-0.616	-0.078	-0.005	-0.072	0	-0.456	0	0.038	0.004
18857834	-0.006	0	0	0	-0.491	-0.494	0.265	0.116	-0.024	-0.62	-0.079	-0.004	-0.072	0	-0.288	0	0.038	0.004
18857848	-0.006	0	0	0	-0.491	-0.494	0.265	0.104	-0.024	-0.628	-0.086	-0.005	-0.072	0	-0.168	0	0.038	0.004
18857864	-0.006	0	0	0	-0.491	-0.494	0.267	0.097	-0.024	-0.632	-0.089	-0.005	-0.072	0	-0.168	0	0.038	0.004
18857878	-0.006	0	0	0	-0.491	-0.493	0.267	0.085	0	-0.638	-0.097	-0.005	-0.073	0	-0.048	0	0.039	0.004
18857893	-0.006	0	0	0	-0.491	-0.493	0.267	0.078	0	-0.641	-0.1	-0.005	-0.073	0	-0.048	0	0.039	0.004
18857907	-0.006	0	0	0	-0.491	-0.493	0.267	0.065	0	-0.646	-0.106	-0.005	-0.073	0	0	0	0.039	0.004
18857923	-0.006	0	0	0	-0.491	-0.493	0.264	0.059	0	-0.649	-0.11	-0.005	-0.072	0	0	0	0.039	0.004
18857938	-0.006	0	0	0	-0.491	-0.494	0.258	0.046	-0.024	-0.652	-0.106	0	-0.069	0	0.024	0	0.037	0.003
18857955	-0.006	0	0	0	-0.491	-0.494	0.244	0.039	-0.144	-0.654	-0.11	0	-0.058	0	0.096	0	0.037	0.003
18857974	-0.006	0	0	0	-0.493	-0.496	0.239	0.026	-0.24	-0.656	-0.097	0.01	-0.047	0	0.144	0	0.031	0.003
18857991	-0.006	0	0	0	-0.495	-0.498	0.222	0.012	-0.456	-0.658	-0.086	0.02	-0.038	0	0.36	0	0.021	0.002
18858008	-0.006	0	0	0	-0.495	-0.498	0.216	0.005	-0.528	-0.658	-0.082	0.023	-0.035	0	0.456	0	0.021	0.002
18858023	-0.006	0	0	0	-0.496	-0.498	0.204	-0.009	-0.6	-0.658	-0.076	0.03	-0.03	0	0.456	0	0.019	0.002
18858037	-0.006	0	0	0	-0.496	-0.499	0.195	-0.015	-0.624	-0.657	-0.07	0.035	-0.03	0	0.456	0	0.016	0.002
18858052	-0.006	0	0	0	-0.496	-0.499	0.195	-0.028	-0.624	-0.656	-0.076	0.035	-0.03	0	0.336	0	0.016	0.002
18858067	-0.006	0	0	0	-0.496	-0.499	0.173	-0.035	-0.671	-0.655	-0.057	0.047	-0.03	0	0.192	0	0.016	0.002
18858082	-0.006	0	0	0	-0.496	-0.499	0.143	-0.049	-0.767	-0.651	-0.032	0.064	-0.029	0	0.072	0	0.015	0.001
18858098	-0.006	0	0	0	-0.496	-0.499	0.132	-0.056	-0.863	-0.649	-0.024	0.07	-0.029	0	0.072	0	0.015	0.001
18858115	-0.006	0	0	0	-0.496	-0.499	0.132	-0.069	-0.863	-0.645	-0.03	0.07	-0.029	0	0.024	0	0.015	0.001
18858130	-0.006	0	0	0	-0.496	-0.499	0.064	-0.076	-1.343	-0.642	-0.034	0.07	-0.029	0	0	0	0.015	0.001
18858143	-0.006	0	0	0	-0.494	-0.497	0.045	-0.089	-1.439	-0.636	0.051	0.118	-0.029	0	0	0	0.015	0.001
18858159	-0.006	0	0	0	-0.494	-0.496	0.025	-0.095	-1.535	-0.633	0.069	0.129	-0.03	0	0	0	0.015	0.001
18858174	-0.006	0	0	0	-0.493	-0.496	0.005	-0.102	-1.511	-0.629	0.066	0.129	-0.03	0	0	0	0.016	0.001
18858188	-0.006	0	0	0	-0.493	-0.496	-0.003	-0.115	-1.367	-0.621	0.08	0.14	-0.035	0	-0.024	0	0.018	0.001
18858203	-0.006	0	0	0	-0.493	-0.496	-0.003	-0.121	-1.367	-0.617	0.085	0.144	-0.036	0	-0.048	0	0.018	0.001
18858218	-0.006	0	0	0	-0.494	-0.497	-0.012	-0.134	-1.079	-0.608	0.088	0.149	-0.036	0	-0.072	0	0.019	0.001
18858235	-0.004	0	0	0	-0.495	-0.498	-0.017	-0.146	-0.624	-0.598	0.087	0.152	-0.036	0	-0.048	0	0.019	0.001
18858254	-0.004	0	0	0	-0.497	-0.499	-0.018	-0.153	-0.528	-0.592	0.085	0.152	-0.038	0	-0.048	0	0.018	0.001
18858274	-0.004	0	0	0	-0.497	-0.499	-0.026	-0.164	-0.288	-0.581	0.087	0.157	-0.044	0	-0.072	0	0.019	0
18858292	-0.004	0	0	0	-0.496	-0.498	-0.031	-0.176	-0.216	-0.568	0.081	0.157	-0.044	0	-0.072	0	0.022	0
18858307	-0.004	0	0	0	-0.494	-0.496	-0.031	-0.188	-0.216	-0.555	0.08	0.159	-0.061	0	-0.192	0	0.03	0
18858323	-0.004	0	0	0	-0.494	-0.496	-0.031	-0.193	-0.192	-0.548	0.078	0.159	-0.076	0	-0.408	0	0.03	0
18858338	-0.006	0	0	0	-0.489	-0.492	-0.032	-0.204	-0.168	-0.534	0.074	0.16	-0.087	0	-0.528	0	0.043	0
18858353	-0.006	0	0	0	-0.489	-0.492	-0.034	-0.209	-0.096	-0.527	0.071	0.16	-0.087	0	-0.528	0	0.043	0
18858368	-0.006	0	0	0	-0.486	-0.489	-0.035	-0.22	-0.048	-0.511	0.067	0.16	-0.102	0	-0.671	0	0.051	0
18858382	-0.006	0	0	0	-0.485	-0.488	-0.035	-0.225	-0.048	-0.504	0.066	0.161	-0.11	0	-0.647	0	0.055	0
18858397	-0.006	0	0	0	-0.485	-0.488	-0.038	-0.23	-0.072	-0.495	0.067	0.163	-0.113	0	-0.6	0	0.055	0
18858412	-0.006	0	0	0	-0.485	-0.487	-0.048	-0.24	-0.144	-0.477	0.071	0.167	-0.116	0	-0.432	0	0.057	0
18858427	-0.006	0	0	0	-0.485	-0.487	-0.061	-0.245	-0.264	-0.468	0.068	0.167	-0.116	0	-0.432	0	0.057	0
18858441	-0.006	0	0	0	-0.484	-0.487	-0.071	-0.254	-0.36	-0.451	0.087	0.18	-0.116	0	-0.216	0	0.057	0
18858457	-0.006	0	0	0	-0.484	-0.487	-0.071	-0.259	-0.36	-0.442	0.085	0.18	-0.116	0	-0.168	0	0.057	0
18858472	-0.006	0	0	0	-0.484	-0.487	-0.097	-0.267	-0.624	-0.423	0.101	0.19	-0.116	0	-0.072	0	0.056	-0.001
18858484	-0.006	0	0	0	-0.484	-0.487	-0.097	-0.272	-0.624	-0.412	0.105	0.193	-0.116	0	-0.024	0	0.056	-0.001
18858500	-0.006	0	0	0	-0.484	-0.487	-0.117	-0.28	-0.767	-0.393	0.122	0.204	-0.115	0	0	0	0.055	-0.001
18858515	-0.006	0	0	0	-0.484	-0.487	-0.129	-0.284	-0.839	-0.383	0.132	0.21	-0.113	0	0	0	0.054	-0.001
18858530	-0.006	0	0	0	-0.484	-0.487	-0.15	-0.288	-0.959	-0.373	0.13	0.21	-0.11	0	0.048	0	0.054	-0.001
18858545	-0.006	0	0	0	-0.484	-0.487	-0.163	-0.296	-0.983	-0.35	0.161	0.227	-0.107	0	0.096	0	0.052	-0.002
18858559	-0.006	0	0	0	-0.485	-0.488	-0.179	-0.299	-0.983	-0.338	0.159	0.228	-0.107	0	0.096	0	0.05	-0.002
18858573	-0.006	0	0	0	-0.485	-0.488	-0.192	-0.303	-0.959	-0.326	0.174	0.236	-0.102	0	0.144	0	0.048	-0.002
18858587	-0.006	0	0	0	-0.485	-0.488	-0.192	-0.309	-0.959	-0.305	0.183	0.242	-0.102	0	0.144	0	0.047	-0.002
18858601	-0.006	0	0	0	-0.487	-0.489	-0.213	-0.312	-0.887	-0.294	0.203	0.253	-0.101	0	0.12	0	0.047	-0.003
18858619	-0.006	0	0	0	-0.486	-0.489	-0.229	-0.318	-0.839	-0.271	0.216	0.261	-0.101	0	0.12	0	0.046	-0.002
18858634	-0.006	0	0	0	-0.486	-0.489	-0.229	-0.321	-0.839	-0.26	0.214	0.261	-0.096	0	0.096	0	0.046	-0.002
18858648	-0.006	0	0	0	-0.487	-0.49	-0.247	-0.326	-0.791	-0.235	0.23	0.27	-0.087	0	0.144	0	0.043	-0.003
18858663	-0.006	0	0	0	-0.488	-0.491	-0.256	-0.328	-0.743	-0.223	0.238	0.275	-0.087	0	0.144	0	0.039	-0.002
18858677	-0.006	0	0	0	-0.489	-0.491	-0.264	-0.333	-0.671	-0.199	0.244	0.278	-0.086	0	0.192	0	0.038	-0.002
18858692	-0.006	0	0	0	-0.488	-0.491	-0.264	-0.335	-0.671	-0.188	0.243	0.278	-0.087	0	0.192	0	0.039	-0.002
18858706	-0.006	0	0	0	-0.489	-0.492	-0.267	-0.336	-0.528	-0.176	0.245	0.28	-0.089	0	0.12	0	0.039	-0.002
18858720	-0.006	0	0	0	-0.489	-0.491	-0.267	-0.34	-0.384	-0.15	0.243	0.28	-0.089	0	0.048	0	0.039	-0.003
18858735	-0.006	0	0	0	-0.489	-0.491	-0.267	-0.341	-0.192	-0.138	0.242	0.28	-0.089	0	0.048	0	0.039	-0.003
18858750	-0.006	0	0	0	-0.489	-0.492	-0.267	-0.344	-0.12	-0.113	0.241	0.28	-0.087	0	0	0	0.039	-0.002
18858765	-0.006	0	0	0	-0.489	-0.492	-0.267	-0.345	-0.12	-0.1	0.24	0.28	-0.087	0	0	0	0.039	-0.002
18858778	-0.006	0	0	0	-0.489	-0.492	-0.268	-0.347	-0.024	-0.076	0.241	0.28	-0.087	0	0	0	0.039	-0.002
18858793	-0.006	0	0	0	-0.489	-0.492	-0.267	-0.347	0	-0.064	0.239	0.28	-0.089	0	0	0	0.039	-0.003
18858808	-0.004	0	0	0	-0.489	-0.492	-0.267	-0.348	0	-0.05	0.239	0.28	-0.095	0	-0.024	0	0.039	-0.003
18858823	-0.004	0	0	0	-0.489	-0.492	-0.268	-0.349	0	-0.024	0.24	0.28	-0.095	0	-0.024	0	0.042	-0.003
18858839	-0.006	0	0	0	-0.489	-0.491	-0.268	-0.349	0	-0.012	0.24	0.28	-0.105	0	-0.168	0	0.045	-0.003
18858852	-0.006	0	0	0	-0.486	-0.489	-0.268	-0.349	0	0.014	0.24	0.28	-0.105	0	-0.168	0	0.047	-0.003
18858867	-0.006	0	0	0	-0.486	-0.489	-0.268	-0.349	0	0.028	0.24	0.28	-0.11	0	-0.24	0	0.049	-0.003
18858881	-0.006	0	0	0	-0.486	-0.489	-0.268	-0.348	0	0.042	0.24	0.28	-0.11	0	-0.24	0	0.049	-0.003
18858896	-0.006	0	0	0	-0.486	-0.489	-0.268	-0.347	0	0.066	0.24	0.28	-0.109	0	-0.144	0	0.049	-0.003
18858914	-0.006	0	0	0	-0.486	-0.489	-0.268	-0.346	0	0.091	0.241	0.28	-0.109	0	-0.144	0	0.048	-0.003
18858931	-0.006	0	0	0	-0.486	-0.489	-0.268	-0.345	0	0.105	0.242	0.28	-0.109	0	0	0	0.048	-0.003
18858945	-0.006	0	0	0	-0.486	-0.489	-0.268	-0.342	0	0.13	0.243	0.28	-0.109	0	0	0	0.048	-0.003
18858959	-0.006	0	0	0	-0.486	-0.489	-0.27	-0.341	0	0.144	0.245	0.281	-0.107	0	0	0	0.047	-0.003
18858975	-0.006	0	0	0	-0.486	-0.489	-0.268	-0.339	0	0.157	0.245	0.28	-0.109	0	0	0	0.047	-0.003
18858991	-0.006	0	0	0	-0.486	-0.489	-0.27	-0.335	0	0.182	0.248	0.281	-0.109	0	0	0	0.048	-0.003
18859007	-0.006	0	0	0	-0.486	-0.489	-0.27	-0.333	0	0.195	0.249	0.281	-0.109	0	0	0	0.048	-0.003
18859026	-0.006	0	0	0	-0.487	-0.489	-0.27	-0.329	0	0.219	0.251	0.281	-0.11	0	0	0	0.049	-0.004
18859045	-0.006	0	0	0	-0.486	-0.489	-0.27	-0.324	0	0.243	0.253	0.281	-0.11	0	-0.024	0	0.049	-0.003
18859061	-0.006	0	0	0	-0.486	-0.489	-0.271	-0.319	0	0.266	0.257	0.282	-0.11	0	0	0	0.049	-0.003
18859083	-0.006	0	0	0	-0.486	-0.489	-0.273	-0.314	-0.024	0.288	0.262	0.282	-0.109	0	0	0	0.048	-0.003
18859099	-0.006	0	0	0	-0.486	-0.489	-0.276	-0.311	-0.048	0.299	0.266	0.284	-0.109	0	0	0	0.048	-0.003
18859113	-0.006	0	0	0	-0.486	-0.489	-0.279	-0.305	-0.096	0.321	0.272	0.285	-0.109	0	0	0	0.048	-0.003
18859132	-0.006	0	0	0	-0.486	-0.489	-0.281	-0.298	-0.12	0.343	0.276	0.285	-0.109	0	0	0	0.048	-0.003
18859148	-0.006	0	0	0	-0.486	-0.489	-0.281	-0.294	-0.12	0.353	0.279	0.286	-0.107	0	0	0	0.047	-0.003
18859163	-0.006	0	0	0	-0.486	-0.489	-0.281	-0.287	-0.096	0.374	0.283	0.286	-0.109	0	0	0	0.048	-0.003
18859177	-0.006	0	0	0	-0.486	-0.489	-0.281	-0.283	-0.048	0.384	0.284	0.286	-0.109	0	0	0	0.048	-0.003
18859192	-0.006	0	0	0	-0.486	-0.489	-0.279	-0.275	0	0.405	0.287	0.285	-0.109	0	0	0	0.048	-0.003
18859208	-0.004	0	0	0	-0.488	-0.49	-0.279	-0.271	0	0.415	0.289	0.285	-0.104	0	0.024	0	0.046	-0.003
18859224	-0.006	0	0	0	-0.489	-0.491	-0.279	-0.263	0	0.434	0.294	0.286	-0.098	0	0.048	0	0.043	-0.003
18859236	-0.006	0	0	0	-0.488	-0.49	-0.279	-0.258	0	0.443	0.296	0.286	-0.095	0	0.144	0	0.043	-0.003
18859250	-0.006	0	0	0	-0.488	-0.491	-0.278	-0.254	0.024	0.452	0.298	0.286	-0.089	0	0.216	0	0.042	-0.003
18859265	-0.006	0	0	0	-0.489	-0.492	-0.278	-0.244	0.024	0.47	0.301	0.285	-0.087	0	0.216	0	0.039	-0.003
18859284	-0.006	0	0	0	-0.489	-0.492	-0.275	-0.234	0.024	0.488	0.304	0.283	-0.087	0	0.216	0	0.039	-0.003
18859301	-0.006	0	0	0	-0.489	-0.492	-0.27	-0.229	0.048	0.497	0.306	0.283	-0.087	0	0.168	0	0.039	-0.003
18859322	-0.006	0	0	0	-0.489	-0.492	-0.258	-0.219	0.168	0.512	0.306	0.281	-0.087	0	0.12	0	0.039	-0.002
18859342	-0.006	0	0	0	-0.489	-0.492	-0.258	-0.208	0.168	0.528	0.3	0.275	-0.089	0	0.048	0	0.04	-0.002
18859360	-0.006	0	0	0	-0.488	-0.491	-0.25	-0.197	0.336	0.543	0.299	0.272	-0.092	0	0	0	0.041	-0.002
18859376	-0.006	0	0	0	-0.488	-0.491	-0.25	-0.185	0.336	0.558	0.304	0.271	-0.092	0	-0.048	0	0.041	-0.002
18859391	-0.006	0	0	0	-0.488	-0.491	-0.241	-0.18	0.312	0.564	0.297	0.267	-0.092	0	-0.048	0	0.042	-0.002
18859404	-0.004	0	0	0	-0.488	-0.491	-0.229	-0.173	0.336	0.571	0.3	0.267	-0.095	0	-0.072	0	0.043	-0.002
18859418	-0.006	0	0	0	-0.488	-0.49	-0.229	-0.161	0.336	0.584	0.294	0.261	-0.096	0	-0.072	0	0.044	-0.002
18859433	-0.006	0	0	0	-0.487	-0.49	-0.222	-0.155	0.36	0.589	0.291	0.258	-0.098	0	-0.072	0	0.045	-0.002
18859447	-0.006	0	0	0	-0.489	-0.491	-0.212	-0.149	0.408	0.595	0.283	0.252	-0.098	0	-0.072	0	0.045	-0.002
18859462	-0.006	0	0	0	-0.487	-0.49	-0.209	-0.136	0.456	0.606	0.287	0.251	-0.098	0	-0.048	0	0.045	-0.002
18859476	-0.006	0	0	0	-0.487	-0.49	-0.202	-0.13	0.432	0.611	0.29	0.251	-0.098	0	-0.048	0	0.045	-0.002
18859491	-0.006	0	0	0	-0.487	-0.49	-0.201	-0.118	0.36	0.619	0.288	0.247	-0.098	0	-0.048	0	0.046	-0.002
18859505	-0.006	0	0	0	-0.488	-0.491	-0.201	-0.112	0.264	0.623	0.292	0.247	-0.093	0	0	0	0.044	-0.002
18859520	-0.006	0	0	0	-0.488	-0.491	-0.201	-0.105	0.264	0.627	0.295	0.247	-0.092	0	0.048	0	0.043	-0.002
18859534	-0.004	0	0	0	-0.489	-0.492	-0.199	-0.092	0.144	0.635	0.3	0.246	-0.086	0	0.12	0	0.04	-0.002
18859551	-0.004	0	0	0	-0.491	-0.493	-0.196	-0.086	0.12	0.638	0.3	0.245	-0.084	0	0.168	0	0.04	-0.002
18859565	-0.006	0	0	0	-0.489	-0.492	-0.189	-0.073	0.144	0.643	0.306	0.245	-0.084	0	0.168	0	0.039	-0.002
18859580	-0.006	0	0	0	-0.489	-0.492	-0.189	-0.066	0.144	0.646	0.302	0.241	-0.084	0	0.168	0	0.04	-0.001
18859594	-0.006	0	0	0	-0.489	-0.492	-0.186	-0.053	0.168	0.65	0.306	0.24	-0.084	0	0.072	0	0.04	-0.001
18859608	-0.006	0	0	0	-0.489	-0.492	-0.184	-0.046	0.168	0.652	0.308	0.239	-0.084	0	0.024	0	0.04	-0.001
18859624	-0.006	0	0	0	-0.489	-0.492	-0.176	-0.039	0.192	0.654	0.311	0.235	-0.086	0	0	0	0.04	-0.001
18859642	-0.006	0	0	0	-0.489	-0.492	-0.169	-0.025	0.288	0.656	0.31	0.235	-0.086	0	0	0	0.041	-0.001
18859657	-0.006	0	0	0	-0.489	-0.491	-0.169	-0.012	0.288	0.658	0.309	0.231	-0.089	0	-0.048	0	0.042	-0.001
18859672	-0.006	0	0	0	-0.488	-0.491	-0.149	-0.006	0.432	0.658	0.292	0.221	-0.089	0	-0.048	0	0.043	-0.001
18859686	-0.006	0	0	0	-0.488	-0.491	-0.133	0.007	0.576	0.658	0.283	0.213	-0.089	0	-0.048	0	0.043	-0.001
18859701	-0.006	0	0	0	-0.488	-0.491	-0.126	0.014	0.624	0.657	0.286	0.213	-0.089	0	-0.048	0	0.043	-0.001
18859716	-0.006	0	0	0	-0.488	-0.491	-0.104	0.028	0.695	0.656	0.263	0.198	-0.09	0	-0.048	0	0.044	-0.001
18859731	-0.006	0	0	0	-0.488	-0.491	-0.104	0.034	0.695	0.655	0.267	0.198	-0.09	0	-0.024	0	0.044	-0.001
18859747	-0.006	0	0	0	-0.488	-0.491	-0.083	0.047	0.791	0.652	0.251	0.186	-0.089	0	0	0	0.044	0
18859761	-0.006	0	0	0	-0.488	-0.49	-0.074	0.054	0.839	0.65	0.245	0.181	-0.089	0	0	0	0.044	0
18859777	-0.006	0	0	0	-0.488	-0.491	-0.06	0.068	0.863	0.645	0.238	0.174	-0.087	0	0.024	0	0.044	0
18859791	-0.006	0	0	0	-0.488	-0.491	-0.052	0.075	0.791	0.643	0.241	0.174	-0.087	0	0.024	0	0.044	0
18859805	-0.006	0	0	0	-0.489	-0.491	-0.052	0.081	0.791	0.64	0.237	0.17	-0.082	0	0.048	0	0.042	0
18859819	-0.006	0	0	0	-0.489	-0.492	-0.038	0.094	0.695	0.633	0.229	0.163	-0.079	0	0.072	0	0.04	0
18859834	-0.006	0	0	0	-0.489	-0.492	-0.026	0.101	0.624	0.63	0.22	0.156	-0.075	0	0.168	0	0.04	0.001
18859850	-0.006	0	0	0	-0.49	-0.493	-0.018	0.114	0.6	0.622	0.218	0.152	-0.073	0	0.168	0	0.038	0.001
18859865	-0.006	0	0	0	-0.49	-0.493	-0.018	0.12	0.6	0.618	0.221	0.152	-0.073	0	0.168	0	0.038	0.001
18859880	-0.006	0	0	0	-0.49	-0.493	-0.009	0.132	0.552	0.609	0.218	0.147	-0.073	0	0.12	0	0.038	0.001
18859895	-0.006	0	0	0	-0.49	-0.493	-0.003	0.138	0.48	0.604	0.214	0.144	-0.075	0	0.072	0	0.039	0.001
18859909	-0.006	0	0	0	-0.49	-0.493	0.002	0.15	0.36	0.594	0.216	0.141	-0.076	0	0	0	0.039	0.001
18859926	-0.006	0	0	0	-0.49	-0.493	0.008	0.156	0.312	0.588	0.212	0.138	-0.076	0	-0.024	0	0.04	0.001
18859941	-0.006	0	0	0	-0.49	-0.493	0.011	0.168	0.288	0.577	0.215	0.136	-0.079	0	-0.048	0	0.04	0.001
18859954	-0.006	0	0	0	-0.49	-0.493	0.023	0.174	0.312	0.571	0.218	0.136	-0.082	0	-0.072	0	0.041	0.001
18859969	-0.004	0	0	0	-0.491	-0.493	0.028	0.18	0.384	0.564	0.208	0.13	-0.082	0	-0.072	0	0.042	0.001
18859985	-0.006	0	0	0	-0.491	-0.493	0.032	0.192	0.384	0.55	0.209	0.127	-0.084	0	-0.096	0	0.043	0.001
18859999	-0.006	0	0	0	-0.489	-0.492	0.032	0.198	0.384	0.542	0.207	0.125	-0.081	0	-0.096	0	0.042	0.001
18860013	-0.006	0	0	0	-0.49	-0.493	0.037	0.208	0.36	0.528	0.208	0.122	-0.078	0	0	0	0.041	0.001
18860027	-0.004	0	0	0	-0.491	-0.494	0.048	0.214	0.336	0.52	0.199	0.116	-0.075	0	0.072	0	0.04	0.001
18860042	-0.006	0	0	0	-0.49	-0.493	0.071	0.224	0.456	0.505	0.18	0.104	-0.075	0	0.072	0	0.04	0.002
18860057	-0.006	0	0	0	-0.49	-0.493	0.075	0.229	0.576	0.497	0.183	0.104	-0.073	0	0.12	0	0.039	0.002
18860073	-0.006	0	0	0	-0.49	-0.493	0.092	0.239	0.695	0.48	0.183	0.101	-0.075	0	0.096	0	0.04	0.002
18860091	-0.006	0	0	0	-0.49	-0.493	0.092	0.243	0.695	0.472	0.167	0.092	-0.075	0	0.072	0	0.04	0.002
18860110	-0.006	0	0	0	-0.49	-0.492	0.121	0.253	0.767	0.454	0.146	0.078	-0.075	0	0	0	0.04	0.002
18860130	-0.006	0	0	0	-0.49	-0.493	0.121	0.262	0.767	0.436	0.146	0.076	-0.073	0	0	0	0.039	0.002
18860152	-0.006	0	0	0	-0.49	-0.493	0.14	0.274	0.767	0.407	0.133	0.066	-0.073	0	0	0	0.039	0.002
18860167	-0.006	0	0	0	-0.49	-0.493	0.164	0.279	0.767	0.396	0.109	0.052	-0.069	0	0.048	0	0.038	0.002
18860182	-0.006	0	0	0	-0.49	-0.493	0.17	0.283	0.767	0.386	0.111	0.052	-0.069	0	0.048	0	0.037	0.002
18860197	-0.006	0	0	0	-0.491	-0.494	0.17	0.29	0.767	0.365	0.109	0.049	-0.066	0	0.096	0	0.036	0.002
18860210	-0.006	0	0	0	-0.491	-0.494	0.192	0.294	0.743	0.355	0.088	0.037	-0.066	0	0.096	0	0.036	0.003
18860226	-0.004	0	0	0	-0.492	-0.494	0.201	0.301	0.719	0.332	0.081	0.032	-0.067	0	0.072	0	0.036	0.002
18860241	-0.006	0	0	0	-0.491	-0.494	0.213	0.305	0.671	0.322	0.083	0.032	-0.067	0	0.072	0	0.036	0.003
18860254	-0.006	0	0	0	-0.491	-0.493	0.222	0.308	0.647	0.311	0.072	0.025	-0.069	0	0.024	0	0.037	0.003
18860269	-0.006	0	0	0	-0.49	-0.493	0.222	0.314	0.647	0.288	0.065	0.019	-0.07	0	-0.024	0	0.038	0.003
18860285	-0.006	0	0	0	-0.49	-0.493	0.232	0.317	0.552	0.276	0.066	0.019	-0.069	0	-0.024	0	0.038	0.003
18860300	-0.006	0	0	0	-0.491	-0.494	0.233	0.322	0.48	0.253	0.058	0.013	-0.069	0	-0.024	0	0.037	0.003
18860314	-0.006	0	0	0	-0.491	-0.494	0.236	0.325	0.384	0.241	0.059	0.013	-0.066	0	0	0	0.037	0.003
18860328	-0.006	0	0	0	-0.492	-0.494	0.236	0.33	0.264	0.217	0.058	0.012	-0.066	0	0	0	0.036	0.003
18860343	-0.006	0	0	0	-0.492	-0.495	0.236	0.332	0.144	0.204	0.06	0.012	-0.059	0	0.072	0	0.033	0.003
18860357	-0.006	0	0	0	-0.493	-0.496	0.236	0.334	0.144	0.192	0.061	0.012	-0.058	0	0.096	0	0.032	0.003
18860371	-0.006	0	0	0	-0.493	-0.496	0.238	0.338	0.048	0.167	0.061	0.011	-0.053	0	0.144	0	0.029	0.003
18860391	-0.006	0	0	0	-0.493	-0.496	0.241	0.339	0.048	0.154	0.058	0.009	-0.05	0	0.168	0	0.029	0.003
18860407	-0.006	0	0	0	-0.494	-0.497	0.249	0.342	0.12	0.129	0.06	0.009	-0.05	0	0.168	0	0.028	0.003
18860425	-0.006	0	0	0	-0.494	-0.497	0.25	0.345	0.192	0.103	0.051	0.004	-0.05	0	0.168	0	0.028	0.003
18860442	-0.006	0	0	0	-0.493	-0.496	0.258	0.346	0.24	0.09	0.052	0.004	-0.059	0	0.024	0	0.03	0.003
18860457	-0.006	0	0	0	-0.492	-0.495	0.258	0.347	0.24	0.066	0.044	0	-0.059	0	0.024	0	0.033	0.003
18860470	-0.006	0	0	0	-0.492	-0.495	0.275	0.348	0.336	0.053	0.035	-0.005	-0.066	0	-0.12	0	0.033	0.003
18860484	-0.006	0	0	0	-0.491	-0.494	0.275	0.349	0.336	0.029	0.027	-0.01	-0.067	0	-0.192	0	0.037	0.003
18860500	-0.006	0	0	0	-0.491	-0.494	0.291	0.349	0.456	0.016	0.027	-0.01	-0.07	0	-0.216	0	0.037	0.003
18860516	-0.006	0	0	0	-0.491	-0.493	0.299	0.349	0.552	-0.009	0.001	-0.023	-0.07	0	-0.216	0	0.038	0.004
18860530	-0.006	0	0	0	-0.491	-0.494	0.311	0.349	0.6	-0.021	0.001	-0.023	-0.066	0	-0.096	0	0.037	0.004
18860544	-0.006	0	0	0	-0.491	-0.494	0.311	0.348	0.6	-0.047	-0.012	-0.03	-0.066	0	-0.096	0	0.036	0.004
18860558	-0.006	0	0	0	-0.493	-0.495	0.321	0.348	0.6	-0.059	-0.022	-0.035	-0.056	0	0.048	0	0.031	0.003
18860574	-0.006	0	0	0	-0.493	-0.496	0.325	0.346	0.552	-0.084	-0.027	-0.038	-0.053	0	0.168	0	0.029	0.003
18860588	-0.006	0	0	0	-0.493	-0.496	0.333	0.345	0.432	-0.096	-0.028	-0.038	-0.053	0	0.168	0	0.029	0.003
18860603	-0.006	0	0	0	-0.494	-0.496	0.333	0.344	0.336	-0.11	-0.037	-0.042	-0.05	0	0.216	0	0.028	0.003
18860618	-0.006	0	0	0	-0.494	-0.497	0.333	0.342	0.336	-0.134	-0.038	-0.042	-0.05	0	0.192	0	0.028	0.003
18860637	-0.006	0	0	0	-0.493	-0.496	0.334	0.339	0.24	-0.158	-0.041	-0.043	-0.053	0	0.12	0	0.029	0.003
18860653	-0.006	0	0	0	-0.493	-0.496	0.339	0.337	0.144	-0.17	-0.042	-0.043	-0.058	0	-0.024	0	0.029	0.003
18860669	-0.006	0	0	0	-0.493	-0.496	0.342	0.334	0.144	-0.194	-0.052	-0.047	-0.058	0	-0.024	0	0.032	0.004
18860684	-0.006	0	0	0	-0.493	-0.495	0.344	0.331	0.144	-0.207	-0.053	-0.047	-0.059	0	-0.096	0	0.033	0.004
18860699	-0.006	0	0	0	-0.493	-0.495	0.344	0.327	0.144	-0.231	-0.057	-0.048	-0.059	0	-0.096	0	0.033	0.004
18860714	-0.006	0	0	0	-0.493	-0.495	0.344	0.325	0.096	-0.242	-0.058	-0.048	-0.059	0	-0.048	0	0.033	0.004
18860727	-0.006	0	0	0	-0.493	-0.495	0.344	0.319	0.048	-0.266	-0.061	-0.048	-0.059	0	-0.048	0	0.033	0.004
18860742	-0.006	0	0	0	-0.493	-0.495	0.344	0.316	0.024	-0.278	-0.062	-0.048	-0.059	0	0	0	0.033	0.004
18860757	-0.006	0	0	0	-0.493	-0.496	0.344	0.311	0.024	-0.3	-0.065	-0.048	-0.058	0	0	0	0.032	0.004
18860770	-0.006	0	0	0	-0.493	-0.495	0.345	0.308	0	-0.311	-0.068	-0.049	-0.059	0	0	0	0.033	0.004
18860785	-0.006	0	0	0	-0.493	-0.495	0.345	0.305	0	-0.322	-0.07	-0.049	-0.059	0	0	0	0.033	0.004
18860803	-0.006	0	0	0	-0.493	-0.495	0.345	0.298	0	-0.343	-0.073	-0.049	-0.064	0	-0.024	0	0.033	0.004
18860817	-0.006	0	0	0	-0.492	-0.495	0.345	0.291	0.024	-0.364	-0.076	-0.049	-0.064	0	-0.024	0	0.035	0.004
18860832	-0.006	0	0	0	-0.492	-0.495	0.347	0.287	0	-0.374	-0.078	-0.049	-0.064	0	-0.048	0	0.035	0.004
18860847	-0.006	0	0	0	-0.492	-0.495	0.347	0.279	0	-0.394	-0.084	-0.05	-0.063	0	-0.048	0	0.034	0.004
18860860	-0.006	0	0	0	-0.493	-0.496	0.345	0.275	0	-0.404	-0.084	-0.049	-0.056	0	0	0	0.031	0.004
18860875	-0.006	0	0	0	-0.493	-0.496	0.344	0.271	0	-0.414	-0.084	-0.048	-0.055	0	0.072	0	0.031	0.004
18860891	-0.006	0	0	0	-0.493	-0.496	0.337	0.263	-0.048	-0.433	-0.082	-0.045	-0.05	0	0.144	0	0.03	0.003
18860906	-0.006	0	0	0	-0.494	-0.497	0.334	0.258	-0.144	-0.443	-0.085	-0.045	-0.05	0	0.144	0	0.028	0.003
18860923	-0.006	0	0	0	-0.494	-0.497	0.328	0.249	-0.192	-0.462	-0.079	-0.039	-0.047	0	0.168	0	0.026	0.003
18860937	-0.004	0	0	0	-0.496	-0.498	0.327	0.244	-0.192	-0.471	-0.082	-0.039	-0.047	0	0.168	0	0.026	0.003
18860952	-0.006	0	0	0	-0.494	-0.496	0.325	0.234	-0.192	-0.488	-0.085	-0.039	-0.052	0	0.072	0	0.028	0.003
18860967	-0.006	0	0	0	-0.493	-0.496	0.325	0.229	-0.192	-0.497	-0.086	-0.038	-0.053	0	0.024	0	0.029	0.003
18860982	-0.006	0	0	0	-0.493	-0.496	0.319	0.219	-0.168	-0.513	-0.085	-0.034	-0.055	0	-0.072	0	0.03	0.003
18860996	-0.006	0	0	0	-0.493	-0.496	0.314	0.213	-0.192	-0.521	-0.083	-0.032	-0.055	0	-0.072	0	0.03	0.003
18861010	-0.006	0	0	0	-0.493	-0.496	0.302	0.208	-0.288	-0.529	-0.085	-0.032	-0.055	0	-0.072	0	0.03	0.003
18861025	-0.006	0	0	0	-0.493	-0.496	0.302	0.197	-0.288	-0.543	-0.078	-0.025	-0.055	0	-0.048	0	0.03	0.003
18861040	-0.006	0	0	0	-0.493	-0.496	0.29	0.192	-0.384	-0.55	-0.067	-0.018	-0.053	0	0	0	0.03	0.003
18861055	-0.006	0	0	0	-0.493	-0.496	0.288	0.18	-0.432	-0.564	-0.072	-0.017	-0.052	0	0	0	0.029	0.003
18861069	-0.006	0	0	0	-0.493	-0.496	0.279	0.174	-0.432	-0.57	-0.074	-0.017	-0.05	0	0.048	0	0.028	0.003
18861084	-0.006	0	0	0	-0.494	-0.497	0.276	0.162	-0.384	-0.583	-0.068	-0.01	-0.05	0	0.048	0	0.027	0.003
18861097	-0.006	0	0	0	-0.494	-0.497	0.27	0.156	-0.336	-0.588	-0.07	-0.01	-0.05	0	0.048	0	0.027	0.003
18861112	-0.006	0	0	0	-0.493	-0.496	0.267	0.15	-0.312	-0.594	-0.067	-0.007	-0.052	0	0.048	0	0.028	0.003
18861128	-0.006	0	0	0	-0.493	-0.496	0.259	0.138	-0.288	-0.605	-0.07	-0.005	-0.053	0	0	0	0.029	0.003
18861144	-0.006	0	0	0	-0.493	-0.496	0.259	0.126	-0.288	-0.614	-0.068	-0.001	-0.055	0	-0.024	0	0.03	0.003
18861160	-0.006	0	0	0	-0.493	-0.496	0.244	0.119	-0.36	-0.618	-0.071	-0.001	-0.055	0	-0.048	0	0.03	0.003
18861178	-0.006	0	0	0	-0.493	-0.496	0.236	0.107	-0.384	-0.626	-0.053	0.012	-0.056	0	-0.048	0	0.03	0.003
18861195	-0.006	0	0	0	-0.493	-0.495	0.213	0.094	-0.576	-0.633	-0.035	0.025	-0.059	0	-0.048	0	0.03	0.003
18861214	-0.006	0	0	0	-0.492	-0.495	0.206	0.087	-0.695	-0.637	-0.038	0.025	-0.059	0	-0.048	0	0.032	0.003
18861231	-0.006	0	0	0	-0.492	-0.495	0.206	0.075	-0.695	-0.643	-0.037	0.029	-0.059	0	-0.048	0	0.032	0.003
18861246	-0.006	0	0	0	-0.492	-0.495	0.183	0.062	-0.767	-0.648	-0.019	0.042	-0.058	0	-0.024	0	0.032	0.002
18861259	-0.006	0	0	0	-0.492	-0.495	0.16	0.055	-0.815	-0.65	0.002	0.055	-0.059	0	-0.024	0	0.031	0.002
18861275	-0.006	0	0	0	-0.492	-0.495	0.16	0.049	-0.815	-0.652	-0.001	0.055	-0.059	0	-0.024	0	0.032	0.002
18861291	-0.006	0	0	0	-0.491	-0.494	0.124	0.034	-0.935	-0.655	0.015	0.067	-0.059	0	0	0	0.032	0.002
18861306	-0.006	0	0	0	-0.491	-0.494	0.124	0.027	-0.935	-0.656	0.026	0.074	-0.061	0	0	0	0.031	0.002
18861322	-0.006	0	0	0	-0.491	-0.494	0.097	0.013	-0.983	-0.657	0.048	0.09	-0.059	0	0	0	0.031	0.002
18861336	-0.006	0	0	0	-0.491	-0.494	0.097	0.006	-0.983	-0.658	0.044	0.09	-0.059	0	0	0	0.031	0.002
18861352	-0.006	0	0	0	-0.491	-0.494	0.081	-0.008	-0.959	-0.658	0.053	0.098	-0.059	0	0	0	0.031	0.001
18861367	-0.006	0	0	0	-0.492	-0.495	0.075	-0.015	-0.791	-0.657	0.056	0.101	-0.059	0	0	0	0.031	0.001
18861383	-0.006	0	0	0	-0.492	-0.495	0.068	-0.028	-0.719	-0.656	0.058	0.106	-0.061	0	0	0	0.032	0.001
18861397	-0.006	0	0	0	-0.492	-0.495	0.064	-0.035	-0.504	-0.655	0.058	0.107	-0.059	0	0	0	0.032	0.001
18861411	-0.006	0	0	0	-0.492	-0.495	0.066	-0.041	-0.408	-0.653	0.053	0.106	-0.061	0	0	0	0.031	0.001
18861427	-0.004	0	0	0	-0.494	-0.496	0.071	-0.055	-0.192	-0.65	0.046	0.106	-0.061	0	0	0	0.031	0.001
18861442	-0.006	0	0	0	-0.492	-0.495	0.072	-0.061	-0.024	-0.648	0.038	0.104	-0.061	0	0	0	0.032	0.001
18861461	-0.006	0	0	0	-0.491	-0.494	0.075	-0.075	0.072	-0.643	0.029	0.103	-0.07	0	-0.072	0	0.035	0.002
18861480	-0.006	0	0	0	-0.491	-0.494	0.075	-0.088	0.072	-0.637	0.02	0.101	-0.07	0	-0.072	0	0.036	0.002
18861496	-0.006	0	0	0	-0.489	-0.492	0.075	-0.102	0.072	-0.629	0.013	0.101	-0.082	0	-0.216	0	0.043	0.002
18861513	-0.006	0	0	0	-0.488	-0.491	0.075	-0.108	0.072	-0.626	0.009	0.101	-0.09	0	-0.264	0	0.046	0.002
18861527	-0.006	0	0	0	-0.487	-0.49	0.074	-0.12	0.024	-0.618	0.005	0.102	-0.096	0	-0.36	0	0.049	0.002
18861541	-0.006	0	0	0	-0.487	-0.49	0.072	-0.126	0	-0.613	0.003	0.103	-0.102	0	-0.384	0	0.049	0.002
18861556	-0.006	0	0	0	-0.486	-0.489	0.06	-0.133	-0.096	-0.609	0	0.103	-0.102	0	-0.384	0	0.053	0.002
18861569	-0.006	0	0	0	-0.486	-0.489	0.052	-0.145	-0.24	-0.599	0.007	0.109	-0.105	0	-0.36	0	0.054	0.002
18861584	-0.006	0	0	0	-0.485	-0.488	0.052	-0.151	-0.24	-0.593	0.011	0.113	-0.11	0	-0.312	0	0.056	0.002
18861598	-0.006	0	0	0	-0.485	-0.488	0.026	-0.164	-0.48	-0.581	0.033	0.128	-0.112	0	-0.264	0	0.057	0.001
18861613	-0.006	0	0	0	-0.484	-0.487	0.006	-0.169	-0.719	-0.575	0.05	0.139	-0.112	0	-0.264	0	0.056	0.001
18861628	-0.006	0	0	0	-0.484	-0.487	-0.015	-0.176	-0.935	-0.569	0.047	0.138	-0.112	0	-0.144	0	0.056	0.001
18861646	-0.006	0	0	0	-0.484	-0.487	-0.015	-0.187	-0.935	-0.555	0.064	0.15	-0.112	0	-0.144	0	0.056	0.001
18861661	-0.006	0	0	0	-0.484	-0.486	-0.043	-0.198	-1.103	-0.541	0.087	0.165	-0.112	0	-0.144	0	0.055	0
18861677	-0.006	0	0	0	-0.483	-0.486	-0.06	-0.204	-1.031	-0.534	0.084	0.165	-0.116	0	-0.048	0	0.057	0
18861692	-0.006	0	0	0	-0.483	-0.486	-0.06	-0.214	-1.031	-0.519	0.096	0.174	-0.116	0	-0.048	0	0.057	0
18861706	-0.006	0	0	0	-0.483	-0.486	-0.081	-0.219	-0.791	-0.512	0.108	0.181	-0.119	0	-0.072	0	0.058	0
18861720	-0.006	0	0	0	-0.483	-0.486	-0.081	-0.225	-0.791	-0.503	0.113	0.185	-0.119	0	-0.072	0	0.058	-0.001
18861734	-0.006	0	0	0	-0.484	-0.487	-0.095	-0.235	-0.647	-0.487	0.122	0.192	-0.121	0	-0.072	0	0.058	-0.001
18861749	-0.006	0	0	0	-0.483	-0.486	-0.098	-0.24	-0.624	-0.477	0.123	0.194	-0.121	0	-0.072	0	0.059	-0.001
18861763	-0.006	0	0	0	-0.484	-0.487	-0.107	-0.25	-0.528	-0.459	0.127	0.199	-0.121	0	-0.072	0	0.058	-0.001
18861777	-0.006	0	0	0	-0.483	-0.486	-0.107	-0.255	-0.528	-0.45	0.125	0.199	-0.122	0	-0.048	0	0.059	-0.001
18861792	-0.006	0	0	0	-0.484	-0.486	-0.11	-0.26	-0.432	-0.44	0.125	0.2	-0.125	0	-0.048	0	0.059	-0.001
18861805	-0.006	0	0	0	-0.483	-0.485	-0.113	-0.269	-0.336	-0.42	0.124	0.202	-0.13	0	-0.072	0	0.063	-0.001
18861822	-0.006	0	0	0	-0.483	-0.485	-0.113	-0.273	-0.336	-0.411	0.122	0.202	-0.13	0	-0.072	0	0.063	-0.001
18861836	-0.006	0	0	0	-0.481	-0.484	-0.115	-0.281	-0.168	-0.391	0.119	0.202	-0.141	0	-0.192	0	0.068	-0.001
18861851	-0.006	0	0	0	-0.481	-0.483	-0.115	-0.285	-0.168	-0.38	0.117	0.202	-0.145	0	-0.264	0	0.07	-0.002
18861866	-0.006	0	0	0	-0.479	-0.481	-0.113	-0.292	-0.048	-0.36	0.111	0.201	-0.159	0	-0.336	0	0.076	-0.002
18861881	-0.006	0	0	0	-0.479	-0.481	-0.118	-0.296	-0.024	-0.349	0.11	0.201	-0.159	0	-0.336	0	0.076	-0.002
18861895	-0.006	0	0	0	-0.478	-0.481	-0.123	-0.299	-0.048	-0.338	0.113	0.204	-0.165	0	-0.384	0	0.079	-0.002
18861909	-0.006	0	0	0	-0.477	-0.48	-0.123	-0.306	-0.048	-0.316	0.114	0.206	-0.173	0	-0.384	0	0.083	-0.002
18861925	-0.004	0	0	0	-0.478	-0.48	-0.13	-0.31	-0.144	-0.304	0.12	0.21	-0.173	0	-0.384	0	0.082	-0.003
18861938	-0.006	0	0	0	-0.477	-0.479	-0.143	-0.313	-0.288	-0.292	0.118	0.21	-0.179	0	-0.384	0	0.085	-0.003
18861953	-0.006	0	0	0	-0.475	-0.478	-0.143	-0.319	-0.288	-0.268	0.127	0.216	-0.184	0	-0.36	0	0.087	-0.003
18861968	-0.006	0	0	0	-0.475	-0.478	-0.147	-0.322	-0.384	-0.256	0.131	0.218	-0.184	0	-0.264	0	0.087	-0.003
18861984	-0.006	0	0	0	-0.475	-0.478	-0.166	-0.327	-0.48	-0.231	0.146	0.228	-0.185	0	-0.216	0	0.087	-0.004
18862002	-0.006	0	0	0	-0.475	-0.477	-0.183	-0.329	-0.6	-0.219	0.162	0.236	-0.184	0	-0.12	0	0.086	-0.004
18862016	-0.006	0	0	0	-0.475	-0.478	-0.192	-0.334	-0.671	-0.194	0.169	0.241	-0.184	0	-0.048	0	0.085	-0.004
18862031	-0.006	0	0	0	-0.475	-0.478	-0.209	-0.335	-0.743	-0.182	0.168	0.241	-0.184	0	-0.048	0	0.085	-0.004
18862045	-0.006	0	0	0	-0.475	-0.478	-0.216	-0.339	-0.767	-0.157	0.191	0.253	-0.182	0	0	0	0.083	-0.005
18862060	-0.006	0	0	0	-0.475	-0.478	-0.216	-0.341	-0.767	-0.145	0.19	0.253	-0.182	0	0	0	0.083	-0.005
18862073	-0.006	0	0	0	-0.475	-0.478	-0.23	-0.342	-0.695	-0.133	0.204	0.26	-0.182	0	0	0	0.083	-0.005
18862087	-0.006	0	0	0	-0.475	-0.478	-0.235	-0.344	-0.624	-0.108	0.207	0.262	-0.182	0	0	0	0.082	-0.005
18862101	-0.006	0	0	0	-0.475	-0.478	-0.242	-0.345	-0.528	-0.095	0.206	0.262	-0.184	0	0	0	0.083	-0.005
18862116	-0.004	0	0	0	-0.477	-0.479	-0.244	-0.347	-0.432	-0.07	0.215	0.267	-0.184	0	0	0	0.083	-0.006
18862133	-0.006	0	0	0	-0.476	-0.479	-0.244	-0.348	-0.288	-0.057	0.214	0.267	-0.185	0	-0.024	0	0.083	-0.006
18862151	-0.006	0	0	0	-0.475	-0.478	-0.244	-0.349	-0.288	-0.032	0.214	0.267	-0.185	0	-0.024	0	0.083	-0.006
18862166	-0.006	0	0	0	-0.475	-0.478	-0.244	-0.349	-0.072	-0.019	0.212	0.266	-0.185	0	-0.024	0	0.083	-0.005
18862185	-0.006	0	0	0	-0.475	-0.478	-0.244	-0.349	-0.072	0.007	0.214	0.267	-0.185	0	-0.024	0	0.083	-0.006
18862201	-0.006	0	0	0	-0.475	-0.478	-0.244	-0.349	-0.024	0.034	0.214	0.267	-0.185	0	0	0	0.083	-0.006
18862215	-0.006	0	0	0	-0.475	-0.478	-0.244	-0.348	0	0.046	0.214	0.267	-0.185	0	0	0	0.083	-0.006
18862229	-0.006	0	0	0	-0.475	-0.478	-0.244	-0.348	0	0.059	0.214	0.267	-0.185	0	0	0	0.083	-0.006
18862246	-0.006	0	0	0	-0.475	-0.478	-0.244	-0.346	0	0.085	0.215	0.267	-0.185	0	0	0	0.083	-0.006
18862265	-0.004	0	0	0	-0.477	-0.479	-0.244	-0.344	0	0.11	0.216	0.267	-0.185	0	0	0	0.083	-0.006
18862281	-0.006	0	0	0	-0.475	-0.478	-0.245	-0.343	0	0.122	0.217	0.267	-0.185	0	0	0	0.083	-0.006
18862299	-0.006	0	0	0	-0.475	-0.478	-0.245	-0.34	0	0.148	0.22	0.267	-0.185	0	0	0	0.083	-0.006
18862314	-0.006	0	0	0	-0.475	-0.478	-0.245	-0.337	0	0.172	0.221	0.267	-0.187	0	0	0	0.084	-0.006
18862328	-0.006	0	0	0	-0.475	-0.478	-0.245	-0.335	0	0.184	0.222	0.267	-0.187	0	0	0	0.084	-0.006
18862342	-0.006	0	0	0	-0.475	-0.478	-0.245	-0.333	0	0.196	0.223	0.267	-0.187	0	0	0	0.084	-0.006
18862357	-0.006	0	0	0	-0.475	-0.478	-0.245	-0.329	0	0.221	0.225	0.267	-0.187	0	0	0	0.084	-0.006
18862370	-0.006	0	0	0	-0.475	-0.478	-0.245	-0.326	0	0.233	0.226	0.267	-0.187	0	0	0	0.084	-0.006
18862386	-0.006	0	0	0	-0.475	-0.478	-0.245	-0.321	0	0.256	0.229	0.267	-0.187	0	0	0	0.084	-0.006
18862400	-0.006	0	0	0	-0.475	-0.478	-0.245	-0.319	0	0.269	0.23	0.267	-0.187	0	0	0	0.084	-0.006
18862415	-0.006	0	0	0	-0.475	-0.478	-0.245	-0.316	0	0.281	0.232	0.267	-0.187	0	0	0	0.084	-0.006
18862428	-0.006	0	0	0	-0.475	-0.478	-0.245	-0.309	0	0.305	0.235	0.267	-0.187	0	0	0	0.084	-0.006
18862442	-0.006	0	0	0	-0.475	-0.478	-0.247	-0.306	0	0.316	0.236	0.267	-0.187	0	0	0	0.084	-0.006
18862456	-0.006	0	0	0	-0.475	-0.478	-0.247	-0.303	0	0.327	0.24	0.268	-0.187	0	0	0	0.084	-0.006
18862471	-0.006	0	0	0	-0.475	-0.478	-0.245	-0.296	0	0.349	0.242	0.267	-0.187	0	0	0	0.084	-0.006
18862485	-0.006	0	0	0	-0.475	-0.478	-0.247	-0.292	0	0.359	0.245	0.268	-0.188	0	0	0	0.085	-0.006
18862502	-0.006	0	0	0	-0.474	-0.477	-0.245	-0.285	0	0.381	0.247	0.267	-0.19	0	-0.024	0	0.086	-0.006
18862516	-0.006	0	0	0	-0.474	-0.477	-0.245	-0.281	0	0.391	0.249	0.267	-0.19	0	-0.024	0	0.086	-0.006
18862534	-0.006	0	0	0	-0.474	-0.477	-0.247	-0.273	0	0.41	0.255	0.268	-0.19	0	-0.024	0	0.085	-0.006
18862554	-0.006	0	0	0	-0.474	-0.477	-0.245	-0.264	0	0.43	0.257	0.267	-0.19	0	0	0	0.086	-0.006
18862573	-0.006	0	0	0	-0.474	-0.477	-0.245	-0.255	0	0.449	0.262	0.267	-0.19	0	0	0	0.086	-0.006
18862593	-0.006	0	0	0	-0.474	-0.477	-0.245	-0.246	0	0.468	0.267	0.267	-0.19	0	0	0	0.086	-0.006
18862606	-0.006	0	0	0	-0.474	-0.477	-0.245	-0.24	0	0.477	0.269	0.267	-0.19	0	0	0	0.086	-0.006
18862620	-0.006	0	0	0	-0.474	-0.477	-0.245	-0.236	0	0.486	0.272	0.267	-0.19	0	0	0	0.086	-0.006
18862638	-0.006	0	0	0	-0.474	-0.477	-0.239	-0.225	0.024	0.503	0.271	0.264	-0.19	0	0	0	0.086	-0.006
18862653	-0.006	0	0	0	-0.474	-0.477	-0.239	-0.22	0.024	0.511	0.273	0.264	-0.19	0	0	0	0.086	-0.006
18862667	-0.006	0	0	0	-0.474	-0.477	-0.235	-0.21	0.096	0.526	0.274	0.262	-0.19	0	0	0	0.086	-0.005
18862682	-0.006	0	0	0	-0.474	-0.477	-0.235	-0.204	0.12	0.533	0.277	0.262	-0.188	0	0	0	0.086	-0.005
18862696	-0.006	0	0	0	-0.475	-0.478	-0.229	-0.194	0.168	0.547	0.276	0.259	-0.187	0	0.024	0	0.086	-0.005
18862710	-0.006	0	0	0	-0.475	-0.478	-0.224	-0.188	0.192	0.554	0.279	0.259	-0.187	0	0.024	0	0.085	-0.005
18862725	-0.006	0	0	0	-0.475	-0.478	-0.216	-0.177	0.24	0.567	0.28	0.257	-0.182	0	0.072	0	0.083	-0.005
18862740	-0.006	0	0	0	-0.476	-0.479	-0.216	-0.171	0.24	0.573	0.275	0.253	-0.178	0	0.12	0	0.082	-0.005
18862753	-0.006	0	0	0	-0.476	-0.479	-0.212	-0.165	0.288	0.58	0.278	0.253	-0.168	0	0.192	0	0.082	-0.005
18862768	-0.006	0	0	0	-0.478	-0.481	-0.204	-0.153	0.288	0.591	0.272	0.247	-0.165	0	0.24	0	0.077	-0.004
18862783	-0.006	0	0	0	-0.478	-0.481	-0.192	-0.147	0.336	0.597	0.275	0.247	-0.165	0	0.24	0	0.077	-0.004
18862799	-0.006	0	0	0	-0.478	-0.481	-0.184	-0.135	0.384	0.607	0.262	0.238	-0.161	0	0.288	0	0.075	-0.003
18862814	-0.006	0	0	0	-0.478	-0.481	-0.184	-0.128	0.384	0.612	0.265	0.238	-0.161	0	0.264	0	0.075	-0.003
18862828	-0.006	0	0	0	-0.478	-0.481	-0.166	-0.116	0.552	0.621	0.253	0.228	-0.161	0	0.192	0	0.076	-0.003
18862842	-0.006	0	0	0	-0.478	-0.481	-0.16	-0.109	0.647	0.625	0.25	0.225	-0.161	0	0.192	0	0.076	-0.003
18862856	-0.006	0	0	0	-0.478	-0.481	-0.149	-0.102	0.647	0.629	0.253	0.225	-0.161	0	0.048	0	0.076	-0.003
18862871	-0.006	0	0	0	-0.478	-0.481	-0.149	-0.089	0.647	0.636	0.249	0.219	-0.161	0	0.048	0	0.077	-0.003
18862887	-0.006	0	0	0	-0.478	-0.481	-0.143	-0.083	0.456	0.639	0.247	0.217	-0.161	0	0	0	0.077	-0.003
18862901	-0.006	0	0	0	-0.478	-0.481	-0.143	-0.069	0.456	0.645	0.252	0.216	-0.161	0	0	0	0.077	-0.002
18862916	-0.006	0	0	0	-0.478	-0.481	-0.141	-0.062	0.24	0.647	0.254	0.215	-0.161	0	0	0	0.077	-0.002
18862930	-0.006	0	0	0	-0.478	-0.481	-0.138	-0.056	0.192	0.65	0.255	0.214	-0.161	0	0	0	0.077	-0.002
18862944	-0.006	0	0	0	-0.478	-0.481	-0.132	-0.043	0.168	0.653	0.255	0.211	-0.161	0	0	0	0.077	-0.002
18862960	-0.006	0	0	0	-0.478	-0.481	-0.132	-0.035	0.168	0.655	0.258	0.211	-0.161	0	0	0	0.077	-0.002
18862974	-0.006	0	0	0	-0.478	-0.481	-0.121	-0.022	0.24	0.657	0.259	0.208	-0.161	0	0	0	0.078	-0.002
18862988	-0.006	0	0	0	-0.478	-0.481	-0.113	-0.016	0.288	0.657	0.257	0.205	-0.161	0	0	0	0.078	-0.002
18863002	-0.006	0	0	0	-0.478	-0.481	-0.113	-0.003	0.288	0.658	0.256	0.201	-0.161	0	0	0	0.078	-0.002
18863016	-0.006	0	0	0	-0.478	-0.481	-0.1	0.005	0.384	0.658	0.246	0.194	-0.161	0	0	0	0.078	-0.001
18863032	-0.006	0	0	0	-0.478	-0.481	-0.08	0.011	0.576	0.658	0.249	0.194	-0.158	0	0.024	0	0.079	-0.001
18863046	-0.006	0	0	0	-0.478	-0.481	-0.064	0.025	0.695	0.656	0.22	0.175	-0.158	0	0.024	0	0.078	-0.001
18863061	-0.006	0	0	0	-0.479	-0.481	-0.064	0.032	0.695	0.655	0.223	0.175	-0.155	0	0.048	0	0.077	-0.001
18863076	-0.006	0	0	0	-0.478	-0.481	-0.038	0.039	0.959	0.654	0.2	0.162	-0.153	0	0.096	0	0.077	0
18863090	-0.006	0	0	0	-0.478	-0.481	-0.02	0.052	1.103	0.651	0.188	0.152	-0.153	0	0.096	0	0.077	0
18863103	-0.006	0	0	0	-0.478	-0.481	0.015	0.06	1.199	0.648	0.191	0.152	-0.153	0	0.072	0	0.077	0
18863118	-0.006	0	0	0	-0.477	-0.48	0.041	0.073	1.247	0.644	0.161	0.133	-0.153	0	0.072	0	0.078	0.001
18863136	-0.006	0	0	0	-0.477	-0.48	0.06	0.079	1.271	0.641	0.137	0.118	-0.153	0	0	0	0.078	0.002
18863153	-0.006	0	0	0	-0.477	-0.48	0.06	0.092	1.271	0.635	0.124	0.108	-0.151	0	0	0	0.079	0.002
18863167	-0.006	0	0	0	-0.477	-0.48	0.087	0.099	1.247	0.631	0.127	0.108	-0.151	0	0	0	0.078	0.002
18863182	-0.006	0	0	0	-0.478	-0.481	0.087	0.112	1.247	0.623	0.105	0.093	-0.148	0	0.024	0	0.077	0.002
18863197	-0.006	0	0	0	-0.478	-0.481	0.103	0.118	1.055	0.619	0.092	0.085	-0.15	0	0.048	0	0.078	0.003
18863211	-0.006	0	0	0	-0.479	-0.482	0.109	0.131	0.887	0.61	0.092	0.081	-0.148	0	0.024	0	0.077	0.003
18863226	-0.006	0	0	0	-0.479	-0.482	0.118	0.137	0.719	0.605	0.085	0.076	-0.15	0	0.024	0	0.077	0.003
18863242	-0.006	0	0	0	-0.479	-0.482	0.13	0.149	0.576	0.595	0.078	0.07	-0.15	0	0.024	0	0.078	0.004
18863256	-0.006	0	0	0	-0.48	-0.482	0.135	0.155	0.504	0.59	0.081	0.07	-0.148	0	0	0	0.078	0.004
18863270	-0.006	0	0	0	-0.48	-0.482	0.135	0.167	0.504	0.578	0.082	0.067	-0.148	0	0	0	0.078	0.004
18863285	-0.006	0	0	0	-0.48	-0.483	0.14	0.172	0.384	0.572	0.08	0.064	-0.142	0	0.048	0	0.078	0.004
18863299	-0.006	0	0	0	-0.481	-0.483	0.141	0.178	0.288	0.566	0.083	0.065	-0.142	0	0.048	0	0.075	0.004
18863316	-0.006	0	0	0	-0.482	-0.485	0.143	0.19	0.192	0.552	0.086	0.063	-0.127	0	0.192	0	0.071	0.004
18863336	-0.006	0	0	0	-0.483	-0.486	0.143	0.201	0.192	0.538	0.092	0.063	-0.127	0	0.192	0	0.067	0.003
18863359	-0.004	0	0	0	-0.487	-0.489	0.15	0.211	0.168	0.524	0.091	0.06	-0.11	0	0.384	0	0.058	0.003
18863376	-0.006	0	0	0	-0.489	-0.491	0.15	0.222	0.168	0.508	0.095	0.06	-0.098	0	0.528	0	0.052	0.003
18863391	-0.006	0	0	0	-0.487	-0.49	0.166	0.227	0.312	0.5	0.098	0.06	-0.087	0	0.552	0	0.052	0.003
18863404	-0.006	0	0	0	-0.488	-0.491	0.189	0.237	0.456	0.484	0.062	0.038	-0.081	0	0.528	0	0.047	0.003
18863419	-0.006	0	0	0	-0.489	-0.492	0.189	0.241	0.456	0.475	0.065	0.038	-0.081	0	0.528	0	0.043	0.003
18863434	-0.006	0	0	0	-0.489	-0.492	0.226	0.251	0.767	0.458	0.048	0.027	-0.079	0	0.384	0	0.043	0.003
18863449	-0.006	0	0	0	-0.489	-0.492	0.226	0.255	0.767	0.449	0.032	0.018	-0.081	0	0.264	0	0.043	0.003
18863463	-0.006	0	0	0	-0.488	-0.491	0.247	0.264	1.007	0.43	0.014	0.006	-0.081	0	0.144	0	0.044	0.004
18863479	-0.006	0	0	0	-0.488	-0.491	0.259	0.269	1.031	0.42	0.016	0.006	-0.081	0	0.144	0	0.044	0.004
18863492	-0.006	0	0	0	-0.488	-0.491	0.268	0.277	0.983	0.401	-0.002	-0.006	-0.081	0	0	0	0.044	0.004
18863507	-0.006	0	0	0	-0.488	-0.491	0.276	0.281	0.839	0.391	0	-0.006	-0.081	0	0	0	0.044	0.004
18863522	-0.006	0	0	0	-0.489	-0.492	0.279	0.285	0.624	0.38	-0.006	-0.011	-0.079	0	0	0	0.043	0.004
18863537	-0.006	0	0	0	-0.489	-0.492	0.279	0.293	0.624	0.358	-0.006	-0.012	-0.079	0	0	0	0.043	0.004
18863553	-0.006	0	0	0	-0.489	-0.492	0.284	0.296	0.408	0.348	-0.009	-0.015	-0.079	0	0	0	0.043	0.004
18863568	-0.006	0	0	0	-0.49	-0.492	0.288	0.303	0.336	0.326	-0.01	-0.018	-0.081	0	0	0	0.043	0.004
18863583	-0.006	0	0	0	-0.489	-0.492	0.302	0.307	0.312	0.314	-0.023	-0.025	-0.081	0	0	0	0.044	0.004
18863600	-0.006	0	0	0	-0.489	-0.492	0.314	0.313	0.408	0.292	-0.033	-0.032	-0.082	0	0	0	0.045	0.004
18863618	-0.006	0	0	0	-0.489	-0.492	0.319	0.318	0.48	0.27	-0.035	-0.035	-0.082	0	-0.024	0	0.045	0.004
18863641	-0.006	0	0	0	-0.489	-0.492	0.325	0.323	0.504	0.247	-0.039	-0.038	-0.081	0	0	0	0.045	0.005
18863659	-0.006	0	0	0	-0.489	-0.492	0.327	0.328	0.432	0.223	-0.038	-0.039	-0.079	0	0	0	0.043	0.004
18863674	-0.006	0	0	0	-0.489	-0.492	0.33	0.331	0.24	0.211	-0.037	-0.039	-0.081	0	0	0	0.043	0.004
18863688	-0.006	0	0	0	-0.489	-0.492	0.33	0.335	0.168	0.188	-0.039	-0.041	-0.081	0	0	0	0.044	0.005
18863703	-0.006	0	0	0	-0.49	-0.493	0.339	0.336	0.168	0.176	-0.038	-0.041	-0.079	0	0	0	0.043	0.004
18863717	-0.006	0	0	0	-0.49	-0.493	0.339	0.34	0.168	0.152	-0.046	-0.046	-0.079	0	0	0	0.043	0.005
18863731	-0.006	0	0	0	-0.489	-0.492	0.348	0.341	0.24	0.139	-0.055	-0.051	-0.081	0	0	0	0.044	0.005
18863749	-0.006	0	0	0	-0.489	-0.492	0.361	0.344	0.36	0.114	-0.066	-0.058	-0.081	0	0	0	0.044	0.005
18863764	-0.006	0	0	0	-0.489	-0.492	0.368	0.345	0.408	0.1	-0.074	-0.062	-0.081	0	0	0	0.044	0.005
18863778	-0.006	0	0	0	-0.489	-0.492	0.373	0.347	0.48	0.076	-0.078	-0.065	-0.081	0	0	0	0.044	0.005
18863793	-0.006	0	0	0	-0.489	-0.492	0.387	0.347	0.528	0.064	-0.077	-0.065	-0.081	0	0	0	0.044	0.005
18863808	-0.006	0	0	0	-0.489	-0.492	0.387	0.348	0.528	0.039	-0.092	-0.072	-0.081	0	0	0	0.044	0.005
18863822	-0.006	0	0	0	-0.489	-0.492	0.396	0.349	0.528	0.026	-0.101	-0.077	-0.081	0	0	0	0.044	0.005
18863836	-0.006	0	0	0	-0.489	-0.492	0.399	0.349	0.504	0.013	-0.104	-0.079	-0.081	0	0	0	0.044	0.005
18863851	-0.006	0	0	0	-0.489	-0.492	0.397	0.349	0.36	-0.012	-0.103	-0.078	-0.081	0	0	0	0.044	0.005
18863866	-0.006	0	0	0	-0.489	-0.492	0.397	0.349	0.288	-0.024	-0.103	-0.078	-0.079	0	0	0	0.044	0.005
18863882	-0.006	0	0	0	-0.49	-0.493	0.397	0.348	0.12	-0.049	-0.103	-0.078	-0.081	0	0	0	0.043	0.005
18863895	-0.006	0	0	0	-0.49	-0.492	0.396	0.348	0.048	-0.062	-0.102	-0.077	-0.081	0	0	0	0.044	0.005
18863909	-0.006	0	0	0	-0.489	-0.492	0.39	0.346	-0.024	-0.086	-0.096	-0.074	-0.082	0	0	0	0.044	0.005
18863924	-0.006	0	0	0	-0.489	-0.492	0.39	0.345	-0.024	-0.098	-0.096	-0.074	-0.082	0	0	0	0.044	0.005
18863937	-0.006	0	0	0	-0.489	-0.492	0.387	0.344	-0.096	-0.111	-0.094	-0.072	-0.081	0	0	0	0.044	0.005
18863953	-0.006	0	0	0	-0.489	-0.492	0.377	0.341	-0.192	-0.136	-0.085	-0.067	-0.081	0	0	0	0.044	0.005
18863967	-0.006	0	0	0	-0.489	-0.492	0.374	0.34	-0.264	-0.148	-0.083	-0.065	-0.081	0	0	0	0.044	0.005
18863981	-0.006	0	0	0	-0.489	-0.492	0.37	0.337	-0.288	-0.174	-0.08	-0.063	-0.081	0	0	0	0.044	0.005
18863995	-0.006	0	0	0	-0.489	-0.492	0.367	0.335	-0.264	-0.186	-0.081	-0.063	-0.081	0	0	0	0.044	0.005
18864011	-0.006	0	0	0	-0.489	-0.492	0.365	0.331	-0.24	-0.209	-0.078	-0.06	-0.081	0	0	0	0.044	0.005
18864026	-0.006	0	0	0	-0.489	-0.492	0.361	0.329	-0.192	-0.222	-0.079	-0.06	-0.081	0	0	0	0.044	0.005
18864041	-0.006	0	0	0	-0.489	-0.492	0.361	0.326	-0.192	-0.234	-0.075	-0.058	-0.079	0	0	0	0.044	0.005
18864054	-0.006	0	0	0	-0.49	-0.493	0.356	0.321	-0.192	-0.258	-0.073	-0.055	-0.079	0	0	0	0.043	0.005
18864069	-0.006	0	0	0	-0.49	-0.493	0.356	0.318	-0.168	-0.269	-0.074	-0.055	-0.079	0	0	0	0.043	0.005
18864085	-0.006	0	0	0	-0.49	-0.493	0.354	0.313	-0.12	-0.292	-0.077	-0.055	-0.079	0	0	0	0.043	0.005
18864099	-0.006	0	0	0	-0.489	-0.492	0.353	0.31	-0.096	-0.304	-0.077	-0.054	-0.081	0	0	0	0.044	0.005
18864115	-0.006	0	0	0	-0.489	-0.492	0.353	0.303	-0.096	-0.327	-0.079	-0.053	-0.081	0	0	0	0.044	0.005
18864131	-0.006	0	0	0	-0.489	-0.492	0.348	0.3	-0.096	-0.337	-0.075	-0.051	-0.082	0	-0.024	0	0.044	0.005
18864150	-0.006	0	0	0	-0.489	-0.492	0.342	0.293	-0.144	-0.358	-0.079	-0.051	-0.082	0	-0.024	0	0.044	0.005
18864166	-0.006	0	0	0	-0.489	-0.492	0.339	0.285	-0.168	-0.379	-0.073	-0.046	-0.082	0	-0.024	0	0.044	0.005
18864183	-0.006	0	0	0	-0.489	-0.492	0.339	0.281	-0.168	-0.389	-0.075	-0.046	-0.082	0	0	0	0.044	0.005
18864199	-0.006	0	0	0	-0.489	-0.492	0.328	0.274	-0.216	-0.409	-0.067	-0.04	-0.084	0	0	0	0.044	0.005
18864215	-0.006	0	0	0	-0.489	-0.492	0.319	0.265	-0.288	-0.428	-0.062	-0.035	-0.082	0	0	0	0.044	0.005
18864231	-0.006	0	0	0	-0.489	-0.492	0.316	0.261	-0.336	-0.437	-0.064	-0.035	-0.082	0	0	0	0.044	0.005
18864244	-0.006	0	0	0	-0.489	-0.492	0.308	0.256	-0.336	-0.446	-0.063	-0.033	-0.084	0	0	0	0.045	0.005
18864259	-0.006	0	0	0	-0.489	-0.492	0.308	0.247	-0.336	-0.465	-0.06	-0.029	-0.084	0	0	0	0.045	0.004
18864273	-0.006	0	0	0	-0.489	-0.492	0.299	0.242	-0.36	-0.475	-0.053	-0.024	-0.084	0	0	0	0.045	0.004
18864287	-0.006	0	0	0	-0.489	-0.492	0.295	0.236	-0.36	-0.484	-0.05	-0.021	-0.086	0	0	0	0.045	0.004
18864302	-0.006	0	0	0	-0.489	-0.492	0.284	0.227	-0.384	-0.501	-0.044	-0.015	-0.086	0	0	0	0.046	0.004
18864319	-0.006	0	0	0	-0.489	-0.492	0.273	0.216	-0.432	-0.516	-0.049	-0.015	-0.086	0	0	0	0.046	0.004
18864334	-0.006	0	0	0	-0.489	-0.491	0.264	0.211	-0.456	-0.524	-0.04	-0.009	-0.086	0	0	0	0.046	0.004
18864348	-0.006	0	0	0	-0.489	-0.491	0.264	0.206	-0.456	-0.531	-0.033	-0.004	-0.086	0	0	0	0.046	0.004
18864362	-0.006	0	0	0	-0.488	-0.491	0.249	0.195	-0.576	-0.546	-0.023	0.005	-0.086	0	0	0	0.046	0.004
18864377	-0.006	0	0	0	-0.488	-0.491	0.238	0.189	-0.624	-0.553	-0.014	0.011	-0.087	0	0	0	0.046	0.004
18864396	-0.006	0	0	0	-0.488	-0.491	0.218	0.178	-0.719	-0.566	0.002	0.022	-0.087	0	0	0	0.046	0.003
18864416	-0.006	0	0	0	-0.488	-0.491	0.204	0.166	-0.791	-0.578	0.011	0.03	-0.087	0	0	0	0.046	0.003
18864432	-0.006	0	0	0	-0.488	-0.491	0.19	0.155	-0.791	-0.59	0.019	0.037	-0.087	0	0	0	0.046	0.003
18864450	-0.006	0	0	0	-0.488	-0.491	0.186	0.143	-0.671	-0.6	0.018	0.04	-0.087	0	0	0	0.046	0.003
18864467	-0.006	0	0	0	-0.488	-0.491	0.187	0.136	-0.576	-0.606	0.013	0.039	-0.089	0	0	0	0.047	0.003
18864484	-0.006	0	0	0	-0.488	-0.491	0.187	0.123	-0.264	-0.615	0.007	0.039	-0.089	0	0	0	0.047	0.003
18864499	-0.006	0	0	0	-0.488	-0.491	0.187	0.117	-0.264	-0.62	0.004	0.039	-0.09	0	-0.024	0	0.048	0.003
18864516	-0.006	0	0	0	-0.488	-0.491	0.186	0.105	-0.12	-0.628	-0.001	0.04	-0.092	0	-0.024	0	0.049	0.003
18864531	-0.006	0	0	0	-0.488	-0.491	0.184	0.092	-0.048	-0.635	-0.006	0.041	-0.092	0	-0.024	0	0.049	0.003
18864545	-0.006	0	0	0	-0.488	-0.491	0.183	0.086	-0.048	-0.638	-0.007	0.041	-0.093	0	-0.048	0	0.049	0.003
18864560	-0.006	0	0	0	-0.488	-0.491	0.183	0.079	-0.048	-0.641	-0.01	0.041	-0.095	0	-0.048	0	0.049	0.003
18864575	-0.006	0	0	0	-0.487	-0.49	0.179	0.066	-0.048	-0.646	-0.014	0.043	-0.096	0	-0.072	0	0.051	0.003
18864590	-0.006	0	0	0	-0.487	-0.49	0.179	0.06	-0.072	-0.648	-0.017	0.043	-0.096	0	-0.072	0	0.051	0.003
18864604	-0.006	0	0	0	-0.487	-0.49	0.176	0.047	-0.072	-0.652	-0.023	0.043	-0.099	0	-0.072	0	0.052	0.003
18864619	-0.006	0	0	0	-0.486	-0.489	0.175	0.04	-0.072	-0.654	-0.024	0.045	-0.105	0	-0.096	0	0.055	0.003
18864640	-0.006	0	0	0	-0.486	-0.489	0.175	0.027	-0.072	-0.656	-0.029	0.046	-0.112	0	-0.216	0	0.055	0.003
18864658	-0.006	0	0	0	-0.485	-0.488	0.167	0.014	-0.096	-0.657	-0.027	0.05	-0.112	0	-0.216	0	0.059	0.003
18864674	-0.006	0	0	0	-0.483	-0.486	0.155	0	-0.192	-0.658	-0.021	0.056	-0.127	0	-0.36	0	0.066	0.004
18864693	-0.006	0	0	0	-0.482	-0.484	0.155	-0.013	-0.192	-0.657	-0.028	0.056	-0.136	0	-0.408	0	0.071	0.004
18864712	-0.006	0	0	0	-0.481	-0.484	0.12	-0.02	-0.528	-0.657	0.006	0.076	-0.153	0	-0.48	0	0.071	0.003
18864730	-0.006	0	0	0	-0.479	-0.482	0.12	-0.033	-0.528	-0.655	-0.001	0.076	-0.153	0	-0.48	0	0.079	0.003
18864747	-0.006	0	0	0	-0.479	-0.482	0.12	-0.046	-0.528	-0.652	-0.008	0.076	-0.153	0	-0.48	0	0.079	0.003
18864762	-0.006	0	0	0	-0.479	-0.482	0.12	-0.053	-0.528	-0.65	-0.011	0.076	-0.153	0	-0.48	0	0.079	0.003
18864776	-0.006	0	0	0	-0.479	-0.482	0.12	-0.066	-0.528	-0.646	-0.017	0.076	-0.153	0	-0.48	0	0.079	0.003
18864790	-0.006	0	0	0	-0.473	-0.475	-0.069	-0.076	-2.23	-0.642	0.174	0.178	-0.153	0	-0.48	0	0.075	-0.001
18864808	-0.006	0	0	0	-0.473	-0.475	-0.069	-0.083	-2.23	-0.639	0.171	0.178	-0.15	0	0.024	0	0.075	-0.001
18864823	-0.006	0	0	0	-0.469	-0.472	-0.179	-0.097	-2.806	-0.632	0.276	0.235	-0.15	0	0.024	0	0.07	-0.004
18864837	-0.006	0	0	0	-0.47	-0.473	-0.179	-0.103	-2.806	-0.629	0.273	0.235	-0.147	0	0.12	0	0.068	-0.004
18864852	-0.006	0	0	0	-0.469	-0.472	-0.252	-0.11	-2.95	-0.625	0.342	0.271	-0.145	0	0.12	0	0.065	-0.005
18864867	-0.006	0	0	0	-0.47	-0.473	-0.293	-0.123	-2.758	-0.616	0.376	0.291	-0.145	0	0.12	0	0.063	-0.006
18864882	-0.004	0	0	0	-0.472	-0.474	-0.304	-0.129	-2.494	-0.612	0.373	0.291	-0.145	0	0.048	0	0.063	-0.006
18864897	-0.006	0	0	0	-0.472	-0.475	-0.304	-0.141	-2.494	-0.602	0.377	0.296	-0.145	0	0.048	0	0.063	-0.006
18864911	-0.004	0	0	0	-0.478	-0.481	-0.299	-0.147	-1.487	-0.596	0.37	0.294	-0.147	0	0.024	0	0.064	-0.005
18864926	-0.004	0	0	0	-0.481	-0.483	-0.276	-0.159	-0.935	-0.586	0.341	0.283	-0.147	0	0	0	0.065	-0.005
18864940	-0.006	0	0	0	-0.479	-0.482	-0.222	-0.166	0.36	-0.579	0.338	0.283	-0.145	0	0	0	0.065	-0.005
18864954	-0.006	0	0	0	-0.481	-0.483	-0.222	-0.171	0.36	-0.573	0.282	0.257	-0.145	0	0	0	0.067	-0.004
18864969	-0.006	0	0	0	-0.478	-0.481	-0.173	-0.183	1.559	-0.56	0.239	0.239	-0.144	0	0	0	0.067	-0.003
18864984	-0.006	0	0	0	-0.478	-0.48	-0.173	-0.189	1.559	-0.553	0.224	0.232	-0.144	0	0	0	0.067	-0.003
18864999	-0.006	0	0	0	-0.477	-0.48	-0.149	-0.2	1.559	-0.539	0.194	0.22	-0.144	0	0.024	0	0.068	-0.002
18865013	-0.006	0	0	0	-0.477	-0.48	-0.143	-0.206	1.199	-0.532	0.191	0.22	-0.144	0	0.024	0	0.068	-0.002
18865028	-0.006	0	0	0	-0.479	-0.482	-0.143	-0.216	1.199	-0.517	0.179	0.217	-0.144	0	0.024	0	0.068	-0.002
18865043	-0.006	0	0	0	-0.48	-0.483	-0.138	-0.221	0.911	-0.509	0.172	0.214	-0.144	0	0.024	0	0.069	-0.002
18865059	-0.006	0	0	0	-0.48	-0.483	-0.149	-0.231	0.36	-0.493	0.167	0.214	-0.144	0	0.024	0	0.068	-0.002
18865076	-0.006	0	0	0	-0.481	-0.484	-0.149	-0.236	0.36	-0.484	0.176	0.22	-0.142	0	0	0	0.067	-0.002
18865091	-0.006	0	0	0	-0.481	-0.484	-0.173	-0.246	-0.072	-0.466	0.196	0.232	-0.142	0	0	0	0.067	-0.003
18865105	-0.004	0	0	0	-0.483	-0.485	-0.193	-0.251	-0.456	-0.458	0.193	0.232	-0.142	0	0	0	0.067	-0.003
18865120	-0.006	0	0	0	-0.483	-0.485	-0.193	-0.26	-0.456	-0.439	0.209	0.243	-0.141	0	0.024	0	0.065	-0.003
18865138	-0.006	0	0	0	-0.48	-0.483	-0.215	-0.264	-0.791	-0.43	0.228	0.253	-0.142	0	0.024	0	0.064	-0.004
18865156	-0.006	0	0	0	-0.48	-0.483	-0.215	-0.273	-0.791	-0.41	0.224	0.253	-0.142	0	0.024	0	0.065	-0.004
18865170	-0.006	0	0	0	-0.479	-0.482	-0.273	-0.281	-1.247	-0.39	0.277	0.282	-0.142	0	0	0	0.063	-0.005
18865186	-0.006	0	0	0	-0.479	-0.482	-0.288	-0.285	-1.295	-0.379	0.29	0.289	-0.142	0	0	0	0.062	-0.005
18865202	-0.006	0	0	0	-0.479	-0.482	-0.288	-0.293	-1.295	-0.359	0.287	0.289	-0.142	0	0	0	0.062	-0.005
18865217	-0.006	0	0	0	-0.479	-0.482	-0.311	-0.296	-1.199	-0.348	0.307	0.3	-0.142	0	0	0	0.061	-0.006
18865233	-0.006	0	0	0	-0.48	-0.482	-0.318	-0.304	-1.055	-0.325	0.31	0.303	-0.144	0	0	0	0.062	-0.006
18865248	-0.006	0	0	0	-0.48	-0.483	-0.316	-0.307	-0.743	-0.314	0.306	0.302	-0.144	0	0	0	0.062	-0.006
18865263	-0.006	0	0	0	-0.481	-0.484	-0.316	-0.313	-0.36	-0.292	0.303	0.302	-0.144	0	0	0	0.062	-0.006
18865277	-0.006	0	0	0	-0.481	-0.484	-0.316	-0.316	-0.192	-0.281	0.302	0.302	-0.144	0	0	0	0.062	-0.006
18865293	-0.006	0	0	0	-0.481	-0.484	-0.316	-0.321	-0.192	-0.258	0.299	0.302	-0.144	0	0	0	0.062	-0.006
18865308	-0.006	0	0	0	-0.481	-0.484	-0.316	-0.324	-0.024	-0.247	0.298	0.302	-0.144	0	0	0	0.062	-0.006
18865322	-0.006	0	0	0	-0.481	-0.484	-0.316	-0.328	-0.024	-0.224	0.296	0.302	-0.144	0	0	0	0.062	-0.006
18865337	-0.006	0	0	0	-0.481	-0.484	-0.318	-0.331	0	-0.211	0.296	0.303	-0.144	0	0	0	0.062	-0.006
18865352	-0.006	0	0	0	-0.481	-0.484	-0.316	-0.333	0	-0.199	0.295	0.303	-0.144	0	0	0	0.062	-0.006
18865367	-0.006	0	0	0	-0.481	-0.484	-0.318	-0.336	0	-0.175	0.292	0.302	-0.144	0	0	0	0.062	-0.006
18865381	-0.006	0	0	0	-0.481	-0.484	-0.318	-0.338	0	-0.163	0.292	0.303	-0.144	0	0	0	0.062	-0.006
18865395	-0.006	0	0	0	-0.481	-0.484	-0.318	-0.341	0	-0.139	0.291	0.303	-0.144	0	0	0	0.062	-0.006
18865410	-0.006	0	0	0	-0.481	-0.484	-0.318	-0.343	0	-0.127	0.29	0.303	-0.144	0	0	0	0.062	-0.006
18865424	-0.006	0	0	0	-0.481	-0.484	-0.318	-0.345	0	-0.101	0.289	0.303	-0.144	0	0	0	0.062	-0.006
18865438	-0.006	0	0	0	-0.481	-0.484	-0.318	-0.346	0	-0.089	0.288	0.303	-0.144	0	0	0	0.062	-0.006
18865453	-0.006	0	0	0	-0.481	-0.484	-0.316	-0.347	0	-0.077	0.288	0.303	-0.142	0	0	0	0.062	-0.006
18865469	-0.006	0	0	0	-0.481	-0.484	-0.316	-0.348	0	-0.051	0.286	0.302	-0.141	0	0	0	0.061	-0.005
18865489	-0.006	0	0	0	-0.482	-0.484	-0.316	-0.349	0	-0.025	0.286	0.302	-0.141	0	0.024	0	0.061	-0.005
18865509	-0.006	0	0	0	-0.482	-0.484	-0.316	-0.349	0	0	0.285	0.302	-0.141	0	0.024	0	0.061	-0.005
18865527	-0.006	0	0	0	-0.482	-0.484	-0.316	-0.349	0	0.025	0.286	0.302	-0.141	0	0.024	0	0.061	-0.005
18865542	-0.006	0	0	0	-0.482	-0.484	-0.316	-0.349	0	0.037	0.286	0.302	-0.138	0	0.024	0	0.061	-0.005
18865555	-0.006	0	0	0	-0.482	-0.485	-0.316	-0.348	0	0.05	0.286	0.302	-0.138	0	0.024	0	0.059	-0.005
18865570	-0.006	0	0	0	-0.482	-0.485	-0.316	-0.347	0	0.075	0.287	0.302	-0.135	0	0.072	0	0.058	-0.005
18865584	-0.004	0	0	0	-0.483	-0.486	-0.316	-0.346	0	0.088	0.287	0.303	-0.127	0	0.144	0	0.055	-0.005
18865598	-0.004	0	0	0	-0.486	-0.488	-0.314	-0.344	0	0.114	0.287	0.302	-0.118	0	0.24	0	0.051	-0.005
18865612	-0.006	0	0	0	-0.485	-0.488	-0.305	-0.343	0.048	0.126	0.279	0.298	-0.113	0	0.288	0	0.049	-0.004
18865628	-0.006	0	0	0	-0.485	-0.488	-0.295	-0.34	0.192	0.15	0.27	0.293	-0.113	0	0.288	0	0.049	-0.004
18865645	-0.004	0	0	0	-0.486	-0.489	-0.282	-0.338	0.312	0.162	0.271	0.293	-0.109	0	0.312	0	0.047	-0.004
18865661	-0.004	0	0	0	-0.487	-0.489	-0.282	-0.335	0.312	0.187	0.26	0.287	-0.109	0	0.24	0	0.048	-0.004
18865676	-0.004	0	0	0	-0.487	-0.489	-0.264	-0.333	0.48	0.199	0.243	0.278	-0.109	0	0.144	0	0.048	-0.003
18865693	-0.006	0	0	0	-0.486	-0.489	-0.244	-0.329	0.624	0.222	0.245	0.278	-0.109	0	0.144	0	0.048	-0.003
18865709	-0.006	0	0	0	-0.485	-0.488	-0.244	-0.324	0.624	0.246	0.228	0.268	-0.11	0	0.024	0	0.049	-0.003
18865724	-0.006	0	0	0	-0.485	-0.488	-0.238	-0.321	0.695	0.257	0.223	0.265	-0.112	0	-0.024	0	0.05	-0.003
18865738	-0.006	0	0	0	-0.485	-0.488	-0.224	-0.318	0.695	0.27	0.211	0.258	-0.113	0	-0.024	0	0.051	-0.003
18865757	-0.006	0	0	0	-0.485	-0.487	-0.222	-0.313	0.6	0.292	0.214	0.258	-0.112	0	-0.024	0	0.051	-0.003
18865777	-0.006	0	0	0	-0.485	-0.488	-0.221	-0.307	0.48	0.314	0.214	0.257	-0.112	0	0	0	0.051	-0.003
18865795	-0.006	0	0	0	-0.485	-0.488	-0.221	-0.3	0.24	0.336	0.217	0.257	-0.113	0	0	0	0.052	-0.003
18865813	-0.006	0	0	0	-0.485	-0.488	-0.222	-0.293	0.096	0.357	0.222	0.258	-0.113	0	0	0	0.052	-0.003
18865828	-0.004	0	0	0	-0.487	-0.489	-0.222	-0.289	0.024	0.368	0.224	0.258	-0.113	0	0	0	0.052	-0.003
18865845	-0.006	0	0	0	-0.485	-0.488	-0.222	-0.282	0	0.388	0.228	0.258	-0.113	0	0	0	0.052	-0.003
18865861	-0.006	0	0	0	-0.485	-0.488	-0.222	-0.278	0	0.398	0.23	0.258	-0.115	0	-0.024	0	0.052	-0.003
18865876	-0.006	0	0	0	-0.485	-0.488	-0.222	-0.269	0	0.42	0.234	0.258	-0.113	0	0	0	0.052	-0.003
18865893	-0.006	0	0	0	-0.485	-0.488	-0.218	-0.26	0	0.439	0.234	0.255	-0.115	0	0	0	0.053	-0.003
18865910	-0.006	0	0	0	-0.485	-0.488	-0.212	-0.256	0.072	0.448	0.23	0.252	-0.115	0	0	0	0.053	-0.003
18865927	-0.006	0	0	0	-0.485	-0.488	-0.196	-0.246	0.12	0.467	0.219	0.245	-0.115	0	0	0	0.053	-0.002
18865941	-0.006	0	0	0	-0.485	-0.488	-0.196	-0.241	0.12	0.476	0.222	0.245	-0.115	0	0	0	0.053	-0.002
18865955	-0.006	0	0	0	-0.485	-0.488	-0.196	-0.236	0.12	0.484	0.224	0.245	-0.115	0	0	0	0.053	-0.002
18865970	-0.006	0	0	0	-0.484	-0.487	-0.163	-0.226	0.624	0.502	0.195	0.227	-0.116	0	0	0	0.055	-0.002
18865984	-0.006	0	0	0	-0.484	-0.487	-0.163	-0.22	0.624	0.51	0.198	0.227	-0.116	0	0	0	0.055	-0.002
18865999	-0.006	0	0	0	-0.484	-0.487	-0.135	-0.21	0.767	0.526	0.175	0.213	-0.116	0	0	0	0.056	-0.001
18866016	-0.006	0	0	0	-0.484	-0.487	-0.127	-0.205	0.863	0.533	0.178	0.213	-0.116	0	0	0	0.056	-0.001
18866030	-0.006	0	0	0	-0.484	-0.486	-0.107	-0.194	0.887	0.547	0.155	0.199	-0.116	0	0	0	0.056	-0.001
18866044	-0.006	0	0	0	-0.484	-0.487	-0.104	-0.188	0.863	0.554	0.155	0.197	-0.118	0	0	0	0.056	-0.001
18866059	-0.006	0	0	0	-0.484	-0.487	-0.097	-0.177	0.743	0.567	0.153	0.193	-0.118	0	0	0	0.057	-0.001
18866075	-0.006	0	0	0	-0.484	-0.487	-0.097	-0.171	0.743	0.573	0.155	0.193	-0.118	0	0	0	0.057	-0.001
18866092	-0.006	0	0	0	-0.484	-0.487	-0.094	-0.159	0.504	0.586	0.158	0.192	-0.116	0	0	0	0.057	-0.001
18866112	-0.006	0	0	0	-0.484	-0.487	-0.094	-0.147	0.336	0.596	0.164	0.192	-0.118	0	0	0	0.057	-0.001
18866128	-0.004	0	0	0	-0.484	-0.487	-0.092	-0.141	0.192	0.602	0.166	0.191	-0.118	0	0	0	0.057	-0.001
18866148	-0.004	0	0	0	-0.486	-0.488	-0.092	-0.128	0.048	0.612	0.172	0.191	-0.116	0	0	0	0.057	-0.001
18866162	-0.006	0	0	0	-0.485	-0.488	-0.092	-0.115	0.024	0.622	0.179	0.191	-0.116	0	0	0	0.057	-0.001
18866177	-0.006	0	0	0	-0.485	-0.488	-0.09	-0.108	0.024	0.626	0.182	0.191	-0.115	0	0	0	0.056	-0.001
18866193	-0.006	0	0	0	-0.485	-0.488	-0.086	-0.101	0.048	0.63	0.184	0.19	-0.113	0	0.024	0	0.055	-0.001
18866208	-0.006	0	0	0	-0.485	-0.488	-0.086	-0.087	0.048	0.637	0.187	0.188	-0.113	0	0.048	0	0.056	-0.001
18866224	-0.006	0	0	0	-0.485	-0.488	-0.078	-0.081	0.096	0.64	0.182	0.184	-0.112	0	0.048	0	0.055	0
18866240	-0.006	0	0	0	-0.485	-0.488	-0.069	-0.068	0.24	0.645	0.179	0.179	-0.109	0	0.072	0	0.055	0
18866255	-0.006	0	0	0	-0.486	-0.488	-0.063	-0.062	0.312	0.648	0.176	0.176	-0.107	0	0.072	0	0.054	0
18866274	-0.006	0	0	0	-0.486	-0.489	-0.051	-0.047	0.432	0.652	0.17	0.169	-0.101	0	0.144	0	0.053	0
18866288	-0.006	0	0	0	-0.486	-0.489	-0.032	-0.034	0.528	0.655	0.158	0.159	-0.101	0	0.144	0	0.051	0
18866303	-0.006	0	0	0	-0.487	-0.49	-0.023	-0.027	0.6	0.656	0.162	0.159	-0.095	0	0.192	0	0.048	0
18866319	-0.006	0	0	0	-0.488	-0.49	-0.023	-0.014	0.6	0.657	0.159	0.155	-0.092	0	0.216	0	0.046	0
18866334	-0.006	0	0	0	-0.487	-0.49	0.014	-0.007	0.839	0.658	0.135	0.14	-0.092	0	0.216	0	0.047	0.001
18866350	-0.006	0	0	0	-0.487	-0.49	0.014	0.006	0.839	0.658	0.13	0.135	-0.092	0	0.168	0	0.047	0.001
18866364	-0.006	0	0	0	-0.487	-0.49	0.032	0.012	0.935	0.658	0.114	0.125	-0.09	0	0.096	0	0.047	0.001
18866379	-0.006	0	0	0	-0.487	-0.49	0.043	0.026	0.935	0.656	0.11	0.119	-0.09	0	0.024	0	0.046	0.001
18866395	-0.006	0	0	0	-0.487	-0.49	0.057	0.033	0.863	0.655	0.099	0.111	-0.089	0	0	0	0.046	0.001
18866410	-0.006	0	0	0	-0.488	-0.491	0.06	0.046	0.743	0.652	0.102	0.109	-0.089	0	0.024	0	0.046	0.002
18866424	-0.006	0	0	0	-0.488	-0.491	0.077	0.053	0.671	0.65	0.088	0.1	-0.089	0	0.024	0	0.046	0.002
18866438	-0.006	0	0	0	-0.488	-0.491	0.086	0.059	0.647	0.648	0.091	0.1	-0.089	0	0.024	0	0.046	0.002
18866453	-0.006	0	0	0	-0.488	-0.491	0.095	0.073	0.576	0.643	0.088	0.095	-0.089	0	0.024	0	0.046	0.002
18866468	-0.006	0	0	0	-0.488	-0.491	0.095	0.079	0.576	0.641	0.082	0.09	-0.089	0	0.024	0	0.046	0.002
18866483	-0.006	0	0	0	-0.488	-0.491	0.106	0.092	0.576	0.635	0.077	0.084	-0.09	0	0	0	0.047	0.002
18866499	-0.006	0	0	0	-0.488	-0.491	0.106	0.099	0.528	0.631	0.08	0.084	-0.089	0	0	0	0.047	0.002
18866513	-0.006	0	0	0	-0.488	-0.491	0.107	0.112	0.36	0.623	0.085	0.083	-0.086	0	0	0	0.047	0.002
18866528	-0.006	0	0	0	-0.489	-0.492	0.11	0.118	0.312	0.619	0.089	0.083	-0.086	0	0	0	0.045	0.002
18866544	-0.006	0	0	0	-0.49	-0.493	0.117	0.131	0.192	0.61	0.085	0.078	-0.079	0	0.048	0	0.042	0.002
18866563	-0.006	0	0	0	-0.49	-0.493	0.117	0.137	0.192	0.605	0.088	0.078	-0.076	0	0.096	0	0.04	0.002
18866583	-0.006	0	0	0	-0.491	-0.494	0.135	0.15	0.288	0.594	0.085	0.073	-0.07	0	0.192	0	0.037	0.002
18866602	-0.006	0	0	0	-0.491	-0.494	0.135	0.162	0.288	0.583	0.081	0.068	-0.07	0	0.216	0	0.037	0.002
18866619	-0.006	0	0	0	-0.491	-0.494	0.155	0.174	0.48	0.571	0.066	0.057	-0.07	0	0.144	0	0.038	0.002
18866635	-0.006	0	0	0	-0.491	-0.493	0.169	0.18	0.6	0.564	0.055	0.049	-0.072	0	0.048	0	0.038	0.002
18866654	-0.006	0	0	0	-0.49	-0.493	0.183	0.191	0.671	0.55	0.046	0.042	-0.076	0	-0.024	0	0.038	0.003
18866670	-0.006	0	0	0	-0.49	-0.492	0.209	0.202	0.791	0.536	0.051	0.042	-0.076	0	-0.024	0	0.041	0.003
18866687	-0.006	0	0	0	-0.489	-0.492	0.209	0.213	0.791	0.522	0.029	0.027	-0.081	0	-0.12	0	0.043	0.003
18866702	-0.006	0	0	0	-0.488	-0.491	0.229	0.218	0.839	0.514	0.01	0.016	-0.082	0	-0.144	0	0.044	0.003
18866717	-0.006	0	0	0	-0.488	-0.491	0.239	0.228	0.911	0.498	0.004	0.01	-0.084	0	-0.12	0	0.045	0.004
18866733	-0.006	0	0	0	-0.488	-0.491	0.256	0.233	0.863	0.49	-0.011	0	-0.082	0	-0.096	0	0.045	0.004
18866749	-0.006	0	0	0	-0.488	-0.491	0.265	0.243	0.743	0.473	-0.007	0	-0.082	0	-0.096	0	0.044	0.004
18866764	-0.006	0	0	0	-0.489	-0.492	0.268	0.248	0.671	0.464	-0.014	-0.005	-0.079	0	0	0	0.043	0.004
18866779	-0.006	0	0	0	-0.489	-0.492	0.268	0.257	0.671	0.446	-0.012	-0.006	-0.079	0	0	0	0.043	0.004
18866795	-0.006	0	0	0	-0.489	-0.492	0.275	0.261	0.48	0.436	-0.017	-0.01	-0.079	0	0.048	0	0.043	0.004
18866810	-0.006	0	0	0	-0.49	-0.493	0.278	0.27	0.36	0.417	-0.016	-0.011	-0.078	0	0.024	0	0.042	0.004
18866827	-0.006	0	0	0	-0.49	-0.493	0.279	0.274	0.288	0.408	-0.015	-0.012	-0.079	0	0	0	0.042	0.004
18866846	-0.006	0	0	0	-0.49	-0.492	0.285	0.282	0.192	0.387	-0.011	-0.012	-0.081	0	0	0	0.043	0.004
18866865	-0.006	0	0	0	-0.489	-0.492	0.29	0.29	0.192	0.367	-0.019	-0.018	-0.081	0	0	0	0.044	0.004
18866883	-0.006	0	0	0	-0.489	-0.492	0.296	0.297	0.192	0.346	-0.022	-0.022	-0.081	0	-0.024	0	0.044	0.004
18866901	-0.006	0	0	0	-0.489	-0.492	0.302	0.304	0.264	0.325	-0.025	-0.025	-0.081	0	-0.024	0	0.044	0.004
18866917	-0.006	0	0	0	-0.489	-0.492	0.304	0.307	0.264	0.314	-0.023	-0.025	-0.082	0	0	0	0.045	0.004
18866932	-0.006	0	0	0	-0.489	-0.492	0.304	0.313	0.216	0.292	-0.022	-0.026	-0.082	0	0	0	0.045	0.004
18866946	-0.006	0	0	0	-0.489	-0.492	0.305	0.316	0.168	0.279	-0.02	-0.026	-0.081	0	0	0	0.044	0.004
18866962	-0.006	0	0	0	-0.49	-0.493	0.305	0.321	0.096	0.257	-0.019	-0.027	-0.079	0	0	0	0.043	0.004
18866977	-0.006	0	0	0	-0.49	-0.493	0.305	0.324	0.096	0.245	-0.018	-0.027	-0.079	0	0.024	0	0.043	0.004
18866992	-0.006	0	0	0	-0.489	-0.492	0.307	0.329	0.048	0.222	-0.017	-0.028	-0.081	0	0.024	0	0.044	0.004
18867008	-0.006	0	0	0	-0.489	-0.492	0.314	0.331	0.072	0.21	-0.024	-0.032	-0.082	0	0	0	0.044	0.004
18867023	-0.006	0	0	0	-0.489	-0.492	0.314	0.335	0.072	0.187	-0.022	-0.032	-0.082	0	0	0	0.045	0.004
18867039	-0.006	0	0	0	-0.489	-0.492	0.328	0.337	0.168	0.175	-0.036	-0.04	-0.086	0	-0.024	0	0.046	0.005
18867053	-0.006	0	0	0	-0.489	-0.492	0.336	0.34	0.264	0.148	-0.042	-0.044	-0.086	0	-0.072	0	0.046	0.005
18867068	-0.006	0	0	0	-0.489	-0.491	0.347	0.341	0.432	0.136	-0.053	-0.05	-0.086	0	-0.072	0	0.046	0.005
18867082	-0.004	0	0	0	-0.49	-0.492	0.356	0.344	0.504	0.112	-0.061	-0.055	-0.086	0	-0.048	0	0.046	0.005
18867097	-0.006	0	0	0	-0.49	-0.492	0.356	0.345	0.504	0.1	-0.061	-0.055	-0.086	0	-0.048	0	0.046	0.005
18867111	-0.006	0	0	0	-0.489	-0.491	0.361	0.346	0.48	0.087	-0.065	-0.058	-0.086	0	0	0	0.046	0.005
18867128	-0.006	0	0	0	-0.489	-0.492	0.362	0.347	0.408	0.063	-0.066	-0.059	-0.084	0	0	0	0.045	0.005
18867145	-0.006	0	0	0	-0.489	-0.492	0.361	0.348	0.36	0.038	-0.064	-0.058	-0.084	0	0	0	0.045	0.005
18867161	-0.006	0	0	0	-0.489	-0.492	0.361	0.349	0.36	0.026	-0.064	-0.058	-0.082	0	0.024	0	0.045	0.005
18867176	-0.006	0	0	0	-0.49	-0.493	0.356	0.349	0	0	-0.059	-0.055	-0.079	0	0.048	0	0.043	0.005
18867191	-0.006	0	0	0	-0.489	-0.492	0.336	0.349	-0.144	-0.013	-0.038	-0.044	-0.081	0	0.072	0	0.044	0.005
18867204	-0.006	0	0	0	-0.489	-0.492	0.321	0.348	-0.432	-0.038	-0.022	-0.036	-0.081	0	0.072	0	0.044	0.004
18867220	-0.006	0	0	0	-0.489	-0.492	0.321	0.348	-0.432	-0.05	-0.022	-0.036	-0.081	0	0.024	0	0.044	0.004
18867237	-0.006	0	0	0	-0.489	-0.492	0.296	0.347	-0.695	-0.075	-0.002	-0.024	-0.081	0	0	0	0.044	0.004
18867253	-0.006	0	0	0	-0.489	-0.492	0.296	0.346	-0.695	-0.087	0.003	-0.022	-0.081	0	0	0	0.044	0.004
18867268	-0.006	0	0	0	-0.488	-0.491	0.29	0.344	-0.576	-0.111	0.008	-0.018	-0.084	0	0	0	0.045	0.004
18867283	-0.006	0	0	0	-0.489	-0.491	0.29	0.343	-0.576	-0.124	0.008	-0.018	-0.084	0	-0.024	0	0.045	0.004
18867298	-0.006	0	0	0	-0.489	-0.492	0.288	0.34	-0.384	-0.15	0.008	-0.018	-0.084	0	-0.024	0	0.045	0.004
18867312	-0.006	0	0	0	-0.489	-0.492	0.288	0.338	-0.288	-0.162	0.007	-0.018	-0.084	0	-0.024	0	0.045	0.004
18867328	-0.006	0	0	0	-0.489	-0.492	0.287	0.335	-0.12	-0.188	0.007	-0.017	-0.084	0	-0.024	0	0.045	0.004
18867343	-0.006	0	0	0	-0.489	-0.492	0.287	0.333	-0.096	-0.199	0.006	-0.017	-0.084	0	0	0	0.045	0.004
18867357	-0.006	0	0	0	-0.489	-0.492	0.288	0.328	-0.024	-0.224	0.002	-0.018	-0.084	0	0	0	0.045	0.004
18867373	-0.006	0	0	0	-0.489	-0.492	0.291	0.326	0	-0.236	0.001	-0.018	-0.084	0	0	0	0.045	0.004
18867387	-0.006	0	0	0	-0.489	-0.492	0.291	0.323	0.024	-0.248	-0.004	-0.019	-0.082	0	0	0	0.045	0.004
18867403	-0.006	0	0	0	-0.489	-0.492	0.29	0.318	0.024	-0.272	-0.006	-0.019	-0.081	0	0	0	0.044	0.004
18867417	-0.006	0	0	0	-0.49	-0.493	0.29	0.315	0.024	-0.284	-0.006	-0.018	-0.078	0	0.024	0	0.042	0.004
18867432	-0.006	0	0	0	-0.49	-0.493	0.29	0.309	0.024	-0.306	-0.009	-0.018	-0.078	0	0.048	0	0.042	0.004
18867446	-0.006	0	0	0	-0.49	-0.493	0.29	0.306	0.024	-0.317	-0.011	-0.018	-0.079	0	0.072	0	0.043	0.004
18867462	-0.006	0	0	0	-0.49	-0.493	0.288	0.299	0	-0.339	-0.012	-0.017	-0.078	0	0.048	0	0.042	0.004
18867477	-0.007	0	0	0	-0.49	-0.493	0.288	0.295	0	-0.351	-0.014	-0.017	-0.078	0	0.024	0	0.042	0.004
18867496	-0.006	0	0	0	-0.49	-0.493	0.288	0.288	0	-0.372	-0.018	-0.017	-0.078	0	0	0	0.042	0.004
18867510	-0.006	0	0	0	-0.49	-0.493	0.288	0.284	0	-0.383	-0.02	-0.017	-0.078	0	0	0	0.042	0.004
18867526	-0.006	0	0	0	-0.49	-0.493	0.288	0.276	0	-0.403	-0.024	-0.017	-0.078	0	0	0	0.042	0.004
18867540	-0.006	0	0	0	-0.49	-0.493	0.284	0.272	0	-0.412	-0.021	-0.015	-0.078	0	0	0	0.042	0.004
18867554	-0.006	0	0	0	-0.49	-0.493	0.279	0.264	-0.048	-0.431	-0.02	-0.012	-0.079	0	0	0	0.043	0.004
18867569	-0.006	0	0	0	-0.49	-0.493	0.267	0.259	-0.144	-0.441	-0.01	-0.006	-0.079	0	0	0	0.043	0.004
18867585	-0.006	0	0	0	-0.49	-0.492	0.261	0.25	-0.264	-0.459	-0.008	-0.002	-0.079	0	0	0	0.043	0.004
18867600	-0.006	0	0	0	-0.49	-0.492	0.252	0.246	-0.432	-0.468	-0.01	-0.002	-0.079	0	0	0	0.043	0.004
18867616	-0.006	0	0	0	-0.489	-0.492	0.245	0.236	-0.48	-0.485	0.002	0.007	-0.079	0	0	0	0.043	0.004
18867637	-0.006	0	0	0	-0.489	-0.492	0.227	0.226	-0.552	-0.502	0.016	0.017	-0.081	0	0	0	0.043	0.003
18867659	-0.006	0	0	0	-0.489	-0.492	0.21	0.216	-0.6	-0.518	0.029	0.026	-0.081	0	0	0	0.043	0.003
18867677	-0.006	0	0	0	-0.489	-0.492	0.21	0.205	-0.6	-0.533	0.023	0.026	-0.079	0	0	0	0.043	0.003
18867695	-0.006	0	0	0	-0.489	-0.492	0.173	0.194	-0.743	-0.547	0.031	0.033	-0.079	0	0	0	0.042	0.003
18867711	-0.006	0	0	0	-0.489	-0.492	0.173	0.189	-0.743	-0.554	0.054	0.047	-0.079	0	0	0	0.042	0.003
18867726	-0.006	0	0	0	-0.489	-0.492	0.149	0.178	-0.839	-0.567	0.07	0.058	-0.081	0	0	0	0.043	0.003
18867742	-0.006	0	0	0	-0.489	-0.491	0.149	0.171	-0.839	-0.573	0.071	0.06	-0.081	0	0	0	0.043	0.002
18867757	-0.006	0	0	0	-0.489	-0.491	0.137	0.159	-0.815	-0.586	0.078	0.067	-0.081	0	0	0	0.043	0.002
18867772	-0.006	0	0	0	-0.489	-0.492	0.13	0.153	-0.767	-0.591	0.082	0.071	-0.081	0	0	0	0.043	0.002
18867787	-0.006	0	0	0	-0.489	-0.492	0.118	0.141	-0.624	-0.602	0.089	0.077	-0.082	0	0	0	0.043	0.002
18867802	-0.006	0	0	0	-0.489	-0.492	0.117	0.135	-0.528	-0.607	0.086	0.077	-0.082	0	0	0	0.044	0.002
18867818	-0.006	0	0	0	-0.488	-0.491	0.106	0.123	-0.48	-0.616	0.081	0.078	-0.087	0	-0.024	0	0.046	0.002
18867832	-0.006	0	0	0	-0.488	-0.491	0.106	0.116	-0.48	-0.62	0.089	0.084	-0.09	0	-0.072	0	0.047	0.002
18867846	-0.006	0	0	0	-0.487	-0.49	0.101	0.109	-0.408	-0.625	0.09	0.087	-0.098	0	-0.144	0	0.051	0.002
18867861	-0.006	0	0	0	-0.487	-0.49	0.097	0.097	-0.384	-0.632	0.089	0.089	-0.099	0	-0.216	0	0.052	0.002
18867876	-0.006	0	0	0	-0.487	-0.49	0.087	0.09	-0.336	-0.636	0.086	0.089	-0.104	0	-0.264	0	0.052	0.002
18867890	-0.006	0	0	0	-0.486	-0.489	0.08	0.077	-0.336	-0.642	0.097	0.098	-0.105	0	-0.216	0	0.054	0.002
18867908	-0.006	0	0	0	-0.486	-0.489	0.068	0.064	-0.384	-0.647	0.103	0.105	-0.105	0	-0.216	0	0.055	0.002
18867927	-0.006	0	0	0	-0.486	-0.489	0.055	0.058	-0.456	-0.649	0.1	0.105	-0.105	0	-0.168	0	0.055	0.002
18867946	-0.006	0	0	0	-0.486	-0.488	0.048	0.044	-0.48	-0.653	0.106	0.112	-0.107	0	-0.096	0	0.055	0.002
18867963	-0.006	0	0	0	-0.485	-0.488	0.048	0.031	-0.48	-0.655	0.107	0.116	-0.109	0	-0.072	0	0.056	0.002
18867981	-0.006	0	0	0	-0.485	-0.488	0.031	0.017	-0.552	-0.657	0.118	0.125	-0.109	0	-0.048	0	0.056	0.001
18867996	-0.006	0	0	0	-0.485	-0.488	0.017	0.011	-0.6	-0.658	0.129	0.133	-0.109	0	-0.048	0	0.055	0.001
18868011	-0.006	0	0	0	-0.485	-0.488	0.017	0.003	-0.6	-0.658	0.126	0.133	-0.11	0	-0.024	0	0.056	0.001
18868026	-0.006	0	0	0	-0.485	-0.488	0.008	-0.011	-0.6	-0.658	0.128	0.138	-0.11	0	-0.024	0	0.056	0.001
18868042	-0.006	0	0	0	-0.485	-0.488	-0.017	-0.024	-0.624	-0.656	0.147	0.151	-0.112	0	-0.024	0	0.055	0.001
18868055	-0.006	0	0	0	-0.485	-0.488	-0.026	-0.03	-0.647	-0.656	0.144	0.151	-0.11	0	0	0	0.056	0.001
18868071	-0.006	0	0	0	-0.485	-0.488	-0.032	-0.037	-0.671	-0.654	0.15	0.156	-0.11	0	0	0	0.055	0
18868086	-0.006	0	0	0	-0.485	-0.488	-0.049	-0.05	-0.671	-0.651	0.15	0.159	-0.11	0	0	0	0.055	0
18868102	-0.006	0	0	0	-0.485	-0.488	-0.049	-0.058	-0.671	-0.649	0.164	0.168	-0.11	0	0	0	0.055	0
18868119	-0.006	0	0	0	-0.485	-0.488	-0.061	-0.071	-0.671	-0.644	0.169	0.175	-0.109	0	0	0	0.054	0
18868134	-0.006	0	0	0	-0.485	-0.488	-0.069	-0.078	-0.647	-0.641	0.174	0.179	-0.11	0	0	0	0.054	0
18868153	-0.006	0	0	0	-0.485	-0.488	-0.081	-0.09	-0.576	-0.636	0.168	0.179	-0.11	0	0	0	0.054	0
18868171	-0.006	0	0	0	-0.485	-0.488	-0.089	-0.104	-0.48	-0.628	0.174	0.185	-0.11	0	0	0	0.054	0
18868186	-0.006	0	0	0	-0.485	-0.488	-0.092	-0.111	-0.456	-0.624	0.178	0.189	-0.112	0	0	0	0.055	-0.001
18868202	-0.004	0	0	0	-0.485	-0.488	-0.092	-0.123	-0.456	-0.616	0.175	0.191	-0.112	0	0	0	0.055	-0.001
18868216	-0.006	0	0	0	-0.487	-0.489	-0.097	-0.13	-0.312	-0.611	0.175	0.192	-0.113	0	-0.024	0	0.054	-0.001
18868231	-0.006	0	0	0	-0.485	-0.488	-0.097	-0.142	-0.312	-0.601	0.17	0.193	-0.113	0	-0.024	0	0.055	-0.001
18868245	-0.006	0	0	0	-0.485	-0.488	-0.101	-0.148	-0.192	-0.596	0.17	0.195	-0.113	0	-0.024	0	0.055	-0.001
18868261	-0.006	0	0	0	-0.485	-0.488	-0.101	-0.161	-0.192	-0.584	0.166	0.196	-0.113	0	-0.024	0	0.055	-0.001
18868276	-0.006	0	0	0	-0.485	-0.488	-0.109	-0.167	-0.168	-0.578	0.17	0.2	-0.113	0	-0.024	0	0.055	-0.001
18868291	-0.006	0	0	0	-0.485	-0.488	-0.118	-0.178	-0.216	-0.566	0.174	0.204	-0.113	0	-0.024	0	0.055	-0.001
18868305	-0.006	0	0	0	-0.485	-0.488	-0.123	-0.184	-0.264	-0.559	0.171	0.204	-0.113	0	0	0	0.055	-0.001
18868321	-0.006	0	0	0	-0.485	-0.488	-0.123	-0.195	-0.264	-0.546	0.171	0.207	-0.113	0	0	0	0.054	-0.001
18868337	-0.006	0	0	0	-0.485	-0.488	-0.137	-0.2	-0.384	-0.539	0.182	0.214	-0.113	0	0	0	0.054	-0.001
18868352	-0.006	0	0	0	-0.485	-0.488	-0.15	-0.211	-0.456	-0.524	0.191	0.221	-0.113	0	0	0	0.054	-0.002
18868368	-0.006	0	0	0	-0.485	-0.488	-0.164	-0.216	-0.552	-0.517	0.188	0.221	-0.112	0	0	0	0.053	-0.002
18868383	-0.006	0	0	0	-0.485	-0.488	-0.164	-0.226	-0.552	-0.501	0.197	0.228	-0.113	0	0	0	0.053	-0.002
18868397	-0.006	0	0	0	-0.484	-0.487	-0.186	-0.231	-0.719	-0.493	0.216	0.239	-0.113	0	0	0	0.053	-0.002
18868413	-0.006	0	0	0	-0.484	-0.487	-0.193	-0.242	-0.767	-0.475	0.218	0.243	-0.112	0	0	0	0.053	-0.002
18868428	-0.006	0	0	0	-0.485	-0.487	-0.209	-0.247	-0.767	-0.466	0.216	0.243	-0.112	0	0	0	0.052	-0.002
18868443	-0.004	0	0	0	-0.486	-0.488	-0.209	-0.256	-0.767	-0.448	0.227	0.251	-0.112	0	0	0	0.051	-0.003
18868458	-0.006	0	0	0	-0.486	-0.488	-0.218	-0.26	-0.671	-0.439	0.234	0.255	-0.113	0	0	0	0.052	-0.003
18868473	-0.006	0	0	0	-0.485	-0.488	-0.221	-0.269	-0.552	-0.42	0.233	0.257	-0.113	0	0	0	0.052	-0.003
18868488	-0.006	0	0	0	-0.485	-0.488	-0.221	-0.273	-0.384	-0.409	0.23	0.257	-0.113	0	0	0	0.052	-0.003
18868503	-0.006	0	0	0	-0.485	-0.488	-0.221	-0.281	-0.216	-0.39	0.226	0.257	-0.113	0	0	0	0.052	-0.003
18868519	-0.006	0	0	0	-0.485	-0.488	-0.221	-0.285	-0.12	-0.38	0.224	0.257	-0.115	0	0	0	0.052	-0.003
18868534	-0.006	0	0	0	-0.485	-0.488	-0.221	-0.293	-0.024	-0.358	0.22	0.257	-0.115	0	0	0	0.052	-0.003
18868549	-0.006	0	0	0	-0.485	-0.488	-0.221	-0.296	0	-0.348	0.219	0.257	-0.115	0	0	0	0.052	-0.003
18868567	-0.006	0	0	0	-0.485	-0.488	-0.221	-0.303	0	-0.326	0.215	0.257	-0.115	0	0	0	0.052	-0.003
18868583	-0.006	0	0	0	-0.485	-0.488	-0.224	-0.306	-0.024	-0.316	0.214	0.257	-0.115	0	0	0	0.052	-0.003
18868605	-0.006	0	0	0	-0.485	-0.488	-0.23	-0.316	-0.096	-0.281	0.218	0.261	-0.112	0	0.024	0	0.051	-0.003
18868623	-0.006	0	0	0	-0.485	-0.488	-0.23	-0.318	-0.096	-0.27	0.217	0.261	-0.112	0	0.024	0	0.051	-0.003
18868642	-0.006	0	0	0	-0.485	-0.488	-0.239	-0.323	-0.168	-0.247	0.22	0.264	-0.112	0	0.024	0	0.05	-0.003
18868662	-0.006	0	0	0	-0.485	-0.488	-0.239	-0.328	-0.168	-0.224	0.221	0.266	-0.112	0	0	0	0.05	-0.003
18868681	-0.006	0	0	0	-0.485	-0.488	-0.245	-0.332	-0.192	-0.201	0.219	0.266	-0.112	0	0	0	0.05	-0.003
18868702	-0.004	0	0	0	-0.487	-0.489	-0.245	-0.336	-0.192	-0.177	0.223	0.269	-0.113	0	0	0	0.051	-0.003
18868725	-0.006	0	0	0	-0.485	-0.488	-0.245	-0.34	-0.072	-0.153	0.222	0.269	-0.112	0	0	0	0.051	-0.003
18868744	-0.006	0	0	0	-0.486	-0.488	-0.245	-0.342	-0.024	-0.127	0.22	0.269	-0.112	0	0	0	0.05	-0.003
18868763	-0.006	0	0	0	-0.486	-0.489	-0.244	-0.345	0	-0.103	0.218	0.268	-0.107	0	0.024	0	0.048	-0.003
18868779	-0.006	0	0	0	-0.486	-0.489	-0.244	-0.347	0	-0.078	0.217	0.268	-0.104	0	0.096	0	0.048	-0.003
18868793	-0.006	0	0	0	-0.487	-0.489	-0.244	-0.347	0	-0.065	0.216	0.268	-0.104	0	0.096	0	0.047	-0.003
18868816	-0.006	0	0	0	-0.487	-0.489	-0.244	-0.348	0	-0.04	0.216	0.268	-0.101	0	0.096	0	0.047	-0.003
18868836	-0.004	0	0	0	-0.489	-0.491	-0.244	-0.349	0	-0.014	0.216	0.268	-0.101	0	0.072	0	0.045	-0.003
18868854	-0.006	0	0	0	-0.487	-0.49	-0.244	-0.349	0	0.012	0.215	0.268	-0.101	0	0.048	0	0.045	-0.003
18868869	-0.006	0	0	0	-0.487	-0.49	-0.244	-0.349	0	0.037	0.216	0.268	-0.101	0	0.048	0	0.045	-0.003
18868886	-0.006	0	0	0	-0.487	-0.49	-0.244	-0.348	0	0.049	0.216	0.268	-0.101	0	0.024	0	0.045	-0.003
18868903	-0.006	0	0	0	-0.487	-0.49	-0.244	-0.347	0	0.076	0.217	0.268	-0.101	0	0	0	0.045	-0.003
18868922	-0.006	0	0	0	-0.487	-0.49	-0.244	-0.345	0	0.101	0.218	0.268	-0.099	0	0	0	0.045	-0.003
18868944	-0.006	0	0	0	-0.487	-0.49	-0.244	-0.343	0	0.125	0.219	0.268	-0.099	0	0	0	0.045	-0.003
18868962	-0.006	0	0	0	-0.487	-0.49	-0.244	-0.34	0	0.151	0.22	0.268	-0.099	0	0.024	0	0.045	-0.003
18868980	-0.006	0	0	0	-0.487	-0.49	-0.244	-0.338	0	0.164	0.221	0.268	-0.098	0	0.024	0	0.044	-0.003
18868998	-0.006	0	0	0	-0.487	-0.49	-0.244	-0.334	0	0.189	0.223	0.268	-0.099	0	0	0	0.045	-0.003
18869019	-0.006	0	0	0	-0.487	-0.49	-0.244	-0.33	0	0.213	0.225	0.268	-0.099	0	0	0	0.045	-0.003
18869041	-0.006	0	0	0	-0.487	-0.49	-0.244	-0.326	0	0.236	0.227	0.268	-0.101	0	0	0	0.045	-0.003
18869056	-0.006	0	0	0	-0.487	-0.49	-0.244	-0.321	0	0.26	0.23	0.268	-0.101	0	0	0	0.045	-0.003
18869072	-0.006	0	0	0	-0.487	-0.49	-0.244	-0.318	0	0.272	0.231	0.268	-0.101	0	0	0	0.045	-0.003
18869089	-0.006	0	0	0	-0.487	-0.49	-0.244	-0.312	0	0.295	0.234	0.268	-0.101	0	0	0	0.045	-0.003
18869104	-0.006	0	0	0	-0.487	-0.49	-0.244	-0.309	0	0.306	0.235	0.268	-0.102	0	0	0	0.045	-0.003
18869119	-0.006	0	0	0	-0.487	-0.49	-0.244	-0.302	0	0.33	0.239	0.268	-0.101	0	0	0	0.045	-0.003
18869136	-0.006	0	0	0	-0.487	-0.49	-0.244	-0.299	0	0.341	0.241	0.268	-0.099	0	0	0	0.045	-0.003
18869154	-0.006	0	0	0	-0.487	-0.49	-0.244	-0.292	0	0.362	0.244	0.268	-0.098	0	0	0	0.044	-0.003
18869175	-0.006	0	0	0	-0.487	-0.49	-0.244	-0.284	0	0.382	0.248	0.268	-0.098	0	0.024	0	0.044	-0.003
18869200	-0.006	0	0	0	-0.487	-0.49	-0.244	-0.272	0	0.412	0.254	0.268	-0.098	0	0.024	0	0.044	-0.003
18869217	-0.006	0	0	0	-0.487	-0.49	-0.244	-0.268	0	0.422	0.256	0.268	-0.098	0	0.024	0	0.044	-0.003
18869234	-0.006	0	0	0	-0.487	-0.49	-0.242	-0.259	0	0.442	0.261	0.268	-0.098	0	0	0	0.044	-0.003
18869252	-0.006	0	0	0	-0.487	-0.49	-0.242	-0.25	0	0.46	0.264	0.268	-0.098	0	0	0	0.044	-0.003
18869272	-0.006	0	0	0	-0.488	-0.491	-0.242	-0.24	0	0.477	0.268	0.268	-0.095	0	0	0	0.043	-0.002
18869291	-0.006	0	0	0	-0.488	-0.491	-0.242	-0.231	0	0.494	0.273	0.268	-0.09	0	0.048	0	0.042	-0.002
18869307	-0.006	0	0	0	-0.489	-0.491	-0.241	-0.226	0	0.502	0.276	0.268	-0.09	0	0.048	0	0.041	-0.002
18869321	-0.006	0	0	0	-0.489	-0.492	-0.236	-0.215	0.024	0.518	0.28	0.267	-0.086	0	0.12	0	0.039	-0.002
18869337	-0.004	0	0	0	-0.491	-0.493	-0.232	-0.21	0.048	0.525	0.273	0.263	-0.082	0	0.144	0	0.038	-0.002
18869352	-0.006	0	0	0	-0.49	-0.493	-0.219	-0.199	0.216	0.541	0.279	0.263	-0.082	0	0.168	0	0.038	-0.002
18869368	-0.006	0	0	0	-0.49	-0.492	-0.213	-0.193	0.36	0.548	0.269	0.256	-0.082	0	0.144	0	0.038	-0.002
18869382	-0.006	0	0	0	-0.489	-0.492	-0.213	-0.187	0.36	0.556	0.266	0.253	-0.079	0	0.096	0	0.038	-0.002
18869397	-0.006	0	0	0	-0.49	-0.493	-0.195	-0.175	0.48	0.569	0.254	0.244	-0.078	0	0.072	0	0.036	-0.001
18869413	-0.006	0	0	0	-0.49	-0.493	-0.189	-0.169	0.6	0.575	0.251	0.241	-0.078	0	0.072	0	0.036	-0.001
18869428	-0.006	0	0	0	-0.49	-0.492	-0.172	-0.157	0.671	0.588	0.24	0.233	-0.078	0	0.072	0	0.037	-0.001
18869444	-0.004	0	0	0	-0.491	-0.493	-0.155	-0.151	0.719	0.594	0.243	0.233	-0.081	0	0.024	0	0.037	-0.001
18869459	-0.006	0	0	0	-0.489	-0.492	-0.147	-0.139	0.719	0.604	0.224	0.22	-0.081	0	0.024	0	0.039	-0.001
18869476	-0.006	0	0	0	-0.489	-0.492	-0.147	-0.133	0.719	0.609	0.227	0.22	-0.081	0	-0.024	0	0.039	-0.001
18869495	-0.006	0	0	0	-0.489	-0.492	-0.14	-0.119	0.624	0.619	0.226	0.216	-0.082	0	-0.048	0	0.04	-0.001
18869513	-0.006	0	0	0	-0.49	-0.493	-0.14	-0.106	0.384	0.627	0.233	0.216	-0.076	0	0	0	0.037	-0.001
18869531	-0.006	0	0	0	-0.49	-0.493	-0.14	-0.093	0.216	0.634	0.239	0.216	-0.07	0	0.072	0	0.037	-0.001
18869549	-0.006	0	0	0	-0.492	-0.495	-0.14	-0.081	0.096	0.64	0.246	0.216	-0.066	0	0.144	0	0.032	0
18869567	-0.006	0	0	0	-0.492	-0.495	-0.14	-0.074	0.024	0.643	0.249	0.216	-0.066	0	0.144	0	0.032	0
18869586	-0.006	0	0	0	-0.492	-0.495	-0.137	-0.061	0	0.648	0.255	0.216	-0.067	0	0.168	0	0.033	-0.001
18869604	-0.006	0	0	0	-0.491	-0.494	-0.132	-0.048	0.072	0.652	0.259	0.215	-0.069	0	0.096	0	0.033	-0.001
18869622	-0.004	0	0	0	-0.493	-0.495	-0.12	-0.035	0.192	0.655	0.261	0.212	-0.07	0	0	0	0.034	-0.001
18869638	-0.006	0	0	0	-0.492	-0.494	-0.12	-0.027	0.192	0.656	0.252	0.206	-0.073	0	-0.024	0	0.036	-0.001
18869660	-0.006	0	0	0	-0.49	-0.493	-0.094	-0.014	0.48	0.657	0.244	0.199	-0.076	0	-0.096	0	0.038	0
18869676	-0.006	0	0	0	-0.49	-0.493	-0.094	0	0.48	0.658	0.238	0.192	-0.076	0	-0.096	0	0.038	0
18869690	-0.006	0	0	0	-0.49	-0.493	-0.074	0.006	0.624	0.658	0.242	0.192	-0.076	0	-0.072	0	0.038	0
18869705	-0.006	0	0	0	-0.49	-0.492	-0.067	0.02	0.695	0.657	0.222	0.178	-0.076	0	-0.072	0	0.038	0
18869719	-0.006	0	0	0	-0.489	-0.492	-0.043	0.027	0.791	0.656	0.225	0.178	-0.081	0	-0.048	0	0.039	0
18869735	-0.006	0	0	0	-0.489	-0.492	-0.043	0.04	0.791	0.654	0.206	0.165	-0.081	0	-0.048	0	0.041	0
18869751	-0.006	0	0	0	-0.489	-0.492	-0.043	0.047	0.791	0.652	0.21	0.165	-0.081	0	-0.048	0	0.041	0
18869765	-0.006	0	0	0	-0.489	-0.492	-0.003	0.054	0.935	0.65	0.213	0.165	-0.081	0	-0.048	0	0.041	0
18869785	-0.006	0	0	0	-0.486	-0.489	0.017	0.068	0.863	0.645	0.179	0.144	-0.095	0	-0.192	0	0.048	0.001
18869803	-0.006	0	0	0	-0.486	-0.489	0.017	0.082	0.863	0.64	0.165	0.133	-0.099	0	-0.24	0	0.051	0.001
18869821	-0.006	0	0	0	-0.486	-0.489	0.028	0.094	0.743	0.633	0.16	0.127	-0.102	0	-0.24	0	0.053	0.001
18869842	-0.006	0	0	0	-0.486	-0.489	0.028	0.107	0.743	0.626	0.166	0.127	-0.102	0	-0.24	0	0.053	0.001
18869855	-0.006	0	0	0	-0.486	-0.489	0.028	0.113	0.743	0.622	0.169	0.127	-0.102	0	-0.24	0	0.053	0.001
18869870	-0.006	0	0	0	-0.488	-0.491	0.06	0.126	0.671	0.614	0.142	0.11	-0.086	0	0.072	0	0.045	0.002
18869885	-0.006	0	0	0	-0.488	-0.491	0.074	0.132	0.647	0.609	0.131	0.102	-0.086	0	0.072	0	0.045	0.002
18869902	-0.006	0	0	0	-0.491	-0.494	0.081	0.144	0.6	0.6	0.129	0.098	-0.069	0	0.36	0	0.036	0.002
18869918	-0.006	0	0	0	-0.491	-0.494	0.091	0.156	0.504	0.589	0.125	0.093	-0.069	0	0.36	0	0.036	0.002
18869936	-0.006	0	0	0	-0.492	-0.495	0.097	0.162	0.456	0.583	0.129	0.093	-0.063	0	0.384	0	0.033	0.002
18869956	-0.006	0	0	0	-0.492	-0.495	0.103	0.174	0.384	0.571	0.128	0.09	-0.063	0	0.384	0	0.033	0.002
18869973	-0.006	0	0	0	-0.492	-0.495	0.104	0.186	0.36	0.557	0.126	0.085	-0.063	0	0.24	0	0.033	0.002
18869989	-0.006	0	0	0	-0.492	-0.495	0.106	0.191	0.264	0.551	0.129	0.085	-0.063	0	0.192	0	0.033	0.002
18870005	-0.006	0	0	0	-0.492	-0.495	0.106	0.203	0.168	0.536	0.133	0.084	-0.061	0	0.048	0	0.033	0.002
18870028	-0.006	0	0	0	-0.492	-0.495	0.11	0.214	0.12	0.52	0.134	0.082	-0.063	0	0	0	0.033	0.002
18870047	-0.006	0	0	0	-0.492	-0.495	0.12	0.224	0.12	0.504	0.139	0.082	-0.063	0	0	0	0.034	0.002
18870066	-0.006	0	0	0	-0.491	-0.494	0.126	0.234	0.264	0.488	0.134	0.077	-0.067	0	0	0	0.036	0.002
18870084	-0.006	0	0	0	-0.491	-0.494	0.146	0.244	0.384	0.471	0.132	0.073	-0.07	0	-0.072	0	0.038	0.002
18870104	-0.006	0	0	0	-0.491	-0.493	0.146	0.253	0.384	0.453	0.116	0.062	-0.072	0	-0.12	0	0.039	0.002
18870121	-0.006	0	0	0	-0.49	-0.493	0.167	0.258	0.576	0.444	0.095	0.05	-0.075	0	-0.144	0	0.039	0.003
18870137	-0.006	0	0	0	-0.49	-0.493	0.181	0.266	0.671	0.425	0.085	0.043	-0.075	0	-0.096	0	0.04	0.003
18870155	-0.006	0	0	0	-0.49	-0.493	0.192	0.275	0.719	0.406	0.078	0.037	-0.075	0	-0.096	0	0.04	0.003
18870172	-0.006	0	0	0	-0.49	-0.493	0.192	0.279	0.719	0.395	0.08	0.037	-0.073	0	-0.024	0	0.04	0.003
18870192	-0.006	0	0	0	-0.49	-0.493	0.204	0.287	0.695	0.375	0.071	0.03	-0.07	0	0.024	0	0.038	0.003
18870206	-0.006	0	0	0	-0.491	-0.494	0.213	0.294	0.504	0.354	0.068	0.026	-0.066	0	0.048	0	0.036	0.003
18870221	-0.006	0	0	0	-0.491	-0.494	0.213	0.298	0.504	0.343	0.067	0.025	-0.064	0	0.096	0	0.036	0.003
18870237	-0.006	0	0	0	-0.493	-0.496	0.213	0.305	0.312	0.322	0.07	0.025	-0.055	0	0.168	0	0.03	0.002
18870254	-0.006	0	0	0	-0.493	-0.496	0.213	0.308	0.24	0.311	0.072	0.025	-0.044	0	0.288	0	0.03	0.002
18870269	-0.006	0	0	0	-0.495	-0.498	0.213	0.314	0.096	0.288	0.075	0.025	-0.04	0	0.336	0	0.025	0.002
18870284	-0.006	0	0	0	-0.495	-0.498	0.215	0.317	0.024	0.276	0.077	0.025	-0.04	0	0.336	0	0.022	0.002
18870297	-0.006	0	0	0	-0.496	-0.499	0.215	0.322	0.024	0.254	0.078	0.024	-0.035	0	0.384	0	0.02	0.002
18870312	-0.006	0	0	0	-0.496	-0.499	0.215	0.325	0.024	0.242	0.079	0.024	-0.032	0	0.312	0	0.02	0.002
18870327	-0.006	0	0	0	-0.496	-0.499	0.222	0.329	0.072	0.219	0.073	0.02	-0.036	0	0.192	0	0.021	0.002
18870342	-0.006	0	0	0	-0.496	-0.499	0.226	0.331	0.144	0.207	0.074	0.02	-0.036	0	0.192	0	0.021	0.002
18870356	-0.006	0	0	0	-0.495	-0.498	0.238	0.335	0.24	0.184	0.06	0.011	-0.044	0	0.048	0	0.025	0.002
18870371	-0.006	0	0	0	-0.494	-0.497	0.238	0.337	0.24	0.172	0.061	0.011	-0.049	0	-0.072	0	0.027	0.002
18870386	-0.006	0	0	0	-0.493	-0.496	0.249	0.34	0.36	0.148	0.051	0.005	-0.055	0	-0.24	0	0.03	0.003
18870405	-0.006	0	0	0	-0.493	-0.496	0.253	0.342	0.408	0.135	0.047	0.002	-0.058	0	-0.264	0	0.03	0.003
18870422	-0.006	0	0	0	-0.493	-0.496	0.262	0.344	0.432	0.11	0.038	-0.003	-0.056	0	-0.216	0	0.031	0.003
18870444	-0.006	0	0	0	-0.493	-0.496	0.268	0.346	0.384	0.085	0.033	-0.006	-0.056	0	-0.216	0	0.031	0.003
18870461	-0.006	0	0	0	-0.493	-0.496	0.273	0.348	0.312	0.059	0.028	-0.009	-0.052	0	-0.024	0	0.029	0.003
18870479	-0.006	0	0	0	-0.495	-0.498	0.273	0.349	0.24	0.033	0.029	-0.009	-0.043	0	0.096	0	0.024	0.002
18870496	-0.006	0	0	0	-0.496	-0.498	0.273	0.349	0.24	0.021	0.029	-0.009	-0.038	0	0.192	0	0.022	0.002
18870513	-0.006	0	0	0	-0.496	-0.498	0.275	0.349	0.144	-0.004	0.028	-0.009	-0.035	0	0.24	0	0.022	0.002
18870531	-0.006	0	0	0	-0.496	-0.499	0.276	0.349	0.048	-0.029	0.026	-0.01	-0.032	0	0.192	0	0.02	0.002
18870547	-0.006	0	0	0	-0.496	-0.499	0.276	0.348	0.048	-0.041	0.026	-0.01	-0.032	0	0.192	0	0.018	0.002
18870564	-0.006	0	0	0	-0.497	-0.5	0.279	0.347	0.048	-0.067	0.025	-0.01	-0.032	0	0.072	0	0.018	0.002
18870579	-0.006	0	0	0	-0.496	-0.499	0.281	0.347	0.048	-0.079	0.022	-0.012	-0.032	0	0.072	0	0.018	0.002
18870592	-0.006	0	0	0	-0.495	-0.498	0.282	0.345	0.072	-0.105	0.019	-0.013	-0.041	0	0	0	0.023	0.002
18870606	-0.006	0	0	0	-0.494	-0.497	0.282	0.343	0.072	-0.117	0.017	-0.014	-0.047	0	-0.072	0	0.026	0.003
18870623	-0.006	0	0	0	-0.493	-0.496	0.284	0.341	0.096	-0.143	0.014	-0.015	-0.055	0	-0.24	0	0.03	0.003
18870638	-0.006	0	0	0	-0.493	-0.496	0.284	0.339	0.072	-0.155	0.013	-0.015	-0.056	0	-0.264	0	0.031	0.003
18870659	-0.006	0	0	0	-0.493	-0.496	0.281	0.336	0.048	-0.18	0.014	-0.013	-0.058	0	-0.264	0	0.031	0.003
18870675	-0.006	0	0	0	-0.493	-0.496	0.281	0.332	0	-0.204	0.012	-0.013	-0.058	0	-0.264	0	0.032	0.003
18870691	-0.006	0	0	0	-0.492	-0.495	0.281	0.33	-0.024	-0.215	0.011	-0.013	-0.063	0	-0.12	0	0.033	0.003
18870707	-0.006	0	0	0	-0.492	-0.495	0.281	0.325	-0.024	-0.239	0.009	-0.013	-0.063	0	-0.12	0	0.034	0.003
18870721	-0.006	0	0	0	-0.492	-0.495	0.279	0.323	-0.024	-0.251	0.009	-0.012	-0.061	0	-0.072	0	0.033	0.003
18870736	-0.006	0	0	0	-0.492	-0.495	0.279	0.317	-0.024	-0.274	0.007	-0.012	-0.061	0	-0.072	0	0.033	0.003
18870753	-0.006	0	0	0	-0.492	-0.495	0.279	0.314	-0.024	-0.286	0.005	-0.012	-0.063	0	-0.024	0	0.033	0.003
18870768	-0.006	0	0	0	-0.492	-0.495	0.279	0.308	0	-0.309	0.002	-0.012	-0.063	0	-0.024	0	0.034	0.003
18870782	-0.006	0	0	0	-0.492	-0.495	0.282	0.305	0	-0.32	0.001	-0.012	-0.063	0	0	0	0.034	0.003
18870797	-0.006	0	0	0	-0.492	-0.495	0.282	0.299	0	-0.341	-0.006	-0.014	-0.063	0	0	0	0.034	0.003
18870812	-0.006	0	0	0	-0.492	-0.495	0.288	0.295	0.072	-0.352	-0.011	-0.016	-0.064	0	0	0	0.035	0.003
18870827	-0.006	0	0	0	-0.492	-0.495	0.288	0.288	0.072	-0.372	-0.018	-0.017	-0.066	0	-0.024	0	0.036	0.003
18870845	-0.006	0	0	0	-0.492	-0.495	0.287	0.284	0.072	-0.382	-0.018	-0.017	-0.064	0	-0.024	0	0.036	0.003
18870865	-0.006	0	0	0	-0.492	-0.495	0.287	0.275	0.072	-0.404	-0.022	-0.017	-0.064	0	0	0	0.035	0.003
18870882	-0.006	0	0	0	-0.493	-0.496	0.284	0.267	0	-0.424	-0.023	-0.015	-0.058	0	0.024	0	0.032	0.003
18870899	-0.006	0	0	0	-0.493	-0.496	0.282	0.258	-0.024	-0.442	-0.026	-0.014	-0.058	0	0.096	0	0.032	0.003
18870917	-0.006	0	0	0	-0.493	-0.496	0.282	0.249	-0.048	-0.46	-0.03	-0.014	-0.058	0	0.096	0	0.032	0.003
18870935	-0.004	0	0	0	-0.493	-0.496	0.282	0.244	-0.048	-0.47	-0.033	-0.014	-0.056	0	0.072	0	0.032	0.003
18870956	-0.004	0	0	0	-0.495	-0.497	0.282	0.234	-0.048	-0.488	-0.038	-0.014	-0.056	0	0.024	0	0.03	0.003
18870973	-0.006	0	0	0	-0.493	-0.496	0.284	0.224	0	-0.504	-0.045	-0.015	-0.058	0	0	0	0.031	0.003
18870991	-0.006	0	0	0	-0.493	-0.496	0.279	0.214	0	-0.52	-0.045	-0.012	-0.064	0	-0.024	0	0.032	0.003
18871009	-0.006	0	0	0	-0.492	-0.495	0.273	0.204	-0.024	-0.534	-0.044	-0.009	-0.064	0	-0.024	0	0.035	0.003
18871027	-0.006	0	0	0	-0.491	-0.494	0.262	0.198	-0.168	-0.542	-0.047	-0.009	-0.075	0	-0.168	0	0.038	0.004
18871047	-0.006	0	0	0	-0.49	-0.493	0.262	0.187	-0.168	-0.556	-0.041	-0.003	-0.075	0	-0.168	0	0.04	0.004
18871063	-0.006	0	0	0	-0.49	-0.493	0.255	0.175	-0.336	-0.569	-0.039	0.001	-0.076	0	-0.216	0	0.041	0.004
18871079	-0.006	0	0	0	-0.49	-0.493	0.249	0.169	-0.36	-0.576	-0.035	0.005	-0.076	0	-0.144	0	0.041	0.003
18871095	-0.006	0	0	0	-0.49	-0.493	0.242	0.156	-0.36	-0.588	-0.035	0.008	-0.076	0	-0.12	0	0.041	0.003
18871109	-0.006	0	0	0	-0.49	-0.493	0.227	0.15	-0.384	-0.594	-0.038	0.008	-0.076	0	-0.12	0	0.041	0.003
18871126	-0.006	0	0	0	-0.49	-0.493	0.219	0.138	-0.432	-0.605	-0.02	0.021	-0.076	0	-0.024	0	0.041	0.003
18871145	-0.006	0	0	0	-0.49	-0.493	0.198	0.126	-0.576	-0.614	-0.026	0.021	-0.075	0	0	0	0.04	0.003
18871166	-0.006	0	0	0	-0.49	-0.493	0.198	0.113	-0.576	-0.623	-0.01	0.033	-0.075	0	0.024	0	0.04	0.003
18871185	-0.006	0	0	0	-0.489	-0.492	0.172	0.106	-0.791	-0.627	0.014	0.048	-0.078	0	0	0	0.041	0.003
18871201	-0.006	0	0	0	-0.489	-0.492	0.143	0.093	-0.959	-0.634	0.039	0.064	-0.081	0	-0.048	0	0.041	0.002
18871215	-0.006	0	0	0	-0.488	-0.491	0.115	0.086	-1.103	-0.638	0.064	0.079	-0.081	0	-0.048	0	0.043	0.002
18871230	-0.006	0	0	0	-0.487	-0.49	0.081	0.073	-1.295	-0.643	0.094	0.098	-0.081	0	-0.072	0	0.042	0.002
18871245	-0.006	0	0	0	-0.488	-0.491	0.057	0.067	-1.391	-0.646	0.09	0.098	-0.078	0	-0.072	0	0.041	0.002
18871261	-0.006	0	0	0	-0.488	-0.491	0.057	0.054	-1.391	-0.65	0.11	0.111	-0.075	0	0	0	0.039	0.001
18871274	-0.006	0	0	0	-0.487	-0.49	0.023	0.047	-1.535	-0.652	0.142	0.13	-0.069	0	0.096	0	0.038	0.001
18871290	-0.006	0	0	0	-0.488	-0.491	0.003	0.034	-1.439	-0.655	0.135	0.13	-0.069	0	0.096	0	0.035	0.001
18871306	-0.006	0	0	0	-0.489	-0.491	0.003	0.027	-1.439	-0.656	0.153	0.141	-0.067	0	0.168	0	0.034	0.001
18871321	-0.006	0	0	0	-0.489	-0.492	-0.002	0.014	-1.103	-0.657	0.151	0.143	-0.072	0	0.096	0	0.037	0.001
18871337	-0.006	0	0	0	-0.49	-0.493	-0.008	0.007	-0.791	-0.658	0.154	0.146	-0.075	0	0.024	0	0.037	0.001
18871352	-0.006	0	0	0	-0.49	-0.493	-0.008	-0.006	-0.504	-0.658	0.147	0.146	-0.075	0	-0.048	0	0.038	0.001
18871367	-0.006	0	0	0	-0.49	-0.493	-0.006	-0.013	-0.264	-0.658	0.144	0.146	-0.075	0	-0.048	0	0.038	0.001
18871382	-0.006	0	0	0	-0.49	-0.493	-0.006	-0.026	-0.264	-0.656	0.135	0.146	-0.075	0	-0.072	0	0.038	0.001
18871397	-0.006	0	0	0	-0.49	-0.493	-0.003	-0.033	-0.096	-0.655	0.129	0.144	-0.078	0	-0.072	0	0.04	0.001
18871412	-0.006	0	0	0	-0.49	-0.493	-0.003	-0.046	0	-0.652	0.122	0.144	-0.078	0	-0.072	0	0.04	0.001
18871428	-0.004	0	0	0	-0.491	-0.493	-0.003	-0.052	0.024	-0.651	0.119	0.144	-0.082	0	-0.096	0	0.042	0.001
18871443	-0.006	0	0	0	-0.489	-0.492	-0.003	-0.066	0.024	-0.646	0.112	0.144	-0.087	0	-0.168	0	0.044	0.001
18871458	-0.006	0	0	0	-0.488	-0.49	-0.003	-0.072	0	-0.644	0.109	0.144	-0.095	0	-0.216	0	0.048	0.001
18871473	-0.006	0	0	0	-0.488	-0.491	-0.006	-0.085	0	-0.638	0.106	0.145	-0.096	0	-0.216	0	0.048	0.001
18871490	-0.006	0	0	0	-0.487	-0.49	-0.006	-0.098	0	-0.632	0.099	0.145	-0.098	0	-0.216	0	0.049	0.001
18871510	-0.006	0	0	0	-0.487	-0.49	-0.011	-0.11	-0.024	-0.624	0.098	0.148	-0.098	0	-0.12	0	0.049	0.001
18871527	-0.006	0	0	0	-0.487	-0.49	-0.012	-0.117	-0.072	-0.62	0.096	0.149	-0.096	0	-0.096	0	0.049	0.001
18871549	-0.006	0	0	0	-0.487	-0.49	-0.025	-0.129	-0.144	-0.611	0.103	0.155	-0.093	0	0	0	0.048	0
18871566	-0.006	0	0	0	-0.488	-0.491	-0.035	-0.142	-0.288	-0.601	0.108	0.161	-0.093	0	0	0	0.047	0
18871580	-0.006	0	0	0	-0.489	-0.492	-0.054	-0.148	-0.432	-0.596	0.104	0.161	-0.087	0	0.096	0	0.043	0
18871600	-0.006	0	0	0	-0.49	-0.492	-0.075	-0.16	-0.743	-0.585	0.118	0.171	-0.079	0	0.12	0	0.039	0
18871620	-0.006	0	0	0	-0.49	-0.492	-0.075	-0.172	-0.743	-0.573	0.134	0.182	-0.076	0	0.216	0	0.038	0
18871636	-0.006	0	0	0	-0.489	-0.492	-0.13	-0.183	-1.079	-0.56	0.168	0.203	-0.073	0	0.216	0	0.035	0
18871653	-0.006	0	0	0	-0.49	-0.493	-0.13	-0.194	-1.079	-0.547	0.179	0.211	-0.069	0	0.192	0	0.033	-0.001
18871668	-0.006	0	0	0	-0.489	-0.492	-0.167	-0.199	-1.271	-0.54	0.214	0.23	-0.067	0	0.168	0	0.032	-0.001
18871684	-0.006	0	0	0	-0.489	-0.492	-0.186	-0.21	-1.295	-0.525	0.227	0.24	-0.067	0	0.168	0	0.031	-0.001
18871698	-0.006	0	0	0	-0.489	-0.492	-0.199	-0.215	-1.247	-0.518	0.225	0.24	-0.067	0	0.144	0	0.031	-0.001
18871715	-0.006	0	0	0	-0.49	-0.492	-0.199	-0.226	-1.247	-0.501	0.233	0.247	-0.067	0	0.096	0	0.031	-0.001
18871729	-0.006	0	0	0	-0.49	-0.493	-0.209	-0.231	-1.007	-0.493	0.24	0.251	-0.067	0	0.048	0	0.031	-0.001
18871744	-0.006	0	0	0	-0.491	-0.494	-0.213	-0.241	-0.815	-0.476	0.239	0.254	-0.067	0	0	0	0.031	-0.001
18871760	-0.004	0	0	0	-0.491	-0.494	-0.215	-0.246	-0.671	-0.467	0.239	0.254	-0.067	0	0	0	0.031	-0.001
18871774	-0.004	0	0	0	-0.493	-0.495	-0.216	-0.255	-0.384	-0.449	0.236	0.255	-0.067	0	0	0	0.031	-0.001
18871789	-0.006	0	0	0	-0.492	-0.495	-0.216	-0.26	-0.216	-0.44	0.233	0.255	-0.063	0	0.024	0	0.029	-0.001
18871804	-0.006	0	0	0	-0.493	-0.495	-0.216	-0.268	-0.216	-0.421	0.229	0.255	-0.061	0	0.072	0	0.028	-0.001
18871821	-0.006	0	0	0	-0.493	-0.496	-0.215	-0.273	-0.048	-0.411	0.225	0.254	-0.056	0	0.096	0	0.026	-0.001
18871836	-0.006	0	0	0	-0.493	-0.496	-0.216	-0.281	0	-0.391	0.223	0.255	-0.056	0	0.096	0	0.026	-0.001
18871853	-0.006	0	0	0	-0.494	-0.496	-0.216	-0.285	0	-0.38	0.221	0.255	-0.055	0	0.144	0	0.025	-0.001
18871869	-0.006	0	0	0	-0.494	-0.497	-0.216	-0.292	0	-0.36	0.217	0.255	-0.053	0	0.12	0	0.024	-0.001
18871883	-0.006	0	0	0	-0.494	-0.497	-0.218	-0.296	0	-0.349	0.217	0.256	-0.053	0	0.072	0	0.024	-0.001
18871898	-0.006	0	0	0	-0.494	-0.497	-0.219	-0.303	-0.024	-0.327	0.215	0.257	-0.053	0	0.048	0	0.024	-0.001
18871916	-0.006	0	0	0	-0.494	-0.497	-0.219	-0.307	-0.024	-0.315	0.213	0.257	-0.053	0	0.024	0	0.024	-0.001
18871936	-0.006	0	0	0	-0.494	-0.497	-0.221	-0.313	-0.024	-0.293	0.211	0.257	-0.055	0	0	0	0.024	-0.001
18871954	-0.006	0	0	0	-0.494	-0.496	-0.222	-0.319	-0.048	-0.268	0.21	0.258	-0.058	0	0	0	0.025	-0.001
18871973	-0.004	0	0	0	-0.495	-0.497	-0.222	-0.324	-0.048	-0.244	0.207	0.258	-0.058	0	0	0	0.026	-0.001
18871988	-0.006	0	0	0	-0.494	-0.496	-0.222	-0.327	-0.048	-0.233	0.206	0.258	-0.066	0	-0.12	0	0.03	-0.001
18872003	-0.006	0	0	0	-0.492	-0.494	-0.222	-0.331	-0.024	-0.208	0.204	0.258	-0.069	0	-0.168	0	0.031	-0.001
18872019	-0.006	0	0	0	-0.492	-0.494	-0.222	-0.333	0	-0.196	0.203	0.258	-0.073	0	-0.216	0	0.031	-0.001
18872033	-0.006	0	0	0	-0.491	-0.494	-0.225	-0.337	0	-0.172	0.204	0.26	-0.073	0	-0.216	0	0.033	-0.002
18872050	-0.006	0	0	0	-0.491	-0.494	-0.229	-0.339	-0.048	-0.16	0.206	0.261	-0.073	0	-0.168	0	0.033	-0.002
18872066	-0.006	0	0	0	-0.491	-0.494	-0.229	-0.341	-0.072	-0.136	0.204	0.261	-0.075	0	-0.144	0	0.034	-0.002
18872080	-0.006	0	0	0	-0.491	-0.494	-0.229	-0.343	-0.072	-0.124	0.204	0.261	-0.078	0	-0.072	0	0.034	-0.002
18872094	-0.006	0	0	0	-0.49	-0.493	-0.23	-0.345	-0.072	-0.1	0.204	0.262	-0.078	0	-0.072	0	0.035	-0.002
18872109	-0.006	0	0	0	-0.49	-0.493	-0.236	-0.346	-0.096	-0.087	0.204	0.262	-0.079	0	-0.072	0	0.036	-0.002
18872123	-0.006	0	0	0	-0.49	-0.493	-0.241	-0.347	-0.12	-0.063	0.214	0.267	-0.079	0	-0.072	0	0.036	-0.002
18872140	-0.006	0	0	0	-0.49	-0.493	-0.241	-0.348	-0.12	-0.05	0.213	0.267	-0.079	0	-0.072	0	0.036	-0.002
18872164	-0.006	0	0	0	-0.49	-0.493	-0.25	-0.349	-0.24	-0.012	0.222	0.272	-0.081	0	-0.048	0	0.036	-0.002
18872186	-0.006	0	0	0	-0.49	-0.493	-0.252	-0.349	-0.192	0.013	0.222	0.272	-0.081	0	-0.048	0	0.036	-0.002
18872207	-0.006	0	0	0	-0.49	-0.493	-0.252	-0.348	-0.12	0.038	0.224	0.272	-0.081	0	0	0	0.036	-0.002
18872229	-0.006	0	0	0	-0.49	-0.493	-0.252	-0.347	-0.12	0.062	0.224	0.272	-0.081	0	0	0	0.036	-0.002
18872248	-0.006	0	0	0	-0.49	-0.493	-0.25	-0.346	-0.024	0.087	0.223	0.272	-0.081	0	0	0	0.036	-0.002
18872266	-0.004	0	0	0	-0.491	-0.494	-0.252	-0.344	0	0.111	0.226	0.272	-0.082	0	0	0	0.036	-0.002
18872282	-0.006	0	0	0	-0.49	-0.493	-0.252	-0.343	0	0.124	0.226	0.272	-0.082	0	0	0	0.037	-0.002
18872296	-0.006	0	0	0	-0.489	-0.492	-0.252	-0.34	0	0.148	0.228	0.272	-0.086	0	-0.024	0	0.038	-0.002
18872311	-0.006	0	0	0	-0.489	-0.492	-0.252	-0.339	0	0.16	0.229	0.272	-0.087	0	-0.048	0	0.039	-0.002
18872326	-0.004	0	0	0	-0.488	-0.491	-0.252	-0.335	0	0.184	0.23	0.272	-0.092	0	-0.12	0	0.041	-0.002
18872340	-0.006	0	0	0	-0.489	-0.491	-0.252	-0.333	0	0.196	0.231	0.272	-0.096	0	-0.144	0	0.043	-0.003
18872354	-0.006	0	0	0	-0.488	-0.491	-0.252	-0.329	0	0.221	0.233	0.272	-0.096	0	-0.168	0	0.043	-0.003
18872371	-0.006	0	0	0	-0.488	-0.491	-0.252	-0.326	0	0.233	0.234	0.272	-0.096	0	-0.144	0	0.043	-0.003
18872387	-0.006	0	0	0	-0.487	-0.49	-0.252	-0.321	0	0.256	0.237	0.272	-0.098	0	-0.12	0	0.044	-0.003
18872403	-0.006	0	0	0	-0.487	-0.49	-0.252	-0.319	0	0.268	0.238	0.272	-0.098	0	-0.048	0	0.044	-0.003
18872417	-0.006	0	0	0	-0.487	-0.49	-0.252	-0.313	0	0.291	0.241	0.272	-0.098	0	-0.048	0	0.044	-0.003
18872432	-0.006	0	0	0	-0.487	-0.49	-0.252	-0.31	0	0.303	0.243	0.272	-0.098	0	-0.024	0	0.044	-0.003
18872446	-0.006	0	0	0	-0.487	-0.49	-0.252	-0.307	0	0.314	0.244	0.272	-0.096	0	0	0	0.044	-0.003
18872462	-0.006	0	0	0	-0.488	-0.491	-0.252	-0.3	0	0.337	0.248	0.272	-0.095	0	0	0	0.042	-0.003
18872477	-0.006	0	0	0	-0.488	-0.491	-0.253	-0.296	0	0.348	0.251	0.273	-0.09	0	0.072	0	0.042	-0.003
18872494	-0.006	0	0	0	-0.489	-0.492	-0.253	-0.289	0	0.368	0.255	0.273	-0.089	0	0.096	0	0.04	-0.002
18872509	-0.006	0	0	0	-0.489	-0.491	-0.255	-0.281	-0.024	0.39	0.26	0.274	-0.09	0	0.096	0	0.04	-0.002
18872524	-0.006	0	0	0	-0.489	-0.491	-0.255	-0.277	-0.024	0.401	0.262	0.274	-0.09	0	0.072	0	0.04	-0.002
18872540	-0.006	0	0	0	-0.489	-0.491	-0.255	-0.269	-0.024	0.42	0.266	0.274	-0.09	0	0.024	0	0.04	-0.002
18872556	-0.006	0	0	0	-0.489	-0.491	-0.253	-0.264	0	0.43	0.267	0.273	-0.09	0	0	0	0.04	-0.002
18872572	-0.006	0	0	0	-0.489	-0.491	-0.253	-0.255	0	0.449	0.272	0.273	-0.087	0	0	0	0.041	-0.002
18872587	-0.006	0	0	0	-0.489	-0.492	-0.253	-0.251	0	0.458	0.274	0.273	-0.087	0	0	0	0.039	-0.002
18872603	-0.006	0	0	0	-0.49	-0.493	-0.253	-0.241	0	0.475	0.279	0.273	-0.079	0	0.096	0	0.036	-0.002
18872618	-0.006	0	0	0	-0.491	-0.493	-0.253	-0.236	0	0.485	0.281	0.273	-0.076	0	0.144	0	0.034	-0.002
18872634	-0.006	0	0	0	-0.492	-0.495	-0.252	-0.226	0.024	0.502	0.285	0.273	-0.067	0	0.264	0	0.03	-0.002
18872649	-0.006	0	0	0	-0.493	-0.496	-0.248	-0.221	0.024	0.51	0.285	0.271	-0.061	0	0.312	0	0.028	-0.001
[truncated: 3,256 more rows]
