# Supplementary material for: Design and development of a modular wrist rehabilitation robot with impedance control and gravity compensation
Source: Sci Rep. 2025 Dec 6;16:1452. doi: 10.1038/s41598-025-31185-w (PMC12796202; doi:10.1038/s41598-025-31185-w)
Supplement: Supplementary file 1 — Supplementary Material 1 [file 41598_2025_31185_MOESM1_ESM.zip › Experimental Tests/Exp_Test_plot.m]

clear,clc,close all

Q = input('Enter the number \n Weight Compensation = 1 \n PS Test = 2 \n PS_free Test = 3 \n AA Test = 4 \n AA_free Test = 5 \n FE Test = 6 \n FE_Free Test = 7 \n');

%% Weight Compensation
if Q == 1
    WC = readmatrix('Weight_Compensation.xlsx');
    time = (WC(:,1) - WC(1,1)) / 1000;

    pa1 = rad2deg(WC(:,2));
    pa2 = rad2deg(WC(:,8));
    pa3 = rad2deg(WC(:,14));

    TZ1 = WC(:,7);
    TZ2 = WC(:,13);
    TZ3 = WC(:,19);

    x = find( 8.99 < time & time < 9.01);
    time = time - time(x);

    figure(1)
    subplot(3,1,1),plot(time(x:end),pa1(x:end),'b',LineWidth=1.5),xlabel('Time (s)'),ylabel('PS (deg)')
    subplot(3,1,2),plot(time(x:end),pa2(x:end),'b',LineWidth=1.5),xlabel('Time (s)'),ylabel('AA (deg)')
    subplot(3,1,3),plot(time(x:end),pa3(x:end),'b',LineWidth=1.5),xlabel('Time (s)'),ylabel('FE (deg)')

    figure(2)
    subplot(3,1,1),plot(time(x:end),TZ1(x:end),'b',LineWidth=1.5),xlabel('Time (s)'),ylabel('PS Torque (N.m)')
    subplot(3,1,2),plot(time(x:end),TZ2(x:end),'b',LineWidth=1.5),xlabel('Time (s)'),ylabel('AA Torque (N.m)')
    subplot(3,1,3),plot(time(x:end),TZ3(x:end),'b',LineWidth=1.5),xlabel('Time (s)'),ylabel('FE Torque (N.m)')
end


%% PS Test

if Q == 2
    M = readmatrix('PS_Test.xlsx');
    time = (M(:,1) - M(1,1)) / 1000;

    % Position
    pa1 = rad2deg(M(:,2));
    pa2 = rad2deg(M(:,8));
    pa3 = rad2deg(M(:,14));

    pc1 = rad2deg(M(:,3));
    pc2 = rad2deg(M(:,9));
    pc3 = rad2deg(M(:,15));

    % Velocity
    Va1 = rad2deg(M(:,4));
    Va2 = rad2deg(M(:,10));
    Va3 = rad2deg(M(:,16));

    Vc1 = rad2deg(M(:,5));
    Vc2 = rad2deg(M(:,11));
    Vc3 = rad2deg(M(:,17));

    % W.C Torque
    TZ1 = M(:,7);
    TZ2 = M(:,13);
    TZ3 = M(:,19);

    % Total Torque
    Tc1 = M(:,6);
    Tc2 = M(:,12);
    Tc3 = M(:,18);

    % Impedance Torque
    Timp1 = Tc1 - TZ1;
    Timp2 = Tc2 - TZ2;
    Timp3 = Tc3 - TZ3;

    x = find( 69.99 < time & time < 70.01);
    y = find( 79.99 < time & time < 80.01);

    x = x(1);
    y = y(1);
%     x = 1;
%     y = 6000;
    time = time - time(x(1));

  

    figure(1)
    plot(time(x:y),pc1(x:y),'r',time(x:y),pa1(x:y),'b',LineWidth=1.5),xlabel('Time (s)'),ylabel('PS (deg)'),title('K = 0.5,C = 0.05')
%     subplot(3,1,1),plot(time(x:y),pc1(x:y),'r',time(x:y),pa1(x:y),'b',LineWidth=1.5),xlabel('Time (s)'),ylabel('PS (deg)')
%     subplot(3,1,2),plot(time(x:y),pc2(x:y),'r',time(x:y),pa2(x:y),'b',LineWidth=1.5),xlabel('Time (s)'),ylabel('AA (deg)')
%     subplot(3,1,3),plot(time(x:y),pc3(x:y),'r',time(x:y),pa3(x:y),'b',LineWidth=1.5),xlabel('Time (s)'),ylabel('FE (deg)')
    
    figure(2)

    plot(time(x:y),Vc1(x:y),'r',time(x:y),Va1(x:y),'b',LineWidth=1.5),xlabel('Time (s)'),ylabel('PS Velocity (rad/s)'),title('K = 0.5,C = 0')
%     subplot(3,1,1),plot(time(x:y),Vc1(x:y),'r',time(x:y),Va1(x:y),'b',LineWidth=1.5),xlabel('Time (s)'),ylabel('PS Velocity (rad/s)')
%     subplot(3,1,2),plot(time(x:y),Vc2(x:y),'r',time(x:y),Va2(x:y),'b',LineWidth=1.5),xlabel('Time (s)'),ylabel('AA Velocity (rad/s)')
%     subplot(3,1,3),plot(time(x:y),Vc3(x:y),'r',time(x:y),Va3(x:y),'b',LineWidth=1.5),xlabel('Time (s)'),ylabel('FE Velocity (rad/s)')


    figure(3)
    plot(time(x:y),Timp1(x:y),'g',time(x:y),TZ1(x:y),'b',time(x:y),Tc1(x:y),'r',LineWidth=1.5),xlabel('Time (s)'),ylabel('PS Torque (N.m)')
    legend('Impedance Control','Weight Compensator','Total Input Torque'),title('K = 0.5,C = 0.05')
   
    err_ps = abs(pc1(x:y)-pa1(x:y));
    rms_ps = sqrt(sum(err_ps.^2)/(length(err_ps)))


    err_aa = abs(pc2(x:y)-pa2(x:y));
    rms_aa = sqrt(sum(err_aa.^2)/(length(err_aa)))

    err_fe = abs(pc3(x:y)-pa3(x:y));
    rms_fe = sqrt(sum(err_fe.^2)/(length(err_fe)))
end

if Q == 3

     M = readmatrix('PS_Free.xlsx');
    time = (M(:,1) - M(1,1)) / 1000;

    % Position
    pa1 = rad2deg(M(:,2));
    pa2 = rad2deg(M(:,8));
    pa3 = rad2deg(M(:,14));

    pc1 = rad2deg(M(:,3));
    pc2 = rad2deg(M(:,9));
    pc3 = rad2deg(M(:,15));

    % Velocity
    Va1 = rad2deg(M(:,4));
    Va2 = rad2deg(M(:,10));
    Va3 = rad2deg(M(:,16));

    Vc1 = rad2deg(M(:,5));
    Vc2 = rad2deg(M(:,11));
    Vc3 = rad2deg(M(:,17));

    % W.C Torque
    TZ1 = M(:,7);
    TZ2 = M(:,13);
    TZ3 = M(:,19);

    % Total Torque
    Tc1 = M(:,6);
    Tc2 = M(:,12);
    Tc3 = M(:,18);

    % Impedance Torque
    Timp1 = Tc1 - TZ1;
    Timp2 = Tc2 - TZ2;
    Timp3 = Tc3 - TZ3;

    x = find( 75.99 < time & time < 76.01);
    y = find( 85.99 < time & time < 86.01);

    x = x(1);
    y = y(1);
%     x = 1;
%     y = 6000;
    time = time - time(x(1));

  

    figure(1)
    plot(time(x:y),pc1(x:y),'r',time(x:y),pa1(x:y),'b',LineWidth=1.5),xlabel('Time (s)'),ylabel('PS (deg)'),title('K = 1,C = 0.2')
%     subplot(3,1,1),plot(time(x:y),pc1(x:y),'r',time(x:y),pa1(x:y),'b',LineWidth=1.5),xlabel('Time (s)'),ylabel('PS (deg)')
%     subplot(3,1,2),plot(time(x:y),pc2(x:y),'r',time(x:y),pa2(x:y),'b',LineWidth=1.5),xlabel('Time (s)'),ylabel('AA (deg)')
%     subplot(3,1,3),plot(time(x:y),pc3(x:y),'r',time(x:y),pa3(x:y),'b',LineWidth=1.5),xlabel('Time (s)'),ylabel('FE (deg)')
    
    figure(2)

    plot(time(x:y),Vc1(x:y),'r',time(x:y),Va1(x:y),'b',LineWidth=1.5),xlabel('Time (s)'),ylabel('PS Velocity (rad/s)'),title('K = 1,C = 0.2')
%     subplot(3,1,1),plot(time(x:y),Vc1(x:y),'r',time(x:y),Va1(x:y),'b',LineWidth=1.5),xlabel('Time (s)'),ylabel('PS Velocity (rad/s)')
%     subplot(3,1,2),plot(time(x:y),Vc2(x:y),'r',time(x:y),Va2(x:y),'b',LineWidth=1.5),xlabel('Time (s)'),ylabel('AA Velocity (rad/s)')
%     subplot(3,1,3),plot(time(x:y),Vc3(x:y),'r',time(x:y),Va3(x:y),'b',LineWidth=1.5),xlabel('Time (s)'),ylabel('FE Velocity (rad/s)')


    figure(3)
    plot(time(x:y),Timp1(x:y),'g',time(x:y),TZ1(x:y),'b',time(x:y),Tc1(x:y),'r',LineWidth=1.5),xlabel('Time (s)'),ylabel('PS Torque (N.m)')
    legend('Impedance Control','Weight Compensator','Total Input Torque'),title('K = 1,C = 0.2')
end

    

if Q ==4 

    M = readmatrix('AA_Test.xlsx');
    time = (M(:,1) - M(1,1)) / 1000;

    % Position
    pa1 = rad2deg(M(:,2));
    pa2 = rad2deg(M(:,8));
    pa3 = rad2deg(M(:,14));

    pc1 = rad2deg(M(:,3));
    pc2 = rad2deg(M(:,9));
    pc3 = rad2deg(M(:,15));

    % Velocity
    Va1 = rad2deg(M(:,4));
    Va2 = rad2deg(M(:,10));
    Va3 = rad2deg(M(:,16));

    Vc1 = rad2deg(M(:,5));
    Vc2 = rad2deg(M(:,11));
    Vc3 = rad2deg(M(:,17));

    % W.C Torque
    TZ1 = M(:,7);
    TZ2 = M(:,13);
    TZ3 = M(:,19);

    % Total Torque
    Tc1 = M(:,6);
    Tc2 = M(:,12);
    Tc3 = M(:,18);

    % Impedance Torque
    Timp1 = Tc1 - TZ1;
    Timp2 = Tc2 - TZ2;
    Timp3 = Tc3 - TZ3;

    x = find( 59.99 < time & time < 60.01);
    y = find( 69.99 < time & time < 70.01);

    x = x(1);
    y = y(1);
%     x = 1;
%     y = 5255;
    time = time - time(x(1));

  

    figure(1)
    plot(time(x:y),pc2(x:y),'r',time(x:y),pa2(x:y),'b',LineWidth=1.5),xlabel('Time (s)'),ylabel('AA (deg)'),title('K = 0.5,C = 0.05')
%     subplot(3,1,1),plot(time(x:y),pc1(x:y),'r',time(x:y),pa1(x:y),'b',LineWidth=1.5),xlabel('Time (s)'),ylabel('PS (deg)')
%     subplot(3,1,2),plot(time(x:y),pc2(x:y),'r',time(x:y),pa2(x:y),'b',LineWidth=1.5),xlabel('Time (s)'),ylabel('AA (deg)')
%     subplot(3,1,3),plot(time(x:y),pc3(x:y),'r',time(x:y),pa3(x:y),'b',LineWidth=1.5),xlabel('Time (s)'),ylabel('FE (deg)')
    
    figure(2)

    plot(time(x:y),Vc2(x:y),'r',time(x:y),Va2(x:y),'b',LineWidth=1.5),xlabel('Time (s)'),ylabel('AA Velocity (rad/s)'),title('K = 0.5,C = 0')
%     subplot(3,1,1),plot(time(x:y),Vc1(x:y),'r',time(x:y),Va1(x:y),'b',LineWidth=1.5),xlabel('Time (s)'),ylabel('PS Velocity (rad/s)')
%     subplot(3,1,2),plot(time(x:y),Vc2(x:y),'r',time(x:y),Va2(x:y),'b',LineWidth=1.5),xlabel('Time (s)'),ylabel('AA Velocity (rad/s)')
%     subplot(3,1,3),plot(time(x:y),Vc3(x:y),'r',time(x:y),Va3(x:y),'b',LineWidth=1.5),xlabel('Time (s)'),ylabel('FE Velocity (rad/s)')


    figure(3)
    plot(time(x:y),Timp2(x:y),'g',time(x:y),TZ2(x:y),'b',time(x:y),Tc2(x:y),'r',LineWidth=1.5),xlabel('Time (s)'),ylabel('AA Torque (N.m)')
    legend('Impedance Control','Weight Compensator','Total Input Torque'),title('K = 0.5,C = 0.05')
   
    err_ps = abs(pc1(x:y)-pa1(x:y));
    rms_ps = sqrt(sum(err_ps.^2)/(length(err_ps)))


    err_aa = abs(pc2(x:y)-pa2(x:y));
    rms_aa = sqrt(sum(err_aa.^2)/(length(err_aa)))

    err_fe = abs(pc3(x:y)-pa3(x:y));
    rms_fe = sqrt(sum(err_fe.^2)/(length(err_fe)))

end

if Q == 5

    M = readmatrix('AA_Free.xlsx');
    time = (M(:,1) - M(1,1)) / 1000;

    % Position
    pa1 = rad2deg(M(:,2));
    pa2 = rad2deg(M(:,8));
    pa3 = rad2deg(M(:,14));

    pc1 = rad2deg(M(:,3));
    pc2 = rad2deg(M(:,9));
    pc3 = rad2deg(M(:,15));

    % Velocity
    Va1 = rad2deg(M(:,4));
    Va2 = rad2deg(M(:,10));
    Va3 = rad2deg(M(:,16));

    Vc1 = rad2deg(M(:,5));
    Vc2 = rad2deg(M(:,11));
    Vc3 = rad2deg(M(:,17));

    % W.C Torque
    TZ1 = M(:,7);
    TZ2 = M(:,13);
    TZ3 = M(:,19);

    % Total Torque
    Tc1 = M(:,6);
    Tc2 = M(:,12);
    Tc3 = M(:,18);

    % Impedance Torque
    Timp1 = Tc1 - TZ1;
    Timp2 = Tc2 - TZ2;
    Timp3 = Tc3 - TZ3;

    x = find( 139.99 < time & time < 140.01);
    y = find( 149.99 < time & time < 150.01);

    x = x(1);
    y = y(1);
%     x = 1;
%     y = 13836;
    time = time - time(x(1));

  

    figure(1)
    plot(time(x:y),pc2(x:y),'r',time(x:y),pa2(x:y),'b',LineWidth=1.5),xlabel('Time (s)'),ylabel('AA (deg)'),title('K = 0.5,C = 0.2')
%     subplot(3,1,1),plot(time(x:y),pc1(x:y),'r',time(x:y),pa1(x:y),'b',LineWidth=1.5),xlabel('Time (s)'),ylabel('PS (deg)')
%     subplot(3,1,2),plot(time(x:y),pc2(x:y),'r',time(x:y),pa2(x:y),'b',LineWidth=1.5),xlabel('Time (s)'),ylabel('AA (deg)')
%     subplot(3,1,3),plot(time(x:y),pc3(x:y),'r',time(x:y),pa3(x:y),'b',LineWidth=1.5),xlabel('Time (s)'),ylabel('FE (deg)')
    
    figure(2)

    plot(time(x:y),Vc2(x:y),'r',time(x:y),Va2(x:y),'b',LineWidth=1.5),xlabel('Time (s)'),ylabel('AA Velocity (rad/s)'),title('K = 0.5,C = 0.2')
%     subplot(3,1,1),plot(time(x:y),Vc1(x:y),'r',time(x:y),Va1(x:y),'b',LineWidth=1.5),xlabel('Time (s)'),ylabel('PS Velocity (rad/s)')
%     subplot(3,1,2),plot(time(x:y),Vc2(x:y),'r',time(x:y),Va2(x:y),'b',LineWidth=1.5),xlabel('Time (s)'),ylabel('AA Velocity (rad/s)')
%     subplot(3,1,3),plot(time(x:y),Vc3(x:y),'r',time(x:y),Va3(x:y),'b',LineWidth=1.5),xlabel('Time (s)'),ylabel('FE Velocity (rad/s)')


    figure(3)
    plot(time(x:y),Timp2(x:y),'g',time(x:y),TZ2(x:y),'b',time(x:y),Tc2(x:y),'r',LineWidth=1.5),xlabel('Time (s)'),ylabel('AA Torque (N.m)')
    legend('Impedance Control','Weight Compensator','Total Input Torque'),title('K = 0.5,C = 0.2')
   
    
end

if Q == 6

    M = readmatrix('FE_Test.xlsx');
    time = (M(:,1) - M(1,1)) / 1000;

    % Position
    pa1 = rad2deg(M(:,2));
    pa2 = rad2deg(M(:,8));
    pa3 = rad2deg(M(:,14));

    pc1 = rad2deg(M(:,3));
    pc2 = rad2deg(M(:,9));
    pc3 = rad2deg(M(:,15));

    % Velocity
    Va1 = rad2deg(M(:,4));
    Va2 = rad2deg(M(:,10));
    Va3 = rad2deg(M(:,16));

    Vc1 = rad2deg(M(:,5));
    Vc2 = rad2deg(M(:,11));
    Vc3 = rad2deg(M(:,17));

    % W.C Torque
    TZ1 = M(:,7);
    TZ2 = M(:,13);
    TZ3 = M(:,19);

    % Total Torque
    Tc1 = M(:,6);
    Tc2 = M(:,12);
    Tc3 = M(:,18);

    % Impedance Torque
    Timp1 = Tc1 - TZ1;
    Timp2 = Tc2 - TZ2;
    Timp3 = Tc3 - TZ3;

    x = find( 49.9 < time & time < 50.01);
    y = find( 59.99 < time & time < 60.01);

    x = x(1);
    y = y(1);
%     x = 1;
%     y = length(time);
    time = time - time(x(1));

  

    figure(1)
    plot(time(x:y),pc3(x:y),'r',time(x:y),pa3(x:y),'b',LineWidth=1.5),xlabel('Time (s)'),ylabel('FE (deg)'),title('K = 0.5,C = 0.05'),axis([0,10,-60,60])
%     subplot(3,1,1),plot(time(x:y),pc1(x:y),'r',time(x:y),pa1(x:y),'b',LineWidth=1.5),xlabel('Time (s)'),ylabel('PS (deg)')
%     subplot(3,1,2),plot(time(x:y),pc2(x:y),'r',time(x:y),pa2(x:y),'b',LineWidth=1.5),xlabel('Time (s)'),ylabel('AA (deg)')
%     subplot(3,1,3),plot(time(x:y),pc3(x:y),'r',time(x:y),pa3(x:y),'b',LineWidth=1.5),xlabel('Time (s)'),ylabel('FE (deg)')
    
    figure(2)

    plot(time(x:y),Vc3(x:y),'r',time(x:y),Va3(x:y),'b',LineWidth=1.5),xlabel('Time (s)'),ylabel('FE Velocity (rad/s)'),title('K = 0.5,C = 0')
%     subplot(3,1,1),plot(time(x:y),Vc1(x:y),'r',time(x:y),Va1(x:y),'b',LineWidth=1.5),xlabel('Time (s)'),ylabel('PS Velocity (rad/s)')
%     subplot(3,1,2),plot(time(x:y),Vc2(x:y),'r',time(x:y),Va2(x:y),'b',LineWidth=1.5),xlabel('Time (s)'),ylabel('AA Velocity (rad/s)')
%     subplot(3,1,3),plot(time(x:y),Vc3(x:y),'r',time(x:y),Va3(x:y),'b',LineWidth=1.5),xlabel('Time (s)'),ylabel('FE Velocity (rad/s)')


    figure(3)
    plot(time(x:y),Timp3(x:y),'g',time(x:y),TZ3(x:y),'b',time(x:y),Tc3(x:y),'r',LineWidth=1.5),xlabel('Time (s)'),ylabel('FE Torque (N.m)')
    legend('Impedance Control','Weight Compensator','Total Input Torque'),title('K = 0.5,C = 0.05'),axis([0,10,-0.1,0.25])
   
    err_ps = abs(pc1(x:y)-pa1(x:y));
    rms_ps = sqrt(sum(err_ps.^2)/(length(err_ps)))


    err_aa = abs(pc2(x:y)-pa2(x:y));
    rms_aa = sqrt(sum(err_aa.^2)/(length(err_aa)))

    err_fe = abs(pc3(x:y)-pa3(x:y));
    rms_fe = sqrt(sum(err_fe.^2)/(length(err_fe)))

end

if Q == 7

     M = readmatrix('FE_Free.xlsx');
    time = (M(:,1) - M(1,1)) / 1000;

    % Position
    pa1 = rad2deg(M(:,2));
    pa2 = rad2deg(M(:,8));
    pa3 = rad2deg(M(:,14));

    pc1 = rad2deg(M(:,3));
    pc2 = rad2deg(M(:,9));
    pc3 = rad2deg(M(:,15));

    % Velocity
    Va1 = rad2deg(M(:,4));
    Va2 = rad2deg(M(:,10));
    Va3 = rad2deg(M(:,16));

    Vc1 = rad2deg(M(:,5));
    Vc2 = rad2deg(M(:,11));
    Vc3 = rad2deg(M(:,17));

    % W.C Torque
    TZ1 = M(:,7);
    TZ2 = M(:,13);
    TZ3 = M(:,19);

    % Total Torque
    Tc1 = M(:,6);
    Tc2 = M(:,12);
    Tc3 = M(:,18);

    % Impedance Torque
    Timp1 = Tc1 - TZ1;
    Timp2 = Tc2 - TZ2;
    Timp3 = Tc3 - TZ3;

    x = find( 246.99 < time & time < 247.01);
    y = find( 256.99 < time & time < 257.01);

    x = x(1);
    y = y(1);
%     x = 20000;
%     y = length(time);
    time = time - time(x(1));

  

    figure(1)
    plot(time(x:y),pc3(x:y),'r',time(x:y),pa3(x:y),'b',LineWidth=1.5),xlabel('Time (s)'),ylabel('FE (deg)'),title('K = 0.2,C = 0.05'),axis([0,10,-30,30])
%     subplot(3,1,1),plot(time(x:y),pc1(x:y),'r',time(x:y),pa1(x:y),'b',LineWidth=1.5),xlabel('Time (s)'),ylabel('PS (deg)')
%     subplot(3,1,2),plot(time(x:y),pc2(x:y),'r',time(x:y),pa2(x:y),'b',LineWidth=1.5),xlabel('Time (s)'),ylabel('AA (deg)')
%     subplot(3,1,3),plot(time(x:y),pc3(x:y),'r',time(x:y),pa3(x:y),'b',LineWidth=1.5),xlabel('Time (s)'),ylabel('FE (deg)')
    
    figure(2)

    plot(time(x:y),Vc3(x:y),'r',time(x:y),Va3(x:y),'b',LineWidth=1.5),xlabel('Time (s)'),ylabel('FE Velocity (rad/s)'),title('K = 0.2.5,C = 0.05')
%     subplot(3,1,1),plot(time(x:y),Vc1(x:y),'r',time(x:y),Va1(x:y),'b',LineWidth=1.5),xlabel('Time (s)'),ylabel('PS Velocity (rad/s)')
%     subplot(3,1,2),plot(time(x:y),Vc2(x:y),'r',time(x:y),Va2(x:y),'b',LineWidth=1.5),xlabel('Time (s)'),ylabel('AA Velocity (rad/s)')
%     subplot(3,1,3),plot(time(x:y),Vc3(x:y),'r',time(x:y),Va3(x:y),'b',LineWidth=1.5),xlabel('Time (s)'),ylabel('FE Velocity (rad/s)')


    figure(3)
    plot(time(x:y),Timp3(x:y),'g',time(x:y),TZ3(x:y),'b',time(x:y),Tc3(x:y),'r',LineWidth=1.5),xlabel('Time (s)'),ylabel('FE Torque (N.m)')
    legend('Impedance Control','Weight Compensator','Total Input Torque'),title('K = 0.2,C = 0.05'),axis([0,10,-0.2,0.2])
end
