# Supplementary material for: Design and development of a modular wrist rehabilitation robot with impedance control and gravity compensation
Source: Sci Rep. 2025 Dec 6;16:1452. doi: 10.1038/s41598-025-31185-w (PMC12796202; doi:10.1038/s41598-025-31185-w)
Supplement: Supplementary file 1 — Supplementary Material 1 [file 41598_2025_31185_MOESM1_ESM.zip › Experimental Tests/FE_Free.xlsx]

## Sheet: Sheet1
Time	Pa1	Pc1	Va1	Vc1	Tc1	TZ1	Pa2	Pc2	Va2	Vc2	Tc2	TZ2	Pa3	Pc3	Va3	Vc3	Tc3	TZ3
27058894	0	0	0	0	0	0	0	0	0	0	0	0	0	0	0	0	0	0
27058907	0	0	0	0	0	0	0	0	0	0	0	0	0	0	0	0	0	0
27058917	0	0	0	0	0	0	0	0	0	0	0	0	0	0	0	0	0	0
27058927	0	0	0	0	0	0	0	0	0	0	0	0	0	0	0	0	0	0
27058937	0	0	0	0	0	0	0	0	0	0	0	0	0	0	0	0	0	0
27058947	0	0	0	0	0	0	0	0	0	0	0	0	0	0	0	0	0	0
27058957	0	0	0	0	0	0	0	0	0	0	0	0	0	0	0	0	0	0
27058967	0	0	0	0	0	0	0	0	0	0	0	0	0	0	0	0	0	0
27058978	0	0	0	0	0	0	0	0	0	0	0	0	0	0	0	0	0	0
27058988	0	0	0	0	0	0	0	0	0	0	0	0	0	0	0	0	0	0
27058998	0	0	0	0	0	0	0	0	0	0	0	0	0	0	0	0	0	0
27059008	0	0	0	0	0	0	0	0	0	0	0	0	0	0	0	0	0	0
27059018	0	0	0	0	0	0	0	0	0	0	0	0	0	0	0	0	0	0
27059028	0	0	0	0	0	0	0	0	0	0	0	0	0	0	0	0	0	0
27059038	0	0	0	0	0	0	0	0	0	0	0	0	0.07	0	0	0	0	0
27059048	0	0	0	0	0	0	0	0	0	0	0	0	0.07	0	0	0	0	0
27059058	-0.067	0	0	0	0	0	0	0	0	0	0	0	0.072	0	0	0	0	0
27059068	-0.067	0	0	0	0	0	-0.091	0	0	0	0	0	0.072	0	0	0	0	0
27059078	-0.067	0	0	0	0	0	-0.093	0	0	0	0	0	0.072	0	0	0	0	0
27059091	-0.067	0	0	0	0	0	-0.093	0	0	0	0	0	0.072	0	0.024	0	0	0
27059102	-0.067	0	0	0	0	0	-0.093	0	0	0	0	0	0.072	0	0.024	0	0	0
27059114	-0.067	0	0	0	0	0	-0.093	0	0	0	0	0	0.072	0	0.024	0	0	0
27059127	-0.067	0	0	0	0	0	-0.085	0	0.024	0	0	0	0.076	0	0.072	0	0	0
27059139	-0.067	0	0	0	0	0	-0.083	0	0.072	0	0	0	0.075	0	0.048	0	0	0
27059149	-0.067	0	0	0	0	0	-0.083	0	0.072	0	0	0	0.075	0	0.048	0	0	0
27059161	-0.069	0	0	0	0	0	-0.077	0	0.12	0	0	0	0.072	0	0	0	0	0
27059175	-0.067	0	0	0	0	0	-0.076	0	0.168	0	0	0	0.069	0	-0.024	0	0	0
27059189	-0.067	0	0	0	0	0	-0.074	0	0.192	0	0	0	0.069	0	-0.072	0	0	0
27059202	-0.066	0	0	0	0	0	-0.073	0	0.168	0	0	0	0.067	0	-0.096	0	0	0
27059216	-0.066	0	0	0	0	0	-0.07	0	0.144	0	0	0	0.065	0	-0.096	0	0	0
27059232	-0.067	0	0	0	0	0	-0.068	0	0.144	0	0	0	0.064	0	-0.072	0	0	0
27059249	-0.067	0	0	0	0	0	-0.068	0	0.096	0	0	0	0.064	0	-0.072	0	0	0
27059263	-0.066	0	0	0	0	0	-0.068	0	0.096	0	0	0	0.067	0	-0.048	0	0	0
27059275	-0.066	0	0	0	0	0	-0.068	0	0.072	0	0	0	0.067	0	0	0	0	0
27059289	-0.064	0	0.024	0	0	0	-0.068	0	0.072	0	0	0	0.069	0	0	0	0	0
27059302	-0.064	0	0.024	0	0	0	-0.066	0	0.024	0	0	0	0.069	0	0.024	0	0	0
27059314	-0.066	0	0.024	0	0	0	-0.066	0	0	0	0	0	0.067	0	0.024	0	0	0
27059326	-0.066	0	0.024	0	0	0	-0.068	0	0	0	0	0	0.069	0	0	0	0	0
27059338	-0.064	0	0	0	0	0	-0.068	0	0	0	0	0	0.069	0	0	0	0	0
27059351	-0.064	0	0	0	0	0	-0.068	0	0	0	0	0	0.069	0	0	0	0	0
27059364	-0.064	0	0	0	0	0	-0.068	0	0	0	0	0	0.069	0	0	0	0	0
27059376	-0.063	0	0	0	0	0	-0.07	0	-0.024	0	0	0	0.069	0	0	0	0	0
27059388	-0.064	0	0	0	0	0	-0.068	0	-0.024	0	0	0	0.069	0	0	0	0	0
27059399	-0.066	0	0	0	0	0	-0.066	0	0	0	0	0	0.069	0	0	0	0	0
27059411	-0.064	0	0	0	0	0	-0.066	0	0	0	0	0	0.069	0	0	0	0	0
27059424	-0.064	0	0	0	0	0	-0.066	0	0	0	0	0	0.07	0	0	0	0	0
27059435	-0.064	0	0	0	0	0	-0.066	0	0	0	0	0	0.069	0	0	0	0	0
27059449	-0.064	0	0	0	0	0	-0.066	0	0.024	0	0	0	0.07	0	0	0	0	0
27059461	-0.063	0	0	0	0	0	-0.066	0	0.024	0	0	0	0.07	0	0	0	0	0
27059474	-0.063	0	0	0	0	0	-0.066	0	0	0	0	0	0.069	0	0	0	0	0
27059485	-0.064	0	0.024	0	0	0	-0.066	0	0	0	0	0	0.069	0	0	0	0	0
27059498	-0.064	0	0	0	0	0	-0.065	0	0	0	0	0	0.069	0	0	0	0	0
27059510	-0.063	0	0	0	0	0	-0.065	0	0	0	0	0	0.069	0	0	0	0	0
27059523	-0.063	0	0	0	0	0	-0.066	0	0	0	0	0	0.067	0	0	0	0	0
27059535	-0.063	0	0	0	0	0	-0.066	0	0	0	0	0	0.067	0	-0.024	0	0	0
27059547	-0.063	0	0	0	0	0	-0.07	0	0	0	0	0	0.067	0	-0.024	0	0	0
27059559	-0.063	0	0	0	0	0	-0.07	0	-0.024	0	0	0	0.067	0	-0.024	0	0	0
27059570	-0.063	0	0	0	0	0	-0.07	0	-0.024	0	0	0	0.067	0	-0.024	0	0	0
27059583	-0.064	0	0	0	0	0	-0.071	0	-0.048	0	0	0	0.067	0	0	0	0	0
27059596	-0.064	0	0	0	0	0	-0.07	0	-0.048	0	0	0	0.067	0	0	0	0	0
27059610	-0.066	0	0	0	0	0	-0.071	0	-0.024	0	0	0	0.067	0	0	0	0	0
27059624	-0.066	0	-0.024	0	0	0	-0.071	0	0	0	0	0	0.067	0	0	0	0	0
27059635	-0.066	0	-0.024	0	0	0	-0.071	0	0	0	0	0	0.067	0	0	0	0	0
27059650	-0.066	0	-0.024	0	0	0	-0.07	0	0	0	0	0	0.067	0	0	0	0	0
27059663	-0.066	0	-0.024	0	0	0	-0.07	0	0	0	0	0	0.065	0	0	0	0	0
27059675	-0.069	0	-0.024	0	0	0	-0.066	0	0.024	0	0	0	0.065	0	0	0	0	0
27059686	-0.069	0	-0.024	0	0	0	-0.065	0	0.048	0	0	0	0.065	0	0	0	0	0
27059700	-0.067	0	-0.024	0	0	0	-0.066	0	0.048	0	0	0	0.065	0	0	0	0	0
27059713	-0.066	0	0	0	0	0	-0.068	0	0.024	0	0	0	0.064	0	0	0	0	0
27059728	-0.066	0	0	0	0	0	-0.068	0	0	0	0	0	0.064	0	0	0	0	0
27059740	-0.067	0	0	0	0	0	-0.068	0	0	0	0	0	0.064	0	0	0	0	0
27059755	-0.066	0	0	0	0	0	-0.066	0	0	0	0	0	0.064	0	0	0	0	0
27059767	-0.067	0	0	0	0	0	-0.066	0	0	0	0	0	0.061	0	-0.024	0	0	0
27059782	-0.067	0	0	0	0	0	-0.066	0	0	0	0	0	0.062	0	-0.024	0	0	0
27059797	-0.067	0	0	0	0	0	-0.065	0	0	0	0	0	0.062	0	-0.024	0	0	0
27059811	-0.067	0	0	0	0	0	-0.065	0	0.024	0	0	0	0.062	0	-0.024	0	0	0
27059825	-0.067	0	0	0	0	0	-0.068	0	0	0	0	0	0.062	0	0	0	0	0
27059841	-0.067	0	0	0	0	0	-0.068	0	0	0	0	0	0.064	0	0	0	0	0
27059856	-0.067	0	0	0	0	0	-0.068	0	0	0	0	0	0.064	0	0	0	0	0
27059870	-0.067	0	0	0	0	0	-0.066	0	0	0	0	0	0.064	0	0	0	0	0
27059884	-0.064	0	0.024	1.508	-0.481	-0.481	-0.068	0	0	1.645	0.178	0.178	0.064	0	0	0	0.01	0.01
27059898	-0.064	0.015	0.024	1.508	-0.481	-0.481	-0.068	0.016	0	1.645	0.178	0.178	0.064	0	0	0	0.01	0.01
27059915	-0.066	0.045	0.024	1.506	-0.48	-0.48	-0.068	0.049	0	1.642	0.178	0.178	0.062	0	0	0	0.01	0.01
27059943	-0.067	0.077	0	1.501	-0.479	-0.479	-0.068	0.084	0	1.637	0.178	0.178	0.062	0	0	0	0.01	0.01
27059968	-0.067	0.123	0	1.49	-0.479	-0.479	-0.068	0.134	0	1.625	0.178	0.178	0.062	0	0	0	0.01	0.01
27059988	-0.067	0.153	0	1.48	-0.479	-0.479	-0.068	0.167	0	1.615	0.178	0.178	0.061	0	-0.096	0	0.01	0.01
27060007	-0.067	0.184	0	1.468	-0.479	-0.479	-0.068	0.201	0	1.601	0.178	0.178	0.061	0	-0.096	0	0.01	0.01
27060027	-0.179	0.213	-1.463	1.454	-0.413	-0.413	-0.093	0.232	-0.24	1.586	0.186	0.186	0.061	0	-0.096	0	0.027	0.027
27060045	-0.179	0.228	-1.463	1.446	-0.411	-0.411	-0.093	0.248	-0.24	1.577	0.186	0.186	0.049	0	-0.096	0	0.027	0.027
27060060	-0.179	0.256	-1.463	1.428	-0.411	-0.411	-0.093	0.28	-0.24	1.558	0.186	0.186	0.049	0	-0.096	0	0.027	0.027
27060075	-0.236	0.271	-1.103	1.419	-0.411	-0.411	-0.093	0.295	-0.24	1.548	0.186	0.186	0.049	0	-0.096	0	0.027	0.027
27060090	-0.236	0.3	-1.103	1.398	-0.376	-0.376	-0.093	0.327	-0.24	1.525	0.185	0.185	0.049	0	-0.096	0	0.034	0.034
27060105	-0.236	0.315	-1.103	1.386	-0.376	-0.376	-0.048	0.344	0.384	1.512	0.185	0.185	0.049	0	-0.096	0	0.034	0.034
27060120	-0.236	0.344	-1.103	1.361	-0.376	-0.376	-0.048	0.376	0.384	1.485	0.162	0.162	0.049	0	-0.096	0	0.033	0.033
27060135	-0.236	0.358	-1.103	1.349	-0.376	-0.376	-0.048	0.39	0.384	1.471	0.162	0.162	0.049	0	-0.096	0	0.033	0.033
27060149	-0.236	0.373	-1.103	1.334	-0.374	-0.374	-0.048	0.406	0.384	1.456	0.162	0.162	0.032	0	-0.312	0	0.033	0.033
27060162	-0.236	0.399	-1.103	1.307	-0.374	-0.374	-0.048	0.435	0.384	1.426	0.162	0.162	0.032	0	-0.312	0	0.033	0.033
27060176	-0.267	0.412	-0.168	1.293	-0.374	-0.374	-0.048	0.449	0.384	1.41	0.162	0.162	0.032	0	-0.312	0	0.033	0.033
27060188	-0.267	0.426	-0.168	1.276	-0.353	-0.353	-0.048	0.465	0.384	1.392	0.162	0.162	0.032	0	-0.312	0	0.038	0.038
27060202	-0.267	0.451	-0.168	1.245	-0.353	-0.353	-0.048	0.492	0.384	1.358	0.162	0.162	0.032	0	-0.312	0	0.038	0.038
27060217	-0.267	0.464	-0.168	1.229	-0.351	-0.351	0.004	0.506	0.528	1.34	0.135	0.135	0.032	0	-0.312	0	0.037	0.037
27060232	-0.267	0.477	-0.168	1.21	-0.351	-0.351	0.004	0.52	0.528	1.32	0.135	0.135	0.032	0	-0.312	0	0.037	0.037
27060246	-0.267	0.501	-0.168	1.176	-0.341	-0.341	0.004	0.546	0.528	1.282	0.136	0.136	-0.037	0	-0.624	0	0.037	0.037
27060261	-0.267	0.513	-0.168	1.158	-0.341	-0.341	0.004	0.559	0.528	1.263	0.136	0.136	-0.037	0	-0.624	0	0.037	0.037
27060281	-0.268	0.537	0	1.119	-0.341	-0.341	0.004	0.585	0.528	1.22	0.136	0.136	-0.037	0	-0.624	0	0.037	0.037
27060309	-0.268	0.569	0	1.06	-0.338	-0.338	0.047	0.621	0.624	1.156	0.113	0.113	-0.037	0	-0.624	0	0.038	0.038
27060336	-0.268	0.6	0	0.997	-0.338	-0.338	0.047	0.655	0.624	1.088	0.113	0.113	-0.037	0	-0.624	0	0.038	0.038
27060357	-0.268	0.62	0	0.954	-0.342	-0.342	0.047	0.676	0.624	1.041	0.113	0.113	-0.011	0	0.264	0	0.038	0.038
27060373	-0.268	0.629	0	0.932	-0.342	-0.342	0.047	0.686	0.624	1.016	0.113	0.113	-0.011	0	0.264	0	0.038	0.038
27060389	-0.268	0.648	0	0.884	-0.342	-0.342	0.047	0.707	0.624	0.964	0.113	0.113	-0.011	0	0.264	0	0.038	0.038
27060405	-0.268	0.666	0	0.835	-0.346	-0.346	0.069	0.727	0.024	0.911	0.102	0.102	0.015	0	0.576	0	0.038	0.038
27060420	-0.268	0.675	0	0.809	-0.346	-0.346	0.069	0.737	0.024	0.882	0.102	0.102	0.021	0	0.6	0	0.038	0.038
27060435	-0.268	0.684	0	0.782	-0.346	-0.346	0.069	0.746	0.024	0.853	0.102	0.102	0.021	0	0.6	0	0.038	0.038
27060457	-0.268	0.699	0	0.733	-0.346	-0.346	0.069	0.763	0.024	0.8	0.102	0.102	0.021	0	0.6	0	0.038	0.038
27060483	-0.268	0.72	0	0.657	-0.346	-0.346	0.069	0.785	0.024	0.717	0.102	0.102	0.021	0	0.6	0	0.038	0.038
27060512	-0.268	0.739	0	0.58	-0.346	-0.346	0.041	0.806	-0.024	0.632	0.102	0.102	0.021	0	0.6	0	0.038	0.038
27060546	-0.268	0.755	0	0.497	-0.347	-0.347	0.041	0.824	-0.024	0.543	0.116	0.116	0.021	0	0.6	0	0.038	0.038
27060579	-0.268	0.773	0	0.389	-0.354	-0.354	0.041	0.843	-0.024	0.424	0.116	0.116	0.07	0	0.24	0	0.037	0.037
27060604	-0.268	0.78	0	0.334	-0.354	-0.354	0.041	0.851	-0.024	0.364	0.116	0.116	0.07	0	0.24	0	0.037	0.037
27060631	-0.268	0.789	0	0.25	-0.354	-0.354	0.041	0.861	-0.024	0.273	0.116	0.116	0.07	0	0.24	0	0.037	0.037
27060647	-0.268	0.791	0	0.222	-0.354	-0.354	0.035	0.863	0	0.242	0.116	0.116	0.038	0	-0.288	0	0.037	0.037
27060665	-0.268	0.795	0	0.163	-0.35	-0.35	0.035	0.868	0	0.177	0.119	0.119	0.023	0	-0.528	0	0.038	0.038
27060685	-0.268	0.798	0	0.103	-0.348	-0.348	0.036	0.871	0	0.113	0.119	0.119	0.006	0	-0.695	0	0.038	0.038
27060702	-0.267	0.8	0	0.046	-0.344	-0.344	0.039	0.872	0.024	0.051	0.118	0.118	-0.01	0	-0.815	0	0.038	0.038
27060717	-0.268	0.8	0	0.018	-0.343	-0.343	0.041	0.873	0.048	0.02	0.118	0.118	-0.01	0	-0.815	0	0.038	0.038
27060734	-0.268	0.8	0	-0.039	-0.342	-0.342	0.042	0.872	0.072	-0.042	0.117	0.117	-0.019	0	-0.815	0	0.038	0.038
27060749	-0.268	0.799	0	-0.067	-0.341	-0.341	0.042	0.872	0.072	-0.073	0.116	0.116	-0.027	0	-0.695	0	0.038	0.038
27060765	-0.268	0.797	0	-0.127	-0.341	-0.341	0.044	0.87	0.096	-0.138	0.115	0.115	-0.027	0	-0.456	0	0.038	0.038
27060780	-0.268	0.796	0	-0.155	-0.34	-0.34	0.047	0.868	0.096	-0.169	0.113	0.113	-0.027	0	-0.456	0	0.038	0.038
27060796	-0.268	0.792	0	-0.214	-0.341	-0.341	0.044	0.864	0.072	-0.234	0.115	0.115	-0.027	0	-0.24	0	0.038	0.038
27060810	-0.268	0.789	0	-0.245	-0.341	-0.341	0.044	0.861	0.072	-0.268	0.114	0.114	-0.023	0	-0.096	0	0.038	0.038
27060825	-0.268	0.784	0	-0.304	-0.342	-0.342	0.041	0.855	0	-0.332	0.116	0.116	-0.019	0	0.024	0	0.038	0.038
27060840	-0.268	0.78	0	-0.332	-0.342	-0.342	0.029	0.851	-0.072	-0.362	0.123	0.123	-0.019	0	0.024	0	0.038	0.038
27060857	-0.268	0.772	0	-0.392	-0.343	-0.343	0.023	0.843	-0.264	-0.428	0.126	0.126	-0.013	0	0.144	0	0.038	0.038
27060873	-0.268	0.768	0	-0.42	-0.343	-0.343	0.013	0.838	-0.36	-0.458	0.126	0.126	-0.013	0	0.144	0	0.038	0.038
27060890	-0.268	0.759	0	-0.477	-0.344	-0.344	0.006	0.828	-0.408	-0.52	0.135	0.135	0	0	0.216	0	0.038	0.038
27060905	-0.268	0.754	0	-0.504	-0.345	-0.345	0.001	0.823	-0.456	-0.549	0.135	0.135	0	0	0.216	0	0.038	0.038
27060922	-0.268	0.743	0	-0.557	-0.346	-0.346	-0.005	0.811	-0.432	-0.607	0.137	0.137	0.012	0	0.312	0	0.038	0.038
27060939	-0.268	0.732	0	-0.609	-0.347	-0.347	-0.002	0.798	-0.408	-0.665	0.139	0.139	0.012	0	0.312	0	0.038	0.038
27060961	-0.268	0.718	0	-0.663	-0.347	-0.347	0.001	0.784	-0.168	-0.724	0.137	0.137	0.012	0	0.264	0	0.038	0.038
27060977	-0.268	0.712	0	-0.689	-0.347	-0.347	0.001	0.776	-0.168	-0.751	0.137	0.137	0.009	0	0.096	0	0.038	0.038
27060992	-0.268	0.697	0	-0.741	-0.347	-0.347	0.007	0.76	0.096	-0.809	0.134	0.134	0.009	0	0.096	0	0.038	0.038
27061008	-0.268	0.689	0	-0.766	-0.346	-0.346	0.007	0.752	0.096	-0.836	0.134	0.134	0.006	0	0	0	0.038	0.038
27061025	-0.268	0.673	0	-0.814	-0.346	-0.346	0.01	0.734	0.144	-0.888	0.132	0.132	0.003	0	-0.072	0	0.038	0.038
27061040	-0.268	0.657	0	-0.862	-0.346	-0.346	0.01	0.716	0.096	-0.94	0.132	0.132	0.003	0	-0.072	0	0.038	0.038
27061057	-0.268	0.647	0	-0.887	-0.345	-0.345	0.01	0.706	0.072	-0.968	0.132	0.132	0.003	0	-0.096	0	0.038	0.038
27061071	-0.268	0.629	0	-0.932	-0.346	-0.346	0.007	0.686	0	-1.017	0.134	0.134	0.003	0	-0.096	0	0.038	0.038
27061086	-0.268	0.619	0	-0.955	-0.346	-0.346	0.006	0.676	-0.048	-1.041	0.134	0.134	0.003	0	-0.048	0	0.038	0.038
27061104	-0.268	0.6	0	-0.998	-0.346	-0.346	0.006	0.654	-0.048	-1.089	0.135	0.135	0.006	0	0	0	0.038	0.038
27061120	-0.268	0.579	0	-1.04	-0.347	-0.347	-0.002	0.632	-0.096	-1.134	0.139	0.139	0.009	0	0.024	0	0.038	0.038
27061136	-0.268	0.569	0	-1.06	-0.347	-0.347	-0.007	0.621	-0.192	-1.157	0.139	0.139	0.013	0	0.096	0	0.038	0.038
27061153	-0.268	0.546	0	-1.102	-0.348	-0.348	-0.007	0.596	-0.192	-1.202	0.141	0.141	0.013	0	0.096	0	0.038	0.038
27061171	-0.268	0.534	0	-1.123	-0.348	-0.348	-0.008	0.582	-0.144	-1.225	0.141	0.141	0.023	0	0.216	0	0.038	0.038
27061184	-0.268	0.51	0	-1.162	-0.349	-0.349	-0.008	0.556	-0.144	-1.267	0.142	0.142	0.023	0	0.216	0	0.038	0.038
27061198	-0.268	0.498	0	-1.18	-0.349	-0.349	-0.01	0.543	-0.072	-1.287	0.142	0.142	0.023	0	0.216	0	0.038	0.038
27061214	-0.268	0.474	0	-1.214	-0.351	-0.351	-0.01	0.517	-0.072	-1.325	0.143	0.143	0.036	0	0.312	0	0.038	0.038
27061230	-0.268	0.462	0	-1.231	-0.352	-0.352	-0.01	0.504	-0.048	-1.343	0.143	0.143	0.039	0	0.312	0	0.038	0.038
27061246	-0.268	0.436	0	-1.265	-0.352	-0.352	-0.01	0.475	-0.024	-1.379	0.143	0.143	0.039	0	0.312	0	0.038	0.038
27061261	-0.268	0.422	0	-1.281	-0.351	-0.351	-0.01	0.46	0	-1.398	0.143	0.143	0.035	0	0.192	0	0.038	0.038
27061276	-0.267	0.396	0	-1.31	-0.352	-0.352	-0.01	0.432	0	-1.429	0.143	0.143	0.033	0	0.072	0	0.038	0.038
27061290	-0.268	0.381	0	-1.326	-0.35	-0.35	-0.007	0.416	0	-1.446	0.141	0.141	0.03	0	-0.024	0	0.038	0.038
27061304	-0.268	0.368	0	-1.339	-0.35	-0.35	-0.007	0.402	0.024	-1.46	0.141	0.141	0.03	0	-0.024	0	0.038	0.038
27061318	-0.268	0.341	0	-1.364	-0.348	-0.348	-0.004	0.372	0.048	-1.488	0.139	0.139	0.015	0	-0.216	0	0.038	0.038
27061332	-0.268	0.327	0	-1.376	-0.348	-0.348	-0.004	0.357	0.048	-1.501	0.139	0.139	0.015	0	-0.216	0	0.038	0.038
27061345	-0.268	0.312	0	-1.388	-0.346	-0.346	-0.002	0.341	0.096	-1.515	0.139	0.139	0.004	0	-0.312	0	0.038	0.038
27061362	-0.268	0.283	0	-1.411	-0.345	-0.345	-0.002	0.308	0.072	-1.539	0.139	0.139	-0.005	0	-0.384	0	0.038	0.038
27061379	-0.268	0.253	0	-1.431	-0.344	-0.344	-0.002	0.276	0.048	-1.561	0.139	0.139	-0.01	0	-0.408	0	0.038	0.038
27061403	-0.268	0.224	0	-1.448	-0.344	-0.344	-0.007	0.245	0	-1.579	0.139	0.139	-0.01	0	-0.288	0	0.038	0.038
27061420	-0.268	0.195	0	-1.462	-0.345	-0.345	-0.007	0.213	0	-1.595	0.141	0.141	-0.01	0	-0.288	0	0.038	0.038
27061438	-0.267	0.18	0	-1.469	-0.345	-0.345	-0.01	0.197	-0.096	-1.603	0.143	0.143	-0.002	0	-0.072	0	0.038	0.038
27061460	-0.267	0.149	0	-1.481	-0.347	-0.347	-0.01	0.163	-0.096	-1.616	0.143	0.143	0	0	0.072	0	0.038	0.038
27061476	-0.267	0.117	0	-1.492	-0.347	-0.347	-0.01	0.127	-0.096	-1.627	0.143	0.143	0	0	0.072	0	0.038	0.038
27061494	-0.267	0.087	0	-1.499	-0.347	-0.347	-0.01	0.095	-0.024	-1.635	0.143	0.143	0.001	0	0.12	0	0.038	0.038
27061509	-0.268	0.072	0	-1.502	-0.346	-0.346	-0.01	0.078	0	-1.638	0.143	0.143	-0.002	0	0.024	0	0.038	0.038
27061524	-0.267	0.042	0	-1.506	-0.347	-0.347	-0.011	0.045	0	-1.643	0.143	0.143	-0.007	0	-0.024	0	0.038	0.038
27061538	-0.268	0.027	0	-1.507	-0.345	-0.345	-0.011	0.029	0	-1.644	0.143	0.143	-0.007	0	-0.024	0	0.038	0.038
27061551	-0.268	0.012	0	-1.508	-0.345	-0.345	-0.011	0.013	0	-1.645	0.143	0.143	-0.013	0	-0.12	0	0.038	0.038
27061566	-0.268	-0.023	0	-1.507	-0.344	-0.344	-0.007	-0.025	0	-1.644	0.141	0.141	-0.016	0	-0.168	0	0.038	0.038
27061582	-0.267	-0.038	0	-1.506	-0.345	-0.345	0.001	-0.042	0.072	-1.643	0.137	0.137	-0.028	0	-0.24	0	0.038	0.038
27061597	-0.267	-0.068	0	-1.502	-0.343	-0.343	0.006	-0.074	0.144	-1.639	0.135	0.135	-0.028	0	-0.24	0	0.038	0.038
27061610	-0.268	-0.083	0	-1.5	-0.342	-0.342	0.006	-0.091	0.144	-1.636	0.135	0.135	-0.033	0	-0.336	0	0.038	0.038
27061624	-0.267	-0.098	0	-1.497	-0.341	-0.341	0.012	-0.107	0.264	-1.632	0.131	0.131	-0.037	0	-0.384	0	0.038	0.038
27061637	-0.267	-0.128	0	-1.488	-0.341	-0.341	0.013	-0.14	0.264	-1.624	0.131	0.131	-0.037	0	-0.384	0	0.038	0.038
27061651	-0.267	-0.143	0	-1.484	-0.341	-0.341	0.013	-0.156	0.216	-1.618	0.131	0.131	-0.036	0	-0.24	0	0.038	0.038
27061666	-0.267	-0.173	0	-1.472	-0.341	-0.341	0.013	-0.188	0.216	-1.606	0.131	0.131	-0.036	0	-0.24	0	0.038	0.038
27061682	-0.267	-0.189	0	-1.465	-0.342	-0.342	0.009	-0.206	0.048	-1.599	0.131	0.131	-0.028	0	0	0	0.038	0.038
27061696	-0.267	-0.218	0	-1.451	-0.343	-0.343	0.009	-0.238	0.048	-1.583	0.133	0.133	-0.025	0	0.12	0	0.038	0.038
27061710	-0.267	-0.232	0	-1.443	-0.343	-0.343	0.001	-0.253	-0.096	-1.574	0.137	0.137	-0.023	0	0.168	0	0.038	0.038
27061725	-0.267	-0.247	0	-1.434	-0.343	-0.343	-0.002	-0.269	-0.168	-1.565	0.137	0.137	-0.023	0	0.168	0	0.038	0.038
27061740	-0.267	-0.277	0	-1.415	-0.344	-0.344	-0.002	-0.302	-0.168	-1.543	0.139	0.139	-0.023	0	0.12	0	0.038	0.038
27061754	-0.267	-0.292	0	-1.404	-0.344	-0.344	-0.002	-0.319	-0.192	-1.531	0.139	0.139	-0.027	0	0.096	0	0.038	0.038
27061768	-0.267	-0.32	0	-1.382	-0.343	-0.343	-0.001	-0.349	-0.12	-1.508	0.138	0.138	-0.027	0	0.096	0	0.038	0.038
27061782	-0.267	-0.334	0	-1.37	-0.343	-0.343	-0.001	-0.364	-0.12	-1.495	0.138	0.138	-0.028	0	-0.024	0	0.038	0.038
27061799	-0.267	-0.361	0	-1.346	-0.343	-0.343	0.001	-0.394	-0.024	-1.468	0.137	0.137	-0.028	0	-0.048	0	0.038	0.038
27061813	-0.267	-0.374	0	-1.333	-0.343	-0.343	0.009	-0.408	0.072	-1.454	0.133	0.133	-0.03	0	-0.072	0	0.038	0.038
27061826	-0.267	-0.388	0	-1.319	-0.342	-0.342	0.009	-0.423	0.072	-1.439	0.133	0.133	-0.03	0	-0.072	0	0.038	0.038
27061841	-0.267	-0.414	0	-1.291	-0.341	-0.341	0.019	-0.451	0.216	-1.408	0.127	0.127	-0.033	0	-0.072	0	0.038	0.038
27061855	-0.267	-0.427	0	-1.276	-0.341	-0.341	0.029	-0.465	0.312	-1.392	0.123	0.123	-0.033	0	-0.072	0	0.038	0.038
27061871	-0.267	-0.452	0	-1.245	-0.341	-0.341	0.029	-0.493	0.312	-1.358	0.123	0.123	-0.033	0	-0.048	0	0.038	0.038
27061885	-0.263	-0.464	0	-1.228	-0.341	-0.341	0.044	-0.506	0.456	-1.34	0.115	0.115	-0.036	0	-0.048	0	0.038	0.038
27061899	-0.263	-0.488	0	-1.194	-0.342	-0.342	0.046	-0.533	0.432	-1.303	0.114	0.114	-0.036	0	-0.048	0	0.037	0.037
27061915	-0.263	-0.501	0.024	-1.175	-0.341	-0.341	0.047	-0.547	0.336	-1.282	0.114	0.114	-0.04	0	-0.096	0	0.037	0.037
27061928	-0.263	-0.514	0.024	-1.155	-0.341	-0.341	0.047	-0.561	0.336	-1.26	0.113	0.113	-0.045	0	-0.12	0	0.037	0.037
27061943	-0.262	-0.538	0.024	-1.116	-0.342	-0.342	0.05	-0.587	0.168	-1.217	0.111	0.111	-0.045	0	-0.12	0	0.037	0.037
27061961	-0.259	-0.55	0.048	-1.095	-0.343	-0.343	0.052	-0.6	0.12	-1.194	0.111	0.111	-0.054	0	-0.192	0	0.037	0.037
27061979	-0.259	-0.572	0.048	-1.055	-0.343	-0.343	0.052	-0.624	0.12	-1.151	0.111	0.111	-0.056	0	-0.264	0	0.037	0.037
27061992	-0.259	-0.583	0.048	-1.032	-0.342	-0.342	0.053	-0.636	0.072	-1.126	0.111	0.111	-0.056	0	-0.264	0	0.037	0.037
27062006	-0.259	-0.604	0.024	-0.988	-0.342	-0.342	0.053	-0.659	0.072	-1.078	0.11	0.11	-0.06	0	-0.216	0	0.037	0.037
27062021	-0.259	-0.614	0.024	-0.966	-0.342	-0.342	0.052	-0.67	0.048	-1.054	0.11	0.11	-0.06	0	-0.216	0	0.037	0.037
27062035	-0.26	-0.625	0	-0.942	-0.342	-0.342	0.052	-0.681	0.048	-1.028	0.111	0.111	-0.06	0	-0.096	0	0.037	0.037
27062049	-0.26	-0.645	0	-0.892	-0.341	-0.341	0.049	-0.703	0	-0.974	0.112	0.112	-0.057	0	-0.024	0	0.037	0.037
27062063	-0.26	-0.655	0	-0.867	-0.341	-0.341	0.047	-0.714	-0.048	-0.946	0.113	0.113	-0.057	0	-0.024	0	0.037	0.037
27062078	-0.259	-0.663	0	-0.844	-0.343	-0.343	0.049	-0.723	-0.072	-0.92	0.113	0.113	-0.054	0	0.072	0	0.037	0.037
27062092	-0.26	-0.679	0	-0.796	-0.342	-0.342	0.049	-0.741	-0.072	-0.868	0.112	0.112	-0.054	0	0.072	0	0.037	0.037
27062107	-0.259	-0.687	0	-0.772	-0.342	-0.342	0.047	-0.75	-0.048	-0.842	0.113	0.113	-0.056	0	0.072	0	0.037	0.037
27062122	-0.259	-0.703	0	-0.72	-0.343	-0.343	0.044	-0.767	-0.048	-0.785	0.115	0.115	-0.056	0	0.072	0	0.037	0.037
27062136	-0.26	-0.71	0	-0.695	-0.342	-0.342	0.038	-0.775	-0.12	-0.758	0.115	0.115	-0.057	0	0	0	0.037	0.037
27062151	-0.26	-0.724	0	-0.641	-0.341	-0.341	0.038	-0.79	-0.12	-0.699	0.118	0.118	-0.059	0	-0.024	0	0.037	0.037
27062165	-0.26	-0.73	0	-0.615	-0.341	-0.341	0.038	-0.797	-0.12	-0.671	0.118	0.118	-0.059	0	-0.024	0	0.037	0.037
27062181	-0.26	-0.742	0	-0.563	-0.341	-0.341	0.038	-0.81	-0.12	-0.614	0.118	0.118	-0.062	0	-0.048	0	0.037	0.037
27062195	-0.259	-0.748	0	-0.537	-0.341	-0.341	0.036	-0.816	-0.072	-0.585	0.119	0.119	-0.065	0	-0.072	0	0.037	0.037
27062209	-0.259	-0.753	0	-0.51	-0.342	-0.342	0.035	-0.821	-0.048	-0.556	0.119	0.119	-0.065	0	-0.072	0	0.037	0.037
27062224	-0.259	-0.763	0	-0.453	-0.342	-0.342	0.035	-0.832	-0.048	-0.495	0.119	0.119	-0.065	0	-0.072	0	0.037	0.037
27062238	-0.259	-0.767	0	-0.426	-0.342	-0.342	0.035	-0.837	-0.048	-0.465	0.119	0.119	-0.065	0	-0.072	0	0.037	0.037
27062252	-0.259	-0.772	0	-0.399	-0.342	-0.342	0.035	-0.842	-0.048	-0.435	0.119	0.119	-0.069	0	-0.12	0	0.037	0.037
27062267	-0.259	-0.779	0	-0.341	-0.341	-0.341	0.035	-0.85	-0.048	-0.372	0.119	0.119	-0.069	0	-0.12	0	0.037	0.037
27062282	-0.26	-0.786	0	-0.285	-0.341	-0.341	0.012	-0.857	-0.264	-0.311	0.13	0.13	-0.068	0	-0.048	0	0.037	0.037
27062298	-0.26	-0.788	0	-0.257	-0.341	-0.341	0.012	-0.86	-0.264	-0.281	0.131	0.131	-0.073	0	0	0	0.037	0.037
27062312	-0.259	-0.793	0	-0.201	-0.342	-0.342	-0.007	-0.865	-0.408	-0.219	0.141	0.141	-0.073	0	0	0	0.036	0.036
27062326	-0.26	-0.795	0	-0.173	-0.34	-0.34	-0.007	-0.867	-0.408	-0.189	0.141	0.141	-0.076	0	-0.048	0	0.037	0.037
27062340	-0.26	-0.796	0	-0.145	-0.341	-0.341	-0.014	-0.869	-0.48	-0.158	0.145	0.145	-0.077	0	-0.096	0	0.036	0.036
27062355	-0.26	-0.799	0	-0.088	-0.341	-0.341	-0.02	-0.871	-0.48	-0.096	0.148	0.148	-0.076	0	-0.096	0	0.036	0.036
27062370	-0.259	-0.799	0	-0.06	-0.342	-0.342	-0.03	-0.872	-0.456	-0.065	0.148	0.148	-0.076	0	-0.096	0	0.036	0.036
27062384	-0.259	-0.8	0	-0.003	-0.343	-0.343	-0.034	-0.873	-0.432	-0.003	0.155	0.155	-0.068	0	0	0	0.036	0.036
27062399	-0.259	-0.8	0	0.026	-0.344	-0.344	-0.034	-0.873	-0.432	0.028	0.155	0.155	-0.063	0	0.096	0	0.036	0.036
27062413	-0.259	-0.799	0	0.082	-0.345	-0.345	-0.042	-0.871	-0.36	0.09	0.159	0.159	-0.062	0	0.144	0	0.036	0.036
27062430	-0.259	-0.798	0	0.111	-0.345	-0.345	-0.043	-0.87	-0.336	0.121	0.16	0.16	-0.062	0	0.144	0	0.036	0.036
27062450	-0.259	-0.795	0	0.17	-0.345	-0.345	-0.043	-0.867	-0.24	0.186	0.16	0.16	-0.062	0	0.168	0	0.036	0.036
27062475	-0.259	-0.789	0	0.255	-0.344	-0.344	-0.037	-0.86	-0.048	0.278	0.157	0.157	-0.063	0	0.072	0	0.036	0.036
27062488	-0.259	-0.786	0	0.283	-0.344	-0.344	-0.037	-0.857	-0.048	0.308	0.157	0.157	-0.063	0	0.072	0	0.036	0.036
27062508	-0.259	-0.78	0	0.338	-0.344	-0.344	-0.037	-0.85	-0.048	0.369	0.157	0.157	-0.065	0	-0.024	0	0.036	0.036
27062525	-0.257	-0.772	0	0.393	-0.343	-0.343	-0.004	-0.842	0.264	0.429	0.14	0.14	-0.068	0	-0.024	0	0.036	0.036
27062540	-0.257	-0.768	0	0.421	-0.343	-0.343	0.012	-0.838	0.624	0.459	0.14	0.14	-0.068	0	-0.024	0	0.036	0.036
27062553	-0.244	-0.759	0.072	0.475	-0.351	-0.351	0.012	-0.828	0.624	0.518	0.132	0.132	-0.073	0	-0.072	0	0.034	0.034
27062567	-0.231	-0.754	0.144	0.502	-0.35	-0.35	0.016	-0.823	0.647	0.547	0.129	0.129	-0.073	0	-0.072	0	0.035	0.035
27062583	-0.231	-0.749	0.144	0.529	-0.358	-0.358	0.019	-0.817	0.552	0.577	0.13	0.13	-0.077	0	-0.096	0	0.033	0.033
27062596	-0.216	-0.737	0.432	0.587	-0.368	-0.368	0.019	-0.804	0.384	0.64	0.129	0.129	-0.077	0	-0.096	0	0.031	0.031
27062611	-0.188	-0.731	0.671	0.613	-0.368	-0.368	0.019	-0.797	0.384	0.668	0.129	0.129	-0.077	0	-0.096	0	0.031	0.031
27062626	-0.181	-0.718	0.815	0.664	-0.39	-0.39	0.018	-0.783	0.144	0.725	0.13	0.13	-0.082	0	-0.096	0	0.026	0.026
27062639	-0.181	-0.711	0.815	0.69	-0.39	-0.39	0.012	-0.776	0.096	0.752	0.133	0.133	-0.082	0	-0.096	0	0.026	0.026
27062653	-0.147	-0.704	1.031	0.715	-0.39	-0.39	0.003	-0.768	-0.096	0.78	0.133	0.133	-0.082	0	-0.072	0	0.026	0.026
27062669	-0.147	-0.69	1.031	0.764	-0.412	-0.412	0.003	-0.752	-0.096	0.834	0.138	0.138	-0.076	0	-0.024	0	0.021	0.021
27062682	-0.113	-0.681	1.103	0.791	-0.424	-0.424	-0.013	-0.743	-0.312	0.863	0.139	0.139	-0.068	0	0.048	0	0.018	0.018
27062697	-0.113	-0.665	1.103	0.839	-0.434	-0.434	-0.024	-0.725	-0.432	0.915	0.153	0.153	-0.068	0	0.048	0	0.015	0.015
27062710	-0.104	-0.656	0.887	0.862	-0.434	-0.434	-0.024	-0.716	-0.432	0.941	0.153	0.153	-0.068	0	0.168	0	0.015	0.015
27062725	-0.104	-0.647	0.887	0.888	-0.44	-0.44	-0.034	-0.705	-0.528	0.969	0.159	0.159	-0.066	0	0.168	0	0.014	0.014
27062742	-0.104	-0.628	0.528	0.933	-0.44	-0.44	-0.047	-0.685	-0.576	1.018	0.16	0.16	-0.065	0	0.12	0	0.014	0.014
27062757	-0.104	-0.609	0.312	0.977	-0.44	-0.44	-0.059	-0.665	-0.552	1.066	0.166	0.166	-0.065	0	0.12	0	0.014	0.014
27062770	-0.105	-0.599	0.144	0.999	-0.44	-0.44	-0.059	-0.654	-0.552	1.089	0.173	0.173	-0.063	0	0.048	0	0.014	0.014
27062785	-0.105	-0.589	0.144	1.02	-0.439	-0.439	-0.063	-0.643	-0.504	1.112	0.175	0.175	-0.063	0	0.048	0	0.014	0.014
27062800	-0.105	-0.569	0.024	1.061	-0.439	-0.439	-0.066	-0.62	-0.408	1.157	0.177	0.177	-0.06	0	0.048	0	0.014	0.014
27062814	-0.105	-0.558	0	1.081	-0.44	-0.44	-0.066	-0.608	-0.312	1.179	0.177	0.177	-0.06	0	0.048	0	0.014	0.014
27062828	-0.109	-0.536	0	1.12	-0.438	-0.438	-0.066	-0.584	-0.312	1.222	0.177	0.177	-0.06	0	0.048	0	0.015	0.015
27062842	-0.109	-0.525	0	1.139	-0.438	-0.438	-0.065	-0.572	-0.192	1.242	0.176	0.176	-0.06	0	0.048	0	0.015	0.015
27062854	-0.11	-0.512	-0.048	1.159	-0.437	-0.437	-0.065	-0.558	-0.048	1.264	0.176	0.176	-0.06	0	0.048	0	0.015	0.015
27062870	-0.11	-0.488	-0.048	1.194	-0.437	-0.437	-0.065	-0.533	-0.048	1.303	0.176	0.176	-0.06	0	0.024	0	0.015	0.015
27062883	-0.11	-0.476	-0.048	1.212	-0.437	-0.437	-0.066	-0.52	-0.024	1.322	0.177	0.177	-0.06	0	0	0	0.015	0.015
27062899	-0.11	-0.452	-0.048	1.245	-0.437	-0.437	-0.068	-0.493	0	1.358	0.178	0.178	-0.06	0	0	0	0.015	0.015
27062914	-0.109	-0.438	-0.024	1.262	-0.438	-0.438	-0.07	-0.478	-0.024	1.377	0.178	0.178	-0.06	0	0	0	0.015	0.015
27062928	-0.11	-0.425	0	1.277	-0.439	-0.439	-0.07	-0.464	-0.024	1.393	0.179	0.179	-0.056	0	0.024	0	0.015	0.015
27062942	-0.11	-0.398	0	1.308	-0.438	-0.438	-0.077	-0.434	-0.072	1.427	0.183	0.183	-0.056	0	0.024	0	0.015	0.015
27062955	-0.109	-0.385	0	1.322	-0.439	-0.439	-0.085	-0.42	-0.168	1.442	0.183	0.183	-0.051	0	0.096	0	0.015	0.015
27062970	-0.109	-0.358	0	1.348	-0.44	-0.44	-0.085	-0.391	-0.168	1.471	0.187	0.187	-0.048	0	0.144	0	0.015	0.015
27062990	-0.11	-0.331	0	1.373	-0.44	-0.44	-0.099	-0.361	-0.312	1.497	0.194	0.194	-0.048	0	0.144	0	0.015	0.015
27063009	-0.11	-0.317	0	1.384	-0.44	-0.44	-0.099	-0.346	-0.312	1.51	0.194	0.194	-0.045	0	0.12	0	0.015	0.015
27063024	-0.11	-0.288	0	1.407	-0.44	-0.44	-0.099	-0.314	-0.312	1.535	0.194	0.194	-0.045	0	0.12	0	0.015	0.015
27063037	-0.11	-0.274	0	1.417	-0.44	-0.44	-0.111	-0.299	-0.36	1.546	0.2	0.2	-0.054	0	-0.024	0	0.015	0.015
27063050	-0.11	-0.258	0	1.427	-0.439	-0.439	-0.112	-0.282	-0.312	1.557	0.201	0.201	-0.054	0	-0.024	0	0.015	0.015
27063064	-0.109	-0.228	0	1.445	-0.439	-0.439	-0.112	-0.249	-0.312	1.577	0.201	0.201	-0.06	0	-0.168	0	0.014	0.014
27063078	-0.109	-0.214	0	1.453	-0.439	-0.439	-0.111	-0.233	-0.144	1.585	0.2	0.2	-0.06	0	-0.168	0	0.014	0.014
27063092	-0.11	-0.197	0	1.461	-0.436	-0.436	-0.106	-0.215	-0.024	1.594	0.2	0.2	-0.077	0	-0.36	0	0.014	0.014
27063107	-0.11	-0.167	0	1.475	-0.436	-0.436	-0.106	-0.182	-0.024	1.609	0.198	0.198	-0.077	0	-0.36	0	0.014	0.014
27063122	-0.11	-0.152	0	1.481	-0.436	-0.436	-0.1	-0.166	0.096	1.615	0.195	0.195	-0.071	0	-0.264	0	0.015	0.015
27063136	-0.11	-0.121	0	1.491	-0.437	-0.437	-0.099	-0.132	0.144	1.626	0.194	0.194	-0.068	0	-0.168	0	0.015	0.015
27063150	-0.11	-0.104	0	1.495	-0.437	-0.437	-0.099	-0.114	0.144	1.631	0.194	0.194	-0.068	0	-0.168	0	0.015	0.015
27063164	-0.11	-0.089	0	1.499	-0.437	-0.437	-0.096	-0.097	0.168	1.635	0.192	0.192	-0.063	0	0.048	0	0.015	0.015
27063178	-0.11	-0.059	0	1.504	-0.439	-0.439	-0.096	-0.065	0.144	1.64	0.192	0.192	-0.054	0	0.192	0	0.015	0.015
27063192	-0.11	-0.044	0	1.506	-0.439	-0.439	-0.096	-0.048	0.096	1.642	0.192	0.192	-0.051	0	0.24	0	0.015	0.015
27063209	-0.11	-0.014	0	1.508	-0.439	-0.439	-0.096	-0.015	0.048	1.645	0.192	0.192	-0.051	0	0.24	0	0.015	0.015
27063222	-0.11	0.003	0	1.508	-0.441	-0.441	-0.099	0.003	0	1.645	0.192	0.192	-0.039	0	0.36	0	0.015	0.015
27063236	-0.11	0.018	0	1.508	-0.442	-0.442	-0.099	0.019	0	1.645	0.194	0.194	-0.031	0	0.384	0	0.015	0.015
27063251	-0.11	0.048	0	1.505	-0.442	-0.442	-0.099	0.052	-0.024	1.642	0.194	0.194	-0.02	0	0.432	0	0.015	0.015
27063266	-0.109	0.063	0	1.503	-0.444	-0.444	-0.096	0.068	-0.024	1.64	0.193	0.193	-0.02	0	0.432	0	0.015	0.015
27063279	-0.11	0.093	0	1.498	-0.444	-0.444	-0.096	0.101	-0.024	1.634	0.193	0.193	-0.019	0	0.432	0	0.015	0.015
27063293	-0.11	0.109	0	1.494	-0.444	-0.444	-0.089	0.119	0.048	1.63	0.189	0.189	-0.016	0	0.384	0	0.015	0.015
27063307	-0.11	0.124	0	1.49	-0.444	-0.444	-0.088	0.135	0.12	1.625	0.189	0.189	-0.016	0	0.384	0	0.015	0.015
27063322	-0.109	0.154	0	1.48	-0.444	-0.444	-0.085	0.168	0.144	1.614	0.187	0.187	-0.02	0	0.144	0	0.015	0.015
27063336	-0.109	0.169	0	1.474	-0.443	-0.443	-0.085	0.184	0.144	1.608	0.187	0.187	-0.027	0	-0.024	0	0.015	0.015
27063351	-0.109	0.199	0	1.46	-0.441	-0.441	-0.076	0.218	0.144	1.593	0.182	0.182	-0.039	0	-0.192	0	0.015	0.015
27063366	-0.109	0.214	0	1.453	-0.441	-0.441	-0.066	0.233	0.216	1.585	0.177	0.177	-0.039	0	-0.192	0	0.015	0.015
27063382	-0.11	0.243	0	1.437	-0.438	-0.438	-0.066	0.265	0.216	1.567	0.177	0.177	-0.053	0	-0.432	0	0.015	0.015
27063396	-0.11	0.257	0	1.428	-0.438	-0.438	-0.05	0.281	0.336	1.558	0.168	0.168	-0.053	0	-0.432	0	0.015	0.015
27063411	-0.109	0.286	0	1.409	-0.433	-0.433	-0.037	0.312	0.504	1.537	0.162	0.162	-0.089	0	-0.647	0	0.015	0.015
27063425	-0.11	0.301	0	1.397	-0.432	-0.432	-0.037	0.328	0.504	1.524	0.162	0.162	-0.089	0	-0.647	0	0.015	0.015
27063438	-0.11	0.315	0	1.386	-0.432	-0.432	-0.03	0.344	0.552	1.512	0.162	0.162	-0.106	0	-0.743	0	0.015	0.015
27063452	-0.11	0.342	0	1.363	-0.43	-0.43	-0.028	0.374	0.456	1.487	0.156	0.156	-0.106	0	-0.743	0	0.015	0.015
27063467	-0.11	0.357	0	1.349	-0.429	-0.429	-0.028	0.39	0.456	1.472	0.156	0.156	-0.114	0	-0.647	0	0.015	0.015
27063481	-0.11	0.371	0	1.336	-0.429	-0.429	-0.03	0.404	0.288	1.458	0.157	0.157	-0.12	0	-0.528	0	0.015	0.015
27063497	-0.11	0.399	0	1.308	-0.428	-0.428	-0.034	0.435	0.048	1.426	0.159	0.159	-0.123	0	-0.408	0	0.015	0.015
27063516	-0.11	0.426	0	1.277	-0.428	-0.428	-0.034	0.464	0.048	1.393	0.159	0.159	-0.123	0	-0.408	0	0.015	0.015
27063536	-0.11	0.451	0	1.246	-0.429	-0.429	-0.043	0.492	-0.12	1.359	0.164	0.164	-0.119	0	-0.168	0	0.015	0.015
27063558	-0.11	0.475	0	1.213	-0.429	-0.429	-0.043	0.519	-0.12	1.323	0.164	0.164	-0.119	0	-0.168	0	0.015	0.015
27063577	-0.109	0.499	0	1.178	-0.432	-0.432	-0.059	0.545	-0.336	1.285	0.173	0.173	-0.093	0	0.216	0	0.015	0.015
27063596	-0.11	0.523	0	1.142	-0.434	-0.434	-0.071	0.57	-0.408	1.245	0.179	0.179	-0.086	0	0.36	0	0.015	0.015
27063612	-0.11	0.534	0	1.123	-0.433	-0.433	-0.074	0.582	-0.384	1.225	0.179	0.179	-0.077	0	0.504	0	0.015	0.015
27063627	-0.109	0.556	0	1.084	-0.436	-0.436	-0.074	0.607	-0.264	1.183	0.181	0.181	-0.077	0	0.504	0	0.015	0.015
27063643	-0.11	0.568	0	1.062	-0.437	-0.437	-0.073	0.619	-0.144	1.159	0.181	0.181	-0.071	0	0.432	0	0.015	0.015
27063658	-0.11	0.59	0	1.019	-0.436	-0.436	-0.073	0.643	-0.144	1.112	0.18	0.18	-0.069	0	0.36	0	0.015	0.015
27063671	-0.11	0.6	0	0.998	-0.436	-0.436	-0.071	0.654	-0.048	1.089	0.179	0.179	-0.069	0	0.216	0	0.015	0.015
27063686	-0.11	0.619	0	0.955	-0.436	-0.436	-0.07	0.676	0	1.041	0.178	0.178	-0.069	0	0.144	0	0.015	0.015
27063702	-0.11	0.629	0	0.932	-0.436	-0.436	-0.063	0.686	0.072	1.017	0.178	0.178	-0.069	0	0.144	0	0.015	0.015
27063717	-0.109	0.638	0	0.91	-0.436	-0.436	-0.063	0.696	0.096	0.993	0.175	0.175	-0.073	0	0.024	0	0.015	0.015
27063730	-0.11	0.657	0	0.862	-0.436	-0.436	-0.063	0.716	0.096	0.94	0.175	0.175	-0.076	0	-0.024	0	0.015	0.015
27063745	-0.11	0.665	0	0.838	-0.435	-0.435	-0.063	0.725	0.12	0.914	0.175	0.175	-0.076	0	-0.048	0	0.015	0.015
27063760	-0.109	0.681	0	0.79	-0.436	-0.436	-0.065	0.743	0.072	0.862	0.176	0.176	-0.076	0	-0.048	0	0.015	0.015
27063775	-0.11	0.689	0	0.766	-0.436	-0.436	-0.065	0.752	0.072	0.836	0.176	0.176	-0.076	0	-0.048	0	0.015	0.015
27063790	-0.11	0.704	0	0.716	-0.435	-0.435	-0.068	0.768	0	0.782	0.178	0.178	-0.076	0	0	0	0.015	0.015
27063803	-0.11	0.711	0	0.691	-0.435	-0.435	-0.068	0.776	-0.048	0.754	0.178	0.178	-0.073	0	0	0	0.015	0.015
27063818	-0.109	0.724	0	0.64	-0.436	-0.436	-0.068	0.79	-0.048	0.699	0.178	0.178	-0.073	0	0	0	0.015	0.015
27063833	-0.11	0.731	0	0.614	-0.436	-0.436	-0.066	0.797	-0.024	0.67	0.177	0.177	-0.079	0	0	0	0.015	0.015
27063848	-0.11	0.742	0	0.562	-0.435	-0.435	-0.065	0.81	0	0.613	0.176	0.176	-0.079	0	0	0	0.015	0.015
27063864	-0.109	0.748	0	0.536	-0.434	-0.434	-0.065	0.816	0.024	0.584	0.176	0.176	-0.08	0	-0.048	0	0.015	0.015
27063878	-0.109	0.758	0	0.482	-0.435	-0.435	-0.065	0.827	0.024	0.526	0.176	0.176	-0.08	0	-0.072	0	0.015	0.015
27063892	-0.11	0.763	0	0.455	-0.435	-0.435	-0.065	0.832	0.024	0.497	0.176	0.176	-0.082	0	-0.072	0	0.015	0.015
27063908	-0.11	0.771	0	0.401	-0.434	-0.434	-0.065	0.841	0	0.437	0.176	0.176	-0.082	0	-0.048	0	0.015	0.015
27063921	-0.11	0.775	0	0.373	-0.434	-0.434	-0.066	0.846	0	0.407	0.176	0.176	-0.083	0	-0.024	0	0.015	0.015
27063936	-0.11	0.779	0	0.343	-0.434	-0.434	-0.066	0.85	0	0.374	0.177	0.177	-0.083	0	-0.024	0	0.015	0.015
27063952	-0.11	0.786	0	0.284	-0.433	-0.433	-0.066	0.857	0	0.31	0.177	0.177	-0.089	0	-0.072	0	0.015	0.015
27063967	-0.11	0.788	0	0.256	-0.433	-0.433	-0.065	0.86	0	0.28	0.177	0.177	-0.089	0	-0.072	0	0.015	0.015
27063982	-0.11	0.793	0	0.2	-0.432	-0.432	-0.065	0.865	0	0.218	0.176	0.176	-0.097	0	-0.144	0	0.015	0.015
27063996	-0.109	0.795	0	0.169	-0.432	-0.432	-0.065	0.867	0	0.185	0.176	0.176	-0.099	0	-0.192	0	0.015	0.015
27064013	-0.109	0.798	0	0.113	-0.431	-0.431	-0.065	0.87	0	0.123	0.176	0.176	-0.109	0	-0.264	0	0.014	0.014
27064032	-0.109	0.799	0	0.056	-0.431	-0.431	-0.065	0.872	0	0.061	0.176	0.176	-0.109	0	-0.264	0	0.014	0.014
27064047	-0.109	0.8	0	0.027	-0.43	-0.43	-0.065	0.873	0	0.03	0.176	0.176	-0.119	0	-0.312	0	0.014	0.014
27064061	-0.11	0.8	0	-0.029	-0.429	-0.429	-0.065	0.872	0	-0.032	0.175	0.175	-0.119	0	-0.312	0	0.014	0.014
27064075	-0.11	0.799	0	-0.058	-0.429	-0.429	-0.065	0.872	0	-0.063	0.175	0.175	-0.122	0	-0.288	0	0.014	0.014
27064091	-0.11	0.798	0	-0.117	-0.428	-0.428	-0.065	0.87	0	-0.128	0.175	0.175	-0.123	0	-0.192	0	0.014	0.014
27064105	-0.11	0.796	0	-0.146	-0.428	-0.428	-0.066	0.869	0	-0.159	0.176	0.176	-0.122	0	-0.096	0	0.014	0.014
27064119	-0.11	0.795	0	-0.174	-0.429	-0.429	-0.066	0.867	0	-0.19	0.176	0.176	-0.122	0	-0.096	0	0.014	0.014
27064133	-0.109	0.791	0	-0.23	-0.429	-0.429	-0.066	0.862	0	-0.251	0.176	0.176	-0.122	0	-0.048	0	0.014	0.014
27064148	-0.109	0.788	0	-0.258	-0.429	-0.429	-0.066	0.86	0	-0.282	0.176	0.176	-0.12	0	0	0	0.014	0.014
27064162	-0.11	0.782	0	-0.314	-0.429	-0.429	-0.066	0.854	0	-0.343	0.176	0.176	-0.12	0	0	0	0.014	0.014
27064176	-0.11	0.779	0	-0.345	-0.429	-0.429	-0.066	0.85	0	-0.376	0.176	0.176	-0.12	0	0	0	0.014	0.014
27064190	-0.11	0.775	0	-0.372	-0.43	-0.43	-0.068	0.846	-0.024	-0.406	0.176	0.176	-0.122	0	0	0	0.014	0.014
27064204	-0.11	0.767	0	-0.427	-0.429	-0.429	-0.07	0.837	-0.024	-0.466	0.178	0.178	-0.122	0	0	0	0.014	0.014
27064218	-0.109	0.763	0	-0.454	-0.428	-0.428	-0.07	0.832	-0.024	-0.496	0.178	0.178	-0.125	0	-0.024	0	0.014	0.014
27064233	-0.109	0.753	0	-0.508	-0.428	-0.428	-0.068	0.822	-0.024	-0.554	0.177	0.177	-0.129	0	-0.048	0	0.014	0.014
27064247	-0.109	0.747	0	-0.537	-0.428	-0.428	-0.065	0.815	0	-0.586	0.177	0.177	-0.132	0	-0.12	0	0.014	0.014
27064261	-0.11	0.742	0	-0.564	-0.427	-0.427	-0.063	0.809	0.048	-0.615	0.175	0.175	-0.132	0	-0.12	0	0.014	0.014
27064276	-0.109	0.73	0	-0.616	-0.426	-0.426	-0.063	0.796	0.048	-0.672	0.174	0.174	-0.137	0	-0.168	0	0.014	0.014
27064289	-0.109	0.724	0	-0.642	-0.427	-0.427	-0.062	0.79	0.096	-0.7	0.173	0.173	-0.14	0	-0.168	0	0.014	0.014
27064303	-0.11	0.711	0	-0.693	-0.426	-0.426	-0.06	0.775	0.096	-0.756	0.173	0.173	-0.14	0	-0.168	0	0.014	0.014
27064318	-0.11	0.703	0	-0.718	-0.425	-0.425	-0.059	0.767	0.072	-0.783	0.173	0.173	-0.143	0	-0.192	0	0.014	0.014
27064333	-0.11	0.696	0	-0.743	-0.425	-0.425	-0.059	0.759	0.072	-0.811	0.172	0.172	-0.142	0	-0.144	0	0.014	0.014
27064346	-0.11	0.68	0	-0.794	-0.426	-0.426	-0.059	0.742	0.048	-0.867	0.172	0.172	-0.14	0	-0.048	0	0.014	0.014
27064363	-0.109	0.672	0	-0.818	-0.426	-0.426	-0.059	0.733	0.048	-0.893	0.172	0.172	-0.14	0	-0.048	0	0.014	0.014
27064378	-0.109	0.655	0	-0.866	-0.427	-0.427	-0.059	0.715	0.024	-0.944	0.172	0.172	-0.142	0	0	0	0.014	0.014
27064393	-0.109	0.646	0	-0.889	-0.427	-0.427	-0.059	0.705	0.024	-0.969	0.172	0.172	-0.143	0	0	0	0.014	0.014
27064410	-0.11	0.627	0	-0.936	-0.426	-0.426	-0.059	0.684	0	-1.021	0.172	0.172	-0.143	0	-0.024	0	0.014	0.014
27064426	-0.11	0.607	0	-0.982	-0.425	-0.425	-0.059	0.662	0	-1.071	0.172	0.172	-0.145	0	-0.024	0	0.014	0.014
27064441	-0.11	0.597	0	-1.004	-0.425	-0.425	-0.059	0.651	0	-1.095	0.172	0.172	-0.145	0	-0.024	0	0.014	0.014
27064457	-0.109	0.586	0	-1.027	-0.425	-0.425	-0.059	0.639	0	-1.12	0.172	0.172	-0.145	0	-0.024	0	0.014	0.014
27064471	-0.109	0.565	0	-1.068	-0.426	-0.426	-0.059	0.616	0	-1.165	0.172	0.172	-0.145	0	-0.024	0	0.014	0.014
27064486	-0.109	0.553	0	-1.089	-0.426	-0.426	-0.059	0.603	0	-1.188	0.172	0.172	-0.145	0	0	0	0.014	0.014
27064501	-0.109	0.531	0	-1.128	-0.426	-0.426	-0.059	0.579	0	-1.23	0.172	0.172	-0.145	0	0	0	0.014	0.014
27064521	-0.109	0.507	0	-1.167	-0.426	-0.426	-0.059	0.553	0	-1.273	0.172	0.172	-0.145	0	0	0	0.014	0.014
27064536	-0.109	0.495	0	-1.185	-0.426	-0.426	-0.06	0.54	0	-1.292	0.173	0.173	-0.143	0	0	0	0.014	0.014
27064549	-0.109	0.471	0	-1.219	-0.427	-0.427	-0.06	0.514	0	-1.33	0.173	0.173	-0.139	0	0.024	0	0.014	0.014
27064563	-0.109	0.458	0	-1.237	-0.428	-0.428	-0.065	0.499	-0.048	-1.349	0.175	0.175	-0.132	0	0.096	0	0.014	0.014
27064578	-0.109	0.445	0	-1.253	-0.428	-0.428	-0.07	0.486	-0.096	-1.367	0.178	0.178	-0.122	0	0.24	0	0.014	0.014
27064593	-0.109	0.418	0	-1.285	-0.431	-0.431	-0.079	0.456	-0.192	-1.402	0.183	0.183	-0.111	0	0.336	0	0.014	0.014
27064610	-0.11	0.404	0	-1.301	-0.43	-0.43	-0.079	0.441	-0.192	-1.42	0.183	0.183	-0.111	0	0.336	0	0.014	0.014
27064631	-0.109	0.377	0	-1.33	-0.435	-0.435	-0.091	0.411	-0.336	-1.451	0.19	0.19	-0.088	0	0.576	0	0.014	0.014
27064653	-0.11	0.336	0	-1.368	-0.436	-0.436	-0.1	0.367	-0.384	-1.493	0.195	0.195	-0.071	0	0.719	0	0.015	0.015
27064680	-0.11	0.308	0	-1.391	-0.436	-0.436	-0.109	0.336	-0.408	-1.518	0.2	0.2	-0.053	0	0.671	0	0.015	0.015
27064694	-0.11	0.293	0	-1.403	-0.439	-0.439	-0.128	0.32	-0.408	-1.531	0.2	0.2	-0.053	0	0.671	0	0.015	0.015
27064709	-0.109	0.263	0	-1.424	-0.442	-0.442	-0.135	0.287	-0.456	-1.553	0.209	0.209	-0.039	0	0.48	0	0.015	0.015
27064725	-0.109	0.235	0	-1.442	-0.442	-0.442	-0.135	0.256	-0.456	-1.573	0.213	0.213	-0.039	0	0.48	0	0.015	0.015
27064739	-0.109	0.22	0	-1.45	-0.443	-0.443	-0.143	0.24	-0.456	-1.581	0.217	0.217	-0.03	0	0.432	0	0.015	0.015
27064754	-0.109	0.206	0	-1.457	-0.444	-0.444	-0.151	0.224	-0.408	-1.59	0.217	0.217	-0.03	0	0.432	0	0.015	0.015
27064769	-0.11	0.175	0	-1.471	-0.445	-0.445	-0.152	0.191	-0.336	-1.605	0.221	0.221	-0.02	0	0.408	0	0.015	0.015
27064784	-0.11	0.16	0	-1.477	-0.445	-0.445	-0.152	0.175	-0.336	-1.612	0.222	0.222	-0.011	0	0.384	0	0.015	0.015
27064800	-0.11	0.131	0	-1.488	-0.446	-0.446	-0.159	0.142	-0.24	-1.623	0.225	0.225	-0.004	0	0.384	0	0.015	0.015
27064816	-0.11	0.101	0	-1.496	-0.447	-0.447	-0.159	0.11	-0.24	-1.632	0.225	0.225	-0.004	0	0.384	0	0.016	0.016
27064831	-0.109	0.086	0	-1.499	-0.449	-0.449	-0.168	0.094	-0.216	-1.635	0.228	0.228	0.009	0	0.408	0	0.016	0.016
27064846	-0.109	0.069	0	-1.502	-0.45	-0.45	-0.168	0.076	-0.216	-1.639	0.23	0.23	0.019	0	0.456	0	0.016	0.016
27064861	-0.109	0.039	0	-1.506	-0.452	-0.452	-0.169	0.043	-0.216	-1.643	0.231	0.231	0.027	0	0.48	0	0.016	0.016
27064879	-0.109	0.008	0	-1.508	-0.453	-0.453	-0.169	0.008	-0.144	-1.645	0.231	0.231	0.027	0	0.48	0	0.016	0.016
27064898	-0.11	-0.023	0	-1.507	-0.453	-0.453	-0.169	-0.025	-0.144	-1.644	0.23	0.23	0.032	0	0.432	0	0.016	0.016
27064916	-0.109	-0.038	0	-1.506	-0.454	-0.454	-0.169	-0.041	-0.024	-1.643	0.231	0.231	0.039	0	0.36	0	0.017	0.017
27064931	-0.109	-0.069	0	-1.502	-0.455	-0.455	-0.169	-0.076	-0.024	-1.639	0.23	0.23	0.042	0	0.312	0	0.016	0.016
27064944	-0.11	-0.084	0	-1.5	-0.454	-0.454	-0.165	-0.092	0.024	-1.636	0.23	0.23	0.042	0	0.312	0	0.017	0.017
27064960	-0.109	-0.114	0	-1.493	-0.455	-0.455	-0.165	-0.125	0.024	-1.628	0.228	0.228	0.041	0	0.192	0	0.016	0.016
27064974	-0.109	-0.129	0	-1.488	-0.454	-0.454	-0.159	-0.141	0.12	-1.623	0.225	0.225	0.035	0	0.048	0	0.016	0.016
27064988	-0.11	-0.144	0	-1.483	-0.453	-0.453	-0.148	-0.157	0.216	-1.618	0.225	0.225	0.035	0	0.048	0	0.016	0.016
27065003	-0.109	-0.175	0	-1.471	-0.453	-0.453	-0.148	-0.191	0.216	-1.605	0.219	0.219	0.033	0	-0.096	0	0.016	0.016
27065025	-0.109	-0.204	0	-1.458	-0.453	-0.453	-0.142	-0.223	0.336	-1.59	0.216	0.216	0.033	0	-0.096	0	0.016	0.016
27065041	-0.11	-0.235	0	-1.442	-0.45	-0.45	-0.142	-0.256	0.336	-1.573	0.216	0.216	0.018	0	-0.312	0	0.016	0.016
27065055	-0.11	-0.251	0	-1.432	-0.45	-0.45	-0.131	-0.273	0.288	-1.562	0.211	0.211	0.018	0	-0.312	0	0.016	0.016
27065070	-0.11	-0.265	0	-1.423	-0.446	-0.446	-0.132	-0.289	0.192	-1.552	0.211	0.211	-0.019	0	-0.552	0	0.016	0.016
27065085	-0.109	-0.294	0	-1.402	-0.445	-0.445	-0.132	-0.321	0.192	-1.529	0.212	0.212	-0.019	0	-0.552	0	0.015	0.015
27065099	-0.109	-0.308	0	-1.391	-0.445	-0.445	-0.139	-0.336	0.024	-1.518	0.212	0.212	-0.037	0	-0.647	0	0.015	0.015
27065112	-0.11	-0.322	0	-1.38	-0.442	-0.442	-0.145	-0.352	0	-1.506	0.215	0.215	-0.037	0	-0.647	0	0.015	0.015
27065129	-0.109	-0.351	0	-1.355	-0.442	-0.442	-0.152	-0.383	-0.168	-1.478	0.218	0.218	-0.042	0	-0.624	0	0.015	0.015
27065143	-0.109	-0.365	0	-1.342	-0.443	-0.443	-0.152	-0.398	-0.168	-1.464	0.222	0.222	-0.048	0	-0.552	0	0.015	0.015
27065157	-0.109	-0.392	0	-1.314	-0.442	-0.442	-0.162	-0.428	-0.336	-1.433	0.227	0.227	-0.048	0	-0.552	0	0.014	0.014
27065172	-0.109	-0.406	0	-1.3	-0.442	-0.442	-0.162	-0.442	-0.312	-1.418	0.226	0.226	-0.048	0	-0.288	0	0.014	0.014
27065188	-0.109	-0.431	0	-1.27	-0.442	-0.442	-0.162	-0.47	-0.312	-1.386	0.226	0.226	-0.045	0	-0.12	0	0.014	0.014
27065202	-0.11	-0.445	0	-1.253	-0.442	-0.442	-0.162	-0.486	-0.312	-1.367	0.226	0.226	-0.045	0	-0.12	0	0.014	0.014
27065218	-0.109	-0.47	0	-1.221	-0.443	-0.443	-0.168	-0.512	-0.12	-1.331	0.228	0.228	-0.043	0	0.024	0	0.014	0.014
27065235	-0.109	-0.482	0	-1.204	-0.443	-0.443	-0.168	-0.526	-0.12	-1.313	0.229	0.229	-0.043	0	0.024	0	0.014	0.014
27065252	-0.109	-0.506	0	-1.169	-0.443	-0.443	-0.169	-0.552	-0.096	-1.275	0.23	0.23	-0.043	0	0.024	0	0.014	0.014
27065268	-0.109	-0.529	0	-1.132	-0.443	-0.443	-0.171	-0.577	-0.096	-1.235	0.231	0.231	-0.043	0	0	0	0.014	0.014
27065286	-0.109	-0.551	0	-1.093	-0.443	-0.443	-0.171	-0.601	-0.096	-1.193	0.231	0.231	-0.043	0	0	0	0.014	0.014
27065301	-0.109	-0.563	0	-1.072	-0.443	-0.443	-0.171	-0.614	-0.072	-1.169	0.231	0.231	-0.048	0	0	0	0.014	0.014
27065316	-0.109	-0.573	0	-1.051	-0.442	-0.442	-0.171	-0.626	-0.024	-1.147	0.231	0.231	-0.05	0	-0.048	0	0.014	0.014
27065331	-0.109	-0.595	0	-1.008	-0.442	-0.442	-0.171	-0.649	-0.024	-1.099	0.231	0.231	-0.05	0	-0.048	0	0.014	0.014
27065345	-0.11	-0.606	0	-0.984	-0.442	-0.442	-0.169	-0.661	0	-1.074	0.23	0.23	-0.05	0	-0.072	0	0.014	0.014
27065360	-0.11	-0.625	0	-0.941	-0.441	-0.441	-0.169	-0.682	0	-1.026	0.23	0.23	-0.05	0	-0.096	0	0.014	0.014
27065375	-0.11	-0.635	0	-0.916	-0.441	-0.441	-0.174	-0.693	0	-0.999	0.232	0.232	-0.05	0	-0.096	0	0.014	0.014
27065389	-0.109	-0.645	0	-0.893	-0.441	-0.441	-0.174	-0.703	0	-0.974	0.232	0.232	-0.048	0	0	0	0.014	0.014
27065404	-0.11	-0.663	0	-0.844	-0.443	-0.443	-0.177	-0.723	-0.096	-0.921	0.234	0.234	-0.042	0	0.048	0	0.014	0.014
27065419	-0.109	-0.671	0	-0.821	-0.442	-0.442	-0.177	-0.732	-0.096	-0.895	0.234	0.234	-0.042	0	0.072	0	0.015	0.015
27065434	-0.109	-0.687	0	-0.773	-0.443	-0.443	-0.186	-0.749	-0.12	-0.843	0.239	0.239	-0.036	0	0.144	0	0.014	0.014
27065450	-0.109	-0.695	0	-0.748	-0.444	-0.444	-0.191	-0.758	-0.168	-0.816	0.241	0.241	-0.033	0	0.144	0	0.014	0.014
27065465	-0.109	-0.709	0	-0.698	-0.445	-0.445	-0.2	-0.774	-0.24	-0.761	0.241	0.241	-0.033	0	0.144	0	0.015	0.015
27065480	-0.11	-0.717	0	-0.67	-0.445	-0.445	-0.203	-0.782	-0.312	-0.731	0.246	0.246	-0.03	0	0.168	0	0.015	0.015
27065495	-0.109	-0.73	0	-0.616	-0.444	-0.444	-0.203	-0.796	-0.312	-0.672	0.247	0.247	-0.031	0	0.144	0	0.015	0.015
27065513	-0.109	-0.742	0	-0.564	-0.445	-0.445	-0.209	-0.809	-0.336	-0.615	0.25	0.25	-0.033	0	0.096	0	0.014	0.014
27065532	-0.109	-0.747	0	-0.537	-0.445	-0.445	-0.209	-0.815	-0.336	-0.586	0.25	0.25	-0.033	0	0.096	0	0.014	0.014
27065547	-0.109	-0.758	0	-0.484	-0.445	-0.445	-0.206	-0.826	-0.12	-0.528	0.249	0.249	-0.033	0	0.096	0	0.014	0.014
27065561	-0.109	-0.762	0	-0.457	-0.444	-0.444	-0.201	-0.832	0	-0.498	0.249	0.249	-0.043	0	-0.144	0	0.014	0.014
27065577	-0.109	-0.771	0	-0.4	-0.444	-0.444	-0.198	-0.841	0.096	-0.436	0.246	0.246	-0.043	0	-0.144	0	0.014	0.014
27065591	-0.11	-0.775	0	-0.372	-0.443	-0.443	-0.198	-0.846	0.12	-0.406	0.245	0.245	-0.05	0	-0.168	0	0.014	0.014
27065605	-0.109	-0.779	0	-0.342	-0.442	-0.442	-0.198	-0.85	0.12	-0.373	0.245	0.245	-0.05	0	-0.168	0	0.014	0.014
27065618	-0.109	-0.786	0	-0.281	-0.443	-0.443	-0.198	-0.857	0.096	-0.306	0.245	0.245	-0.05	0	-0.12	0	0.014	0.014
27065631	-0.109	-0.789	0	-0.253	-0.443	-0.443	-0.2	-0.86	0.072	-0.276	0.246	0.246	-0.05	0	-0.096	0	0.014	0.014
27065646	-0.109	-0.791	0	-0.225	-0.443	-0.443	-0.2	-0.863	0.072	-0.245	0.246	0.246	-0.05	0	-0.096	0	0.014	0.014
27065659	-0.109	-0.795	0	-0.165	-0.443	-0.443	-0.205	-0.867	-0.024	-0.181	0.248	0.248	-0.05	0	-0.048	0	0.014	0.014
27065670	-0.109	-0.797	0	-0.134	-0.443	-0.443	-0.206	-0.869	-0.096	-0.147	0.249	0.249	-0.05	0	0	0	0.014	0.014
27065684	-0.109	-0.798	0	-0.106	-0.443	-0.443	-0.208	-0.871	-0.12	-0.116	0.249	0.249	-0.05	0	0	0	0.014	0.014
27065710	-0.109	-0.8	0	-0.018	-0.443	-0.443	-0.208	-0.873	-0.12	-0.02	0.249	0.249	-0.051	0	0	0	0.014	0.014
27065732	-0.11	-0.8	0	0.039	-0.442	-0.442	-0.215	-0.872	-0.12	0.042	0.249	0.249	-0.051	0	0	0	0.014	0.014
27065753	-0.109	-0.798	0	0.098	-0.442	-0.442	-0.217	-0.871	-0.12	0.107	0.254	0.254	-0.057	0	-0.048	0	0.014	0.014
27065771	-0.109	-0.797	0	0.127	-0.442	-0.442	-0.221	-0.87	-0.144	0.138	0.254	0.254	-0.056	0	-0.096	0	0.014	0.014
27065786	-0.109	-0.794	0	0.189	-0.443	-0.443	-0.221	-0.866	-0.144	0.206	0.256	0.256	-0.05	0	-0.048	0	0.014	0.014
27065800	-0.109	-0.792	0	0.217	-0.443	-0.443	-0.224	-0.864	-0.144	0.237	0.258	0.258	-0.045	0	0.072	0	0.014	0.014
27065814	-0.109	-0.786	0	0.276	-0.444	-0.444	-0.226	-0.858	-0.144	0.301	0.259	0.259	-0.045	0	0.072	0	0.014	0.014
27065828	-0.109	-0.783	0	0.307	-0.445	-0.445	-0.226	-0.854	-0.144	0.335	0.259	0.259	-0.036	0	0.192	0	0.014	0.014
27065842	-0.109	-0.78	0	0.334	-0.446	-0.446	-0.231	-0.851	-0.144	0.365	0.261	0.261	-0.02	0	0.336	0	0.014	0.014
27065855	-0.109	-0.776	0	0.365	-0.448	-0.448	-0.234	-0.847	-0.144	0.398	0.261	0.261	-0.013	0	0.456	0	0.015	0.015
27065869	-0.109	-0.768	0	0.423	-0.449	-0.449	-0.234	-0.838	-0.144	0.461	0.263	0.263	-0.013	0	0.456	0	0.015	0.015
27065882	-0.109	-0.763	0	0.452	-0.449	-0.449	-0.235	-0.832	-0.12	0.494	0.263	0.263	0.004	0	0.576	0	0.015	0.015
27065895	-0.109	-0.758	0	0.479	-0.453	-0.453	-0.235	-0.827	-0.096	0.523	0.264	0.264	0.013	0	0.624	0	0.016	0.016
27065910	-0.11	-0.748	0	0.533	-0.452	-0.452	-0.238	-0.816	-0.072	0.581	0.265	0.265	0.013	0	0.624	0	0.016	0.016
27065923	-0.109	-0.743	0	0.56	-0.454	-0.454	-0.24	-0.81	-0.072	0.61	0.265	0.265	0.032	0	0.719	0	0.017	0.017
27065937	-0.109	-0.737	0	0.588	-0.457	-0.457	-0.24	-0.803	-0.072	0.642	0.266	0.266	0.044	0	0.767	0	0.017	0.017
27065950	-0.109	-0.724	0	0.64	-0.457	-0.457	-0.241	-0.79	-0.096	0.699	0.267	0.267	0.061	0	0.767	0	0.017	0.017
27065963	-0.11	-0.717	0	0.669	-0.459	-0.459	-0.243	-0.782	-0.096	0.729	0.267	0.267	0.061	0	0.767	0	0.018	0.018
27065977	-0.11	-0.71	0	0.696	-0.46	-0.46	-0.243	-0.774	-0.096	0.76	0.267	0.267	0.072	0	0.743	0	0.018	0.018
27065989	-0.109	-0.702	0	0.721	-0.461	-0.461	-0.244	-0.766	-0.096	0.787	0.267	0.267	0.076	0	0.671	0	0.018	0.018
27066003	-0.109	-0.688	0	0.771	-0.462	-0.462	-0.244	-0.75	-0.096	0.841	0.268	0.268	0.076	0	0.671	0	0.018	0.018
27066024	-0.109	-0.672	0	0.819	-0.462	-0.462	-0.246	-0.733	-0.072	0.894	0.268	0.268	0.075	0	0.384	0	0.018	0.018
27066038	-0.109	-0.663	0	0.843	-0.462	-0.462	-0.246	-0.724	-0.072	0.919	0.268	0.268	0.075	0	0.384	0	0.018	0.018
27066052	-0.109	-0.646	0	0.889	-0.462	-0.462	-0.241	-0.705	0	0.97	0.266	0.266	0.075	0	0.384	0	0.018	0.018
27066065	-0.109	-0.637	0	0.912	-0.459	-0.459	-0.241	-0.695	0	0.995	0.266	0.266	0.059	0	-0.12	0	0.017	0.017
27066078	-0.109	-0.627	0	0.937	-0.459	-0.459	-0.24	-0.684	0.048	1.022	0.265	0.265	0.055	0	-0.192	0	0.017	0.017
27066092	-0.11	-0.617	0	0.959	-0.458	-0.458	-0.24	-0.673	0.048	1.046	0.265	0.265	0.055	0	-0.192	0	0.017	0.017
27066104	-0.11	-0.596	0	1.006	-0.457	-0.457	-0.247	-0.65	0	1.098	0.269	0.269	0.046	0	-0.336	0	0.017	0.017
27066118	-0.11	-0.586	0	1.027	-0.457	-0.457	-0.247	-0.639	0	1.121	0.269	0.269	0.044	0	-0.336	0	0.017	0.017
27066132	-0.109	-0.575	0	1.048	-0.457	-0.457	-0.255	-0.627	-0.144	1.143	0.269	0.269	0.044	0	-0.336	0	0.017	0.017
27066146	-0.109	-0.553	0	1.09	-0.457	-0.457	-0.255	-0.603	-0.144	1.189	0.273	0.273	0.039	0	-0.288	0	0.017	0.017
27066160	-0.109	-0.542	0	1.11	-0.457	-0.457	-0.26	-0.591	-0.216	1.21	0.275	0.275	0.039	0	-0.288	0	0.017	0.017
27066172	-0.109	-0.531	0	1.129	-0.457	-0.457	-0.26	-0.579	-0.216	1.231	0.275	0.275	0.041	0	-0.12	0	0.017	0.017
27066186	-0.109	-0.508	0	1.166	-0.457	-0.457	-0.263	-0.554	-0.216	1.271	0.277	0.277	0.047	0	0	0	0.017	0.017
27066200	-0.109	-0.496	0	1.183	-0.458	-0.458	-0.27	-0.541	-0.192	1.291	0.276	0.276	0.047	0	0	0	0.017	0.017
27066214	-0.11	-0.484	0	1.201	-0.458	-0.458	-0.27	-0.528	-0.192	1.31	0.28	0.28	0.05	0	0.072	0	0.017	0.017
27066228	-0.109	-0.458	0	1.236	-0.459	-0.459	-0.275	-0.5	-0.192	1.348	0.282	0.282	0.05	0	0.12	0	0.017	0.017
27066242	-0.109	-0.446	0	1.252	-0.459	-0.459	-0.277	-0.486	-0.216	1.366	0.283	0.283	0.05	0	0.12	0	0.017	0.017
27066254	-0.109	-0.433	0	1.268	-0.459	-0.459	-0.277	-0.473	-0.192	1.383	0.283	0.283	0.049	0	0.048	0	0.017	0.017
27066269	-0.109	-0.408	0	1.297	-0.458	-0.458	-0.277	-0.445	-0.192	1.415	0.283	0.283	0.046	0	0.024	0	0.017	0.017
27066283	-0.109	-0.395	0	1.312	-0.458	-0.458	-0.275	-0.43	-0.096	1.431	0.282	0.282	0.046	0	-0.024	0	0.017	0.017
27066296	-0.109	-0.368	0	1.339	-0.458	-0.458	-0.277	-0.402	-0.048	1.46	0.283	0.283	0.046	0	-0.024	0	0.017	0.017
27066309	-0.109	-0.355	0	1.352	-0.458	-0.458	-0.277	-0.387	-0.048	1.474	0.283	0.283	0.044	0	-0.048	0	0.017	0.017
27066322	-0.109	-0.34	0	1.365	-0.459	-0.459	-0.281	-0.371	-0.048	1.489	0.285	0.285	0.049	0	-0.024	0	0.017	0.017
27066336	-0.11	-0.325	0	1.378	-0.459	-0.459	-0.281	-0.354	-0.048	1.503	0.285	0.285	0.049	0	-0.024	0	0.017	0.017
27066351	-0.11	-0.295	0	1.401	-0.459	-0.459	-0.289	-0.322	-0.12	1.529	0.289	0.289	0.055	0	0.048	0	0.018	0.018
27066364	-0.109	-0.281	0	1.412	-0.46	-0.46	-0.298	-0.307	-0.24	1.54	0.293	0.293	0.055	0	0.048	0	0.018	0.018
27066377	-0.11	-0.267	0	1.421	-0.462	-0.462	-0.303	-0.291	-0.288	1.55	0.293	0.293	0.075	0	0.312	0	0.019	0.019
27066390	-0.109	-0.239	0	1.439	-0.463	-0.463	-0.303	-0.26	-0.288	1.57	0.295	0.295	0.075	0	0.312	0	0.019	0.019
27066403	-0.109	-0.224	0	1.448	-0.463	-0.463	-0.309	-0.245	-0.312	1.579	0.298	0.298	0.087	0	0.456	0	0.019	0.019
27066418	-0.11	-0.21	0	1.455	-0.464	-0.464	-0.309	-0.229	-0.312	1.587	0.298	0.298	0.09	0	0.48	0	0.019	0.019
27066433	-0.11	-0.179	0	1.47	-0.465	-0.465	-0.307	-0.195	-0.168	1.603	0.298	0.298	0.09	0	0.48	0	0.019	0.019
27066446	-0.109	-0.164	0	1.476	-0.467	-0.467	-0.307	-0.179	-0.168	1.61	0.297	0.297	0.099	0	0.456	0	0.02	0.02
27066461	-0.109	-0.135	0	1.486	-0.468	-0.468	-0.307	-0.147	-0.096	1.621	0.297	0.297	0.108	0	0.408	0	0.02	0.02
27066486	-0.109	-0.103	0	1.495	-0.47	-0.47	-0.31	-0.113	-0.024	1.631	0.298	0.298	0.118	0	0.408	0	0.02	0.02
27066512	-0.11	-0.057	0	1.504	-0.471	-0.471	-0.321	-0.062	-0.192	1.641	0.301	0.301	0.135	0	0.48	0	0.021	0.021
27066543	-0.11	-0.025	0	1.507	-0.472	-0.474	-0.321	-0.027	-0.192	1.644	0.303	0.303	0.153	0	0.552	0	0.022	0.022
27066565	-0.109	0.02	0	1.507	-0.476	-0.476	-0.336	0.022	-0.264	1.644	0.31	0.31	0.156	0	0.456	0	0.023	0.023
27066587	-0.109	0.052	0	1.505	-0.477	-0.477	-0.34	0.056	-0.288	1.641	0.311	0.311	0.162	0	0.312	0	0.023	0.023
27066613	-0.109	0.082	0	1.5	-0.478	-0.478	-0.355	0.089	-0.336	1.636	0.318	0.318	0.168	0	0.288	0	0.024	0.024
27066636	-0.109	0.127	0	1.489	-0.482	-0.482	-0.379	0.138	-0.504	1.624	0.329	0.329	0.19	0	0.408	0	0.025	0.025
27066663	-0.109	0.156	0	1.479	-0.483	-0.483	-0.396	0.171	-0.624	1.613	0.336	0.336	0.197	0	0.456	0	0.026	0.026
27066688	-0.109	0.2	0	1.46	-0.485	-0.485	-0.407	0.219	-0.647	1.592	0.341	0.341	0.207	0	0.456	0	0.027	0.027
27066713	-0.109	0.231	0	1.444	-0.485	-0.485	-0.415	0.252	-0.456	1.575	0.341	0.341	0.21	0	0.312	0	0.027	0.027
27066737	-0.109	0.275	0	1.416	-0.487	-0.487	-0.418	0.3	-0.288	1.545	0.345	0.345	0.213	0	0.168	0	0.027	0.027
27066762	-0.109	0.303	0	1.395	-0.487	-0.487	-0.424	0.331	-0.264	1.522	0.348	0.348	0.213	0	0.12	0	0.027	0.027
27066785	-0.109	0.332	0	1.372	-0.487	-0.487	-0.436	0.363	-0.288	1.496	0.351	0.351	0.213	0	0.048	0	0.028	0.028
27066815	-0.109	0.374	0	1.333	-0.487	-0.487	-0.433	0.408	-0.264	1.454	0.351	0.351	0.213	0	0.024	0	0.028	0.028
27066851	-0.109	0.427	0	1.276	-0.487	-0.487	-0.425	0.465	0.024	1.392	0.348	0.348	0.205	0	-0.048	0	0.027	0.027
27066876	-0.11	0.453	0	1.243	-0.484	-0.484	-0.409	0.494	0.24	1.356	0.341	0.341	0.202	0	-0.096	0	0.027	0.027
27066899	-0.109	0.49	0	1.193	-0.482	-0.482	-0.39	0.534	0.504	1.301	0.333	0.333	0.19	0	-0.24	0	0.025	0.025
27066921	-0.109	0.513	0	1.157	-0.481	-0.481	-0.382	0.56	0.504	1.262	0.33	0.33	0.184	0	-0.288	0	0.025	0.025
27066947	-0.109	0.536	0	1.12	-0.48	-0.48	-0.379	0.584	0.456	1.222	0.329	0.329	0.177	0	-0.288	0	0.025	0.025
27066971	-0.11	0.57	0	1.059	-0.479	-0.479	-0.37	0.621	0.312	1.155	0.325	0.325	0.176	0	-0.264	0	0.024	0.024
27066995	-0.109	0.591	0	1.016	-0.479	-0.479	-0.361	0.645	0.288	1.108	0.321	0.321	0.174	0	-0.144	0	0.024	0.024
27067027	-0.109	0.621	0	0.951	-0.479	-0.479	-0.355	0.677	0.264	1.037	0.318	0.318	0.174	0	-0.144	0	0.024	0.024
27067050	-0.109	0.639	0	0.906	-0.479	-0.479	-0.347	0.698	0.264	0.988	0.318	0.318	0.177	0	0	0	0.024	0.024
27067073	-0.109	0.666	0	0.834	-0.479	-0.479	-0.34	0.727	0.264	0.91	0.311	0.311	0.176	0	0.024	0	0.023	0.023
27067097	-0.109	0.683	0	0.786	-0.478	-0.478	-0.336	0.745	0.264	0.858	0.309	0.309	0.171	0	0.024	0	0.023	0.023
27067121	-0.109	0.698	0	0.737	-0.476	-0.476	-0.306	0.761	0.456	0.804	0.302	0.302	0.164	0	-0.072	0	0.023	0.023
27067147	-0.109	0.72	0	0.659	-0.474	-0.474	-0.292	0.785	0.576	0.719	0.289	0.289	0.153	0	-0.288	0	0.022	0.022
27067168	-0.109	0.733	0	0.605	-0.471	-0.471	-0.258	0.799	0.815	0.66	0.273	0.273	0.115	0	-0.6	0	0.021	0.021
27067194	-0.109	0.75	0	0.526	-0.461	-0.461	-0.234	0.818	0.983	0.574	0.263	0.263	0.085	0	-0.815	0	0.018	0.018
27067216	-0.109	0.76	0	0.472	-0.458	-0.458	-0.221	0.829	1.031	0.515	0.257	0.257	0.064	0	-0.959	0	0.017	0.017
27067239	-0.109	0.769	0	0.418	-0.454	-0.454	-0.201	0.838	1.031	0.456	0.248	0.248	0.042	0	-1.079	0	0.017	0.017
27067263	-0.109	0.776	0	0.363	-0.451	-0.451	-0.169	0.847	0.887	0.396	0.238	0.238	0.024	0	-1.079	0	0.016	0.016
27067285	-0.11	0.784	0	0.302	-0.449	-0.449	-0.148	0.855	0.839	0.33	0.231	0.231	0.007	0	-1.031	0	0.016	0.016
27067311	-0.109	0.792	0	0.215	-0.446	-0.446	-0.139	0.864	0.767	0.235	0.215	0.215	-0.008	0	-0.935	0	0.015	0.015
27067333	-0.109	0.796	0	0.156	-0.445	-0.445	-0.129	0.868	0.671	0.17	0.211	0.211	-0.019	0	-0.815	0	0.015	0.015
27067361	-0.109	0.799	0	0.065	-0.441	-0.441	-0.116	0.872	0.6	0.071	0.203	0.203	-0.045	0	-0.671	0	0.015	0.015
27067384	-0.109	0.8	0	0.006	-0.44	-0.44	-0.109	0.873	0.528	0.006	0.2	0.2	-0.05	0	-0.552	0	0.015	0.015
27067411	-0.11	0.799	0	-0.057	-0.439	-0.439	-0.106	0.872	0.264	-0.062	0.198	0.198	-0.05	0	-0.24	0	0.015	0.015
27067435	-0.109	0.796	0	-0.145	-0.441	-0.441	-0.109	0.869	0.096	-0.158	0.2	0.2	-0.045	0	-0.048	0	0.015	0.015
27067462	-0.109	0.793	0	-0.201	-0.441	-0.441	-0.114	0.865	-0.024	-0.219	0.2	0.2	-0.043	0	0.024	0	0.015	0.015
27067486	-0.11	0.786	0	-0.285	-0.442	-0.442	-0.114	0.857	-0.024	-0.311	0.202	0.202	-0.037	0	0.072	0	0.015	0.015
27067511	-0.109	0.779	0	-0.344	-0.443	-0.443	-0.12	0.85	-0.144	-0.375	0.205	0.205	-0.034	0	0.168	0	0.015	0.015
27067537	-0.109	0.767	0	-0.429	-0.443	-0.443	-0.12	0.837	-0.144	-0.468	0.205	0.205	-0.033	0	0.12	0	0.015	0.015
27067561	-0.11	0.757	0	-0.486	-0.442	-0.442	-0.116	0.826	0	-0.53	0.203	0.203	-0.034	0	0.048	0	0.015	0.015
27067584	-0.11	0.747	0	-0.539	-0.442	-0.442	-0.112	0.815	0.072	-0.588	0.203	0.203	-0.034	0	0.048	0	0.015	0.015
27067611	-0.109	0.73	0	-0.618	-0.443	-0.443	-0.109	0.796	0.096	-0.674	0.2	0.2	-0.033	0	-0.024	0	0.015	0.015
27067634	-0.11	0.717	0	-0.669	-0.442	-0.442	-0.103	0.782	0.12	-0.73	0.196	0.196	-0.031	0	0	0	0.015	0.015
27067659	-0.109	0.695	0	-0.747	-0.442	-0.442	-0.091	0.758	0.216	-0.815	0.19	0.19	-0.033	0	0.024	0	0.015	0.015
27067680	-0.109	0.679	0	-0.798	-0.442	-0.442	-0.077	0.74	0.336	-0.871	0.183	0.183	-0.033	0	0.024	0	0.015	0.015
27067702	-0.11	0.661	0	-0.848	-0.441	-0.441	-0.073	0.721	0.408	-0.925	0.18	0.18	-0.033	0	0	0	0.015	0.015
27067727	-0.11	0.643	0	-0.897	-0.441	-0.441	-0.074	0.701	0.336	-0.979	0.181	0.181	-0.031	0	0	0	0.015	0.015
27067749	-0.109	0.625	0	-0.942	-0.442	-0.442	-0.077	0.681	0.072	-1.028	0.183	0.183	-0.03	0	0	0	0.015	0.015
27067772	-0.11	0.595	0	-1.007	-0.443	-0.443	-0.08	0.649	-0.048	-1.099	0.184	0.184	-0.031	0	0.024	0	0.015	0.015
27067796	-0.11	0.575	0	-1.049	-0.442	-0.442	-0.082	0.627	-0.072	-1.144	0.185	0.185	-0.031	0	0	0	0.015	0.015
27067818	-0.11	0.553	0	-1.089	-0.442	-0.442	-0.083	0.604	-0.072	-1.188	0.186	0.186	-0.031	0	0	0	0.015	0.015
27067845	-0.109	0.519	0	-1.148	-0.443	-0.443	-0.083	0.566	-0.072	-1.252	0.186	0.186	-0.031	0	0	0	0.015	0.015
27067874	-0.109	0.482	0	-1.203	-0.443	-0.443	-0.083	0.526	0	-1.312	0.186	0.186	-0.03	0	0	0	0.015	0.015
27067913	-0.11	0.446	0	-1.253	-0.443	-0.443	-0.094	0.486	-0.096	-1.366	0.189	0.189	-0.028	0	0.024	0	0.015	0.015
27067942	-0.109	0.406	0	-1.299	-0.444	-0.444	-0.093	0.443	-0.12	-1.417	0.191	0.191	-0.025	0	0.048	0	0.015	0.015
27067966	-0.11	0.366	0	-1.341	-0.443	-0.443	-0.093	0.4	-0.048	-1.462	0.191	0.191	-0.019	0	0.12	0	0.015	0.015
27067993	-0.109	0.339	0	-1.366	-0.445	-0.445	-0.099	0.37	-0.048	-1.49	0.194	0.194	-0.013	0	0.168	0	0.015	0.015
27068019	-0.109	0.298	0	-1.4	-0.446	-0.446	-0.106	0.325	-0.144	-1.527	0.198	0.198	-0.013	0	0.168	0	0.015	0.015
27068046	-0.109	0.254	0	-1.43	-0.446	-0.446	-0.112	0.277	-0.288	-1.56	0.201	0.201	-0.013	0	0.168	0	0.015	0.015
27068069	-0.11	0.225	0	-1.447	-0.445	-0.445	-0.122	0.246	-0.288	-1.578	0.206	0.206	-0.014	0	0	0	0.015	0.015
27068093	-0.109	0.196	0	-1.462	-0.445	-0.445	-0.122	0.214	-0.24	-1.595	0.206	0.206	-0.016	0	-0.024	0	0.015	0.015
27068115	-0.11	0.165	0	-1.475	-0.444	-0.444	-0.12	0.18	-0.048	-1.609	0.205	0.205	-0.019	0	-0.048	0	0.015	0.015
27068138	-0.109	0.119	0	-1.491	-0.445	-0.445	-0.12	0.13	0	-1.627	0.205	0.205	-0.019	0	-0.072	0	0.015	0.015
27068162	-0.109	0.088	0	-1.499	-0.445	-0.445	-0.122	0.096	0	-1.635	0.205	0.205	-0.019	0	-0.024	0	0.015	0.015
27068186	-0.11	0.058	0	-1.504	-0.445	-0.445	-0.123	0.063	-0.024	-1.641	0.207	0.207	-0.019	0	0	0	0.015	0.015
27068211	-0.109	0.011	0	-1.508	-0.445	-0.445	-0.128	0.012	-0.048	-1.645	0.209	0.209	-0.019	0	0	0	0.015	0.015
27068234	-0.109	-0.019	0	-1.508	-0.446	-0.446	-0.131	-0.021	-0.096	-1.644	0.211	0.211	-0.017	0	0.024	0	0.015	0.015
27068256	-0.11	-0.051	0	-1.505	-0.445	-0.445	-0.132	-0.055	-0.096	-1.642	0.212	0.212	-0.016	0	0.024	0	0.015	0.015
27068279	-0.109	-0.082	0	-1.5	-0.446	-0.446	-0.131	-0.09	-0.072	-1.636	0.211	0.211	-0.01	0	0.048	0	0.015	0.015
27068302	-0.109	-0.127	0	-1.489	-0.448	-0.448	-0.131	-0.139	-0.024	-1.624	0.211	0.211	0.001	0	0.168	0	0.015	0.015
27068328	-0.11	-0.157	0	-1.479	-0.448	-0.448	-0.132	-0.171	0	-1.613	0.212	0.212	0.009	0	0.216	0	0.016	0.016
27068351	-0.109	-0.188	0	-1.466	-0.452	-0.452	-0.14	-0.205	-0.072	-1.599	0.216	0.216	0.027	0	0.432	0	0.016	0.016
27068377	-0.109	-0.233	0	-1.443	-0.455	-0.455	-0.145	-0.254	-0.144	-1.574	0.218	0.218	0.047	0	0.6	0	0.016	0.016
27068399	-0.11	-0.262	0	-1.425	-0.455	-0.455	-0.146	-0.285	-0.168	-1.555	0.219	0.219	0.056	0	0.576	0	0.016	0.016
27068423	-0.109	-0.304	0	-1.395	-0.457	-0.457	-0.149	-0.331	-0.168	-1.522	0.22	0.22	0.058	0	0.408	0	0.017	0.017
27068446	-0.11	-0.332	0	-1.372	-0.456	-0.456	-0.148	-0.362	-0.12	-1.497	0.219	0.219	0.058	0	0.336	0	0.017	0.017
27068468	-0.109	-0.359	0	-1.348	-0.457	-0.457	-0.152	-0.391	-0.048	-1.47	0.222	0.222	0.061	0	0.168	0	0.017	0.017
27068494	-0.109	-0.399	0	-1.308	-0.458	-0.458	-0.157	-0.435	-0.096	-1.426	0.224	0.224	0.064	0	0.072	0	0.017	0.017
27068524	-0.109	-0.437	0	-1.263	-0.458	-0.458	-0.16	-0.477	-0.12	-1.378	0.225	0.225	0.069	0	0.096	0	0.017	0.017
27068549	-0.109	-0.462	0	-1.231	-0.458	-0.458	-0.174	-0.504	-0.216	-1.343	0.225	0.225	0.076	0	0.168	0	0.017	0.017
27068572	-0.109	-0.486	0	-1.197	-0.46	-0.46	-0.177	-0.531	-0.24	-1.306	0.234	0.234	0.076	0	0.168	0	0.017	0.017
27068596	-0.109	-0.521	0	-1.144	-0.459	-0.459	-0.178	-0.569	-0.24	-1.247	0.235	0.235	0.07	0	0.096	0	0.017	0.017
27068619	-0.109	-0.544	0	-1.106	-0.458	-0.458	-0.18	-0.593	-0.144	-1.206	0.236	0.236	0.062	0	-0.096	0	0.017	0.017
27068643	-0.109	-0.567	0	-1.064	-0.457	-0.457	-0.172	-0.618	0	-1.161	0.236	0.236	0.055	0	-0.24	0	0.017	0.017
27068664	-0.11	-0.588	0	-1.023	-0.454	-0.454	-0.168	-0.641	0.12	-1.116	0.232	0.232	0.039	0	-0.384	0	0.017	0.017
27068690	-0.109	-0.619	0	-0.955	-0.45	-0.45	-0.152	-0.676	0.264	-1.041	0.222	0.222	0.012	0	-0.6	0	0.016	0.016
27068714	-0.109	-0.639	0	-0.908	-0.446	-0.446	-0.139	-0.697	0.48	-0.99	0.215	0.215	-0.011	0	-0.743	0	0.015	0.015
27068736	-0.109	-0.657	0	-0.862	-0.446	-0.446	-0.132	-0.716	0.528	-0.94	0.212	0.212	-0.027	0	-0.791	0	0.015	0.015
27068763	-0.109	-0.682	0	-0.788	-0.442	-0.442	-0.109	-0.744	0.48	-0.859	0.204	0.204	-0.036	0	-0.671	0	0.015	0.015
27068785	-0.109	-0.697	0	-0.739	-0.441	-0.441	-0.109	-0.761	0.48	-0.806	0.2	0.2	-0.042	0	-0.624	0	0.015	0.015
27068810	-0.109	-0.72	0	-0.658	-0.44	-0.44	-0.097	-0.785	0.432	-0.718	0.193	0.193	-0.053	0	-0.408	0	0.015	0.015
27068832	-0.109	-0.733	0	-0.604	-0.439	-0.439	-0.097	-0.8	0.312	-0.659	0.193	0.193	-0.059	0	-0.336	0	0.015	0.015
27068856	-0.109	-0.745	0	-0.549	-0.438	-0.438	-0.099	-0.813	0.192	-0.599	0.194	0.194	-0.066	0	-0.264	0	0.014	0.014
27068880	-0.109	-0.756	0	-0.496	-0.438	-0.438	-0.097	-0.824	0.072	-0.541	0.193	0.193	-0.068	0	-0.24	0	0.014	0.014
27068902	-0.109	-0.765	0	-0.439	-0.436	-0.436	-0.096	-0.835	0.024	-0.479	0.192	0.192	-0.08	0	-0.264	0	0.014	0.014
27068927	-0.109	-0.777	0	-0.357	-0.434	-0.434	-0.096	-0.848	0.024	-0.389	0.192	0.192	-0.091	0	-0.336	0	0.014	0.014
27068951	-0.11	-0.784	0	-0.298	-0.433	-0.433	-0.096	-0.855	0	-0.325	0.192	0.192	-0.102	0	-0.36	0	0.014	0.014
27068984	-0.109	-0.792	0	-0.212	-0.432	-0.432	-0.096	-0.864	0	-0.231	0.192	0.192	-0.1	0	-0.312	0	0.014	0.014
27069014	-0.109	-0.797	0	-0.124	-0.434	-0.434	-0.096	-0.87	0	-0.135	0.192	0.192	-0.097	0	-0.096	0	0.014	0.014
27069043	-0.109	-0.8	0	-0.036	-0.434	-0.434	-0.102	-0.872	-0.024	-0.039	0.192	0.192	-0.097	0	-0.096	0	0.014	0.014
27069065	-0.109	-0.8	0	0.024	-0.433	-0.433	-0.106	-0.873	-0.096	0.026	0.197	0.197	-0.099	0	0.024	0	0.014	0.014
27069089	-0.109	-0.798	0	0.109	-0.433	-0.433	-0.105	-0.87	-0.12	0.119	0.197	0.197	-0.099	0	0	0	0.014	0.014
27069114	-0.109	-0.795	0	0.165	-0.433	-0.433	-0.105	-0.867	-0.048	0.181	0.197	0.197	-0.099	0	0	0	0.014	0.014
27069144	-0.109	-0.789	0	0.25	-0.434	-0.434	-0.106	-0.861	-0.024	0.273	0.197	0.197	-0.097	0	0	0	0.014	0.014
27069167	-0.11	-0.783	0	0.306	-0.435	-0.435	-0.112	-0.855	-0.048	0.334	0.201	0.201	-0.093	0	0.024	0	0.014	0.014
27069191	-0.109	-0.773	0	0.392	-0.437	-0.437	-0.117	-0.843	-0.168	0.427	0.203	0.203	-0.079	0	0.168	0	0.014	0.014
27069215	-0.109	-0.764	0	0.446	-0.438	-0.438	-0.12	-0.834	-0.144	0.487	0.203	0.203	-0.063	0	0.36	0	0.014	0.014
27069239	-0.11	-0.755	0	0.5	-0.438	-0.438	-0.122	-0.823	-0.144	0.546	0.206	0.206	-0.051	0	0.432	0	0.015	0.015
27069265	-0.11	-0.737	0	0.585	-0.441	-0.441	-0.123	-0.804	-0.096	0.638	0.207	0.207	-0.042	0	0.456	0	0.015	0.015
27069286	-0.109	-0.725	0	0.639	-0.445	-0.445	-0.125	-0.79	-0.072	0.698	0.208	0.208	-0.019	0	0.6	0	0.015	0.015
27069314	-0.109	-0.704	0	0.716	-0.448	-0.448	-0.129	-0.768	-0.048	0.781	0.21	0.21	0.003	0	0.719	0	0.016	0.016
27069340	-0.109	-0.689	0	0.765	-0.448	-0.448	-0.131	-0.752	-0.072	0.835	0.211	0.211	0.007	0	0.528	0	0.016	0.016
27069366	-0.109	-0.664	0	0.842	-0.449	-0.449	-0.134	-0.724	-0.072	0.919	0.212	0.212	0.007	0	0.36	0	0.016	0.016
27069389	-0.109	-0.646	0	0.889	-0.449	-0.449	-0.134	-0.705	-0.072	0.969	0.212	0.212	0.007	0	0.168	0	0.016	0.016
27069413	-0.109	-0.627	0	0.936	-0.449	-0.449	-0.137	-0.684	-0.072	1.021	0.214	0.214	0.01	0	0.048	0	0.016	0.016
27069434	-0.11	-0.608	0	0.98	-0.451	-0.451	-0.14	-0.663	-0.096	1.069	0.216	0.216	0.016	0	0.072	0	0.016	0.016
27069461	-0.109	-0.576	0	1.047	-0.451	-0.451	-0.139	-0.628	-0.048	1.143	0.216	0.216	0.018	0	0.144	0	0.016	0.016
27069485	-0.109	-0.554	0	1.088	-0.451	-0.451	-0.135	-0.605	0	1.186	0.215	0.215	0.016	0	0.072	0	0.016	0.016
27069512	-0.109	-0.52	0	1.147	-0.451	-0.451	-0.137	-0.567	0.024	1.251	0.214	0.214	0.016	0	0.048	0	0.016	0.016
27069542	-0.109	-0.484	0	1.2	-0.45	-0.45	-0.134	-0.528	0.048	1.309	0.212	0.212	0.016	0	0	0	0.016	0.016
27069567	-0.109	-0.46	0	1.234	-0.451	-0.451	-0.137	-0.502	0	1.346	0.214	0.214	0.012	0	-0.048	0	0.016	0.016
27069591	-0.109	-0.422	0	1.281	-0.45	-0.45	-0.139	-0.461	0	1.397	0.215	0.215	0.01	0	-0.072	0	0.016	0.016
27069615	-0.109	-0.396	0	1.31	-0.449	-0.449	-0.137	-0.432	-0.048	1.429	0.215	0.215	0.009	0	-0.072	0	0.016	0.016
27069638	-0.109	-0.356	0	1.35	-0.449	-0.449	-0.134	-0.389	0	1.473	0.212	0.212	0.009	0	-0.048	0	0.016	0.016
27069665	-0.109	-0.329	0	1.374	-0.449	-0.449	-0.132	-0.359	0.048	1.499	0.212	0.212	0.006	0	-0.048	0	0.016	0.016
27069691	-0.11	-0.287	0	1.407	-0.448	-0.448	-0.132	-0.314	0.072	1.535	0.212	0.212	0.004	0	-0.048	0	0.016	0.016
27069714	-0.109	-0.258	0	1.428	-0.448	-0.448	-0.134	-0.281	0.024	1.557	0.212	0.212	0.003	0	-0.072	0	0.016	0.016
27069735	-0.109	-0.226	0	1.446	-0.448	-0.448	-0.135	-0.247	-0.024	1.578	0.212	0.212	0.001	0	-0.048	0	0.015	0.015
27069759	-0.109	-0.196	0	1.462	-0.448	-0.448	-0.135	-0.213	-0.048	1.595	0.213	0.213	0.001	0	-0.048	0	0.015	0.015
27069782	-0.109	-0.166	0	1.475	-0.449	-0.449	-0.135	-0.181	-0.024	1.609	0.213	0.213	0.013	0	0.096	0	0.016	0.016
27069805	-0.11	-0.117	0	1.492	-0.45	-0.45	-0.135	-0.128	0	1.627	0.213	0.213	0.019	0	0.192	0	0.016	0.016
27069830	-0.109	-0.087	0	1.499	-0.452	-0.452	-0.134	-0.095	0	1.635	0.212	0.212	0.026	0	0.288	0	0.016	0.016
27069852	-0.109	-0.057	0	1.504	-0.452	-0.452	-0.134	-0.062	0	1.641	0.212	0.212	0.029	0	0.288	0	0.016	0.016
27069877	-0.109	-0.012	0	1.508	-0.453	-0.453	-0.143	-0.013	-0.072	1.645	0.217	0.217	0.035	0	0.264	0	0.016	0.016
27069901	-0.109	0.018	0	1.508	-0.455	-0.455	-0.143	0.02	-0.072	1.645	0.217	0.217	0.044	0	0.288	0	0.016	0.016
27069927	-0.109	0.065	0	1.503	-0.458	-0.458	-0.159	0.071	-0.216	1.64	0.225	0.225	0.067	0	0.456	0	0.017	0.017
27069949	-0.109	0.096	0	1.497	-0.459	-0.459	-0.16	0.105	-0.288	1.633	0.226	0.226	0.075	0	0.504	0	0.017	0.017
27069978	-0.109	0.141	0	1.484	-0.46	-0.46	-0.162	0.154	-0.144	1.619	0.226	0.226	0.076	0	0.384	0	0.017	0.017
27070000	-0.109	0.172	0	1.473	-0.46	-0.46	-0.159	0.188	-0.024	1.606	0.226	0.226	0.076	0	0.216	0	0.017	0.017
27070028	-0.109	0.201	0	1.459	-0.459	-0.459	-0.157	0.22	0	1.592	0.225	0.225	0.072	0	0.048	0	0.017	0.017
27070062	-0.109	0.259	0	1.427	-0.457	-0.457	-0.157	0.283	0	1.556	0.224	0.224	0.061	0	-0.24	0	0.017	0.017
27070093	-0.109	0.303	0	1.396	-0.453	-0.453	-0.122	0.33	0.384	1.522	0.206	0.206	0.036	0	-0.384	0	0.016	0.016
27070121	-0.11	0.346	0	1.36	-0.449	-0.449	-0.112	0.377	0.48	1.484	0.202	0.202	0.016	0	-0.576	0	0.016	0.016
27070146	-0.109	0.374	0	1.333	-0.445	-0.445	-0.109	0.408	0.456	1.454	0.2	0.2	-0.019	0	-0.839	0	0.015	0.015
27070168	-0.109	0.402	0	1.304	-0.443	-0.443	-0.108	0.438	0.312	1.423	0.199	0.199	-0.033	0	-0.839	0	0.015	0.015
27070193	-0.109	0.44	0	1.259	-0.442	-0.442	-0.103	0.48	0.168	1.374	0.197	0.197	-0.039	0	-0.576	0	0.015	0.015
27070217	-0.109	0.465	0	1.227	-0.442	-0.442	-0.108	0.507	0.048	1.339	0.199	0.199	-0.037	0	-0.288	0	0.015	0.015
27070240	-0.109	0.489	0	1.193	-0.443	-0.443	-0.109	0.534	0.024	1.302	0.2	0.2	-0.036	0	-0.096	0	0.015	0.015
27070264	-0.109	0.524	0	1.139	-0.443	-0.443	-0.122	0.572	-0.192	1.243	0.204	0.204	-0.034	0	0	0	0.015	0.015
27070286	-0.109	0.547	0	1.101	-0.443	-0.443	-0.126	0.596	-0.24	1.201	0.206	0.206	-0.034	0	0.048	0	0.015	0.015
27070312	-0.109	0.579	0	1.041	-0.443	-0.443	-0.128	0.631	-0.24	1.136	0.209	0.209	-0.036	0	0	0	0.015	0.015
27070334	-0.109	0.599	0	0.999	-0.443	-0.443	-0.126	0.654	-0.144	1.09	0.208	0.208	-0.034	0	0	0	0.015	0.015
27070358	-0.109	0.62	0	0.954	-0.443	-0.443	-0.122	0.676	-0.048	1.041	0.206	0.206	-0.034	0	0	0	0.015	0.015
27070382	-0.109	0.638	0	0.909	-0.443	-0.443	-0.109	0.696	0.168	0.992	0.2	0.2	-0.034	0	0	0	0.015	0.015
27070404	-0.109	0.665	0	0.837	-0.442	-0.442	-0.1	0.726	0.312	0.913	0.195	0.195	-0.036	0	0	0	0.015	0.015
27070429	-0.109	0.682	0	0.79	-0.442	-0.442	-0.096	0.743	0.336	0.861	0.192	0.192	-0.036	0	0	0	0.015	0.015
27070452	-0.109	0.697	0	0.741	-0.442	-0.442	-0.094	0.76	0.24	0.808	0.192	0.192	-0.034	0	0	0	0.015	0.015
27070476	-0.109	0.719	0	0.663	-0.443	-0.443	-0.093	0.784	0.192	0.723	0.191	0.191	-0.033	0	0	0	0.015	0.015
27070499	-0.109	0.732	0	0.608	-0.442	-0.442	-0.083	0.798	0.144	0.664	0.186	0.186	-0.033	0	0.024	0	0.015	0.015
27070522	-0.109	0.744	0	0.553	-0.442	-0.442	-0.08	0.812	0.168	0.604	0.184	0.184	-0.033	0	0	0	0.015	0.015
27070550	-0.109	0.76	0	0.473	-0.442	-0.442	-0.082	0.829	0.168	0.516	0.185	0.185	-0.033	0	0	0	0.015	0.015
27070577	-0.109	0.769	0	0.413	-0.442	-0.442	-0.096	0.839	-0.096	0.451	0.185	0.185	-0.027	0	0.024	0	0.015	0.015
27070601	-0.109	0.781	0	0.325	-0.444	-0.444	-0.099	0.852	-0.168	0.355	0.194	0.194	-0.02	0	0.12	0	0.015	0.015
27070623	-0.109	0.787	0	0.27	-0.446	-0.446	-0.109	0.859	-0.288	0.294	0.2	0.2	-0.011	0	0.216	0	0.015	0.015
27070648	-0.109	0.792	0	0.213	-0.448	-0.448	-0.12	0.864	-0.312	0.233	0.201	0.201	0.013	0	0.48	0	0.015	0.015
27070671	-0.109	0.797	0	0.129	-0.452	-0.452	-0.128	0.869	-0.312	0.14	0.209	0.209	0.029	0	0.576	0	0.016	0.016
27070695	-0.109	0.799	0	0.072	-0.453	-0.453	-0.132	0.872	-0.312	0.079	0.212	0.212	0.036	0	0.624	0	0.016	0.016
27070717	-0.109	0.8	0	0.015	-0.454	-0.454	-0.14	0.873	-0.336	0.017	0.216	0.216	0.044	0	0.576	0	0.016	0.016
27070740	-0.109	0.8	0	-0.042	-0.455	-0.455	-0.151	0.872	-0.336	-0.045	0.22	0.22	0.044	0	0.456	0	0.016	0.016
27070765	-0.109	0.797	0	-0.132	-0.454	-0.454	-0.149	0.869	-0.264	-0.145	0.22	0.22	0.036	0	0.168	0	0.016	0.016
27070787	-0.109	0.794	0	-0.189	-0.452	-0.452	-0.145	0.866	-0.12	-0.206	0.218	0.218	0.027	0	-0.072	0	0.016	0.016
27070813	-0.109	0.787	0	-0.273	-0.451	-0.451	-0.142	0.858	0	-0.298	0.216	0.216	0.019	0	-0.24	0	0.016	0.016
27070836	-0.109	0.781	0	-0.329	-0.45	-0.45	-0.134	0.852	0.168	-0.359	0.212	0.212	0.012	0	-0.36	0	0.016	0.016
27070861	-0.109	0.774	0	-0.384	-0.45	-0.45	-0.129	0.844	0.192	-0.419	0.212	0.212	0.01	0	-0.288	0	0.016	0.016
27070885	-0.11	0.76	0	-0.469	-0.449	-0.449	-0.126	0.829	0.192	-0.511	0.208	0.208	0.013	0	-0.12	0	0.016	0.016
27070911	-0.109	0.75	0	-0.525	-0.45	-0.45	-0.125	0.818	0.168	-0.573	0.208	0.208	0.018	0	0.024	0	0.016	0.016
27070933	-0.109	0.739	0	-0.578	-0.451	-0.451	-0.126	0.806	0.096	-0.63	0.208	0.208	0.024	0	0.12	0	0.016	0.016
27070957	-0.109	0.72	0	-0.658	-0.452	-0.452	-0.129	0.785	0	-0.718	0.21	0.21	0.032	0	0.24	0	0.016	0.016
27070984	-0.109	0.706	0	-0.709	-0.453	-0.453	-0.131	0.77	-0.024	-0.773	0.211	0.211	0.039	0	0.24	0	0.016	0.016
27071008	-0.109	0.683	0	-0.785	-0.456	-0.456	-0.132	0.745	-0.072	-0.857	0.211	0.211	0.053	0	0.288	0	0.016	0.016
27071036	-0.109	0.667	0	-0.833	-0.457	-0.457	-0.137	0.727	-0.096	-0.909	0.214	0.214	0.064	0	0.312	0	0.017	0.017
27071065	-0.109	0.64	0	-0.905	-0.458	-0.458	-0.142	0.698	-0.144	-0.988	0.216	0.216	0.069	0	0.408	0	0.017	0.017
27071088	-0.109	0.621	0	-0.972	-0.458	-0.458	-0.151	0.667	-0.144	-1.06	0.221	0.221	0.07	0	0.24	0	0.017	0.017
27071114	-0.109	0.592	0	-1.015	-0.459	-0.459	-0.154	0.645	-0.168	-1.107	0.222	0.222	0.072	0	0.144	0	0.017	0.017
27071145	-0.109	0.56	0	-1.076	-0.459	-0.459	-0.159	0.611	-0.192	-1.174	0.225	0.225	0.075	0	0.096	0	0.017	0.017
27071178	-0.109	0.516	0	-1.153	-0.459	-0.459	-0.159	0.563	-0.12	-1.258	0.225	0.225	0.07	0	0	0	0.017	0.017
27071207	-0.109	0.492	0	-1.189	-0.459	-0.459	-0.154	0.537	0	-1.297	0.222	0.222	0.064	0	-0.072	0	0.017	0.017
27071231	-0.109	0.455	0	-1.241	-0.457	-0.457	-0.152	0.496	0.048	-1.353	0.222	0.222	0.059	0	-0.12	0	0.017	0.017
27071255	-0.109	0.43	0	-1.272	-0.457	-0.457	-0.157	0.469	0	-1.388	0.223	0.223	0.058	0	-0.168	0	0.017	0.017
27071279	-0.109	0.404	0	-1.302	-0.457	-0.458	-0.162	0.44	-0.072	-1.42	0.224	0.226	0.065	0	-0.048	0	0.017	0.017
27071301	-0.109	0.363	0	-1.344	-0.458	-0.458	-0.166	0.396	-0.144	-1.466	0.229	0.229	0.07	0	0.096	0	0.017	0.017
27071327	-0.109	0.336	0	-1.369	-0.458	-0.458	-0.172	0.366	-0.192	-1.493	0.232	0.232	0.069	0	0.12	0	0.017	0.017
27071349	-0.109	0.308	0	-1.392	-0.459	-0.459	-0.191	0.336	-0.312	-1.518	0.237	0.237	0.072	0	0.12	0	0.017	0.017
27071372	-0.109	0.264	0	-1.423	-0.46	-0.46	-0.205	0.288	-0.408	-1.553	0.248	0.248	0.072	0	0.048	0	0.017	0.017
27071397	-0.109	0.236	0	-1.441	-0.46	-0.46	-0.212	0.257	-0.456	-1.572	0.252	0.252	0.076	0	0.048	0	0.018	0.018
27071420	-0.109	0.207	0	-1.457	-0.461	-0.461	-0.214	0.226	-0.456	-1.589	0.252	0.252	0.076	0	0.048	0	0.018	0.018
27071445	-0.109	0.161	0	-1.477	-0.461	-0.461	-0.218	0.176	-0.312	-1.611	0.255	0.255	0.076	0	0.048	0	0.018	0.018
27071469	-0.109	0.13	0	-1.488	-0.462	-0.462	-0.218	0.142	-0.12	-1.623	0.254	0.254	0.081	0	0.048	0	0.018	0.018
27071495	-0.109	0.084	0	-1.5	-0.462	-0.462	-0.22	0.091	-0.048	-1.636	0.255	0.255	0.085	0	0.096	0	0.018	0.018
27071518	-0.109	0.054	0	-1.505	-0.462	-0.462	-0.22	0.059	0	-1.641	0.255	0.255	0.09	0	0.12	0	0.018	0.018
27071543	-0.109	0.024	0	-1.507	-0.463	-0.463	-0.22	0.026	0	-1.644	0.255	0.255	0.093	0	0.144	0	0.018	0.018
27071575	-0.109	-0.037	0	-1.506	-0.465	-0.465	-0.221	-0.04	-0.024	-1.643	0.256	0.256	0.102	0	0.216	0	0.019	0.019
27071598	-0.109	-0.067	0	-1.503	-0.467	-0.467	-0.22	-0.073	-0.024	-1.639	0.255	0.255	0.119	0	0.384	0	0.019	0.019
27071620	-0.109	-0.098	0	-1.497	-0.469	-0.469	-0.215	-0.107	0.024	-1.632	0.254	0.254	0.13	0	0.432	0	0.019	0.019
27071643	-0.109	-0.128	0	-1.488	-0.469	-0.469	-0.206	-0.14	0.144	-1.624	0.252	0.252	0.133	0	0.36	0	0.019	0.019
27071670	-0.109	-0.174	0	-1.472	-0.468	-0.468	-0.2	-0.19	0.192	-1.606	0.245	0.245	0.128	0	0.192	0	0.019	0.019
27071694	-0.109	-0.203	0	-1.458	-0.466	-0.466	-0.186	-0.222	0.36	-1.591	0.238	0.238	0.119	0	0	0	0.018	0.018
27071718	-0.109	-0.25	0	-1.433	-0.465	-0.465	-0.172	-0.272	0.456	-1.563	0.231	0.231	0.112	0	-0.24	0	0.018	0.018
27071740	-0.109	-0.278	0	-1.414	-0.464	-0.464	-0.172	-0.303	0.336	-1.542	0.231	0.231	0.107	0	-0.264	0	0.018	0.018
27071767	-0.109	-0.308	0	-1.392	-0.464	-0.464	-0.172	-0.335	0.192	-1.519	0.231	0.231	0.108	0	-0.144	0	0.018	0.018
27071790	-0.109	-0.349	0	-1.357	-0.465	-0.465	-0.183	-0.38	-0.072	-1.48	0.234	0.234	0.11	0	-0.072	0	0.018	0.018
27071814	-0.109	-0.376	0	-1.331	-0.466	-0.466	-0.195	-0.41	-0.144	-1.452	0.236	0.236	0.116	0	0.048	0	0.018	0.018
27071838	-0.109	-0.402	0	-1.304	-0.467	-0.467	-0.206	-0.439	-0.312	-1.422	0.242	0.242	0.121	0	0.144	0	0.019	0.019
27071863	-0.109	-0.443	0	-1.256	-0.468	-0.468	-0.217	-0.483	-0.408	-1.37	0.253	0.253	0.127	0	0.168	0	0.019	0.019
27071886	-0.109	-0.469	0	-1.222	-0.468	-0.468	-0.238	-0.512	-0.552	-1.333	0.259	0.259	0.128	0	0.12	0	0.019	0.019
27071911	-0.109	-0.493	0	-1.187	-0.468	-0.468	-0.238	-0.538	-0.552	-1.295	0.264	0.264	0.128	0	0.096	0	0.02	0.02
27071933	-0.109	-0.529	0	-1.131	-0.469	-0.469	-0.249	-0.577	-0.48	-1.234	0.269	0.269	0.13	0	0.072	0	0.02	0.02
27071956	-0.109	-0.551	0	-1.093	-0.47	-0.47	-0.252	-0.601	-0.36	-1.192	0.27	0.27	0.136	0	0.072	0	0.02	0.02
27071980	-0.109	-0.573	0	-1.053	-0.473	-0.473	-0.258	-0.625	-0.192	-1.148	0.272	0.272	0.147	0	0.168	0	0.02	0.02
27072004	-0.109	-0.603	0	-0.99	-0.473	-0.473	-0.258	-0.658	-0.192	-1.08	0.273	0.273	0.15	0	0.264	0	0.021	0.021
27072027	-0.109	-0.624	0	-0.944	-0.473	-0.473	-0.258	-0.68	-0.096	-1.03	0.273	0.273	0.154	0	0.288	0	0.021	0.021
27072051	-0.109	-0.643	0	-0.897	-0.473	-0.473	-0.255	-0.701	-0.024	-0.979	0.271	0.271	0.151	0	0.144	0	0.021	0.021
27072081	-0.109	-0.669	0	-0.827	-0.473	-0.473	-0.246	-0.73	0.144	-0.902	0.271	0.271	0.151	0	0.144	0	0.021	0.021
27072107	-0.109	-0.693	0	-0.755	-0.469	-0.469	-0.228	-0.756	0.288	-0.823	0.258	0.258	0.131	0	-0.24	0	0.02	0.02
27072130	-0.109	-0.708	0	-0.702	-0.467	-0.467	-0.198	-0.772	0.624	-0.766	0.249	0.249	0.124	0	-0.288	0	0.019	0.019
27072153	-0.109	-0.722	0	-0.649	-0.466	-0.466	-0.198	-0.788	0.624	-0.708	0.244	0.244	0.121	0	-0.312	0	0.019	0.019
27072179	-0.109	-0.74	0	-0.571	-0.464	-0.464	-0.168	-0.808	0.791	-0.623	0.229	0.229	0.115	0	-0.288	0	0.018	0.018
27072203	-0.109	-0.751	0	-0.518	-0.464	-0.464	-0.166	-0.82	0.647	-0.565	0.228	0.228	0.113	0	-0.144	0	0.018	0.018
27072236	-0.109	-0.767	0	-0.429	-0.465	-0.465	-0.166	-0.837	0.336	-0.468	0.228	0.228	0.113	0	-0.072	0	0.018	0.018
27072267	-0.109	-0.779	0	-0.344	-0.465	-0.465	-0.171	-0.85	-0.024	-0.375	0.228	0.228	0.113	0	-0.072	0	0.018	0.018
27072295	-0.109	-0.788	0	-0.257	-0.463	-0.463	-0.178	-0.86	-0.12	-0.281	0.234	0.234	0.098	0	-0.144	0	0.018	0.018
27072319	-0.109	-0.793	0	-0.201	-0.462	-0.462	-0.18	-0.865	-0.168	-0.219	0.237	0.237	0.093	0	-0.216	0	0.018	0.018
27072344	-0.109	-0.798	0	-0.114	-0.462	-0.462	-0.174	-0.87	-0.024	-0.124	0.232	0.232	0.09	0	-0.192	0	0.018	0.018
27072368	-0.109	-0.799	0	-0.054	-0.461	-0.461	-0.169	-0.872	0.072	-0.059	0.23	0.23	0.085	0	-0.144	0	0.017	0.017
27072390	-0.109	-0.8	0	0.006	-0.461	-0.461	-0.168	-0.873	0.168	0.006	0.229	0.229	0.082	0	-0.144	0	0.017	0.017
27072413	-0.109	-0.799	0	0.063	-0.46	-0.46	-0.166	-0.872	0.168	0.068	0.228	0.228	0.078	0	-0.144	0	0.017	0.017
27072435	-0.109	-0.796	0	0.148	-0.459	-0.459	-0.166	-0.868	0.048	0.161	0.228	0.228	0.073	0	-0.168	0	0.017	0.017
27072458	-0.109	-0.793	0	0.204	-0.459	-0.459	-0.168	-0.865	0	0.223	0.228	0.228	0.072	0	-0.168	0	0.017	0.017
27072483	-0.109	-0.788	0	0.26	-0.459	-0.459	-0.168	-0.86	0	0.284	0.229	0.229	0.072	0	-0.12	0	0.017	0.017
27072508	-0.109	-0.779	0	0.344	-0.46	-0.46	-0.168	-0.85	-0.024	0.375	0.229	0.229	0.075	0	-0.024	0	0.017	0.017
27072532	-0.109	-0.771	0	0.402	-0.459	-0.459	-0.168	-0.841	0	0.438	0.229	0.229	0.073	0	0	0	0.017	0.017
27072555	-0.109	-0.763	0	0.456	-0.46	-0.46	-0.172	-0.832	-0.024	0.497	0.229	0.229	0.075	0	0.024	0	0.017	0.017
27072584	-0.109	-0.747	0	0.539	-0.46	-0.46	-0.172	-0.815	-0.024	0.588	0.231	0.231	0.078	0	0.048	0	0.017	0.017
27072607	-0.109	-0.73	0	0.618	-0.462	-0.462	-0.18	-0.796	-0.144	0.674	0.235	0.235	0.092	0	0.168	0	0.018	0.018
27072630	-0.109	-0.717	0	0.669	-0.464	-0.464	-0.189	-0.782	-0.216	0.73	0.24	0.24	0.101	0	0.24	0	0.018	0.018
27072654	-0.109	-0.702	0	0.722	-0.465	-0.465	-0.192	-0.766	-0.216	0.788	0.241	0.241	0.108	0	0.36	0	0.018	0.018
27072679	-0.109	-0.687	0	0.774	-0.465	-0.465	-0.192	-0.749	-0.144	0.844	0.242	0.242	0.112	0	0.336	0	0.018	0.018
27072705	-0.109	-0.66	0	0.853	-0.465	-0.465	-0.183	-0.72	0	0.931	0.237	0.237	0.112	0	0.288	0	0.018	0.018
27072731	-0.109	-0.64	0	0.904	-0.464	-0.464	-0.175	-0.699	0.096	0.986	0.233	0.233	0.105	0	0	0	0.018	0.018
27072753	-0.109	-0.621	0	0.951	-0.462	-0.462	-0.166	-0.677	0.24	1.037	0.228	0.228	0.096	0	-0.12	0	0.018	0.018
27072775	-0.109	-0.6	0	0.997	-0.461	-0.461	-0.166	-0.655	0.264	1.087	0.228	0.228	0.089	0	-0.216	0	0.017	0.017
27072799	-0.109	-0.567	0	1.063	-0.459	-0.459	-0.168	-0.619	0.144	1.159	0.229	0.229	0.072	0	-0.36	0	0.017	0.017
27072821	-0.109	-0.544	0	1.106	-0.457	-0.457	-0.168	-0.593	0	1.207	0.23	0.23	0.059	0	-0.456	0	0.017	0.017
27072846	-0.109	-0.521	0	1.144	-0.457	-0.457	-0.171	-0.568	-0.024	1.248	0.231	0.231	0.055	0	-0.48	0	0.017	0.017
27072870	-0.109	-0.498	0	1.18	-0.456	-0.456	-0.174	-0.543	-0.072	1.288	0.233	0.233	0.047	0	-0.48	0	0.017	0.017
27072896	-0.109	-0.459	0	1.235	-0.456	-0.456	-0.174	-0.501	-0.072	1.347	0.233	0.233	0.049	0	-0.216	0	0.017	0.017
27072919	-0.109	-0.434	0	1.267	-0.456	-0.456	-0.177	-0.474	-0.024	1.382	0.234	0.234	0.052	0	-0.048	0	0.017	0.017
27072944	-0.109	-0.395	0	1.311	-0.457	-0.457	-0.18	-0.431	-0.048	1.43	0.236	0.236	0.052	0	0.024	0	0.017	0.017
27072966	-0.109	-0.369	0	1.338	-0.457	-0.457	-0.183	-0.403	-0.096	1.459	0.236	0.236	0.052	0	0.024	0	0.017	0.017
27072989	-0.109	-0.342	0	1.363	-0.457	-0.457	-0.186	-0.373	-0.12	1.487	0.237	0.237	0.052	0	0.024	0	0.017	0.017
27073013	-0.109	-0.299	0	1.399	-0.457	-0.457	-0.18	-0.326	-0.048	1.526	0.236	0.236	0.052	0	0	0	0.017	0.017
27073036	-0.109	-0.271	0	1.419	-0.456	-0.456	-0.174	-0.296	0.048	1.548	0.233	0.233	0.052	0	0	0	0.017	0.017
27073063	-0.109	-0.228	0	1.445	-0.456	-0.456	-0.171	-0.249	0.144	1.577	0.231	0.231	0.05	0	0	0	0.017	0.017
27073089	-0.109	-0.199	0	1.461	-0.456	-0.456	-0.169	-0.217	0.12	1.593	0.23	0.23	0.052	0	0	0	0.017	0.017
27073115	-0.109	-0.155	0	1.479	-0.456	-0.456	-0.166	-0.169	0.096	1.614	0.229	0.229	0.05	0	0	0	0.017	0.017
27073138	-0.109	-0.124	0	1.49	-0.456	-0.456	-0.163	-0.135	0.096	1.625	0.227	0.227	0.049	0	0	0	0.017	0.017
27073162	-0.109	-0.092	0	1.498	-0.455	-0.455	-0.163	-0.101	0.096	1.634	0.227	0.227	0.046	0	-0.024	0	0.016	0.016
27073185	-0.109	-0.062	0	1.503	-0.455	-0.455	-0.162	-0.068	0.048	1.64	0.227	0.227	0.042	0	-0.072	0	0.016	0.016
27073211	-0.109	-0.017	0	1.508	-0.454	-0.454	-0.162	-0.019	0.024	1.645	0.226	0.226	0.036	0	-0.12	0	0.016	0.016
27073237	-0.109	0.03	0	1.507	-0.454	-0.454	-0.162	0.032	0.024	1.644	0.226	0.226	0.035	0	-0.12	0	0.016	0.016
27073263	-0.109	0.061	0	1.504	-0.454	-0.454	-0.163	0.067	0	1.64	0.227	0.227	0.033	0	-0.12	0	0.016	0.016
27073284	-0.109	0.093	0	1.498	-0.453	-0.453	-0.162	0.101	0	1.634	0.227	0.227	0.032	0	-0.072	0	0.016	0.016
27073314	-0.109	0.138	0	1.486	-0.453	-0.453	-0.163	0.15	0	1.62	0.227	0.227	0.032	0	-0.024	0	0.016	0.016
27073345	-0.109	0.183	0	1.468	-0.454	-0.454	-0.163	0.2	0	1.601	0.227	0.227	0.033	0	-0.024	0	0.016	0.016
27073373	-0.109	0.228	0	1.445	-0.453	-0.453	-0.163	0.249	0	1.576	0.227	0.227	0.032	0	0	0	0.016	0.016
27073397	-0.109	0.257	0	1.428	-0.453	-0.453	-0.163	0.281	0	1.558	0.227	0.227	0.029	0	-0.024	0	0.016	0.016
27073418	-0.109	0.286	0	1.409	-0.453	-0.453	-0.162	0.312	0	1.537	0.226	0.226	0.027	0	-0.048	0	0.016	0.016
27073441	-0.109	0.327	0	1.376	-0.453	-0.453	-0.168	0.357	0	1.501	0.23	0.23	0.03	0	0	0	0.016	0.016
27073467	-0.109	0.355	0	1.352	-0.455	-0.455	-0.174	0.387	-0.12	1.474	0.231	0.231	0.041	0	0.096	0	0.016	0.016
27073490	-0.109	0.395	0	1.312	-0.456	-0.456	-0.178	0.43	-0.168	1.431	0.235	0.235	0.046	0	0.192	0	0.017	0.017
27073514	-0.109	0.421	0	1.283	-0.458	-0.458	-0.182	0.459	-0.168	1.399	0.236	0.236	0.059	0	0.336	0	0.017	0.017
27073538	-0.109	0.448	0	1.249	-0.46	-0.46	-0.186	0.489	-0.168	1.362	0.239	0.239	0.087	0	0.552	0	0.017	0.017
27073563	-0.109	0.474	0	1.214	-0.462	-0.462	-0.189	0.517	-0.168	1.325	0.24	0.24	0.095	0	0.552	0	0.018	0.018
27073590	-0.109	0.512	0	1.158	-0.463	-0.463	-0.191	0.559	-0.12	1.263	0.241	0.241	0.095	0	0.552	0	0.018	0.018
27073616	-0.109	0.547	0	1.1	-0.467	-0.467	-0.197	0.597	-0.12	1.2	0.243	0.243	0.125	0	0.504	0	0.019	0.019
27073641	-0.109	0.57	0	1.058	-0.469	-0.469	-0.206	0.622	-0.144	1.154	0.244	0.244	0.135	0	0.504	0	0.019	0.019
27073665	-0.109	0.591	0	1.017	-0.47	-0.47	-0.209	0.644	-0.216	1.109	0.248	0.248	0.141	0	0.504	0	0.019	0.019
27073687	-0.109	0.62	0	0.952	-0.471	-0.471	-0.211	0.677	-0.216	1.039	0.25	0.25	0.148	0	0.408	0	0.02	0.02
27073712	-0.109	0.639	0	0.908	-0.471	-0.471	-0.211	0.697	-0.168	0.99	0.25	0.25	0.147	0	0.24	0	0.02	0.02
27073734	-0.109	0.657	0	0.862	-0.469	-0.469	-0.206	0.716	0	0.94	0.249	0.249	0.136	0	0.096	0	0.019	0.019
27073757	-0.109	0.674	0	0.812	-0.469	-0.469	-0.206	0.735	0	0.886	0.248	0.248	0.135	0	-0.12	0	0.019	0.019
27073782	-0.109	0.698	0	0.736	-0.466	-0.466	-0.203	0.762	0.072	0.803	0.246	0.246	0.116	0	-0.312	0	0.019	0.019
27073803	-0.109	0.712	0	0.686	-0.464	-0.464	-0.205	0.777	0.048	0.749	0.248	0.248	0.098	0	-0.504	0	0.018	0.018
27073828	-0.109	0.726	0	0.635	-0.462	-0.462	-0.205	0.791	0	0.693	0.248	0.248	0.064	0	-0.719	0	0.018	0.018
27073850	-0.109	0.743	0	0.557	-0.456	-0.456	-0.205	0.811	0	0.607	0.249	0.249	0.041	0	-0.911	0	0.017	0.017
27073872	-0.109	0.755	0	0.501	-0.454	-0.454	-0.203	0.823	0	0.546	0.248	0.248	0.027	0	-1.007	0	0.016	0.016
27073896	-0.109	0.765	0	0.442	-0.45	-0.45	-0.201	0.834	0.048	0.482	0.247	0.247	0.003	0	-1.031	0	0.016	0.016
27073917	-0.109	0.773	0	0.387	-0.447	-0.447	-0.2	0.843	0.048	0.422	0.247	0.247	-0.03	0	-0.959	0	0.015	0.015
27073941	-0.109	0.78	0	0.332	-0.446	-0.446	-0.197	0.851	0.048	0.362	0.247	0.247	-0.03	0	-0.959	0	0.015	0.015
27073965	-0.109	0.789	0	0.245	-0.443	-0.443	-0.194	0.861	0.072	0.268	0.243	0.243	-0.045	0	-0.863	0	0.014	0.014
27073988	-0.109	0.794	0	0.189	-0.442	-0.442	-0.186	0.866	0.144	0.206	0.239	0.239	-0.053	0	-0.48	0	0.014	0.014
27074013	-0.109	0.797	0	0.132	-0.442	-0.442	-0.175	0.869	0.216	0.145	0.239	0.239	-0.053	0	-0.48	0	0.014	0.014
27074035	-0.109	0.8	0	0.042	-0.442	-0.442	-0.171	0.872	0.264	0.045	0.231	0.231	-0.051	0	-0.192	0	0.014	0.014
27074062	-0.109	0.8	0	-0.015	-0.441	-0.441	-0.163	0.873	0.288	-0.017	0.231	0.231	-0.053	0	-0.048	0	0.014	0.014
27074086	-0.109	0.798	0	-0.1	-0.442	-0.442	-0.163	0.871	0.216	-0.109	0.227	0.227	-0.046	0	0	0	0.014	0.014
27074116	-0.109	0.794	0	-0.185	-0.444	-0.444	-0.163	0.866	0.216	-0.202	0.227	0.227	-0.036	0	0.264	0	0.015	0.015
27074138	-0.109	0.789	0	-0.244	-0.444	-0.444	-0.154	0.861	0.096	-0.267	0.223	0.223	-0.011	0	0.456	0	0.015	0.015
27074163	-0.109	0.784	0	-0.3	-0.447	-0.447	-0.145	0.855	0.192	-0.327	0.218	0.218	-0.01	0	0.456	0	0.015	0.015
27074187	-0.11	0.774	0	-0.383	-0.446	-0.446	-0.142	0.844	0.264	-0.418	0.216	0.216	-0.007	0	0.264	0	0.016	0.016
27074216	-0.109	0.766	0	-0.438	-0.448	-0.448	-0.143	0.835	0.24	-0.478	0.217	0.217	-0.002	0	0.168	0	0.015	0.015
27074240	-0.109	0.75	0	-0.524	-0.449	-0.449	-0.143	0.818	0.072	-0.572	0.217	0.217	0.003	0	0.144	0	0.016	0.016
27074264	-0.109	0.739	0	-0.58	-0.449	-0.449	-0.145	0.806	0	-0.632	0.218	0.218	0.004	0	0.168	0	0.016	0.016
27074288	-0.109	0.726	0	-0.634	-0.449	-0.449	-0.145	0.792	0	-0.692	0.218	0.218	0.004	0	0.096	0	0.016	0.016
27074312	-0.109	0.705	0	-0.713	-0.449	-0.449	-0.148	0.769	-0.048	-0.778	0.218	0.218	0.003	0	0.048	0	0.016	0.016
27074336	-0.109	0.69	0	-0.763	-0.449	-0.449	-0.151	0.753	-0.072	-0.832	0.221	0.221	0.006	0	0	0	0.016	0.016
27074360	-0.109	0.674	0	-0.814	-0.449	-0.449	-0.149	0.735	-0.072	-0.887	0.22	0.22	0.007	0	0.048	0	0.016	0.016
27074384	-0.109	0.647	0	-0.886	-0.45	-0.45	-0.152	0.706	-0.072	-0.967	0.222	0.222	0.01	0	0.072	0	0.016	0.016
27074422	-0.109	0.62	0	-0.954	-0.451	-0.451	-0.157	0.676	-0.048	-1.041	0.224	0.224	0.026	0	0.216	0	0.016	0.016
27074460	-0.109	0.579	0	-1.041	-0.453	-0.453	-0.16	0.631	-0.096	-1.136	0.226	0.226	0.029	0	0.216	0	0.016	0.016
27074484	-0.109	0.547	0	-1.101	-0.454	-0.454	-0.163	0.596	-0.096	-1.201	0.227	0.227	0.035	0	0.168	0	0.016	0.016
27074507	-0.109	0.524	0	-1.139	-0.454	-0.454	-0.163	0.572	-0.096	-1.243	0.227	0.227	0.035	0	0.144	0	0.016	0.016
27074531	-0.109	0.501	0	-1.176	-0.455	-0.455	-0.16	0.546	0	-1.282	0.226	0.226	0.044	0	0.192	0	0.016	0.016
27074554	-0.109	0.476	0	-1.212	-0.455	-0.455	-0.162	0.519	0	-1.322	0.226	0.226	0.052	0	0.216	0	0.016	0.016
27074579	-0.109	0.438	0	-1.262	-0.456	-0.456	-0.162	0.477	0	-1.377	0.226	0.226	0.052	0	0.216	0	0.017	0.017
27074602	-0.109	0.412	0	-1.293	-0.456	-0.456	-0.157	0.449	0	-1.41	0.226	0.226	0.05	0	0.192	0	0.017	0.017
27074633	-0.109	0.371	0	-1.336	-0.455	-0.455	-0.152	0.405	0.048	-1.457	0.222	0.222	0.046	0	0	0	0.016	0.016
27074655	-0.109	0.343	0	-1.362	-0.455	-0.455	-0.148	0.374	0.168	-1.486	0.222	0.222	0.042	0	-0.072	0	0.016	0.016
27074680	-0.109	0.3	0	-1.398	-0.454	-0.454	-0.149	0.327	0.12	-1.525	0.22	0.22	0.039	0	-0.096	0	0.016	0.016
27074704	-0.109	0.272	0	-1.418	-0.454	-0.454	-0.151	0.297	0	-1.547	0.221	0.221	0.036	0	-0.096	0	0.016	0.016
27074733	-0.109	0.229	0	-1.445	-0.453	-0.453	-0.151	0.25	-0.024	-1.576	0.221	0.221	0.032	0	-0.12	0	0.016	0.016
27074758	-0.109	0.198	0	-1.461	-0.453	-0.453	-0.151	0.216	-0.024	-1.594	0.221	0.221	0.029	0	-0.12	0	0.016	0.016
27074783	-0.109	0.153	0	-1.48	-0.452	-0.452	-0.148	0.167	0	-1.615	0.219	0.219	0.023	0	-0.168	0	0.016	0.016
27074807	-0.109	0.122	0	-1.49	-0.45	-0.45	-0.146	0.133	0.072	-1.626	0.219	0.219	0.013	0	-0.216	0	0.016	0.016
27074835	-0.109	0.077	0	-1.501	-0.449	-0.449	-0.146	0.084	0.024	-1.637	0.219	0.219	0.004	0	-0.288	0	0.016	0.016
27074860	-0.109	0.047	0	-1.505	-0.448	-0.448	-0.151	0.051	-0.024	-1.642	0.219	0.219	-0.002	0	-0.36	0	0.015	0.015
27074884	-0.109	0	0	-1.508	-0.447	-0.447	-0.151	0	-0.024	-1.645	0.221	0.221	-0.01	0	-0.336	0	0.015	0.015
27074906	-0.109	-0.017	0	-1.508	-0.447	-0.447	-0.154	-0.018	-0.072	-1.645	0.223	0.223	-0.005	0	-0.12	0	0.015	0.015
27074931	-0.109	-0.071	0	-1.502	-0.448	-0.448	-0.154	-0.077	-0.072	-1.638	0.223	0.223	-0.005	0	-0.12	0	0.015	0.015
27074953	-0.109	-0.102	0	-1.496	-0.449	-0.449	-0.157	-0.112	-0.096	-1.631	0.224	0.224	0.003	0	0.144	0	0.016	0.016
27074979	-0.109	-0.134	0	-1.487	-0.449	-0.449	-0.149	-0.146	0.024	-1.622	0.223	0.223	0.004	0	0.12	0	0.016	0.016
27075003	-0.109	-0.178	0	-1.47	-0.449	-0.449	-0.149	-0.194	0.024	-1.604	0.22	0.22	0.006	0	0.072	0	0.016	0.016
27075025	-0.109	-0.207	0	-1.457	-0.45	-0.45	-0.143	-0.226	0.144	-1.589	0.217	0.217	0.009	0	0.096	0	0.016	0.016
27075051	-0.109	-0.236	0	-1.441	-0.449	-0.449	-0.139	-0.258	0.168	-1.572	0.215	0.215	0.006	0	0.072	0	0.016	0.016
27075078	-0.109	-0.279	0	-1.413	-0.449	-0.449	-0.142	-0.304	0.12	-1.542	0.216	0.216	0.006	0	0	0	0.016	0.016
27075102	-0.109	-0.308	0	-1.391	-0.449	-0.449	-0.14	-0.336	0	-1.518	0.216	0.216	0.001	0	-0.072	0	0.016	0.016
27075131	-0.109	-0.351	0	-1.355	-0.448	-0.448	-0.14	-0.383	0	-1.478	0.216	0.216	0.001	0	-0.072	0	0.015	0.015
27075157	-0.109	-0.391	0	-1.315	-0.447	-0.447	-0.131	-0.427	0.12	-1.435	0.212	0.212	-0.008	0	-0.144	0	0.015	0.015
27075183	-0.109	-0.417	0	-1.287	-0.447	-0.447	-0.129	-0.455	0.12	-1.404	0.211	0.211	-0.01	0	-0.168	0	0.015	0.015
27075206	-0.109	-0.455	0	-1.24	-0.446	-0.446	-0.129	-0.496	0.096	-1.353	0.21	0.21	-0.011	0	-0.144	0	0.015	0.015
27075231	-0.109	-0.48	0	-1.207	-0.447	-0.447	-0.128	-0.523	0.072	-1.317	0.209	0.209	-0.01	0	-0.072	0	0.015	0.015
27075254	-0.109	-0.515	0	-1.154	-0.447	-0.447	-0.128	-0.562	0.024	-1.259	0.209	0.209	-0.008	0	0	0	0.015	0.015
27075279	-0.109	-0.539	0	-1.115	-0.447	-0.447	-0.128	-0.588	0.024	-1.216	0.209	0.209	-0.008	0	0	0	0.015	0.015
27075302	-0.109	-0.561	0	-1.076	-0.447	-0.447	-0.129	-0.612	0	-1.173	0.21	0.21	-0.008	0	0	0	0.015	0.015
27075325	-0.109	-0.592	0	-1.014	-0.447	-0.447	-0.137	-0.646	-0.072	-1.106	0.214	0.214	-0.007	0	0	0	0.015	0.015
27075350	-0.109	-0.612	0	-0.971	-0.448	-0.448	-0.14	-0.667	-0.096	-1.06	0.216	0.216	-0.004	0	0.048	0	0.015	0.015
27075374	-0.109	-0.632	0	-0.925	-0.448	-0.448	-0.145	-0.689	-0.192	-1.009	0.218	0.218	0	0	0.096	0	0.015	0.015
27075398	-0.109	-0.651	0	-0.877	-0.448	-0.448	-0.148	-0.71	-0.168	-0.957	0.219	0.219	0	0	0.072	0	0.015	0.015
27075420	-0.109	-0.678	0	-0.802	-0.448	-0.448	-0.145	-0.739	-0.072	-0.874	0.218	0.218	0	0	0.072	0	0.015	0.015
27075445	-0.109	-0.693	0	-0.753	-0.448	-0.448	-0.145	-0.756	0	-0.821	0.218	0.218	-0.002	0	-0.024	0	0.015	0.015
27075471	-0.109	-0.715	0	-0.675	-0.448	-0.448	-0.145	-0.78	0.024	-0.737	0.218	0.218	-0.002	0	-0.024	0	0.015	0.015
27075507	-0.109	-0.734	0	-0.598	-0.447	-0.447	-0.146	-0.801	0	-0.652	0.219	0.219	-0.007	0	-0.024	0	0.015	0.015
27075537	-0.109	-0.751	0	-0.519	-0.447	-0.447	-0.146	-0.819	0	-0.566	0.219	0.219	-0.008	0	-0.048	0	0.015	0.015
27075562	-0.109	-0.766	0	-0.435	-0.447	-0.447	-0.148	-0.836	-0.024	-0.475	0.219	0.219	-0.013	0	-0.12	0	0.015	0.015
27075585	-0.109	-0.774	0	-0.381	-0.446	-0.446	-0.148	-0.844	-0.024	-0.415	0.219	0.219	-0.017	0	-0.12	0	0.015	0.015
27075607	-0.109	-0.781	0	-0.325	-0.446	-0.446	-0.146	-0.852	0	-0.355	0.219	0.219	-0.02	0	-0.12	0	0.015	0.015
27075638	-0.109	-0.79	0	-0.242	-0.445	-0.445	-0.139	-0.861	0.048	-0.263	0.215	0.215	-0.023	0	-0.144	0	0.015	0.015
27075664	-0.109	-0.796	0	-0.157	-0.445	-0.445	-0.128	-0.868	0.216	-0.171	0.209	0.209	-0.023	0	-0.144	0	0.015	0.015
27075688	-0.109	-0.798	0	-0.1	-0.444	-0.444	-0.128	-0.871	0.24	-0.109	0.209	0.209	-0.028	0	-0.096	0	0.015	0.015
27075713	-0.109	-0.8	0	-0.012	-0.444	-0.444	-0.128	-0.873	0.096	-0.013	0.209	0.209	-0.028	0	-0.072	0	0.015	0.015
27075735	-0.109	-0.8	0	0.045	-0.444	-0.444	-0.129	-0.872	0	0.049	0.21	0.21	-0.023	0	0	0	0.015	0.015
27075757	-0.109	-0.798	0	0.101	-0.445	-0.445	-0.129	-0.871	0	0.111	0.21	0.21	-0.023	0	0	0	0.015	0.015
27075782	-0.109	-0.795	0	0.161	-0.447	-0.447	-0.131	-0.868	-0.024	0.175	0.211	0.211	-0.007	0	0.216	0	0.015	0.015
27075806	-0.109	-0.789	0	0.248	-0.45	-0.45	-0.145	-0.861	-0.144	0.271	0.218	0.218	0.015	0	0.432	0	0.016	0.016
27075829	-0.109	-0.784	0	0.304	-0.452	-0.452	-0.155	-0.855	-0.264	0.332	0.218	0.218	0.035	0	0.647	0	0.016	0.016
27075851	-0.109	-0.777	0	0.359	-0.454	-0.454	-0.16	-0.848	-0.336	0.392	0.226	0.226	0.042	0	0.624	0	0.016	0.016
27075878	-0.109	-0.765	0	0.442	-0.455	-0.455	-0.165	-0.834	-0.36	0.482	0.228	0.228	0.046	0	0.576	0	0.017	0.017
27075902	-0.109	-0.755	0	0.498	-0.455	-0.455	-0.166	-0.824	-0.288	0.544	0.229	0.229	0.047	0	0.24	0	0.017	0.017
27075928	-0.109	-0.739	0	0.578	-0.455	-0.455	-0.163	-0.806	-0.096	0.63	0.227	0.227	0.047	0	0.096	0	0.017	0.017
27075950	-0.109	-0.727	0	0.63	-0.456	-0.456	-0.165	-0.793	0	0.687	0.228	0.228	0.047	0	0.024	0	0.017	0.017
27075974	-0.109	-0.714	0	0.681	-0.456	-0.456	-0.171	-0.779	-0.024	0.743	0.23	0.23	0.052	0	0.048	0	0.017	0.017
27075998	-0.109	-0.691	0	0.759	-0.456	-0.456	-0.175	-0.754	-0.12	0.828	0.233	0.233	0.056	0	0.096	0	0.017	0.017
27076020	-0.109	-0.676	0	0.807	-0.457	-0.457	-0.178	-0.737	-0.168	0.881	0.235	0.235	0.056	0	0.12	0	0.017	0.017
27076046	-0.11	-0.65	0	0.878	-0.457	-0.457	-0.191	-0.71	-0.216	0.958	0.241	0.241	0.058	0	0.096	0	0.017	0.017
27076068	-0.109	-0.632	0	0.923	-0.459	-0.459	-0.197	-0.69	-0.264	1.007	0.243	0.243	0.065	0	0.12	0	0.017	0.017
27076090	-0.109	-0.613	0	0.97	-0.459	-0.459	-0.197	-0.668	-0.264	1.058	0.244	0.244	0.069	0	0.12	0	0.017	0.017
27076116	-0.109	-0.592	0	1.015	-0.46	-0.46	-0.206	-0.645	-0.216	1.107	0.248	0.248	0.075	0	0.216	0	0.018	0.018
27076143	-0.109	-0.559	0	1.078	-0.461	-0.461	-0.217	-0.61	-0.24	1.176	0.254	0.254	0.078	0	0.192	0	0.018	0.018
27076170	-0.109	-0.535	0	1.121	-0.461	-0.461	-0.22	-0.584	-0.288	1.223	0.255	0.255	0.078	0	0.192	0	0.018	0.018
27076195	-0.109	-0.499	0	1.178	-0.463	-0.463	-0.221	-0.545	-0.168	1.285	0.256	0.256	0.093	0	0.24	0	0.018	0.018
27076217	-0.109	-0.475	0	1.213	-0.463	-0.463	-0.22	-0.519	-0.12	1.323	0.255	0.255	0.095	0	0.192	0	0.018	0.018
27076240	-0.109	-0.451	0	1.246	-0.464	-0.464	-0.22	-0.492	0	1.359	0.255	0.255	0.093	0	0.096	0	0.018	0.018
27076264	-0.109	-0.413	0	1.292	-0.464	-0.464	-0.221	-0.45	0	1.409	0.256	0.256	0.093	0	0.048	0	0.018	0.018
27076286	-0.109	-0.385	0	1.321	-0.464	-0.464	-0.223	-0.42	0	1.441	0.257	0.257	0.093	0	0	0	0.018	0.018
27076309	-0.109	-0.359	0	1.348	-0.464	-0.464	-0.223	-0.391	-0.024	1.47	0.257	0.257	0.095	0	0	0	0.018	0.018
27076333	-0.109	-0.33	0	1.374	-0.464	-0.464	-0.223	-0.36	-0.024	1.498	0.257	0.257	0.093	0	0	0	0.018	0.018
27076355	-0.109	-0.287	0	1.408	-0.463	-0.463	-0.215	-0.313	0.024	1.535	0.255	0.255	0.092	0	0	0	0.018	0.018
27076381	-0.109	-0.259	0	1.427	-0.461	-0.461	-0.209	-0.282	0.096	1.557	0.25	0.25	0.079	0	-0.12	0	0.018	0.018
27076403	-0.109	-0.228	0	1.445	-0.46	-0.46	-0.206	-0.249	0.192	1.576	0.249	0.249	0.073	0	-0.24	0	0.018	0.018
27076429	-0.109	-0.185	0	1.467	-0.459	-0.459	-0.205	-0.202	0.168	1.6	0.248	0.248	0.065	0	-0.288	0	0.017	0.017
27076452	-0.109	-0.155	0	1.479	-0.459	-0.459	-0.205	-0.169	0.168	1.614	0.248	0.248	0.065	0	-0.288	0	0.017	0.017
27076476	-0.109	-0.111	0	1.493	-0.459	-0.459	-0.205	-0.121	0.048	1.629	0.248	0.248	0.065	0	-0.12	0	0.017	0.017
27076499	-0.109	-0.078	0	1.501	-0.459	-0.459	-0.205	-0.085	0	1.637	0.248	0.248	0.065	0	-0.048	0	0.017	0.017
27076522	-0.109	-0.046	0	1.505	-0.459	-0.459	-0.203	-0.05	0	1.642	0.247	0.247	0.065	0	0	0	0.017	0.017
27076550	-0.109	-0.001	0	1.508	-0.459	-0.459	-0.203	-0.001	0	1.645	0.247	0.247	0.067	0	0	0	0.017	0.017
27076579	-0.109	0.044	0	1.506	-0.459	-0.459	-0.195	0.048	0.048	1.642	0.246	0.246	0.067	0	0	0	0.017	0.017
27076608	-0.109	0.076	0	1.501	-0.459	-0.459	-0.195	0.083	0.096	1.638	0.243	0.243	0.067	0	0	0	0.017	0.017
27076637	-0.109	0.122	0	1.49	-0.46	-0.46	-0.189	0.133	0.12	1.626	0.24	0.24	0.072	0	0.024	0	0.017	0.017
27076668	-0.109	0.168	0	1.474	-0.46	-0.46	-0.182	0.183	0.144	1.608	0.236	0.236	0.073	0	0.072	0	0.017	0.017
27076690	-0.109	0.197	0	1.461	-0.46	-0.46	-0.18	0.215	0.168	1.594	0.236	0.236	0.073	0	0.096	0	0.017	0.017
27076715	-0.109	0.241	0	1.438	-0.461	-0.461	-0.182	0.263	0.096	1.569	0.236	0.236	0.081	0	0.096	0	0.017	0.017
27076738	-0.109	0.27	0	1.42	-0.462	-0.462	-0.188	0.294	-0.048	1.549	0.238	0.238	0.085	0	0.12	0	0.018	0.018
27076763	-0.109	0.312	0	1.389	-0.462	-0.462	-0.188	0.34	-0.072	1.515	0.239	0.239	0.085	0	0.12	0	0.018	0.018
27076785	-0.109	0.339	0	1.366	-0.462	-0.462	-0.188	0.37	-0.048	1.49	0.239	0.239	0.085	0	0.12	0	0.018	0.018
27076809	-0.109	0.368	0	1.339	-0.461	-0.461	-0.186	0.401	-0.024	1.461	0.238	0.238	0.084	0	0	0	0.018	0.018
27076833	-0.109	0.394	0	1.312	-0.461	-0.461	-0.177	0.43	0.024	1.431	0.234	0.234	0.081	0	-0.024	0	0.017	0.017
27076857	-0.109	0.435	0	1.265	-0.46	-0.46	-0.166	0.475	0.216	1.38	0.233	0.233	0.079	0	-0.048	0	0.017	0.017
27076881	-0.109	0.462	0	1.232	-0.46	-0.46	-0.16	0.504	0.288	1.343	0.228	0.228	0.079	0	-0.048	0	0.017	0.017
27076905	-0.109	0.486	0	1.198	-0.459	-0.459	-0.157	0.53	0.288	1.307	0.224	0.224	0.072	0	-0.096	0	0.017	0.017
27076930	-0.109	0.522	0	1.142	-0.459	-0.459	-0.149	0.57	0.288	1.246	0.22	0.22	0.07	0	-0.096	0	0.017	0.017
27076952	-0.109	0.546	0	1.102	-0.458	-0.458	-0.148	0.595	0.24	1.203	0.219	0.219	0.069	0	-0.096	0	0.017	0.017
27076980	-0.109	0.578	0	1.043	-0.458	-0.458	-0.149	0.63	0.072	1.137	0.22	0.22	0.067	0	-0.072	0	0.017	0.017
27077005	-0.109	0.599	0	0.999	-0.458	-0.458	-0.149	0.654	0.072	1.089	0.22	0.22	0.065	0	-0.072	0	0.017	0.017
27077030	-0.109	0.628	0	0.933	-0.457	-0.457	-0.149	0.685	0	1.018	0.22	0.22	0.058	0	-0.12	0	0.017	0.017
27077053	-0.109	0.648	0	0.886	-0.457	-0.457	-0.149	0.706	0	0.966	0.22	0.22	0.058	0	-0.12	0	0.017	0.017
27077076	-0.109	0.665	0	0.839	-0.456	-0.456	-0.151	0.725	0	0.915	0.22	0.22	0.055	0	-0.096	0	0.017	0.017
27077101	-0.109	0.69	0	0.764	-0.456	-0.456	-0.149	0.752	0	0.834	0.22	0.22	0.055	0	-0.096	0	0.017	0.017
27077126	-0.109	0.704	0	0.715	-0.456	-0.456	-0.151	0.768	0	0.78	0.221	0.221	0.053	0	-0.072	0	0.017	0.017
27077150	-0.109	0.718	0	0.664	-0.456	-0.456	-0.152	0.783	-0.024	0.725	0.221	0.221	0.052	0	-0.048	0	0.017	0.017
27077179	-0.109	0.737	0	0.587	-0.455	-0.455	-0.148	0.804	0	0.64	0.222	0.222	0.049	0	-0.048	0	0.016	0.016
27077204	-0.11	0.753	0	0.507	-0.455	-0.455	-0.148	0.822	0	0.553	0.219	0.219	0.052	0	0	0	0.017	0.017
27077228	-0.109	0.763	0	0.453	-0.457	-0.457	-0.155	0.832	0	0.495	0.223	0.223	0.061	0	0.072	0	0.017	0.017
27077251	-0.109	0.772	0	0.396	-0.458	-0.458	-0.159	0.842	-0.096	0.432	0.223	0.223	0.069	0	0.24	0	0.017	0.017
27077272	-0.109	0.779	0	0.341	-0.458	-0.458	-0.163	0.85	-0.12	0.372	0.225	0.225	0.069	0	0.192	0	0.017	0.017
27077296	-0.109	0.789	0	0.255	-0.458	-0.458	-0.163	0.86	-0.144	0.278	0.227	0.227	0.067	0	0.072	0	0.017	0.017
27077320	-0.109	0.793	0	0.196	-0.458	-0.458	-0.16	0.865	-0.072	0.213	0.225	0.225	0.064	0	0	0	0.017	0.017
27077344	-0.109	0.797	0	0.133	-0.457	-0.457	-0.159	0.869	0.024	0.146	0.225	0.225	0.055	0	-0.144	0	0.017	0.017
27077366	-0.109	0.8	0	0.048	-0.456	-0.456	-0.159	0.872	0.048	0.053	0.225	0.225	0.052	0	-0.192	0	0.017	0.017
27077389	-0.109	0.8	0	-0.011	-0.456	-0.456	-0.16	0.873	0.024	-0.012	0.226	0.226	0.053	0	-0.168	0	0.017	0.017
27077415	-0.109	0.799	0	-0.068	-0.456	-0.456	-0.163	0.872	-0.048	-0.074	0.226	0.226	0.053	0	-0.096	0	0.017	0.017
27077438	-0.109	0.796	0	-0.153	-0.457	-0.457	-0.166	0.868	-0.048	-0.167	0.229	0.229	0.056	0	0	0	0.017	0.017
27077465	-0.109	0.792	0	-0.21	-0.457	-0.457	-0.168	0.864	-0.072	-0.229	0.229	0.229	0.056	0	0.024	0	0.017	0.017
27077488	-0.109	0.787	0	-0.271	-0.457	-0.457	-0.171	0.858	-0.096	-0.296	0.229	0.229	0.056	0	0.024	0	0.017	0.017
27077514	-0.109	0.777	0	-0.358	-0.457	-0.457	-0.172	0.848	-0.096	-0.39	0.232	0.232	0.059	0	0.048	0	0.017	0.017
27077536	-0.109	0.769	0	-0.413	-0.459	-0.459	-0.174	0.839	-0.096	-0.45	0.232	0.232	0.073	0	0.192	0	0.017	0.017
27077561	-0.109	0.756	0	-0.494	-0.46	-0.46	-0.174	0.825	-0.072	-0.539	0.232	0.232	0.078	0	0.264	0	0.017	0.017
27077589	-0.109	0.745	0	-0.547	-0.461	-0.461	-0.174	0.813	0	-0.597	0.232	0.232	0.087	0	0.288	0	0.018	0.018
27077615	-0.109	0.728	0	-0.626	-0.464	-0.464	-0.174	0.794	0	-0.683	0.232	0.232	0.102	0	0.36	0	0.018	0.018
27077641	-0.109	0.707	0	-0.705	-0.465	-0.465	-0.174	0.771	0	-0.769	0.232	0.232	0.11	0	0.384	0	0.018	0.018
27077679	-0.109	0.685	0	-0.779	-0.465	-0.465	-0.174	0.747	0	-0.85	0.232	0.232	0.11	0	0.36	0	0.018	0.018
27077712	-0.109	0.652	0	-0.874	-0.465	-0.465	-0.172	0.711	0	-0.953	0.231	0.231	0.112	0	0.12	0	0.018	0.018
27077737	-0.11	0.634	0	-0.92	-0.464	-0.464	-0.166	0.692	0.048	-1.003	0.228	0.228	0.113	0	0.024	0	0.018	0.018
27077760	-0.109	0.615	0	-0.964	-0.465	-0.465	-0.163	0.671	0.096	-1.052	0.226	0.226	0.113	0	0.024	0	0.018	0.018
27077787	-0.109	0.583	0	-1.032	-0.465	-0.465	-0.163	0.636	0.12	-1.126	0.226	0.226	0.113	0	0.024	0	0.018	0.018
27077813	-0.109	0.562	0	-1.073	-0.465	-0.465	-0.169	0.613	0	-1.17	0.229	0.229	0.113	0	0	0	0.018	0.018
27077837	-0.109	0.527	0	-1.135	-0.465	-0.465	-0.171	0.575	-0.048	-1.238	0.23	0.23	0.113	0	0	0	0.018	0.018
27077864	-0.109	0.503	0	-1.173	-0.465	-0.465	-0.175	0.548	-0.096	-1.28	0.231	0.231	0.112	0	0	0	0.018	0.018
27077888	-0.109	0.467	0	-1.225	-0.465	-0.465	-0.174	0.509	-0.072	-1.336	0.232	0.232	0.113	0	0	0	0.018	0.018
27077913	-0.109	0.442	0	-1.257	-0.465	-0.465	-0.168	0.482	0	-1.371	0.229	0.229	0.112	0	0	0	0.018	0.018
27077936	-0.109	0.403	0	-1.302	-0.464	-0.464	-0.163	0.44	0.096	-1.421	0.226	0.226	0.108	0	0	0	0.018	0.018
27077962	-0.109	0.377	0	-1.33	-0.464	-0.464	-0.165	0.411	0.12	-1.451	0.227	0.227	0.104	0	-0.072	0	0.018	0.018
27077985	-0.109	0.349	0	-1.357	-0.462	-0.462	-0.165	0.38	0.072	-1.48	0.228	0.228	0.09	0	-0.24	0	0.017	0.017
27078006	-0.109	0.32	0	-1.382	-0.462	-0.462	-0.168	0.349	0	-1.508	0.228	0.228	0.081	0	-0.312	0	0.018	0.018
27078032	-0.109	0.277	0	-1.415	-0.46	-0.46	-0.168	0.302	-0.024	-1.543	0.229	0.229	0.078	0	-0.336	0	0.017	0.017
27078054	-0.109	0.247	0	-1.434	-0.46	-0.46	-0.168	0.269	-0.024	-1.565	0.229	0.229	0.075	0	-0.288	0	0.017	0.017
27078079	-0.109	0.216	0	-1.452	-0.46	-0.46	-0.168	0.236	0	-1.584	0.229	0.229	0.078	0	-0.192	0	0.017	0.017
27078104	-0.109	0.171	0	-1.473	-0.462	-0.462	-0.169	0.187	0	-1.607	0.23	0.23	0.09	0	0.096	0	0.018	0.018
27078128	-0.109	0.14	0	-1.485	-0.463	-0.463	-0.174	0.153	-0.048	-1.62	0.23	0.23	0.11	0	0.36	0	0.018	0.018
27078152	-0.109	0.11	0	-1.494	-0.465	-0.465	-0.183	0.12	-0.168	-1.629	0.232	0.232	0.11	0	0.36	0	0.018	0.018
27078182	-0.109	0.065	0	-1.503	-0.467	-0.467	-0.191	0.071	-0.24	-1.639	0.236	0.236	0.128	0	0.48	0	0.019	0.019
27078205	-0.109	0.019	0	-1.508	-0.469	-0.469	-0.191	0.02	-0.24	-1.644	0.24	0.24	0.141	0	0.528	0	0.019	0.019
27078231	-0.109	-0.012	0	-1.508	-0.47	-0.47	-0.198	-0.013	-0.216	-1.645	0.244	0.244	0.144	0	0.408	0	0.019	0.019
27078254	-0.109	-0.057	0	-1.504	-0.47	-0.47	-0.203	-0.062	-0.168	-1.641	0.246	0.246	0.145	0	0.144	0	0.019	0.019
27078279	-0.109	-0.087	0	-1.499	-0.47	-0.47	-0.205	-0.095	-0.144	-1.635	0.247	0.247	0.145	0	0.072	0	0.019	0.019
27078302	-0.109	-0.117	0	-1.492	-0.47	-0.47	-0.205	-0.127	-0.12	-1.627	0.247	0.247	0.144	0	0	0	0.019	0.019
27078324	-0.109	-0.161	0	-1.477	-0.47	-0.47	-0.205	-0.176	-0.072	-1.611	0.247	0.247	0.144	0	0	0	0.019	0.019
27078350	-0.109	-0.191	0	-1.465	-0.47	-0.47	-0.203	-0.208	0	-1.598	0.246	0.246	0.144	0	0	0	0.019	0.019
27078372	-0.109	-0.221	0	-1.449	-0.47	-0.47	-0.203	-0.241	0	-1.581	0.246	0.246	0.141	0	-0.024	0	0.019	0.019
27078397	-0.109	-0.266	0	-1.422	-0.469	-0.469	-0.203	-0.29	0.024	-1.552	0.246	0.246	0.139	0	-0.024	0	0.019	0.019
27078421	-0.109	-0.294	0	-1.402	-0.469	-0.469	-0.197	-0.321	0.048	-1.53	0.244	0.244	0.138	0	-0.048	0	0.019	0.019
27078446	-0.109	-0.336	0	-1.369	-0.468	-0.468	-0.189	-0.366	0.096	-1.493	0.239	0.239	0.128	0	-0.144	0	0.019	0.019
27078468	-0.109	-0.363	0	-1.344	-0.466	-0.466	-0.177	-0.396	0.24	-1.466	0.233	0.233	0.121	0	-0.216	0	0.018	0.018
27078491	-0.109	-0.391	0	-1.316	-0.465	-0.465	-0.174	-0.426	0.312	-1.435	0.232	0.232	0.116	0	-0.24	0	0.018	0.018
27078515	-0.109	-0.418	0	-1.286	-0.465	-0.465	-0.174	-0.456	0.216	-1.403	0.232	0.232	0.115	0	-0.216	0	0.018	0.018
27078538	-0.109	-0.456	0	-1.239	-0.465	-0.465	-0.175	-0.497	0.12	-1.352	0.233	0.233	0.112	0	-0.168	0	0.018	0.018
27078563	-0.109	-0.48	0	-1.206	-0.465	-0.465	-0.18	-0.524	-0.024	-1.315	0.235	0.235	0.108	0	-0.12	0	0.018	0.018
27078587	-0.109	-0.504	0	-1.171	-0.465	-0.465	-0.191	-0.55	-0.144	-1.277	0.24	0.24	0.11	0	-0.072	0	0.018	0.018
27078613	-0.109	-0.54	0	-1.113	-0.465	-0.465	-0.203	-0.589	-0.312	-1.215	0.242	0.242	0.108	0	-0.024	0	0.018	0.018
27078637	-0.109	-0.562	0	-1.072	-0.465	-0.465	-0.203	-0.614	-0.312	-1.17	0.246	0.246	0.108	0	0	0	0.018	0.018
27078665	-0.109	-0.594	0	-1.011	-0.465	-0.465	-0.211	-0.648	-0.288	-1.102	0.25	0.25	0.105	0	-0.024	0	0.019	0.019
27078696	-0.109	-0.623	0	-0.946	-0.465	-0.465	-0.211	-0.68	-0.288	-1.032	0.25	0.25	0.105	0	-0.024	0	0.018	0.018
27078719	-0.109	-0.642	0	-0.901	-0.465	-0.465	-0.217	-0.7	-0.168	-0.983	0.253	0.253	0.108	0	0	0	0.019	0.019
27078753	-0.109	-0.677	0	-0.805	-0.466	-0.466	-0.212	-0.738	0.048	-0.878	0.251	0.251	0.112	0	0.024	0	0.019	0.019
27078781	-0.109	-0.7	0	-0.731	-0.465	-0.465	-0.208	-0.763	0.12	-0.798	0.249	0.249	0.108	0	0.048	0	0.019	0.019
27078808	-0.109	-0.714	0	-0.681	-0.465	-0.465	-0.208	-0.779	0.096	-0.743	0.249	0.249	0.104	0	-0.024	0	0.018	0.018
27078833	-0.109	-0.734	0	-0.601	-0.465	-0.465	-0.209	-0.8	0.024	-0.656	0.25	0.25	0.104	0	-0.072	0	0.018	0.018
27078856	-0.109	-0.745	0	-0.549	-0.465	-0.465	-0.217	-0.813	-0.048	-0.599	0.253	0.253	0.105	0	-0.024	0	0.018	0.018
27078882	-0.109	-0.756	0	-0.493	-0.465	-0.465	-0.221	-0.825	-0.168	-0.538	0.253	0.253	0.105	0	-0.024	0	0.019	0.019
27078908	-0.109	-0.77	0	-0.406	-0.466	-0.466	-0.221	-0.84	-0.168	-0.443	0.256	0.256	0.124	0	0.192	0	0.019	0.019
27078935	-0.109	-0.778	0	-0.348	-0.468	-0.468	-0.221	-0.849	-0.096	-0.38	0.255	0.255	0.131	0	0.288	0	0.019	0.019
27078957	-0.109	-0.785	0	-0.29	-0.469	-0.469	-0.212	-0.856	0.072	-0.316	0.252	0.252	0.133	0	0.312	0	0.019	0.019
27078982	-0.109	-0.793	0	-0.2	-0.468	-0.468	-0.197	-0.865	0.216	-0.218	0.243	0.243	0.13	0	0.168	0	0.019	0.019
27079006	-0.109	-0.796	0	-0.144	-0.468	-0.468	-0.189	-0.869	0.384	-0.157	0.243	0.243	0.121	0	-0.024	0	0.019	0.019
27079031	-0.109	-0.799	0	-0.059	-0.465	-0.465	-0.188	-0.872	0.288	-0.064	0.24	0.24	0.115	0	-0.192	0	0.018	0.018
27079054	-0.109	-0.8	0	-0.002	-0.465	-0.465	-0.188	-0.873	0.288	-0.002	0.239	0.239	0.112	0	-0.216	0	0.018	0.018
27079081	-0.109	-0.799	0	0.083	-0.464	-0.464	-0.188	-0.871	0.048	0.091	0.239	0.239	0.104	0	-0.24	0	0.018	0.018
27079104	-0.109	-0.797	0	0.14	-0.464	-0.464	-0.188	-0.869	0.024	0.153	0.239	0.239	0.101	0	-0.216	0	0.018	0.018
27079128	-0.109	-0.793	0	0.199	-0.464	-0.464	-0.189	-0.865	0	0.217	0.239	0.239	0.102	0	-0.12	0	0.018	0.018
27079146	-0.109	-0.788	0	0.258	-0.464	-0.464	-0.189	-0.86	0	0.282	0.24	0.24	0.105	0	-0.024	0	0.018	0.018
27079165	-0.109	-0.782	0	0.314	-0.465	-0.465	-0.191	-0.854	-0.024	0.343	0.24	0.24	0.112	0	0.048	0	0.018	0.018
27079185	-0.109	-0.776	0	0.37	-0.465	-0.465	-0.189	-0.846	-0.024	0.403	0.24	0.24	0.112	0	0.048	0	0.018	0.018
27079207	-0.109	-0.767	0	0.427	-0.467	-0.467	-0.189	-0.837	-0.024	0.466	0.239	0.239	0.121	0	0.24	0	0.019	0.019
27079233	-0.109	-0.753	0	0.508	-0.47	-0.47	-0.2	-0.822	-0.096	0.554	0.242	0.242	0.144	0	0.408	0	0.019	0.019
27079256	-0.109	-0.743	0	0.561	-0.471	-0.471	-0.205	-0.81	-0.144	0.612	0.247	0.247	0.153	0	0.456	0	0.02	0.02
27079280	-0.109	-0.73	0	0.616	-0.472	-0.472	-0.217	-0.796	-0.264	0.672	0.253	0.253	0.158	0	0.336	0	0.02	0.02
27079305	-0.109	-0.711	0	0.693	-0.472	-0.472	-0.221	-0.775	-0.36	0.756	0.255	0.255	0.158	0	0.216	0	0.02	0.02
27079332	-0.109	-0.696	0	0.743	-0.472	-0.472	-0.232	-0.759	-0.408	0.811	0.26	0.26	0.156	0	0.096	0	0.02	0.02
27079355	-0.109	-0.673	0	0.816	-0.473	-0.473	-0.251	-0.734	-0.456	0.89	0.269	0.269	0.154	0	0.024	0	0.021	0.021
27079379	-0.109	-0.655	0	0.866	-0.473	-0.473	-0.264	-0.715	-0.48	0.944	0.276	0.276	0.156	0	-0.024	0	0.021	0.021
27079402	-0.109	-0.635	0	0.916	-0.474	-0.474	-0.277	-0.693	-0.504	0.999	0.282	0.282	0.162	0	0.048	0	0.021	0.021
27079426	-0.109	-0.607	0	0.982	-0.475	-0.475	-0.281	-0.662	-0.48	1.071	0.284	0.284	0.165	0	0.096	0	0.022	0.022
27079451	-0.109	-0.587	0	1.025	-0.476	-0.476	-0.289	-0.64	-0.432	1.118	0.287	0.287	0.171	0	0.168	0	0.022	0.022
27079474	-0.109	-0.566	0	1.066	-0.477	-0.477	-0.29	-0.617	-0.312	1.162	0.288	0.288	0.176	0	0.192	0	0.022	0.022
27079498	-0.109	-0.532	0	1.126	-0.477	-0.477	-0.292	-0.58	-0.12	1.228	0.288	0.288	0.177	0	0.192	0	0.022	0.022
27079519	-0.109	-0.507	0	1.167	-0.478	-0.478	-0.284	-0.553	-0.024	1.273	0.285	0.285	0.181	0	0.096	0	0.022	0.022
27079546	-0.109	-0.482	0	1.204	-0.478	-0.478	-0.281	-0.526	0.072	1.313	0.283	0.283	0.179	0	0.024	0	0.022	0.022
27079569	-0.109	-0.456	0	1.239	-0.477	-0.477	-0.28	-0.498	0.12	1.351	0.283	0.283	0.179	0	0.024	0	0.022	0.022
27079593	-0.109	-0.417	0	1.287	-0.477	-0.477	-0.275	-0.455	0.096	1.404	0.283	0.283	0.179	0	0	0	0.022	0.022
27079617	-0.109	-0.39	0	1.317	-0.477	-0.477	-0.277	-0.425	0.072	1.436	0.281	0.281	0.177	0	0	0	0.022	0.022
27079640	-0.109	-0.362	0	1.345	-0.477	-0.477	-0.278	-0.395	0.024	1.467	0.281	0.281	0.177	0	0	0	0.022	0.022
27079666	-0.109	-0.321	0	1.381	-0.477	-0.477	-0.278	-0.35	0	1.507	0.282	0.282	0.177	0	0	0	0.022	0.022
27079697	-0.109	-0.278	0	1.414	-0.477	-0.477	-0.277	-0.303	0	1.543	0.281	0.281	0.174	0	-0.024	0	0.022	0.022
27079725	-0.109	-0.235	0	1.442	-0.476	-0.476	-0.277	-0.256	0	1.573	0.281	0.281	0.173	0	-0.024	0	0.022	0.022
27079749	-0.109	-0.206	0	1.457	-0.476	-0.476	-0.272	-0.224	0.072	1.59	0.279	0.279	0.171	0	-0.024	0	0.022	0.022
27079772	-0.109	-0.176	0	1.471	-0.475	-0.475	-0.267	-0.193	0.096	1.604	0.277	0.277	0.168	0	-0.072	0	0.022	0.022
27079800	-0.109	-0.132	0	1.487	-0.475	-0.475	-0.264	-0.144	0.12	1.622	0.276	0.276	0.167	0	-0.096	0	0.021	0.021
27079831	-0.109	-0.084	0	1.5	-0.475	-0.475	-0.263	-0.092	0.096	1.636	0.275	0.275	0.165	0	-0.048	0	0.021	0.021
27079868	-0.109	-0.024	0	1.507	-0.475	-0.475	-0.261	-0.026	0.072	1.644	0.274	0.274	0.167	0	0	0	0.021	0.021
27079892	-0.109	0.008	0	1.508	-0.475	-0.475	-0.255	0.008	0.072	1.645	0.271	0.271	0.167	0	0	0	0.021	0.021
27079915	-0.109	0.038	0	1.506	-0.475	-0.475	-0.247	0.041	0.144	1.643	0.269	0.269	0.168	0	0.024	0	0.021	0.021
27079939	-0.109	0.083	0	1.5	-0.475	-0.475	-0.244	0.09	0.192	1.636	0.267	0.267	0.17	0	0.024	0	0.021	0.021
27079964	-0.109	0.113	0	1.493	-0.474	-0.474	-0.243	0.123	0.168	1.629	0.265	0.265	0.167	0	0	0	0.021	0.021
27079987	-0.109	0.142	0	1.484	-0.473	-0.473	-0.243	0.155	0.12	1.619	0.265	0.265	0.156	0	-0.096	0	0.021	0.021
27080014	-0.109	0.188	0	1.466	-0.471	-0.471	-0.241	0.205	0.072	1.599	0.265	0.265	0.145	0	-0.24	0	0.02	0.02
27080037	-0.109	0.217	0	1.451	-0.47	-0.47	-0.241	0.237	0.024	1.583	0.265	0.265	0.136	0	-0.336	0	0.02	0.02
27080062	-0.109	0.262	0	1.425	-0.469	-0.469	-0.24	0.286	0.024	1.554	0.264	0.264	0.131	0	-0.312	0	0.02	0.02
27080086	-0.109	0.29	0	1.405	-0.469	-0.469	-0.24	0.317	0.024	1.533	0.264	0.264	0.135	0	-0.168	0	0.02	0.02
27080111	-0.109	0.332	0	1.372	-0.47	-0.47	-0.238	0.362	0.024	1.497	0.263	0.263	0.136	0	-0.072	0	0.02	0.02
27080134	-0.109	0.361	0	1.346	-0.472	-0.472	-0.24	0.393	0	1.468	0.264	0.264	0.148	0	0.168	0	0.02	0.02
27080158	-0.109	0.388	0	1.318	-0.473	-0.473	-0.241	0.424	0	1.438	0.265	0.265	0.153	0	0.24	0	0.02	0.02
27080184	-0.109	0.427	0	1.275	-0.472	-0.472	-0.231	0.466	0.048	1.391	0.262	0.262	0.15	0	0.168	0	0.02	0.02
27080217	-0.109	0.465	0	1.227	-0.471	-0.471	-0.231	0.507	0.048	1.339	0.26	0.26	0.145	0	0.024	0	0.02	0.02
27080240	-0.11	0.49	0	1.192	-0.47	-0.47	-0.22	0.535	0.264	1.3	0.259	0.259	0.145	0	0.024	0	0.02	0.02
27080265	-0.109	0.528	0	1.134	-0.471	-0.471	-0.22	0.575	0.216	1.237	0.254	0.254	0.144	0	-0.096	0	0.02	0.02
27080287	-0.109	0.55	0	1.095	-0.471	-0.471	-0.214	0.6	0.12	1.195	0.251	0.251	0.147	0	0	0	0.02	0.02
27080313	-0.109	0.571	0	1.056	-0.471	-0.471	-0.209	0.623	0.144	1.151	0.249	0.249	0.151	0	0.096	0	0.02	0.02
27080336	-0.109	0.602	0	0.993	-0.472	-0.472	-0.211	0.657	0.096	1.083	0.25	0.25	0.153	0	0.144	0	0.02	0.02
27080362	-0.109	0.622	0	0.949	-0.472	-0.472	-0.212	0.678	0	1.036	0.249	0.249	0.158	0	0.168	0	0.02	0.02
27080386	-0.109	0.649	0	0.882	-0.472	-0.472	-0.212	0.708	0	0.962	0.25	0.25	0.158	0	0.12	0	0.02	0.02
27080410	-0.109	0.666	0	0.835	-0.472	-0.472	-0.211	0.727	0	0.911	0.249	0.249	0.159	0	0.048	0	0.02	0.02
27080436	-0.109	0.69	0	0.763	-0.472	-0.472	-0.211	0.753	0	0.832	0.249	0.249	0.158	0	0	0	0.02	0.02
27080458	-0.109	0.705	0	0.713	-0.472	-0.472	-0.208	0.769	0.024	0.778	0.248	0.248	0.159	0	0	0	0.02	0.02
27080483	-0.109	0.719	0	0.663	-0.472	-0.472	-0.203	0.784	0.072	0.723	0.248	0.248	0.159	0	0	0	0.02	0.02
27080508	-0.107	0.738	0	0.582	-0.473	-0.473	-0.203	0.805	0.072	0.635	0.246	0.246	0.159	0	0	0	0.02	0.02
27080533	-0.109	0.749	0	0.529	-0.472	-0.472	-0.195	0.817	0.12	0.578	0.243	0.243	0.158	0	0	0	0.02	0.02
27080556	-0.109	0.76	0	0.473	-0.472	-0.472	-0.194	0.829	0.144	0.516	0.242	0.242	0.158	0	0	0	0.02	0.02
27080582	-0.109	0.773	0	0.389	-0.472	-0.472	-0.194	0.843	0.12	0.424	0.241	0.241	0.158	0	0	0	0.02	0.02
27080605	-0.109	0.78	0	0.334	-0.472	-0.472	-0.197	0.851	0.048	0.364	0.243	0.243	0.158	0	0	0	0.02	0.02
27080630	-0.109	0.789	0	0.247	-0.472	-0.472	-0.2	0.861	0	0.27	0.244	0.244	0.158	0	0	0	0.02	0.02
27080654	-0.109	0.794	0	0.188	-0.472	-0.472	-0.203	0.866	-0.072	0.205	0.246	0.246	0.158	0	0	0	0.02	0.02
27080680	-0.109	0.798	0	0.103	-0.472	-0.472	-0.208	0.871	-0.12	0.113	0.248	0.248	0.156	0	0	0	0.02	0.02
27080704	-0.109	0.8	0	0.044	-0.472	-0.472	-0.214	0.872	-0.168	0.048	0.251	0.251	0.156	0	0	0	0.02	0.02
27080735	-0.109	0.8	0	-0.042	-0.472	-0.472	-0.208	0.872	-0.048	-0.045	0.248	0.248	0.156	0	0	0	0.02	0.02
27080761	-0.109	0.798	0	-0.101	-0.471	-0.471	-0.203	0.871	0.072	-0.111	0.248	0.248	0.135	0	-0.192	0	0.02	0.02
27080785	-0.109	0.794	0	-0.186	-0.467	-0.467	-0.2	0.866	0.144	-0.203	0.245	0.245	0.121	0	-0.36	0	0.019	0.019
27080808	-0.109	0.789	0	-0.245	-0.466	-0.466	-0.195	0.861	0.168	-0.268	0.243	0.243	0.113	0	-0.48	0	0.018	0.018
27080834	-0.109	0.78	0	-0.332	-0.465	-0.465	-0.189	0.851	0.192	-0.362	0.24	0.24	0.112	0	-0.456	0	0.018	0.018
27080856	-0.109	0.773	0	-0.39	-0.465	-0.465	-0.182	0.843	0.192	-0.425	0.236	0.236	0.112	0	-0.24	0	0.018	0.018
27080882	-0.109	0.764	0	-0.447	-0.465	-0.465	-0.182	0.833	0.192	-0.488	0.236	0.236	0.112	0	-0.24	0	0.018	0.018
27080907	-0.109	0.749	0	-0.528	-0.465	-0.465	-0.182	0.817	0.192	-0.576	0.236	0.236	0.112	0	-0.24	0	0.018	0.018
27080937	-0.109	0.732	0	-0.607	-0.465	-0.465	-0.174	0.799	0.144	-0.662	0.232	0.232	0.112	0	-0.24	0	0.018	0.018
27080975	-0.109	0.713	0	-0.684	-0.469	-0.469	-0.174	0.778	0.024	-0.746	0.231	0.231	0.141	0	0.288	0	0.019	0.019
27080998	-0.109	0.691	0	-0.759	-0.469	-0.469	-0.165	0.754	0.072	-0.828	0.229	0.229	0.139	0	0.192	0	0.019	0.019
27081020	-0.109	0.675	0	-0.81	-0.468	-0.468	-0.16	0.736	0.144	-0.883	0.224	0.224	0.139	0	0.12	0	0.018	0.018
27081045	-0.109	0.658	0	-0.857	-0.468	-0.468	-0.155	0.718	0.216	-0.935	0.222	0.222	0.139	0	0	0	0.018	0.018
27081068	-0.109	0.632	0	-0.926	-0.468	-0.468	-0.155	0.689	0.216	-1.01	0.222	0.222	0.139	0	0	0	0.018	0.018
27081090	-0.109	0.612	0	-0.972	-0.468	-0.468	-0.155	0.667	0.216	-1.06	0.222	0.222	0.139	0	0	0	0.018	0.018
27081112	-0.109	0.592	0	-1.015	-0.468	-0.468	-0.155	0.645	0.216	-1.107	0.222	0.222	0.139	0	0	0	0.018	0.018
27081134	-0.109	0.57	0	-1.058	-0.468	-0.468	-0.155	0.622	0.216	-1.154	0.222	0.222	0.139	0	0	0	0.018	0.018
27081158	-0.109	0.547	0	-1.1	-0.468	-0.468	-0.145	0.597	0	-1.2	0.222	0.222	0.139	0	0	0	0.018	0.018
27081184	-0.109	0.512	0	-1.158	-0.453	-0.453	-0.145	0.559	0	-1.263	0.219	0.219	0.03	0	-1.007	0	0.016	0.016
27081213	-0.109	0.477	0	-1.211	-0.447	-0.447	-0.143	0.52	0	-1.321	0.219	0.219	-0.008	0	-1.271	0	0.015	0.015
27081240	-0.109	0.443	0	-1.255	-0.447	-0.447	-0.143	0.484	0	-1.369	0.219	0.219	-0.008	0	-1.271	0	0.015	0.015
27081265	-0.109	0.415	0	-1.289	-0.447	-0.447	-0.142	0.453	0.048	-1.406	0.218	0.218	-0.008	0	-1.271	0	0.015	0.015
27081289	-0.109	0.387	0	-1.32	-0.44	-0.44	-0.142	0.422	0.048	-1.44	0.217	0.217	-0.057	0	-0.959	0	0.014	0.014
27081315	-0.109	0.347	0	-1.359	-0.44	-0.44	-0.137	0.378	0.024	-1.483	0.214	0.214	-0.059	0	-0.576	0	0.014	0.014
27081339	-0.109	0.319	0	-1.383	-0.44	-0.44	-0.137	0.348	0.024	-1.508	0.214	0.214	-0.06	0	-0.192	0	0.014	0.014
27081367	-0.109	0.277	0	-1.415	-0.441	-0.441	-0.142	0.302	0	-1.543	0.216	0.216	-0.054	0	0	0	0.014	0.014
27081390	-0.109	0.249	0	-1.433	-0.441	-0.441	-0.148	0.271	-0.096	-1.563	0.219	0.219	-0.04	0	0.192	0	0.014	0.014
27081414	-0.109	0.204	0	-1.458	-0.444	-0.444	-0.151	0.222	-0.144	-1.591	0.221	0.221	-0.033	0	0.216	0	0.015	0.015
27081436	-0.109	0.173	0	-1.472	-0.444	-0.444	-0.145	0.189	-0.144	-1.606	0.218	0.218	-0.031	0	0.312	0	0.015	0.015
27081461	-0.109	0.143	0	-1.484	-0.444	-0.444	-0.132	0.157	0.072	-1.618	0.217	0.217	-0.031	0	0.216	0	0.015	0.015
27081486	-0.109	0.099	0	-1.496	-0.443	-0.443	-0.117	0.108	0.264	-1.632	0.204	0.204	-0.034	0	0.048	0	0.015	0.015
27081508	-0.109	0.069	0	-1.502	-0.443	-0.443	-0.112	0.075	0.384	-1.639	0.201	0.201	-0.034	0	0	0	0.015	0.015
27081535	-0.109	0.024	0	-1.507	-0.442	-0.442	-0.088	0.026	0.576	-1.644	0.188	0.188	-0.033	0	-0.024	0	0.015	0.015
27081558	-0.109	-0.007	0	-1.508	-0.442	-0.442	-0.085	-0.007	0.504	-1.645	0.187	0.187	-0.03	0	0	0	0.015	0.015
27081585	-0.109	-0.053	0	-1.505	-0.444	-0.444	-0.085	-0.058	0.36	-1.641	0.187	0.187	-0.017	0	0.144	0	0.015	0.015
27081607	-0.109	-0.083	0	-1.5	-0.446	-0.446	-0.091	-0.091	0.048	-1.636	0.19	0.19	-0.008	0	0.288	0	0.015	0.015
27081633	-0.109	-0.113	0	-1.493	-0.446	-0.446	-0.1	-0.124	-0.12	-1.628	0.19	0.19	-0.005	0	0.264	0	0.015	0.015
27081659	-0.109	-0.159	0	-1.478	-0.447	-0.447	-0.103	-0.174	-0.192	-1.612	0.197	0.197	0	0	0.192	0	0.015	0.015
27081684	-0.109	-0.189	0	-1.465	-0.448	-0.448	-0.114	-0.206	-0.288	-1.599	0.202	0.202	0.003	0	0.144	0	0.015	0.015
27081707	-0.109	-0.234	0	-1.442	-0.449	-0.449	-0.123	-0.255	-0.336	-1.573	0.207	0.207	0.006	0	0.144	0	0.016	0.016
27081739	-0.109	-0.277	0	-1.415	-0.449	-0.449	-0.129	-0.302	-0.384	-1.543	0.21	0.21	0.018	0	0.144	0	0.016	0.016
27081763	-0.109	-0.306	0	-1.393	-0.452	-0.452	-0.157	-0.334	-0.504	-1.52	0.224	0.224	0.024	0	0.24	0	0.016	0.016
27081787	-0.109	-0.334	0	-1.37	-0.452	-0.452	-0.165	-0.364	-0.528	-1.495	0.228	0.228	0.039	0	0.336	0	0.016	0.016
27081815	-0.109	-0.376	0	-1.331	-0.457	-0.457	-0.194	-0.41	-0.552	-1.452	0.24	0.24	0.055	0	0.48	0	0.017	0.017
27081839	-0.109	-0.403	0	-1.302	-0.458	-0.458	-0.194	-0.44	-0.552	-1.421	0.243	0.243	0.062	0	0.576	0	0.017	0.017
27081866	-0.109	-0.442	0	-1.257	-0.461	-0.461	-0.197	-0.482	-0.336	-1.371	0.244	0.244	0.079	0	0.624	0	0.018	0.018
27081890	-0.109	-0.469	0	-1.222	-0.462	-0.462	-0.198	-0.512	-0.192	-1.333	0.245	0.245	0.087	0	0.528	0	0.018	0.018
27081915	-0.109	-0.505	0	-1.17	-0.462	-0.462	-0.197	-0.551	-0.024	-1.276	0.244	0.244	0.085	0	0.288	0	0.018	0.018
27081940	-0.109	-0.528	0	-1.133	-0.462	-0.462	-0.194	-0.576	0	-1.236	0.244	0.244	0.081	0	0	0	0.018	0.018
27081965	-0.109	-0.562	0	-1.073	-0.461	-0.461	-0.191	-0.613	0.048	-1.17	0.241	0.241	0.078	0	-0.096	0	0.017	0.017
27082001	-0.109	-0.593	0	-1.011	-0.46	-0.46	-0.189	-0.647	0.096	-1.103	0.24	0.24	0.081	0	-0.048	0	0.017	0.017
27082045	-0.109	-0.642	0	-0.899	-0.461	-0.461	-0.192	-0.7	0.072	-0.981	0.242	0.242	0.079	0	0	0	0.018	0.018
27082069	-0.109	-0.66	0	-0.853	-0.461	-0.461	-0.195	-0.72	-0.072	-0.931	0.242	0.242	0.078	0	0	0	0.018	0.018
27082092	-0.109	-0.676	0	-0.806	-0.461	-0.461	-0.195	-0.738	-0.072	-0.879	0.243	0.243	0.078	0	-0.024	0	0.018	0.018
27082115	-0.109	-0.699	0	-0.732	-0.461	-0.461	-0.195	-0.763	-0.072	-0.799	0.243	0.243	0.078	0	-0.024	0	0.018	0.018
27082137	-0.109	-0.713	0	-0.682	-0.461	-0.461	-0.195	-0.778	-0.072	-0.744	0.243	0.243	0.078	0	-0.024	0	0.018	0.018
27082160	-0.11	-0.727	0	-0.631	-0.46	-0.46	-0.195	-0.793	-0.072	-0.688	0.243	0.243	0.078	0	-0.024	0	0.018	0.018
27082183	-0.109	-0.739	0	-0.576	-0.465	-0.465	-0.214	-0.806	-0.24	-0.629	0.252	0.252	0.11	0	0.312	0	0.019	0.019
27082207	-0.109	-0.756	0	-0.494	-0.467	-0.467	-0.232	-0.825	-0.36	-0.539	0.261	0.261	0.116	0	0.384	0	0.019	0.019
27082237	-0.109	-0.77	0	-0.41	-0.469	-0.469	-0.232	-0.84	-0.36	-0.447	0.261	0.261	0.13	0	0.504	0	0.02	0.02
27082262	-0.109	-0.778	0	-0.355	-0.471	-0.471	-0.238	-0.848	-0.192	-0.387	0.264	0.264	0.141	0	0.48	0	0.02	0.02
27082285	-0.109	-0.784	0	-0.299	-0.471	-0.471	-0.237	-0.855	-0.144	-0.326	0.263	0.263	0.139	0	0.24	0	0.02	0.02
27082307	-0.109	-0.792	0	-0.215	-0.47	-0.47	-0.234	-0.864	-0.024	-0.235	0.261	0.261	0.135	0	0	0	0.02	0.02
27082332	-0.109	-0.796	0	-0.156	-0.469	-0.469	-0.231	-0.868	0.024	-0.17	0.26	0.26	0.128	0	-0.072	0	0.019	0.019
27082353	-0.109	-0.798	0	-0.097	-0.468	-0.468	-0.228	-0.871	0.072	-0.105	0.258	0.258	0.125	0	-0.168	0	0.019	0.019
27082377	-0.11	-0.8	0	-0.04	-0.468	-0.468	-0.226	-0.872	0.12	-0.043	0.258	0.258	0.119	0	-0.216	0	0.019	0.019
27082400	-0.109	-0.8	0	0.048	-0.468	-0.468	-0.226	-0.872	0.072	0.053	0.258	0.258	0.124	0	-0.096	0	0.019	0.019
27082424	-0.109	-0.798	0	0.105	-0.468	-0.468	-0.22	-0.871	0.048	0.115	0.258	0.258	0.118	0	-0.024	0	0.019	0.019
27082451	-0.109	-0.794	0	0.19	-0.467	-0.467	-0.208	-0.866	0.192	0.207	0.252	0.252	0.116	0	-0.024	0	0.019	0.019
27082474	-0.109	-0.789	0	0.246	-0.466	-0.466	-0.208	-0.861	0.192	0.269	0.249	0.249	0.112	0	-0.072	0	0.019	0.019
27082498	-0.109	-0.783	0	0.305	-0.465	-0.465	-0.201	-0.855	0.312	0.333	0.246	0.246	0.11	0	-0.12	0	0.018	0.018
27082521	-0.109	-0.776	0	0.363	-0.465	-0.465	-0.205	-0.847	0.144	0.396	0.247	0.247	0.108	0	-0.072	0	0.018	0.018
27082547	-0.109	-0.764	0	0.448	-0.465	-0.465	-0.201	-0.833	0.024	0.489	0.246	0.246	0.107	0	-0.024	0	0.018	0.018
27082570	-0.11	-0.754	0	0.502	-0.464	-0.464	-0.2	-0.823	0	0.547	0.245	0.245	0.104	0	-0.048	0	0.018	0.018
27082596	-0.109	-0.738	0	0.584	-0.463	-0.463	-0.194	-0.805	0.072	0.637	0.242	0.242	0.104	0	-0.072	0	0.018	0.018
27082619	-0.109	-0.725	0	0.636	-0.464	-0.464	-0.191	-0.791	0.168	0.694	0.24	0.24	0.102	0	-0.096	0	0.018	0.018
27082643	-0.109	-0.711	0	0.69	-0.464	-0.464	-0.191	-0.776	0.096	0.752	0.241	0.241	0.098	0	-0.072	0	0.018	0.018
27082669	-0.109	-0.688	0	0.769	-0.463	-0.463	-0.189	-0.751	0	0.839	0.24	0.24	0.096	0	-0.072	0	0.018	0.018
27082691	-0.109	-0.672	0	0.818	-0.463	-0.463	-0.189	-0.733	0	0.892	0.24	0.24	0.095	0	-0.072	0	0.018	0.018
27082717	-0.109	-0.647	0	0.888	-0.463	-0.463	-0.189	-0.705	0	0.969	0.24	0.24	0.095	0	-0.048	0	0.018	0.018
27082747	-0.109	-0.619	0	0.955	-0.463	-0.463	-0.192	-0.675	0	1.042	0.241	0.241	0.095	0	0	0	0.018	0.018
27082769	-0.109	-0.599	0	0.999	-0.463	-0.463	-0.192	-0.654	-0.048	1.089	0.241	0.241	0.095	0	0	0	0.018	0.018
27082794	-0.109	-0.579	0	1.041	-0.462	-0.462	-0.189	-0.632	0	1.135	0.241	0.241	0.09	0	-0.024	0	0.018	0.018
27082818	-0.109	-0.546	0	1.102	-0.462	-0.462	-0.183	-0.595	0.072	1.203	0.237	0.237	0.089	0	-0.072	0	0.018	0.018
27082842	-0.109	-0.523	0	1.14	-0.462	-0.462	-0.186	-0.571	0.072	1.244	0.238	0.238	0.09	0	-0.072	0	0.018	0.018
27082866	-0.109	-0.5	0	1.177	-0.462	-0.462	-0.186	-0.546	0.048	1.284	0.238	0.238	0.09	0	-0.024	0	0.018	0.018
27082887	-0.109	-0.474	0	1.215	-0.463	-0.463	-0.182	-0.517	0.024	1.325	0.237	0.237	0.093	0	0	0	0.018	0.018
27082911	-0.109	-0.435	0	1.265	-0.463	-0.463	-0.177	-0.475	0.072	1.38	0.234	0.234	0.101	0	0.096	0	0.018	0.018
27082937	-0.109	-0.41	0	1.295	-0.463	-0.463	-0.177	-0.447	0.096	1.413	0.234	0.234	0.102	0	0.144	0	0.018	0.018
27082959	-0.109	-0.382	0	1.325	-0.464	-0.464	-0.177	-0.417	0.096	1.445	0.234	0.234	0.104	0	0.144	0	0.018	0.018
27082983	-0.109	-0.342	0	1.363	-0.464	-0.464	-0.175	-0.373	0.048	1.487	0.233	0.233	0.102	0	0.096	0	0.018	0.018
27083007	-0.109	-0.313	0	1.388	-0.464	-0.464	-0.171	-0.342	0.048	1.514	0.233	0.233	0.104	0	0.048	0	0.018	0.018
27083033	-0.109	-0.284	0	1.41	-0.464	-0.464	-0.165	-0.309	0.096	1.538	0.23	0.23	0.102	0	0	0	0.018	0.018
27083057	-0.109	-0.241	0	1.438	-0.463	-0.463	-0.163	-0.263	0.168	1.569	0.227	0.227	0.102	0	0	0	0.018	0.018
27083091	-0.109	-0.197	0	1.461	-0.463	-0.463	-0.149	-0.215	0.24	1.594	0.221	0.221	0.099	0	-0.024	0	0.018	0.018
27083125	-0.109	-0.139	0	1.485	-0.462	-0.462	-0.148	-0.151	0.192	1.62	0.219	0.219	0.098	0	-0.048	0	0.017	0.017
27083149	-0.109	-0.109	0	1.494	-0.462	-0.462	-0.146	-0.119	0.12	1.63	0.218	0.218	0.096	0	-0.048	0	0.017	0.017
27083172	-0.109	-0.077	0	1.501	-0.462	-0.462	-0.146	-0.084	0.048	1.637	0.218	0.218	0.095	0	-0.048	0	0.017	0.017
27083197	-0.107	-0.029	0	1.507	-0.463	-0.463	-0.142	-0.032	0.024	1.644	0.216	0.216	0.095	0	-0.024	0	0.017	0.017
27083227	-0.109	0.016	0	1.508	-0.462	-0.462	-0.139	0.018	0.072	1.645	0.214	0.214	0.095	0	-0.024	0	0.017	0.017
27083251	-0.109	0.046	0	1.505	-0.462	-0.462	-0.135	0.05	0.12	1.642	0.213	0.213	0.096	0	0	0	0.017	0.017
27083276	-0.109	0.076	0	1.501	-0.462	-0.462	-0.135	0.083	0.072	1.637	0.213	0.213	0.096	0	0.024	0	0.017	0.017
27083299	-0.109	0.123	0	1.49	-0.462	-0.462	-0.134	0.134	0.024	1.625	0.213	0.213	0.096	0	0	0	0.017	0.017
27083322	-0.109	0.152	0	1.48	-0.461	-0.461	-0.134	0.166	0.024	1.615	0.212	0.212	0.092	0	0	0	0.017	0.017
27083347	-0.109	0.182	0	1.468	-0.46	-0.46	-0.131	0.198	0.048	1.602	0.21	0.21	0.081	0	-0.144	0	0.017	0.017
27083372	-0.109	0.227	0	1.446	-0.458	-0.458	-0.123	0.248	0.12	1.577	0.207	0.207	0.069	0	-0.264	0	0.017	0.017
27083398	-0.109	0.256	0	1.429	-0.456	-0.456	-0.122	0.279	0.144	1.559	0.206	0.206	0.058	0	-0.408	0	0.016	0.016
27083422	-0.109	0.3	0	1.398	-0.455	-0.455	-0.12	0.327	0.12	1.525	0.205	0.205	0.053	0	-0.432	0	0.016	0.016
27083446	-0.109	0.329	0	1.375	-0.454	-0.454	-0.122	0.359	0.024	1.5	0.205	0.205	0.033	0	-0.384	0	0.016	0.016
27083468	-0.109	0.357	0	1.349	-0.453	-0.453	-0.122	0.39	0	1.472	0.206	0.206	0.019	0	-0.456	0	0.016	0.016
27083491	-0.109	0.385	0	1.321	-0.449	-0.449	-0.12	0.42	0	1.441	0.205	0.205	0.009	0	-0.504	0	0.016	0.016
27083518	-0.109	0.426	0	1.277	-0.445	-0.445	-0.106	0.464	0.12	1.393	0.198	0.198	-0.014	0	-0.647	0	0.015	0.015
27083540	-0.109	0.451	0	1.246	-0.445	-0.445	-0.094	0.492	0.288	1.359	0.199	0.199	-0.019	0	-0.719	0	0.015	0.015
27083566	-0.107	0.488	0	1.196	-0.442	-0.442	-0.088	0.532	0.336	1.304	0.189	0.189	-0.04	0	-0.6	0	0.015	0.015
27083587	-0.107	0.511	0	1.16	-0.132	-0.441	-0.082	0.558	0.384	1.265	0.501	0.185	-0.045	0	-0.528	0	0.046	0.015
27083613	-0.107	0.534	0	1.123	-0.121	-0.441	-0.082	0.582	0.384	1.225	0.513	0.185	-0.045	0	-0.528	0	0.046	0.015
27083636	-0.109	0.558	0	1.08	-0.109	-0.441	-0.082	0.609	0.384	1.178	0.526	0.185	-0.045	0	-0.528	0	0.047	0.015
27083659	-0.109	0.59	0	1.019	-0.094	-0.443	-0.076	0.643	0.144	1.112	0.538	0.182	-0.03	0	0.072	0	0.042	0.015
27083684	-0.104	0.61	0	0.976	-0.09	-0.447	-0.077	0.665	0	1.065	0.551	0.183	-0.017	0	0.216	0	0.034	0.015
27083707	-0.084	0.639	0.216	0.908	-0.098	-0.46	-0.076	0.697	0	0.99	0.567	0.182	-0.008	0	0.36	0	0.021	0.012
27083736	-0.059	0.657	0.504	0.862	-0.116	-0.474	-0.07	0.716	0.024	0.94	0.571	0.179	-0.007	0	0.312	0	0.01	0.008
27083764	-0.038	0.682	1.175	0.788	-0.126	-0.486	-0.063	0.744	0.168	0.859	0.584	0.178	-0.007	0	0.312	0	-0.001	0.006
27083786	0.036	0.699	1.391	0.734	-0.192	-0.523	-0.063	0.762	0.144	0.801	0.587	0.174	-0.014	0	0	0	-0.033	-0.005
27083813	0.114	0.72	1.799	0.658	-0.228	-0.546	-0.065	0.785	0.096	0.718	0.599	0.174	-0.03	0	-0.216	0	-0.053	-0.012
27083837	0.114	0.732	1.799	0.607	-0.249	-0.558	-0.065	0.799	0.024	0.662	0.605	0.173	-0.039	0	-0.24	0	-0.066	-0.016
27083859	0.189	0.745	2.062	0.549	-0.312	-0.59	-0.07	0.813	-0.024	0.599	0.608	0.172	-0.05	0	-0.408	0	-0.103	-0.026
27083887	0.237	0.761	2.038	0.466	-0.345	-0.607	-0.073	0.83	-0.072	0.508	0.621	0.173	-0.073	0	-0.552	0	-0.123	-0.033
27083911	0.263	0.77	1.871	0.409	-0.363	-0.617	-0.074	0.84	-0.12	0.446	0.623	0.173	-0.082	0	-0.552	0	-0.139	-0.037
27083936	0.284	0.781	1.535	0.326	-0.375	-0.624	-0.076	0.852	-0.096	0.356	0.631	0.174	-0.08	0	-0.336	0	-0.15	-0.04
27083958	0.295	0.787	1.247	0.27	-0.382	-0.628	-0.076	0.859	-0.072	0.295	0.632	0.173	-0.079	0	-0.144	0	-0.158	-0.042
27083983	0.293	0.792	0.36	0.214	-0.378	-0.628	-0.083	0.864	-0.072	0.234	0.643	0.178	-0.076	0	0	0	-0.163	-0.042
27084006	0.29	0.797	0.096	0.13	-0.374	-0.627	-0.093	0.869	-0.168	0.141	0.654	0.184	-0.065	0	0.12	0	-0.171	-0.042
27084032	0.29	0.799	-0.024	0.07	-0.374	-0.628	-0.105	0.872	-0.264	0.076	0.655	0.185	-0.057	0	0.24	0	-0.176	-0.042
27084056	0.289	0.8	-0.048	0.013	-0.374	-0.629	-0.105	0.873	-0.264	0.014	0.666	0.19	-0.051	0	0.264	0	-0.183	-0.042
27084081	0.289	0.799	-0.024	-0.075	-0.372	-0.627	-0.12	0.872	-0.336	-0.082	0.68	0.198	-0.05	0	0.288	0	-0.189	-0.041
27084103	0.289	0.797	0	-0.134	-0.372	-0.626	-0.151	0.869	-0.576	-0.147	0.695	0.206	-0.046	0	0.192	0	-0.196	-0.041
27084130	0.289	0.791	0	-0.222	-0.374	-0.626	-0.155	0.863	-0.6	-0.242	0.709	0.215	-0.042	0	0.144	0	-0.204	-0.041
27084165	0.289	0.783	0	-0.306	-0.38	-0.627	-0.16	0.855	-0.432	-0.334	0.709	0.218	-0.033	0	0.192	0	-0.208	-0.041
27084192	0.289	0.773	0	-0.389	-0.386	-0.628	-0.154	0.843	-0.072	-0.424	0.697	0.215	-0.033	0	0.192	0	-0.203	-0.041
27084220	0.289	0.76	0	-0.47	-0.393	-0.628	-0.148	0.829	0.072	-0.513	0.684	0.212	-0.03	0	0.096	0	-0.199	-0.041
27084251	0.289	0.744	0	-0.553	-0.401	-0.629	-0.146	0.812	0.144	-0.604	0.674	0.211	-0.028	0	0.048	0	-0.196	-0.041
27084274	0.289	0.731	0	-0.611	-0.408	-0.629	-0.146	0.798	0.096	-0.667	0.667	0.211	-0.023	0	0.072	0	-0.195	-0.041
27084300	0.289	0.719	0	-0.663	-0.414	-0.629	-0.152	0.784	0	-0.723	0.661	0.212	-0.02	0	0.096	0	-0.193	-0.041
27084323	0.289	0.697	0	-0.741	-0.426	-0.63	-0.152	0.76	0	-0.808	0.654	0.214	-0.019	0	0.096	0	-0.191	-0.041
27084349	0.289	0.681	0	-0.792	-0.433	-0.629	-0.159	0.743	-0.168	-0.864	0.651	0.217	-0.019	0	0.072	0	-0.19	-0.041
27084371	0.289	0.664	0	-0.842	-0.441	-0.629	-0.162	0.724	-0.192	-0.919	0.646	0.218	-0.02	0	0.024	0	-0.186	-0.041
27084401	0.286	0.636	0	-0.914	-0.452	-0.628	-0.155	0.694	-0.048	-0.997	0.626	0.216	-0.023	0	-0.024	0	-0.175	-0.041
27084425	0.273	0.618	-0.12	-0.958	-0.455	-0.625	-0.149	0.674	0.072	-1.045	0.618	0.216	-0.025	0	-0.072	0	-0.167	-0.04
27084449	0.255	0.587	-0.312	-1.025	-0.451	-0.617	-0.148	0.64	0.144	-1.118	0.598	0.213	-0.023	0	-0.024	0	-0.148	-0.037
27084471	0.249	0.566	-0.48	-1.066	-0.456	-0.615	-0.148	0.617	0.144	-1.162	0.587	0.214	-0.023	0	0	0	-0.141	-0.036
27084495	0.226	0.543	-0.647	-1.107	-0.448	-0.606	-0.148	0.593	0.048	-1.208	0.578	0.215	-0.022	0	0.024	0	-0.127	-0.032
27084519	0.206	0.509	-0.767	-1.163	-0.447	-0.599	-0.148	0.555	0	-1.269	0.562	0.215	-0.02	0	0.024	0	-0.113	-0.029
27084543	0.195	0.486	-0.815	-1.198	-0.449	-0.594	-0.149	0.53	0	-1.307	0.55	0.216	-0.02	0	0.024	0	-0.104	-0.028
27084567	0.171	0.46	-0.815	-1.234	-0.44	-0.585	-0.149	0.502	0	-1.346	0.54	0.217	-0.014	0	0.048	0	-0.092	-0.024
27084590	0.154	0.421	-0.839	-1.282	-0.445	-0.578	-0.146	0.459	0	-1.399	0.517	0.217	-0.011	0	0.096	0	-0.082	-0.022
27084615	0.12	0.394	-0.863	-1.313	-0.427	-0.564	-0.142	0.43	0.048	-1.432	0.499	0.215	-0.01	0	0.12	0	-0.066	-0.017
27084637	0.1	0.367	-0.887	-1.34	-0.421	-0.554	-0.137	0.401	0.144	-1.461	0.481	0.213	-0.014	0	0.072	0	-0.052	-0.015
27084660	0.08	0.326	-0.887	-1.377	-0.421	-0.544	-0.116	0.356	0.336	-1.502	0.438	0.202	-0.023	0	-0.048	0	-0.033	-0.012
27084684	0.066	0.299	-0.887	-1.399	-0.421	-0.537	-0.109	0.326	0.408	-1.526	0.417	0.199	-0.031	0	-0.168	0	-0.022	-0.01
27084707	0.034	0.271	-0.935	-1.419	-0.408	-0.522	-0.097	0.295	0.48	-1.548	0.39	0.193	-0.053	0	-0.456	0	0	-0.007
27084732	0.013	0.226	-0.935	-1.446	-0.399	-0.505	-0.088	0.247	0.456	-1.578	0.355	0.188	-0.065	0	-0.528	0	0.018	-0.003
27084761	0.013	0.196	-0.935	-1.462	-0.413	-0.505	-0.088	0.213	0.456	-1.595	0.339	0.188	-0.069	0	-0.528	0	0.022	-0.003
27084784	-0.03	0.15	-0.743	-1.481	-0.413	-0.492	-0.079	0.164	0.192	-1.616	0.304	0.183	-0.073	0	-0.288	0	0.031	0
27084809	-0.044	0.12	-0.695	-1.491	-0.406	-0.481	-0.077	0.131	0.168	-1.626	0.286	0.183	-0.071	0	-0.192	0	0.036	0.003
27084833	-0.055	0.075	-0.671	-1.501	-0.404	-0.469	-0.08	0.082	0.024	-1.638	0.264	0.185	-0.062	0	0.048	0	0.037	0.007
27084856	-0.072	0.044	-0.671	-1.506	-0.403	-0.46	-0.085	0.048	-0.024	-1.642	0.251	0.187	-0.054	0	0.24	0	0.036	0.01
27084884	-0.087	-0.002	-0.647	-1.508	-0.41	-0.453	-0.089	-0.002	-0.096	-1.645	0.231	0.189	-0.046	0	0.264	0	0.035	0.012
27084906	-0.102	-0.032	-0.647	-1.507	-0.409	-0.444	-0.096	-0.035	-0.144	-1.644	0.22	0.192	-0.046	0	0.264	0	0.037	0.014
27084932	-0.119	-0.063	-0.695	-1.503	-0.406	-0.434	-0.102	-0.069	-0.168	-1.64	0.208	0.195	-0.046	0	0.168	0	0.039	0.017
27084954	-0.142	-0.093	-0.791	-1.498	-0.396	-0.421	-0.102	-0.102	-0.192	-1.634	0.191	0.194	-0.046	0	0	0	0.04	0.02
27084981	-0.165	-0.138	-0.887	-1.485	-0.393	-0.407	-0.099	-0.151	-0.096	-1.62	0.162	0.191	-0.048	0	0	0	0.041	0.023
27085004	-0.208	-0.168	-0.983	-1.474	-0.381	-0.392	-0.091	-0.183	0.072	-1.608	0.145	0.191	-0.046	0	0	0	0.041	0.027
27085030	-0.231	-0.213	-1.007	-1.454	-0.383	-0.381	-0.079	-0.232	0.216	-1.586	0.1	0.18	-0.046	0	0	0	0.036	0.029
27085055	-0.25	-0.242	-0.983	-1.437	-0.372	-0.367	-0.077	-0.264	0.24	-1.568	0.08	0.177	-0.043	0	0	0	0.032	0.032
27085077	-0.265	-0.286	-0.959	-1.408	-0.356	-0.346	-0.08	-0.312	0.216	-1.536	0.06	0.178	-0.043	0	0.024	0	0.028	0.037
27085102	-0.286	-0.315	-0.935	-1.386	-0.346	-0.332	-0.085	-0.344	0	-1.512	0.049	0.179	-0.043	0	0.024	0	0.025	0.04
27085123	-0.306	-0.343	-0.887	-1.362	-0.337	-0.319	-0.094	-0.374	-0.144	-1.486	0.034	0.178	-0.04	0	0.024	0	0.021	0.043
27085148	-0.317	-0.373	-0.767	-1.334	-0.34	-0.312	-0.106	-0.406	-0.288	-1.456	0.028	0.182	-0.04	0	0.024	0	0.017	0.044
27085172	-0.331	-0.412	-0.695	-1.293	-0.345	-0.304	-0.117	-0.449	-0.36	-1.41	0.03	0.193	-0.039	0	0.048	0	0.016	0.046
27085196	-0.351	-0.438	-0.671	-1.262	-0.335	-0.291	-0.122	-0.477	-0.408	-1.377	0.016	0.192	-0.039	0	0.024	0	0.011	0.049
27085233	-0.362	-0.487	-0.647	-1.197	-0.347	-0.285	-0.128	-0.531	-0.36	-1.305	0	0.196	-0.042	0	-0.024	0	0.007	0.05
27085271	-0.388	-0.533	-0.6	-1.124	-0.342	-0.269	-0.143	-0.582	-0.216	-1.226	-0.009	0.202	-0.03	0	0.072	0	0.001	0.053
27085300	-0.402	-0.555	-0.504	-1.086	-0.338	-0.261	-0.143	-0.606	-0.216	-1.184	-0.018	0.201	-0.03	0	0.072	0	-0.01	0.055
27085324	-0.417	-0.587	-0.456	-1.025	-0.338	-0.253	-0.174	-0.64	-0.48	-1.118	-0.02	0.206	-0.023	0	0.192	0	-0.015	0.058
27085349	-0.423	-0.609	-0.48	-0.978	-0.344	-0.251	-0.186	-0.664	-0.504	-1.067	-0.004	0.219	-0.023	0	0.192	0	-0.01	0.058
27085372	-0.441	-0.629	-0.504	-0.932	-0.339	-0.242	-0.189	-0.686	-0.528	-1.016	-0.013	0.219	-0.03	0	0	0	-0.012	0.06
27085396	-0.455	-0.657	-0.528	-0.861	-0.329	-0.228	-0.188	-0.716	-0.288	-0.939	-0.03	0.216	-0.037	0	-0.12	0	-0.017	0.062
27085420	-0.474	-0.674	-0.624	-0.811	-0.337	-0.228	-0.178	-0.736	0	-0.885	-0.039	0.216	-0.04	0	-0.192	0	-0.018	0.062
27085443	-0.491	-0.69	-0.671	-0.763	-0.303	-0.203	-0.178	-0.753	0	-0.832	-0.056	0.208	-0.043	0	-0.216	0	-0.03	0.066
27085469	-0.504	-0.713	-0.719	-0.685	-0.297	-0.193	-0.177	-0.777	0.144	-0.748	-0.07	0.205	-0.051	0	-0.216	0	-0.035	0.068
27085491	-0.526	-0.726	-0.743	-0.632	-0.278	-0.177	-0.175	-0.792	0.12	-0.689	-0.079	0.202	-0.054	0	-0.168	0	-0.042	0.07
27085516	-0.549	-0.739	-0.743	-0.58	-0.265	-0.166	-0.172	-0.806	0.048	-0.632	-0.087	0.199	-0.053	0	-0.12	0	-0.049	0.072
27085538	-0.558	-0.755	-0.647	-0.497	-0.253	-0.154	-0.169	-0.824	0.096	-0.543	-0.096	0.196	-0.053	0	-0.024	0	-0.058	0.074
27085564	-0.564	-0.765	-0.528	-0.443	-0.249	-0.149	-0.159	-0.834	0.168	-0.484	-0.109	0.191	-0.053	0	0	0	-0.065	0.075
27085587	-0.583	-0.773	-0.456	-0.389	-0.252	-0.148	-0.151	-0.843	0.288	-0.424	-0.119	0.187	-0.053	0	0	0	-0.07	0.075
27085611	-0.593	-0.784	-0.48	-0.303	-0.221	-0.126	-0.14	-0.855	0.36	-0.331	-0.132	0.179	-0.053	0	0	0	-0.084	0.079
27085636	-0.599	-0.789	-0.504	-0.247	-0.223	-0.125	-0.132	-0.861	0.384	-0.27	-0.141	0.176	-0.053	0	0	0	-0.089	0.079
27085658	-0.607	-0.794	-0.432	-0.191	-0.217	-0.12	-0.117	-0.866	0.36	-0.208	-0.149	0.171	-0.05	0	0	0	-0.096	0.079
27085684	-0.61	-0.798	-0.336	-0.103	-0.205	-0.111	-0.112	-0.871	0.288	-0.113	-0.159	0.166	-0.05	0	0.024	0	-0.104	0.081
27085706	-0.624	-0.8	-0.336	-0.044	-0.189	-0.101	-0.108	-0.872	0.264	-0.048	-0.159	0.164	-0.051	0	0.024	0	-0.108	0.082
27085732	-0.63	-0.8	-0.384	0.042	-0.179	-0.094	-0.093	-0.872	0.312	0.045	-0.177	0.155	-0.056	0	-0.024	0	-0.115	0.083
27085756	-0.636	-0.798	-0.36	0.101	-0.167	-0.086	-0.068	-0.871	0.456	0.111	-0.197	0.144	-0.069	0	-0.192	0	-0.125	0.084
27085788	-0.641	-0.794	-0.264	0.186	-0.154	-0.078	-0.031	-0.866	0.791	0.203	-0.228	0.127	-0.069	0	-0.192	0	-0.135	0.085
27085811	-0.644	-0.789	-0.192	0.248	-0.144	-0.071	-0.007	-0.861	0.935	0.271	-0.25	0.117	-0.082	0	-0.312	0	-0.138	0.085
27085836	-0.644	-0.78	-0.096	0.332	-0.136	-0.068	0.018	-0.851	1.007	0.362	-0.269	0.106	-0.089	0	-0.24	0	-0.141	0.085
27085858	-0.644	-0.773	-0.096	0.39	-0.131	-0.067	0.036	-0.843	1.007	0.425	-0.281	0.098	-0.089	0	-0.144	0	-0.145	0.085
27085883	-0.644	-0.764	0	0.444	-0.125	-0.065	0.058	-0.834	0.935	0.485	-0.292	0.09	-0.091	0	-0.096	0	-0.147	0.086
27085905	-0.641	-0.75	0.024	0.525	-0.121	-0.067	0.07	-0.818	0.791	0.573	-0.3	0.083	-0.091	0	-0.048	0	-0.147	0.086
27085929	-0.638	-0.739	0.072	0.578	-0.119	-0.069	0.082	-0.806	0.552	0.63	-0.296	0.083	-0.093	0	-0.024	0	-0.141	0.085
27085951	-0.636	-0.727	0.072	0.63	-0.115	-0.069	0.082	-0.793	0.552	0.687	-0.302	0.078	-0.094	0	-0.048	0	-0.14	0.085
27085974	-0.636	-0.714	0.072	0.681	-0.107	-0.068	0.104	-0.779	0.504	0.743	-0.314	0.069	-0.094	0	-0.024	0	-0.142	0.086
27085999	-0.632	-0.691	0.072	0.759	-0.102	-0.072	0.105	-0.754	0.432	0.828	-0.307	0.068	-0.094	0	-0.024	0	-0.133	0.085
27086026	-0.622	-0.675	0.192	0.81	-0.103	-0.078	0.108	-0.736	0.312	0.883	-0.303	0.067	-0.093	0	0	0	-0.127	0.084
27086050	-0.61	-0.648	0.288	0.885	-0.106	-0.087	0.11	-0.707	0.12	0.965	-0.295	0.067	-0.096	0	0	0	-0.113	0.083
27086073	-0.593	-0.629	0.384	0.932	-0.117	-0.1	0.11	-0.686	0.048	1.017	-0.289	0.068	-0.097	0	-0.024	0	-0.102	0.081
27086097	-0.587	-0.609	0.456	0.979	-0.114	-0.103	0.11	-0.664	0.024	1.068	-0.283	0.068	-0.103	0	-0.096	0	-0.092	0.08
27086121	-0.566	-0.589	0.624	1.021	-0.13	-0.119	0.11	-0.642	0	1.114	-0.277	0.069	-0.106	0	-0.144	0	-0.079	0.078
27086144	-0.535	-0.555	0.743	1.086	-0.151	-0.141	0.108	-0.605	0	1.185	-0.263	0.071	-0.106	0	-0.072	0	-0.063	0.074
27086167	-0.535	-0.533	0.743	1.125	-0.14	-0.141	0.105	-0.581	-0.024	1.227	-0.251	0.072	-0.108	0	-0.024	0	-0.054	0.074
27086190	-0.501	-0.508	0.863	1.166	-0.154	-0.157	0.093	-0.554	-0.12	1.271	-0.229	0.079	-0.108	0	-0.024	0	-0.04	0.071
27086214	-0.466	-0.484	0.911	1.201	-0.158	-0.166	0.088	-0.528	-0.24	1.31	-0.215	0.082	-0.108	0	-0.024	0	-0.03	0.069
27086238	-0.455	-0.446	0.935	1.252	-0.195	-0.2	0.084	-0.486	-0.216	1.366	-0.197	0.084	-0.108	0	0	0	-0.013	0.063
27086260	-0.432	-0.421	0.959	1.283	-0.21	-0.216	0.084	-0.459	-0.144	1.399	-0.183	0.087	-0.111	0	0	0	-0.003	0.061
27086286	-0.42	-0.381	0.959	1.326	-0.205	-0.224	0.084	-0.416	-0.072	1.446	-0.164	0.087	-0.111	0	0	0	0.01	0.059
27086320	-0.385	-0.341	0.959	1.364	-0.226	-0.248	0.084	-0.372	-0.072	1.488	-0.145	0.089	-0.119	0	-0.144	0	0.026	0.055
27086364	-0.339	-0.284	0.911	1.41	-0.249	-0.277	0.087	-0.31	0.024	1.538	-0.122	0.088	-0.137	0	-0.288	0	0.05	0.049
27086390	-0.297	-0.241	1.007	1.438	-0.276	-0.304	0.082	-0.263	-0.024	1.568	-0.094	0.092	-0.142	0	-0.168	0	0.062	0.043
27086415	-0.297	-0.213	1.007	1.454	-0.261	-0.304	0.081	-0.232	-0.096	1.586	-0.079	0.092	-0.146	0	-0.144	0	0.071	0.043
27086439	-0.237	-0.169	1.103	1.474	-0.309	-0.343	0.067	-0.184	-0.24	1.608	-0.039	0.101	-0.151	0	-0.168	0	0.081	0.035
27086463	-0.23	-0.139	1.127	1.485	-0.302	-0.348	0.067	-0.152	-0.24	1.62	-0.023	0.101	-0.152	0	-0.168	0	0.086	0.033
27086489	-0.199	-0.094	1.127	1.497	-0.314	-0.366	0.067	-0.103	-0.168	1.633	0.002	0.102	-0.163	0	-0.192	0	0.096	0.029
27086512	-0.17	-0.064	1.103	1.503	-0.331	-0.383	0.069	-0.07	-0.048	1.64	0.019	0.101	-0.168	0	-0.216	0	0.1	0.026
27086538	-0.15	-0.019	0.983	1.508	-0.329	-0.394	0.065	-0.021	0	1.644	0.047	0.103	-0.18	0	-0.264	0	0.109	0.023
27086561	-0.135	0.011	0.887	1.508	-0.331	-0.403	0.065	0.012	0	1.645	0.065	0.104	-0.18	0	-0.264	0	0.111	0.021
27086585	-0.121	0.041	0.839	1.506	-0.329	-0.41	0.065	0.045	0	1.643	0.082	0.104	-0.203	0	-0.456	0	0.119	0.019
27086608	-0.095	0.088	0.695	1.499	-0.331	-0.422	0.065	0.096	0	1.635	0.108	0.104	-0.217	0	-0.504	0	0.13	0.015
27086633	-0.086	0.119	0.671	1.491	-0.325	-0.427	0.064	0.13	0	1.627	0.128	0.104	-0.22	0	-0.504	0	0.133	0.014
27086656	-0.075	0.15	0.6	1.481	-0.309	-0.427	0.064	0.164	0	1.616	0.145	0.104	-0.221	0	-0.408	0	0.136	0.014
27086681	-0.067	0.196	0.552	1.462	-0.305	-0.437	0.064	0.214	0	1.595	0.171	0.104	-0.227	0	-0.192	0	0.138	0.011
27086705	-0.059	0.225	0.504	1.447	-0.299	-0.442	0.064	0.246	0	1.578	0.188	0.104	-0.226	0	-0.096	0	0.137	0.01
27086731	-0.055	0.255	0.312	1.429	-0.29	-0.445	0.064	0.279	0	1.559	0.205	0.104	-0.223	0	0	0	0.136	0.01
27086753	-0.055	0.299	0.168	1.399	-0.269	-0.446	0.062	0.326	0	1.526	0.231	0.105	-0.215	0	0.096	0	0.135	0.01
27086777	-0.055	0.328	0.048	1.375	-0.255	-0.447	0.055	0.358	-0.072	1.5	0.247	0.105	-0.208	0	0.192	0	0.133	0.009
27086806	-0.055	0.369	0.024	1.338	-0.236	-0.448	0.055	0.403	-0.072	1.459	0.278	0.11	-0.198	0	0.288	0	0.129	0.009
27086834	-0.055	0.395	0	1.311	-0.223	-0.448	0.033	0.431	-0.144	1.43	0.315	0.122	-0.18	0	0.36	0	0.126	0.009
27086858	-0.055	0.437	0	1.263	-0.205	-0.451	0.023	0.476	-0.408	1.378	0.35	0.128	-0.169	0	0.384	0	0.116	0.008
27086882	-0.055	0.463	0	1.23	-0.195	-0.453	0.018	0.505	-0.432	1.342	0.37	0.131	-0.162	0	0.408	0	0.107	0.008
27086906	-0.052	0.488	0	1.194	-0.187	-0.457	0.018	0.533	-0.264	1.303	0.386	0.132	-0.151	0	0.456	0	0.101	0.008
27086933	-0.041	0.523	0.096	1.14	-0.177	-0.461	0.019	0.571	-0.072	1.244	0.403	0.131	-0.146	0	0.384	0	0.098	0.007
27086955	-0.041	0.547	0.096	1.101	-0.17	-0.464	0.023	0.597	0	1.201	0.413	0.129	-0.151	0	0.192	0	0.098	0.006
27086978	-0.009	0.569	0.456	1.061	-0.173	-0.471	0.026	0.62	0.072	1.157	0.422	0.127	-0.157	0	-0.048	0	0.095	0.004
27087000	0.007	0.599	0.576	0.999	-0.19	-0.486	0.029	0.654	0.096	1.089	0.438	0.125	-0.172	0	-0.24	0	0.092	0
27087024	0.036	0.619	0.839	0.955	-0.208	-0.499	0.027	0.675	0.072	1.042	0.451	0.125	-0.188	0	-0.48	0	0.087	-0.004
27087048	0.072	0.639	1.151	0.908	-0.196	-0.498	0.027	0.697	0.072	0.991	0.464	0.126	-0.198	0	-0.647	0	0.091	-0.004
27087073	0.114	0.665	1.295	0.839	-0.259	-0.534	0.029	0.725	0.024	0.915	0.482	0.123	-0.218	0	-0.695	0	0.062	-0.014
27087099	0.138	0.681	1.415	0.791	-0.274	-0.545	0.024	0.743	0	0.863	0.492	0.122	-0.224	0	-0.624	0	0.052	-0.018
27087122	0.184	0.704	1.583	0.717	-0.308	-0.567	0.019	0.768	-0.072	0.782	0.514	0.125	-0.22	0	-0.144	0	0.021	-0.024
27087147	0.223	0.718	1.727	0.667	-0.337	-0.584	0.01	0.783	-0.168	0.727	0.529	0.128	-0.211	0	0.024	0	-0.006	-0.03
27087171	0.264	0.736	1.799	0.589	-0.368	-0.604	-0.004	0.803	-0.312	0.643	0.549	0.133	-0.203	0	0.216	0	-0.045	-0.036
27087195	0.298	0.748	1.823	0.537	-0.392	-0.617	-0.013	0.816	-0.432	0.585	0.562	0.137	-0.201	0	0.24	0	-0.069	-0.042
27087218	0.356	0.758	1.631	0.48	-0.418	-0.63	-0.022	0.827	-0.504	0.524	0.574	0.14	-0.201	0	0.216	0	-0.096	-0.047
27087243	0.356	0.772	1.631	0.396	-0.429	-0.637	-0.027	0.842	-0.456	0.432	0.584	0.142	-0.204	0	0.024	0	-0.111	-0.05
27087268	0.387	0.779	1.127	0.341	-0.45	-0.646	-0.028	0.85	-0.264	0.372	0.587	0.142	-0.204	0	0	0	-0.13	-0.054
27087292	0.387	0.786	0.647	0.283	-0.446	-0.646	-0.031	0.857	-0.072	0.308	0.591	0.142	-0.2	0	0	0	-0.131	-0.053
27087324	0.387	0.793	0.312	0.193	-0.443	-0.647	-0.031	0.866	-0.072	0.21	0.597	0.145	-0.194	0	0.024	0	-0.139	-0.054
27087350	0.385	0.798	0	0.108	-0.442	-0.647	-0.05	0.87	-0.264	0.118	0.615	0.154	-0.181	0	0.264	0	-0.154	-0.054
27087371	0.385	0.8	0	0.048	-0.438	-0.645	-0.071	0.872	-0.408	0.053	0.636	0.165	-0.18	0	0.264	0	-0.163	-0.054
27087400	0.385	0.8	0	-0.04	-0.435	-0.642	-0.103	0.872	-0.719	-0.043	0.667	0.181	-0.181	0	0.168	0	-0.175	-0.055
27087437	0.387	0.796	0	-0.153	-0.436	-0.641	-0.126	0.868	-0.839	-0.167	0.687	0.192	-0.181	0	0.048	0	-0.185	-0.056
27087471	0.385	0.79	0	-0.238	-0.439	-0.641	-0.139	0.862	-0.647	-0.259	0.694	0.198	-0.171	0	0.12	0	-0.192	-0.056
27087496	0.385	0.785	0	-0.294	-0.441	-0.641	-0.149	0.856	-0.504	-0.32	0.701	0.203	-0.169	0	0.144	0	-0.195	-0.056
27087520	0.385	0.774	0	-0.38	-0.445	-0.639	-0.166	0.845	-0.384	-0.414	0.712	0.211	-0.169	0	0.144	0	-0.199	-0.057
27087543	0.385	0.766	0	-0.434	-0.448	-0.638	-0.174	0.836	-0.408	-0.474	0.715	0.215	-0.171	0	0.024	0	-0.199	-0.057
27087570	0.385	0.752	0	-0.515	-0.454	-0.637	-0.191	0.82	-0.456	-0.562	0.723	0.223	-0.169	0	0	0	-0.201	-0.057
27087592	0.385	0.741	0	-0.568	-0.458	-0.636	-0.205	0.808	-0.48	-0.62	0.73	0.229	-0.169	0	0	0	-0.203	-0.057
27087617	0.385	0.729	0	-0.623	-0.464	-0.636	-0.212	0.795	-0.504	-0.68	0.73	0.233	-0.165	0	0.024	0	-0.204	-0.057
27087640	0.385	0.715	0	-0.677	-0.47	-0.635	-0.22	0.78	-0.528	-0.738	0.73	0.237	-0.163	0	0.072	0	-0.203	-0.058
27087665	0.387	0.693	0	-0.755	-0.482	-0.635	-0.228	0.756	-0.384	-0.823	0.726	0.24	-0.163	0	0.072	0	-0.2	-0.058
27087688	0.385	0.677	0	-0.803	-0.488	-0.634	-0.228	0.739	-0.24	-0.876	0.719	0.24	-0.169	0	0	0	-0.191	-0.058
27087714	0.385	0.652	0	-0.874	-0.5	-0.633	-0.228	0.711	-0.072	-0.953	0.707	0.24	-0.174	0	-0.096	0	-0.181	-0.058
27087737	0.385	0.634	0	-0.92	-0.509	-0.633	-0.228	0.692	0	-1.003	0.699	0.24	-0.175	0	-0.168	0	-0.175	-0.058
27087760	0.385	0.615	0	-0.964	-0.519	-0.633	-0.229	0.671	0	-1.052	0.69	0.24	-0.175	0	-0.12	0	-0.17	-0.058
27087786	0.385	0.583	0	-1.032	-0.534	-0.633	-0.235	0.636	-0.072	-1.126	0.679	0.243	-0.171	0	-0.024	0	-0.163	-0.058
27087809	0.387	0.562	0	-1.073	-0.545	-0.633	-0.258	0.613	-0.288	-1.17	0.674	0.246	-0.168	0	0.072	0	-0.16	-0.058
27087837	0.385	0.529	0	-1.131	-0.558	-0.63	-0.267	0.577	-0.432	-1.234	0.681	0.258	-0.166	0	0.12	0	-0.157	-0.059
27087863	0.385	0.506	0	-1.168	-0.57	-0.63	-0.29	0.552	-0.576	-1.274	0.669	0.258	-0.158	0	0.096	0	-0.15	-0.059
27087886	0.385	0.468	0	-1.223	-0.587	-0.628	-0.304	0.51	-0.647	-1.334	0.68	0.275	-0.148	0	0.192	0	-0.152	-0.059
27087910	0.385	0.443	0	-1.256	-0.599	-0.628	-0.317	0.483	-0.695	-1.37	0.677	0.28	-0.139	0	0.264	0	-0.15	-0.059
27087934	0.385	0.418	0	-1.286	-0.61	-0.626	-0.341	0.455	-0.719	-1.403	0.684	0.291	-0.126	0	0.456	0	-0.15	-0.059
27087959	0.385	0.377	0	-1.33	-0.631	-0.627	-0.359	0.411	-0.671	-1.451	0.673	0.298	-0.111	0	0.48	0	-0.144	-0.058
27087985	0.387	0.349	0	-1.357	-0.645	-0.627	-0.37	0.38	-0.576	-1.48	0.662	0.3	-0.105	0	0.48	0	-0.137	-0.058
27088009	0.385	0.306	0	-1.393	-0.667	-0.627	-0.379	0.334	-0.48	-1.52	0.655	0.308	-0.071	0	0.624	0	-0.131	-0.058
27088034	0.385	0.277	0	-1.415	-0.684	-0.629	-0.381	0.302	-0.408	-1.543	0.639	0.309	-0.066	0	0.624	0	-0.125	-0.057
27088057	0.384	0.247	0	-1.434	-0.698	-0.629	-0.381	0.269	-0.312	-1.565	0.623	0.309	-0.065	0	0.408	0	-0.116	-0.057
27088083	0.381	0.202	-0.024	-1.459	-0.718	-0.629	-0.381	0.22	-0.144	-1.592	0.601	0.309	-0.066	0	0.264	0	-0.098	-0.056
27088107	0.364	0.173	-0.216	-1.472	-0.728	-0.627	-0.389	0.188	-0.048	-1.606	0.59	0.311	-0.066	0	0	0	-0.086	-0.055
27088132	0.353	0.128	-0.36	-1.488	-0.733	-0.621	-0.395	0.14	-0.144	-1.624	0.58	0.318	-0.065	0	0	0	-0.066	-0.052
27088155	0.342	0.098	-0.408	-1.497	-0.74	-0.618	-0.395	0.107	-0.192	-1.632	0.566	0.319	-0.063	0	0	0	-0.054	-0.051
27088178	0.327	0.068	-0.528	-1.502	-0.744	-0.615	-0.396	0.074	-0.168	-1.639	0.554	0.322	-0.056	0	0.096	0	-0.044	-0.048
27088201	0.298	0.023	-0.671	-1.507	-0.745	-0.607	-0.41	0.025	-0.168	-1.644	0.545	0.331	-0.045	0	0.192	0	-0.028	-0.044
27088224	0.28	-0.007	-0.767	-1.508	-0.746	-0.602	-0.419	-0.008	-0.264	-1.645	0.531	0.332	-0.04	0	0.264	0	-0.017	-0.041
27088250	0.257	-0.037	-0.839	-1.506	-0.76	-0.602	-0.428	-0.041	-0.36	-1.643	0.523	0.336	-0.037	0	0.288	0	-0.008	-0.041
27088273	0.243	-0.084	-0.863	-1.5	-0.753	-0.59	-0.428	-0.091	-0.36	-1.636	0.511	0.343	-0.039	0	0.096	0	0.012	-0.036
27088298	0.22	-0.115	-0.935	-1.492	-0.75	-0.582	-0.433	-0.126	-0.264	-1.628	0.501	0.346	-0.04	0	0.024	0	0.025	-0.033
27088324	0.207	-0.16	-0.959	-1.478	-0.762	-0.578	-0.436	-0.174	-0.168	-1.612	0.481	0.348	-0.043	0	-0.024	0	0.041	-0.031
27088353	0.177	-0.204	-0.959	-1.458	-0.758	-0.568	-0.436	-0.222	-0.168	-1.591	0.459	0.35	-0.043	0	-0.024	0	0.056	-0.027
27088376	0.131	-0.233	-0.959	-1.443	-0.77	-0.566	-0.442	-0.254	-0.096	-1.574	0.449	0.352	-0.062	0	-0.216	0	0.072	-0.028
27088401	0.117	-0.262	-0.935	-1.425	-0.733	-0.544	-0.442	-0.285	-0.096	-1.555	0.437	0.356	-0.068	0	-0.288	0	0.083	-0.02
27088424	0.102	-0.304	-0.887	-1.395	-0.737	-0.534	-0.439	-0.331	-0.048	-1.522	0.413	0.354	-0.097	0	-0.552	0	0.105	-0.02
27088449	0.082	-0.332	-0.887	-1.372	-0.732	-0.526	-0.433	-0.362	0.048	-1.497	0.392	0.352	-0.108	0	-0.6	0	0.115	-0.018
27088473	0.04	-0.36	-0.911	-1.347	-0.736	-0.521	-0.43	-0.393	0.168	-1.469	0.376	0.353	-0.119	0	-0.576	0	0.122	-0.016
27088507	0.007	-0.414	-0.983	-1.29	-0.703	-0.492	-0.428	-0.452	0.144	-1.407	0.34	0.351	-0.129	0	-0.432	0	0.138	-0.009
27088540	-0.026	-0.452	-1.079	-1.244	-0.691	-0.477	-0.428	-0.493	0.072	-1.357	0.316	0.35	-0.132	0	-0.288	0	0.144	-0.004
27088566	-0.061	-0.489	-1.103	-1.194	-0.674	-0.461	-0.422	-0.533	0.072	-1.302	0.288	0.347	-0.137	0	-0.192	0	0.148	0.001
27088589	-0.089	-0.512	-1.151	-1.158	-0.659	-0.448	-0.422	-0.559	0.048	-1.263	0.272	0.346	-0.137	0	-0.144	0	0.148	0.005
27088612	-0.116	-0.535	-1.175	-1.121	-0.643	-0.434	-0.422	-0.584	0.048	-1.223	0.257	0.345	-0.14	0	-0.12	0	0.149	0.009
27088636	-0.132	-0.569	-1.175	-1.06	-0.645	-0.426	-0.409	-0.621	0.168	-1.157	0.225	0.339	-0.137	0	-0.048	0	0.147	0.011
27088661	-0.156	-0.591	-1.055	-1.017	-0.631	-0.414	-0.399	-0.644	0.288	-1.109	0.211	0.338	-0.135	0	0.024	0	0.145	0.014
27088684	-0.178	-0.611	-0.935	-0.974	-0.619	-0.403	-0.395	-0.666	0.288	-1.063	0.19	0.334	-0.137	0	0.024	0	0.141	0.017
27088712	-0.193	-0.64	-0.863	-0.905	-0.617	-0.394	-0.389	-0.698	0.24	-0.988	0.163	0.328	-0.135	0	0	0	0.139	0.02
27088737	-0.205	-0.658	-0.839	-0.857	-0.613	-0.386	-0.378	-0.718	0.24	-0.935	0.142	0.323	-0.135	0	0	0	0.135	0.022
27088760	-0.222	-0.684	-0.743	-0.783	-0.607	-0.377	-0.37	-0.746	0.336	-0.854	0.12	0.318	-0.137	0	0	0	0.131	0.024
27088786	-0.233	-0.699	-0.624	-0.734	-0.603	-0.37	-0.361	-0.762	0.384	-0.801	0.103	0.314	-0.14	0	-0.024	0	0.127	0.026
27088808	-0.247	-0.714	-0.576	-0.679	-0.595	-0.361	-0.355	-0.779	0.336	-0.74	0.087	0.31	-0.139	0	-0.048	0	0.124	0.027
27088842	-0.253	-0.734	-0.504	-0.599	-0.598	-0.358	-0.353	-0.801	0.24	-0.653	0.075	0.309	-0.139	0	-0.048	0	0.122	0.029
27088868	-0.259	-0.751	-0.264	-0.52	-0.6	-0.354	-0.35	-0.819	0.12	-0.567	0.064	0.308	-0.135	0	0.024	0	0.119	0.03
27088891	-0.259	-0.761	-0.072	-0.466	-0.607	-0.355	-0.341	-0.83	0.12	-0.508	0.059	0.308	-0.135	0	0.024	0	0.12	0.03
27088917	-0.257	-0.774	0	-0.384	-0.609	-0.352	-0.338	-0.844	0.216	-0.419	0.04	0.302	-0.142	0	-0.048	0	0.118	0.03
27088941	-0.257	-0.781	0	-0.323	-0.613	-0.351	-0.323	-0.852	0.312	-0.353	0.021	0.295	-0.146	0	-0.072	0	0.116	0.03
27088966	-0.259	-0.79	0	-0.24	-0.612	-0.347	-0.3	-0.862	0.528	-0.261	-0.007	0.285	-0.157	0	-0.264	0	0.112	0.03
27088990	-0.257	-0.794	0	-0.183	-0.614	-0.346	-0.284	-0.866	0.6	-0.2	-0.024	0.277	-0.162	0	-0.264	0	0.109	0.03
27089015	-0.257	-0.798	0	-0.098	-0.615	-0.344	-0.272	-0.871	0.552	-0.107	-0.039	0.272	-0.165	0	-0.216	0	0.106	0.03
27089039	-0.257	-0.8	0	-0.042	-0.615	-0.344	-0.264	-0.872	0.432	-0.045	-0.04	0.272	-0.169	0	-0.216	0	0.108	0.03
27089064	-0.257	-0.8	0	0.018	-0.614	-0.343	-0.264	-0.873	0.336	0.02	-0.049	0.268	-0.175	0	-0.216	0	0.107	0.029
27089087	-0.259	-0.799	0	0.078	-0.61	-0.34	-0.263	-0.872	0.192	0.085	-0.05	0.267	-0.186	0	-0.312	0	0.112	0.029
27089110	-0.257	-0.795	0	0.163	-0.608	-0.339	-0.263	-0.868	0.096	0.177	-0.051	0.267	-0.2	0	-0.384	0	0.117	0.028
27089134	-0.257	-0.792	0	0.219	-0.606	-0.338	-0.261	-0.863	0.024	0.239	-0.05	0.266	-0.206	0	-0.36	0	0.12	0.028
27089158	-0.259	-0.784	0	0.303	-0.6	-0.337	-0.258	-0.855	0.024	0.331	-0.048	0.266	-0.206	0	-0.264	0	0.119	0.028
27089183	-0.259	-0.777	0	0.358	-0.596	-0.337	-0.26	-0.848	0.048	0.391	-0.046	0.265	-0.208	0	-0.192	0	0.119	0.028
27089207	-0.257	-0.769	0	0.416	-0.594	-0.338	-0.261	-0.839	0.024	0.454	-0.041	0.265	-0.214	0	-0.096	0	0.122	0.028
27089233	-0.257	-0.755	0	0.5	-0.586	-0.337	-0.261	-0.823	0	0.546	-0.034	0.265	-0.215	0	-0.096	0	0.123	0.028
27089256	-0.259	-0.744	0	0.556	-0.578	-0.336	-0.261	-0.811	-0.024	0.607	-0.029	0.265	-0.22	0	-0.096	0	0.125	0.028
27089281	-0.257	-0.725	0	0.637	-0.569	-0.336	-0.261	-0.791	-0.024	0.695	-0.019	0.266	-0.227	0	-0.12	0	0.129	0.027
27089305	-0.257	-0.711	0	0.691	-0.562	-0.335	-0.261	-0.776	-0.024	0.753	-0.013	0.265	-0.229	0	-0.192	0	0.13	0.027
27089331	-0.257	-0.697	0	0.741	-0.555	-0.335	-0.261	-0.76	0	0.808	-0.004	0.266	-0.232	0	-0.216	0	0.131	0.027
27089357	-0.259	-0.674	0	0.814	-0.541	-0.334	-0.261	-0.735	0	0.887	0.006	0.265	-0.232	0	-0.144	0	0.131	0.027
27089390	-0.259	-0.648	0	0.884	-0.529	-0.334	-0.261	-0.707	0	0.964	0.02	0.265	-0.232	0	-0.048	0	0.131	0.027
27089418	-0.257	-0.62	0	0.954	-0.516	-0.335	-0.261	-0.676	0	1.041	0.035	0.265	-0.232	0	0	0	0.131	0.027
27089440	-0.259	-0.6	0	0.997	-0.505	-0.334	-0.261	-0.655	0	1.088	0.045	0.265	-0.229	0	0	0	0.13	0.027
27089465	-0.259	-0.567	0	1.064	-0.489	-0.335	-0.263	-0.619	0	1.16	0.065	0.266	-0.224	0	0.048	0	0.128	0.028
27089490	-0.257	-0.545	0	1.103	-0.48	-0.336	-0.269	-0.595	-0.072	1.203	0.081	0.267	-0.217	0	0.192	0	0.126	0.028
27089516	-0.259	-0.51	0	1.161	-0.463	-0.337	-0.274	-0.557	-0.12	1.267	0.107	0.271	-0.215	0	0.216	0	0.127	0.028
27089538	-0.257	-0.486	0	1.198	-0.453	-0.339	-0.277	-0.53	-0.144	1.307	0.123	0.273	-0.212	0	0.12	0	0.126	0.028
27089567	-0.257	-0.46	0	1.234	-0.441	-0.339	-0.286	-0.502	-0.216	1.346	0.146	0.277	-0.211	0	0.072	0	0.127	0.027
27089603	-0.257	-0.409	0	1.296	-0.417	-0.341	-0.295	-0.447	-0.264	1.413	0.182	0.281	-0.203	0	0.096	0	0.125	0.027
27089636	-0.257	-0.369	0	1.338	-0.399	-0.344	-0.306	-0.402	-0.264	1.46	0.216	0.287	-0.18	0	0.384	0	0.121	0.028
27089659	-0.257	-0.328	0	1.376	-0.381	-0.346	-0.31	-0.358	-0.264	1.5	0.244	0.289	-0.175	0	0.408	0	0.114	0.028
27089685	-0.257	-0.297	0	1.4	-0.366	-0.346	-0.312	-0.324	-0.24	1.527	0.262	0.29	-0.175	0	0.288	0	0.114	0.028
27089708	-0.257	-0.269	0	1.42	-0.352	-0.346	-0.309	-0.294	-0.12	1.549	0.274	0.288	-0.178	0	0.072	0	0.113	0.028
27089735	-0.257	-0.226	0	1.446	-0.33	-0.345	-0.306	-0.247	0.024	1.578	0.293	0.287	-0.183	0	-0.072	0	0.113	0.028
27089759	-0.259	-0.197	0	1.462	-0.313	-0.344	-0.306	-0.215	0.048	1.594	0.307	0.287	-0.183	0	-0.072	0	0.114	0.028
27089784	-0.259	-0.153	0	1.48	-0.291	-0.344	-0.309	-0.167	0	1.615	0.333	0.288	-0.183	0	-0.072	0	0.114	0.028
27089808	-0.257	-0.122	0	1.49	-0.278	-0.345	-0.309	-0.133	-0.024	1.626	0.351	0.288	-0.18	0	0	0	0.112	0.028
27089834	-0.257	-0.077	0	1.501	-0.255	-0.346	-0.309	-0.084	-0.024	1.637	0.374	0.288	-0.178	0	0.024	0	0.11	0.028
27089868	-0.257	-0.03	0	1.507	-0.232	-0.346	-0.31	-0.033	0	1.644	0.4	0.289	-0.18	0	0.024	0	0.11	0.028
27089895	-0.254	0.017	0	1.508	-0.212	-0.348	-0.31	0.018	0	1.645	0.426	0.289	-0.178	0	0	0	0.108	0.028
27089920	-0.256	0.047	0.024	1.505	-0.195	-0.346	-0.306	0.051	0	1.642	0.437	0.287	-0.18	0	0	0	0.109	0.028
27089944	-0.254	0.078	0.024	1.501	-0.179	-0.346	-0.298	0.085	0.072	1.637	0.453	0.287	-0.185	0	-0.024	0	0.109	0.028
27089969	-0.254	0.123	0.024	1.49	-0.157	-0.346	-0.295	0.134	0.168	1.625	0.467	0.282	-0.192	0	-0.096	0	0.11	0.028
27089990	-0.251	0.154	0	1.48	-0.14	-0.344	-0.29	0.168	0.216	1.614	0.477	0.28	-0.194	0	-0.144	0	0.114	0.028
27090017	-0.251	0.198	0	1.461	-0.12	-0.344	-0.281	0.216	0.24	1.594	0.492	0.276	-0.198	0	-0.192	0	0.117	0.027
27090039	-0.236	0.229	0.168	1.445	-0.121	-0.353	-0.281	0.25	0.24	1.576	0.512	0.277	-0.198	0	-0.192	0	0.113	0.025
27090064	-0.211	0.258	0.456	1.428	-0.132	-0.366	-0.272	0.281	0.264	1.557	0.523	0.274	-0.197	0	-0.048	0	0.108	0.022
27090087	-0.201	0.3	0.647	1.398	-0.123	-0.373	-0.27	0.327	0.144	1.525	0.546	0.273	-0.197	0	-0.048	0	0.104	0.021
27090109	-0.164	0.328	0.863	1.376	-0.147	-0.393	-0.27	0.358	0.12	1.5	0.568	0.274	-0.2	0	0	0	0.094	0.016
27090133	-0.128	0.355	1.127	1.351	-0.171	-0.412	-0.272	0.387	0	1.474	0.59	0.276	-0.203	0	-0.048	0	0.083	0.011
27090156	-0.098	0.382	1.271	1.325	-0.189	-0.429	-0.274	0.417	-0.024	1.445	0.609	0.276	-0.203	0	-0.072	0	0.072	0.006
27090181	-0.066	0.422	1.439	1.281	-0.202	-0.446	-0.274	0.461	-0.048	1.397	0.636	0.277	-0.203	0	-0.072	0	0.057	0.002
27090207	0.025	0.448	1.894	1.25	-0.189	-0.446	-0.284	0.488	-0.072	1.363	0.65	0.277	-0.203	0	0	0	0.054	0.002
27090233	0.053	0.486	1.99	1.198	-0.287	-0.503	-0.297	0.53	-0.168	1.307	0.702	0.284	-0.206	0	0	0	-0.001	-0.015
27090255	0.128	0.51	2.206	1.161	-0.346	-0.537	-0.312	0.557	-0.384	1.267	0.732	0.288	-0.204	0	0	0	-0.041	-0.027
27090279	0.168	0.534	2.326	1.122	-0.37	-0.553	-0.327	0.583	-0.6	1.224	0.744	0.285	-0.203	0	0	0	-0.063	-0.032
27090303	0.215	0.568	2.422	1.062	-0.395	-0.572	-0.338	0.62	-0.6	1.158	0.773	0.289	-0.203	0	0	0	-0.098	-0.04
27090327	0.29	0.589	2.47	1.02	-0.447	-0.596	-0.347	0.642	-0.48	1.113	0.785	0.287	-0.2	0	0.048	0	-0.141	-0.05
27090352	0.376	0.61	2.422	0.976	-0.436	-0.596	-0.347	0.665	-0.48	1.064	0.804	0.291	-0.192	0	0.096	0	-0.153	-0.049
27090378	0.407	0.641	2.23	0.902	-0.508	-0.625	-0.367	0.699	-0.456	0.984	0.815	0.289	-0.185	0	0.168	0	-0.224	-0.065
27090405	0.407	0.659	2.23	0.856	-0.499	-0.625	-0.373	0.718	-0.48	0.934	0.829	0.291	-0.172	0	0.264	0	-0.233	-0.065
27090430	0.473	0.684	1.367	0.782	-0.523	-0.634	-0.395	0.746	-0.432	0.853	0.845	0.297	-0.165	0	0.288	0	-0.281	-0.071
27090453	0.473	0.699	1.367	0.733	-0.521	-0.634	-0.404	0.763	-0.408	0.8	0.857	0.3	-0.158	0	0.336	0	-0.294	-0.073
27090476	0.477	0.713	0.911	0.683	-0.515	-0.633	-0.415	0.778	-0.432	0.745	0.872	0.306	-0.157	0	0.288	0	-0.307	-0.073
27090501	0.476	0.733	0.36	0.603	-0.502	-0.631	-0.422	0.8	-0.432	0.658	0.89	0.311	-0.158	0	0.168	0	-0.317	-0.073
27090523	0.474	0.745	0.096	0.551	-0.495	-0.63	-0.425	0.812	-0.288	0.601	0.897	0.312	-0.158	0	0.168	0	-0.321	-0.073
27090549	0.47	0.761	-0.048	0.468	-0.482	-0.627	-0.432	0.83	-0.192	0.51	0.915	0.316	-0.163	0	-0.048	0	-0.326	-0.072
27090572	0.468	0.769	-0.072	0.413	-0.476	-0.627	-0.439	0.839	-0.192	0.451	0.92	0.316	-0.163	0	-0.048	0	-0.33	-0.072
27090596	0.468	0.777	-0.072	0.356	-0.471	-0.625	-0.442	0.848	-0.216	0.388	0.932	0.32	-0.158	0	0	0	-0.336	-0.072
27090620	0.468	0.784	-0.048	0.297	-0.468	-0.626	-0.453	0.856	-0.264	0.324	0.935	0.32	-0.157	0	0.072	0	-0.341	-0.072
27090650	0.468	0.792	0	0.208	-0.461	-0.623	-0.462	0.864	-0.288	0.227	0.955	0.328	-0.155	0	0.072	0	-0.351	-0.072
27090681	0.468	0.797	0	0.12	-0.457	-0.621	-0.473	0.87	-0.312	0.131	0.965	0.332	-0.152	0	0.072	0	-0.357	-0.072
27090710	0.468	0.8	0	0.035	-0.456	-0.622	-0.479	0.872	-0.384	0.038	0.969	0.334	-0.14	0	0.168	0	-0.364	-0.072
27090736	0.468	0.8	0	-0.027	-0.454	-0.62	-0.496	0.873	-0.408	-0.03	0.98	0.34	-0.128	0	0.312	0	-0.371	-0.072
27090758	0.468	0.798	0	-0.118	-0.455	-0.62	-0.501	0.87	-0.264	-0.129	0.983	0.343	-0.128	0	0.312	0	-0.372	-0.072
27090783	0.468	0.795	0	-0.175	-0.456	-0.619	-0.507	0.867	-0.24	-0.191	0.986	0.345	-0.126	0	0.288	0	-0.373	-0.072
27090805	0.468	0.79	0	-0.234	-0.457	-0.618	-0.511	0.862	-0.192	-0.255	0.987	0.346	-0.123	0	0.12	0	-0.373	-0.072
27090830	0.468	0.782	0	-0.321	-0.461	-0.618	-0.514	0.853	-0.216	-0.35	0.985	0.347	-0.123	0	0.072	0	-0.369	-0.072
27090854	0.468	0.774	0	-0.379	-0.465	-0.618	-0.514	0.845	-0.216	-0.413	0.982	0.347	-0.123	0	0.072	0	-0.366	-0.072
27090884	0.468	0.761	0	-0.463	-0.471	-0.617	-0.521	0.83	-0.192	-0.505	0.979	0.35	-0.119	0	0.048	0	-0.363	-0.071
27090907	0.468	0.752	0	-0.517	-0.474	-0.616	-0.53	0.82	-0.216	-0.564	0.982	0.353	-0.117	0	0.072	0	-0.361	-0.071
27090932	0.468	0.735	0	-0.596	-0.482	-0.615	-0.534	0.802	-0.144	-0.65	0.977	0.355	-0.117	0	0.072	0	-0.354	-0.072
27090957	0.468	0.722	0	-0.648	-0.488	-0.615	-0.536	0.788	-0.096	-0.707	0.971	0.355	-0.116	0	0.048	0	-0.349	-0.071
27090981	0.468	0.709	0	-0.699	-0.495	-0.615	-0.545	0.773	-0.12	-0.762	0.965	0.355	-0.112	0	0.048	0	-0.344	-0.071
27091005	0.468	0.686	0	-0.776	-0.504	-0.612	-0.554	0.748	-0.24	-0.846	0.968	0.362	-0.109	0	0.072	0	-0.337	-0.071
27091029	0.468	0.669	0	-0.826	-0.512	-0.612	-0.556	0.73	-0.264	-0.901	0.961	0.362	-0.109	0	0.072	0	-0.329	-0.071
27091054	0.468	0.652	0	-0.873	-0.52	-0.612	-0.556	0.711	-0.192	-0.953	0.953	0.362	-0.117	0	-0.024	0	-0.321	-0.071
27091079	0.468	0.625	0	-0.941	-0.534	-0.612	-0.55	0.682	-0.072	-1.027	0.936	0.36	-0.123	0	-0.072	0	-0.305	-0.072
27091103	0.468	0.605	0	-0.987	-0.544	-0.612	-0.545	0.66	0.048	-1.077	0.924	0.358	-0.126	0	-0.192	0	-0.292	-0.072
27091125	0.468	0.582	0	-1.034	-0.556	-0.613	-0.542	0.635	0.168	-1.128	0.911	0.357	-0.125	0	-0.144	0	-0.281	-0.072
27091151	0.468	0.551	0	-1.094	-0.572	-0.613	-0.542	0.601	0.144	-1.193	0.894	0.357	-0.122	0	-0.048	0	-0.267	-0.072
27091172	0.468	0.528	0	-1.132	-0.584	-0.614	-0.542	0.576	0.072	-1.235	0.883	0.357	-0.117	0	0.096	0	-0.259	-0.072
27091192	0.468	0.505	0	-1.169	-0.597	-0.615	-0.544	0.551	0	-1.275	0.87	0.358	-0.105	0	0.192	0	-0.252	-0.071
27091212	0.468	0.482	0	-1.204	-0.608	-0.615	-0.545	0.525	-0.024	-1.314	0.859	0.359	-0.103	0	0.24	0	-0.241	-0.071
27091235	0.468	0.457	0	-1.238	-0.621	-0.615	-0.545	0.499	-0.048	-1.35	0.848	0.359	-0.105	0	0.168	0	-0.23	-0.071
27091255	0.468	0.431	0	-1.271	-0.634	-0.615	-0.544	0.47	-0.024	-1.386	0.834	0.358	-0.106	0	0.096	0	-0.216	-0.071
27091275	0.468	0.404	0	-1.302	-0.647	-0.615	-0.542	0.44	0.024	-1.42	0.82	0.357	-0.108	0	-0.024	0	-0.204	-0.071
27091296	0.468	0.376	0	-1.331	-0.661	-0.615	-0.542	0.41	0.024	-1.452	0.807	0.357	-0.108	0	-0.024	0	-0.19	-0.071
27091318	0.468	0.349	0	-1.357	-0.674	-0.614	-0.545	0.381	0.024	-1.48	0.796	0.358	-0.108	0	-0.024	0	-0.178	-0.071
27091337	0.468	0.32	0	-1.382	-0.688	-0.614	-0.55	0.35	-0.048	-1.507	0.782	0.358	-0.108	0	0	0	-0.164	-0.071
27091360	0.468	0.291	0	-1.404	-0.702	-0.614	-0.55	0.318	-0.048	-1.532	0.771	0.36	-0.108	0	0	0	-0.151	-0.071
27091388	0.467	0.249	0	-1.433	-0.721	-0.612	-0.559	0.271	-0.192	-1.563	0.758	0.364	-0.106	0	0	0	-0.131	-0.071
27091408	0.467	0.218	0	-1.451	-0.731	-0.607	-0.585	0.238	-0.384	-1.582	0.764	0.372	-0.106	0	0	0	-0.118	-0.071
27091429	0.467	0.188	0	-1.466	-0.746	-0.607	-0.585	0.205	-0.384	-1.599	0.749	0.372	-0.106	0	0	0	-0.103	-0.071
27091450	0.438	0.158	-0.312	-1.478	-0.764	-0.609	-0.585	0.173	-0.384	-1.612	0.73	0.373	-0.085	0	0.288	0	-0.095	-0.07
27091469	0.428	0.129	-0.456	-1.488	-0.761	-0.606	-0.591	0.14	-0.336	-1.624	0.726	0.38	-0.069	0	0.384	0	-0.082	-0.065
27091491	0.41	0.099	-0.528	-1.496	-0.773	-0.609	-0.58	0.108	0	-1.632	0.704	0.378	-0.062	0	0.408	0	-0.069	-0.063
27091512	0.387	0.069	-0.647	-1.502	-0.778	-0.608	-0.573	0.075	0.168	-1.639	0.688	0.379	-0.056	0	0.336	0	-0.053	-0.061
27091534	0.37	0.024	-0.743	-1.507	-0.778	-0.605	-0.556	0.026	0.408	-1.644	0.664	0.381	-0.053	0	0.312	0	-0.033	-0.056
27091555	0.353	-0.007	-0.863	-1.508	-0.782	-0.602	-0.556	-0.007	0.408	-1.645	0.647	0.38	-0.057	0	0.168	0	-0.017	-0.054
27091576	0.318	-0.037	-1.055	-1.506	-0.772	-0.595	-0.553	-0.04	0.24	-1.643	0.637	0.383	-0.063	0	0	0	0.001	-0.05
27091598	0.289	-0.067	-1.175	-1.503	-0.766	-0.588	-0.553	-0.073	0.24	-1.639	0.625	0.385	-0.066	0	-0.12	0	0.017	-0.046
27091618	0.267	-0.097	-1.295	-1.497	-0.779	-0.586	-0.551	-0.106	0.12	-1.633	0.609	0.385	-0.076	0	-0.192	0	0.032	-0.046
27091638	0.227	-0.127	-1.367	-1.489	-0.747	-0.57	-0.548	-0.138	0.072	-1.624	0.598	0.388	-0.088	0	-0.288	0	0.051	-0.038
27091659	0.186	-0.156	-1.511	-1.479	-0.76	-0.568	-0.548	-0.171	0.072	-1.613	0.583	0.388	-0.099	0	-0.432	0	0.066	-0.039
27091680	0.149	-0.186	-1.583	-1.467	-0.74	-0.554	-0.544	-0.203	0.072	-1.6	0.567	0.388	-0.126	0	-0.6	0	0.087	-0.035
27091702	0.115	-0.216	-1.727	-1.452	-0.721	-0.539	-0.537	-0.236	0.144	-1.584	0.547	0.386	-0.162	0	-0.911	0	0.111	-0.032
27091727	0.06	-0.26	-1.799	-1.426	-0.712	-0.524	-0.533	-0.283	0.216	-1.556	0.519	0.384	-0.194	0	-1.199	0	0.136	-0.03
27091758	-0.003	-0.302	-1.871	-1.396	-0.68	-0.499	-0.524	-0.329	0.264	-1.523	0.484	0.38	-0.243	0	-1.439	0	0.165	-0.025
27091787	-0.003	-0.343	-1.871	-1.362	-0.645	-0.474	-0.522	-0.375	0.168	-1.486	0.453	0.379	-0.243	0	-1.439	0	0.174	-0.016
27091809	-0.003	-0.37	-1.871	-1.337	-0.658	-0.474	-0.522	-0.404	0.168	-1.458	0.438	0.379	-0.243	0	-1.439	0	0.181	-0.016
27091829	-0.003	-0.397	-1.871	-1.309	-0.671	-0.474	-0.522	-0.433	0.168	-1.428	0.423	0.379	-0.243	0	-1.439	0	0.187	-0.016
27091851	-0.003	-0.424	-1.871	-1.279	-0.685	-0.474	-0.522	-0.462	0.168	-1.395	0.409	0.379	-0.243	0	-1.439	0	0.194	-0.016
27091872	-0.003	-0.449	-1.871	-1.248	-0.698	-0.474	-0.522	-0.49	0.168	-1.361	0.395	0.379	-0.243	0	-1.439	0	0.201	-0.016
27091895	-0.003	-0.474	-1.871	-1.215	-0.71	-0.474	-0.522	-0.517	0.168	-1.325	0.381	0.379	-0.324	0	-0.36	0	0.207	-0.016
27091917	-0.276	-0.511	-2.014	-1.161	-0.451	-0.333	-0.444	-0.557	0.863	-1.266	0.233	0.332	-0.332	0	-0.456	0	0.194	0.016
27091937	-0.351	-0.534	-2.086	-1.124	-0.38	-0.289	-0.422	-0.582	0.935	-1.226	0.181	0.314	-0.335	0	-0.432	0	0.182	0.026
27091956	-0.351	-0.545	-2.086	-1.104	-0.385	-0.288	-0.419	-0.594	0.887	-1.205	0.173	0.312	-0.335	0	-0.432	0	0.182	0.027
27091976	-0.421	-0.567	-2.014	-1.063	-0.343	-0.258	-0.409	-0.619	0.743	-1.159	0.141	0.303	-0.333	0	-0.24	0	0.171	0.034
27091999	-0.449	-0.599	-1.823	-0.999	-0.301	-0.226	-0.404	-0.654	0.504	-1.089	0.113	0.297	-0.329	0	-0.024	0	0.158	0.042
27092019	-0.449	-0.619	-1.823	-0.955	-0.309	-0.224	-0.399	-0.675	0.36	-1.042	0.1	0.296	-0.327	0	0.072	0	0.156	0.043
27092039	-0.477	-0.628	-1.439	-0.933	-0.283	-0.207	-0.393	-0.685	0.264	-1.018	0.092	0.294	-0.327	0	0.072	0	0.149	0.046
27092058	-0.495	-0.647	-1.151	-0.888	-0.27	-0.194	-0.393	-0.705	0.192	-0.969	0.075	0.29	-0.326	0	0.096	0	0.142	0.049
27092083	-0.498	-0.673	-0.839	-0.815	-0.279	-0.192	-0.393	-0.734	0.096	-0.889	0.063	0.291	-0.321	0	0.048	0	0.139	0.049
27092102	-0.5	-0.69	-0.528	-0.764	-0.286	-0.191	-0.393	-0.752	0.096	-0.834	0.057	0.291	-0.321	0	0.048	0	0.137	0.05
27092124	-0.5	-0.704	-0.216	-0.715	-0.294	-0.192	-0.393	-0.768	0.024	-0.78	0.052	0.292	-0.315	0	0.12	0	0.134	0.05
27092145	-0.498	-0.719	-0.024	-0.662	-0.302	-0.192	-0.389	-0.784	0.024	-0.722	0.043	0.29	-0.307	0	0.192	0	0.129	0.051
27092167	-0.498	-0.732	-0.024	-0.608	-0.31	-0.193	-0.382	-0.799	0.096	-0.663	0.034	0.288	-0.3	0	0.216	0	0.125	0.051
27092187	-0.498	-0.745	0	-0.55	-0.316	-0.193	-0.382	-0.813	0.096	-0.6	0.028	0.288	-0.3	0	0.216	0	0.124	0.051
27092209	-0.498	-0.756	0	-0.491	-0.325	-0.196	-0.381	-0.825	0.12	-0.536	0.028	0.289	-0.277	0	0.384	0	0.115	0.053
27092228	-0.498	-0.766	0	-0.437	-0.329	-0.196	-0.381	-0.835	0.048	-0.477	0.023	0.289	-0.277	0	0.384	0	0.115	0.053
27092250	-0.498	-0.774	0	-0.382	-0.336	-0.198	-0.381	-0.844	0.024	-0.417	0.025	0.289	-0.257	0	0.504	0	0.107	0.054
27092270	-0.498	-0.781	0	-0.324	-0.342	-0.2	-0.381	-0.852	0	-0.354	0.026	0.29	-0.24	0	0.6	0	0.101	0.055
27092289	-0.498	-0.787	0	-0.269	-0.345	-0.2	-0.379	-0.859	0	-0.293	0.022	0.289	-0.24	0	0.6	0	0.1	0.055
27092310	-0.498	-0.792	0	-0.207	-0.348	-0.2	-0.378	-0.864	0.024	-0.226	0.019	0.289	-0.235	0	0.312	0	0.098	0.056
27092333	-0.498	-0.796	0	-0.145	-0.349	-0.2	-0.378	-0.869	0.024	-0.158	0.016	0.289	-0.238	0	0.168	0	0.099	0.055
27092353	-0.498	-0.799	0	-0.088	-0.35	-0.2	-0.378	-0.871	0.024	-0.096	0.014	0.288	-0.243	0	0	0	0.1	0.055
27092382	-0.498	-0.8	0	-0.031	-0.35	-0.199	-0.378	-0.872	0	-0.034	0.013	0.288	-0.247	0	-0.168	0	0.1	0.055
27092403	-0.498	-0.799	0	0.057	-0.35	-0.199	-0.378	-0.872	0	0.062	0.012	0.288	-0.247	0	-0.168	0	0.102	0.055
27092423	-0.498	-0.799	0	0.085	-0.343	-0.193	-0.361	-0.871	0.168	0.093	-0.006	0.283	-0.28	0	-0.432	0	0.109	0.053
27092444	-0.498	-0.795	0	0.17	-0.339	-0.19	-0.358	-0.867	0.24	0.186	-0.014	0.279	-0.29	0	-0.48	0	0.11	0.053
27092467	-0.498	-0.791	0	0.227	-0.336	-0.19	-0.358	-0.863	0.216	0.247	-0.013	0.279	-0.295	0	-0.552	0	0.112	0.052
27092488	-0.498	-0.786	0	0.283	-0.331	-0.187	-0.356	-0.857	0.144	0.308	-0.018	0.278	-0.315	0	-0.504	0	0.119	0.051
27092507	-0.498	-0.78	0	0.338	-0.327	-0.187	-0.353	-0.85	0.072	0.369	-0.017	0.276	-0.329	0	-0.504	0	0.118	0.051
27092528	-0.498	-0.772	0	0.393	-0.321	-0.184	-0.35	-0.842	0.096	0.429	-0.02	0.275	-0.336	0	-0.528	0	0.123	0.051
27092550	-0.498	-0.764	0	0.448	-0.316	-0.183	-0.35	-0.833	0.096	0.489	-0.018	0.274	-0.336	0	-0.528	0	0.126	0.05
27092570	-0.498	-0.754	0	0.502	-0.311	-0.183	-0.35	-0.823	0.096	0.547	-0.014	0.274	-0.336	0	-0.528	0	0.127	0.05
27092589	-0.498	-0.744	0	0.555	-0.306	-0.183	-0.35	-0.811	0.096	0.606	-0.009	0.274	-0.336	0	-0.528	0	0.128	0.05
27092608	-0.498	-0.732	0	0.608	-0.3	-0.183	-0.35	-0.799	0.096	0.663	-0.003	0.274	-0.336	0	-0.528	0	0.128	0.05
27092626	-0.498	-0.719	0	0.662	-0.294	-0.183	-0.35	-0.784	0.096	0.722	0.003	0.274	-0.336	0	-0.528	0	0.129	0.05
27092650	-0.498	-0.704	0	0.715	-0.286	-0.183	-0.35	-0.768	0.096	0.78	0.01	0.274	-0.336	0	-0.528	0	0.13	0.05
27092671	-0.498	-0.69	0	0.764	-0.279	-0.183	-0.35	-0.752	0.096	0.834	0.017	0.274	-0.336	0	-0.528	0	0.132	0.05
27092691	-0.498	-0.674	0	0.813	-0.27	-0.182	-0.34	-0.735	0.024	0.887	0.016	0.27	-0.336	0	-0.528	0	0.13	0.051
27092712	-0.498	-0.657	0	0.86	-0.251	-0.172	-0.338	-0.717	0.024	0.938	0.002	0.267	-0.415	0	-0.528	0	0.159	0.046
27092735	-0.498	-0.63	0	0.929	-0.236	-0.169	-0.338	-0.688	0	1.013	0.008	0.265	-0.433	0	-0.552	0	0.167	0.044
27092766	-0.498	-0.601	0	0.994	-0.221	-0.169	-0.338	-0.656	0	1.085	0.022	0.265	-0.433	0	-0.552	0	0.169	0.044
27092787	-0.498	-0.58	0	1.038	-0.21	-0.169	-0.338	-0.633	0	1.133	0.032	0.265	-0.435	0	-0.168	0	0.171	0.044
27092813	-0.498	-0.559	0	1.079	-0.2	-0.169	-0.338	-0.61	0	1.177	0.042	0.265	-0.435	0	-0.168	0	0.173	0.044
27092851	-0.498	-0.514	0	1.155	-0.176	-0.168	-0.329	-0.561	0.096	1.26	0.055	0.261	-0.436	0	0	0	0.176	0.045
27092880	-0.498	-0.479	0	1.208	-0.158	-0.168	-0.329	-0.522	0.096	1.318	0.072	0.261	-0.436	0	0	0	0.179	0.045
27092905	-0.494	-0.453	0.024	1.243	-0.145	-0.168	-0.329	-0.494	0.024	1.356	0.084	0.261	-0.436	0	0	0	0.181	0.045
27092928	-0.483	-0.414	0.144	1.291	-0.143	-0.177	-0.327	-0.451	0	1.408	0.106	0.262	-0.436	0	0	0	0.187	0.043
27092951	-0.475	-0.386	0.216	1.321	-0.138	-0.182	-0.327	-0.421	0	1.44	0.122	0.263	-0.436	0	0	0	0.191	0.042
27092970	-0.452	-0.358	0.456	1.348	-0.15	-0.197	-0.33	-0.391	0	1.471	0.145	0.267	-0.436	0	0	0	0.197	0.039
27092991	-0.415	-0.33	0.815	1.374	-0.144	-0.202	-0.33	-0.36	0	1.499	0.162	0.268	-0.435	0	0	0	0.199	0.038
27093015	-0.403	-0.301	0.983	1.397	-0.176	-0.227	-0.33	-0.328	-0.024	1.524	0.189	0.272	-0.432	0	0.024	0	0.205	0.033
27093036	-0.365	-0.271	1.151	1.419	-0.204	-0.251	-0.332	-0.296	-0.024	1.548	0.217	0.277	-0.43	0	0.072	0	0.209	0.029
27093058	-0.329	-0.242	1.391	1.437	-0.19	-0.251	-0.332	-0.264	-0.024	1.568	0.232	0.277	-0.43	0	0.072	0	0.21	0.029
27093082	-0.279	-0.212	1.607	1.454	-0.213	-0.272	-0.333	-0.231	-0.024	1.586	0.259	0.28	-0.43	0	0.024	0	0.213	0.024
27093103	-0.247	-0.181	1.727	1.469	-0.254	-0.302	-0.34	-0.198	-0.048	1.602	0.295	0.286	-0.428	0	0.024	0	0.214	0.018
27093124	-0.188	-0.15	1.871	1.481	-0.274	-0.322	-0.349	-0.164	-0.168	1.616	0.329	0.292	-0.428	0	0.024	0	0.213	0.013
27093148	-0.188	-0.103	1.871	1.495	-0.312	-0.355	-0.358	-0.112	-0.264	1.631	0.38	0.299	-0.43	0	0	0	0.209	0.005
27093170	-0.128	-0.071	2.038	1.502	-0.36	-0.389	-0.373	-0.078	-0.408	1.638	0.427	0.308	-0.427	0	0	0	0.2	-0.004
27093192	-0.076	-0.041	2.206	1.506	-0.4	-0.417	-0.401	-0.045	-0.624	1.643	0.482	0.321	-0.427	0	0	0	0.188	-0.013
27093216	-0.076	-0.011	2.206	1.508	-0.385	-0.418	-0.401	-0.012	-0.624	1.645	0.498	0.321	-0.425	0	0.024	0	0.183	-0.013
27093238	0.042	0.019	2.302	1.508	-0.37	-0.418	-0.401	0.021	-0.624	1.644	0.515	0.321	-0.425	0	0.024	0	0.178	-0.013
27093258	0.042	0.051	2.302	1.505	-0.472	-0.476	-0.499	0.055	-1.487	1.642	0.648	0.362	-0.425	0	0	0	0.137	-0.038
27093283	0.117	0.096	2.182	1.497	-0.513	-0.503	-0.554	0.104	-1.727	1.633	0.735	0.383	-0.424	0	0	0	0.101	-0.051
27093303	0.172	0.126	2.086	1.489	-0.54	-0.517	-0.608	0.137	-1.871	1.625	0.804	0.401	-0.415	0	0.072	0	0.071	-0.062
27093325	0.197	0.155	1.894	1.479	-0.544	-0.523	-0.666	0.169	-2.014	1.614	0.822	0.401	-0.415	0	0.072	0	0.053	-0.064
27093348	0.226	0.185	1.703	1.467	-0.544	-0.524	-0.7	0.202	-2.086	1.6	0.915	0.431	-0.382	0	0.384	0	0.013	-0.071
27093369	0.237	0.215	1.247	1.452	-0.527	-0.516	-0.767	0.235	-2.35	1.584	0.986	0.454	-0.376	0	0.576	0	-0.017	-0.074
27093395	0.237	0.259	0.767	1.427	-0.502	-0.513	-0.767	0.282	-2.35	1.557	1.01	0.456	-0.376	0	0.576	0	-0.036	-0.071
27093420	0.237	0.287	0.767	1.408	-0.488	-0.513	-0.767	0.313	-2.35	1.535	1.025	0.456	-0.376	0	0.576	0	-0.048	-0.071
27093440	0.237	0.316	0.767	1.385	-0.461	-0.501	-0.873	0.345	-1.894	1.511	1.12	0.484	-0.376	0	0.048	0	-0.079	-0.074
27093463	0.215	0.357	-0.24	1.349	-0.418	-0.49	-0.901	0.39	-1.631	1.472	1.165	0.495	-0.378	0	0	0	-0.095	-0.068
27093488	0.212	0.385	-0.288	1.321	-0.403	-0.489	-0.925	0.42	-1.319	1.441	1.198	0.5	-0.375	0	0	0	-0.113	-0.069
27093509	0.212	0.412	-0.288	1.293	-0.387	-0.487	-0.945	0.449	-1.079	1.411	1.226	0.505	-0.372	0	0.024	0	-0.128	-0.069
27093532	0.212	0.44	-0.192	1.26	-0.372	-0.486	-0.965	0.48	-0.983	1.374	1.254	0.509	-0.37	0	0.072	0	-0.146	-0.069
27093553	0.212	0.465	-0.048	1.228	-0.356	-0.483	-0.996	0.507	-1.007	1.339	1.288	0.514	-0.37	0	0.072	0	-0.164	-0.07
27093574	0.212	0.489	0	1.194	-0.345	-0.483	-1.018	0.533	-1.007	1.302	1.301	0.515	-0.369	0	0.072	0	-0.176	-0.07
27093599	0.212	0.525	0	1.138	-0.323	-0.479	-1.031	0.573	-0.887	1.241	1.343	0.521	-0.367	0	0.024	0	-0.2	-0.071
27093621	0.212	0.547	0	1.1	-0.311	-0.479	-1.037	0.597	-0.767	1.2	1.359	0.522	-0.361	0	0.048	0	-0.212	-0.071
27093642	0.212	0.569	0	1.06	-0.3	-0.479	-1.05	0.621	-0.576	1.157	1.378	0.524	-0.35	0	0.168	0	-0.225	-0.071
27093664	0.212	0.59	0	1.019	-0.29	-0.479	-1.057	0.643	-0.504	1.112	1.393	0.525	-0.336	0	0.36	0	-0.238	-0.07
27093686	0.212	0.611	0	0.974	-0.28	-0.48	-1.067	0.666	-0.48	1.063	1.409	0.527	-0.318	0	0.432	0	-0.252	-0.069
27093706	0.214	0.631	0	0.928	-0.272	-0.48	-1.082	0.688	-0.504	1.012	1.427	0.529	-0.303	0	0.647	0	-0.266	-0.067
27093725	0.212	0.649	0	0.883	-0.262	-0.481	-1.094	0.708	-0.528	0.963	1.444	0.531	-0.286	0	0.719	0	-0.279	-0.066
27093747	0.214	0.667	0	0.833	-0.257	-0.484	-1.1	0.727	-0.528	0.909	1.454	0.532	-0.274	0	0.767	0	-0.292	-0.063
27093769	0.214	0.683	0	0.785	-0.249	-0.483	-1.102	0.745	-0.456	0.857	1.464	0.533	-0.247	0	0.839	0	-0.3	-0.063
27093789	0.214	0.699	0	0.734	-0.244	-0.487	-1.103	0.762	-0.288	0.801	1.471	0.533	-0.232	0	0.863	0	-0.311	-0.06
27093811	0.214	0.714	0	0.681	-0.239	-0.489	-1.102	0.779	-0.096	0.743	1.478	0.534	-0.223	0	0.719	0	-0.32	-0.058
27093833	0.217	0.733	0	0.604	-0.233	-0.491	-1.1	0.8	-0.024	0.659	1.484	0.533	-0.217	0	0.6	0	-0.331	-0.057
27093853	0.217	0.745	0.024	0.552	-0.228	-0.492	-1.093	0.812	0.048	0.602	1.485	0.532	-0.218	0	0.36	0	-0.336	-0.057
27093883	0.217	0.76	0	0.471	-0.221	-0.493	-1.062	0.829	0.384	0.514	1.486	0.53	-0.226	0	0.144	0	-0.342	-0.057
27093922	0.218	0.777	0	0.362	-0.214	-0.493	-1.062	0.847	0.384	0.395	1.485	0.527	-0.234	0	-0.144	0	-0.347	-0.058
27093951	0.217	0.786	0	0.279	-0.212	-0.496	-0.991	0.858	0.935	0.304	1.447	0.516	-0.269	0	-0.48	0	-0.336	-0.061
27093985	0.217	0.793	0	0.195	-0.206	-0.494	-0.991	0.865	0.935	0.212	1.453	0.515	-0.286	0	-0.671	0	-0.337	-0.062
27094006	0.217	0.797	0	0.138	-0.204	-0.494	-0.991	0.869	0.935	0.151	1.455	0.515	-0.286	0	-0.671	0	-0.338	-0.062
27094027	0.217	0.799	0	0.079	-0.203	-0.494	-0.991	0.871	0.935	0.086	1.456	0.515	-0.286	0	-0.671	0	-0.339	-0.062
27094046	0.217	0.8	0	0.022	-0.203	-0.494	-0.991	0.873	0.935	0.024	1.456	0.515	-0.286	0	-0.671	0	-0.34	-0.062
27094067	0.272	0.8	0.456	-0.038	-0.203	-0.494	-0.991	0.872	0.935	-0.041	1.456	0.515	-0.286	0	-0.671	0	-0.34	-0.062
27094087	0.272	0.798	0.456	-0.098	-0.233	-0.496	-0.991	0.871	0.935	-0.106	1.444	0.509	-0.286	0	-0.671	0	-0.35	-0.068
27094107	0.272	0.796	0.456	-0.157	-0.236	-0.498	-0.998	0.868	-0.384	-0.171	1.447	0.51	-0.286	0	-0.671	0	-0.351	-0.07
27094128	0.318	0.792	0.791	-0.213	-0.26	-0.497	-1.008	0.864	-0.432	-0.233	1.439	0.503	-0.298	0	0	0	-0.358	-0.077
27094151	0.347	0.787	0.911	-0.272	-0.266	-0.497	-1.007	0.858	-0.312	-0.297	1.433	0.501	-0.297	0	0.024	0	-0.357	-0.078
27094172	0.347	0.781	0.911	-0.328	-0.281	-0.498	-1.007	0.852	-0.312	-0.358	1.421	0.497	-0.295	0	0.024	0	-0.358	-0.08
27094192	0.369	0.774	0.815	-0.383	-0.296	-0.499	-1.001	0.844	-0.072	-0.418	1.406	0.493	-0.293	0	0.048	0	-0.358	-0.082
27094215	0.376	0.766	0.647	-0.438	-0.301	-0.5	-0.985	0.835	0.216	-0.478	1.397	0.491	-0.292	0	0.072	0	-0.353	-0.081
27094238	0.378	0.75	0.504	-0.524	-0.315	-0.502	-0.985	0.818	0.216	-0.572	1.38	0.489	-0.287	0	0.096	0	-0.347	-0.081
27094258	0.378	0.739	0.504	-0.577	-0.322	-0.503	-0.979	0.806	0.336	-0.629	1.371	0.488	-0.287	0	0.096	0	-0.34	-0.081
27094280	0.376	0.726	0.048	-0.632	-0.33	-0.504	-0.979	0.792	0.336	-0.689	1.362	0.488	-0.272	0	0.264	0	-0.336	-0.08
27094302	0.376	0.713	0	-0.683	-0.337	-0.506	-0.976	0.778	0.144	-0.745	1.354	0.488	-0.269	0	0.216	0	-0.33	-0.08
27094325	0.376	0.699	0	-0.733	-0.345	-0.506	-0.979	0.763	0	-0.8	1.346	0.488	-0.263	0	0.144	0	-0.323	-0.079
27094347	0.376	0.683	0	-0.785	-0.352	-0.506	-0.981	0.745	-0.024	-0.856	1.34	0.489	-0.263	0	0.144	0	-0.315	-0.079
27094370	0.376	0.667	0	-0.833	-0.361	-0.506	-0.978	0.728	-0.048	-0.908	1.33	0.489	-0.263	0	0.096	0	-0.307	-0.079
27094390	0.376	0.641	0	-0.902	-0.375	-0.507	-0.972	0.699	0.048	-0.984	1.313	0.488	-0.263	0	0.024	0	-0.293	-0.079
27094420	0.376	0.613	0	-0.969	-0.39	-0.508	-0.972	0.669	0.048	-1.057	1.298	0.488	-0.26	0	0.024	0	-0.278	-0.079
27094441	0.376	0.593	0	-1.012	-0.402	-0.51	-0.959	0.647	0.192	-1.104	1.28	0.486	-0.26	0	0.024	0	-0.267	-0.079
27094461	0.376	0.572	0	-1.053	-0.413	-0.511	-0.956	0.624	0.24	-1.149	1.267	0.485	-0.254	0	0.12	0	-0.258	-0.078
27094483	0.376	0.55	0	-1.095	-0.425	-0.512	-0.953	0.6	0.216	-1.195	1.253	0.485	-0.254	0	0.096	0	-0.246	-0.078
27094505	0.376	0.526	0	-1.136	-0.437	-0.512	-0.953	0.574	0.216	-1.239	1.241	0.485	-0.252	0	0.048	0	-0.234	-0.078
27094526	0.376	0.503	0	-1.172	-0.449	-0.512	-0.959	0.549	0	-1.279	1.231	0.485	-0.247	0	0.072	0	-0.222	-0.077
27094550	0.376	0.478	0	-1.209	-0.461	-0.512	-0.959	0.522	0	-1.319	1.219	0.486	-0.244	0	0.12	0	-0.21	-0.077
27094571	0.376	0.454	0	-1.242	-0.473	-0.512	-0.959	0.495	-0.048	-1.355	1.207	0.486	-0.244	0	0.096	0	-0.197	-0.077
27094591	0.376	0.429	0	-1.273	-0.486	-0.512	-0.958	0.468	-0.024	-1.389	1.193	0.486	-0.244	0	0.072	0	-0.184	-0.077
27094613	0.376	0.403	0	-1.303	-0.499	-0.512	-0.958	0.439	0	-1.421	1.18	0.486	-0.244	0	0	0	-0.17	-0.077
27094636	0.376	0.361	0	-1.346	-0.52	-0.512	-0.958	0.393	0	-1.468	1.158	0.486	-0.243	0	0	0	-0.148	-0.077
27094656	0.376	0.333	0	-1.371	-0.534	-0.512	-0.958	0.364	0	-1.495	1.145	0.486	-0.243	0	0	0	-0.134	-0.077
27094677	0.376	0.306	0	-1.394	-0.548	-0.512	-0.958	0.333	0	-1.52	1.131	0.486	-0.243	0	0	0	-0.12	-0.077
27094697	0.376	0.276	0	-1.415	-0.562	-0.512	-0.958	0.301	0	-1.544	1.116	0.486	-0.243	0	0	0	-0.104	-0.077
27094718	0.376	0.248	0	-1.434	-0.577	-0.512	-0.958	0.27	0	-1.564	1.101	0.486	-0.243	0	0	0	-0.089	-0.077
27094740	0.376	0.219	0	-1.45	-0.594	-0.516	-0.941	0.239	0.192	-1.582	1.076	0.482	-0.241	0	0	0	-0.074	-0.077
27094761	0.376	0.19	0	-1.465	-0.61	-0.517	-0.936	0.207	0.192	-1.598	1.057	0.482	-0.241	0	0	0	-0.059	-0.076
27094785	0.376	0.16	0	-1.477	-0.625	-0.517	-0.941	0.175	0.12	-1.612	1.042	0.482	-0.24	0	0	0	-0.044	-0.076
27094806	0.375	0.116	0	-1.492	-0.645	-0.516	-0.945	0.126	0	-1.628	1.026	0.484	-0.237	0	0.024	0	-0.021	-0.076
27094827	0.37	0.084	-0.024	-1.5	-0.658	-0.515	-0.952	0.092	-0.12	-1.636	1.014	0.486	-0.231	0	0.12	0	-0.006	-0.075
27094847	0.362	0.069	-0.12	-1.502	-0.666	-0.516	-0.953	0.076	-0.216	-1.639	1.006	0.486	-0.226	0	0.192	0	0.001	-0.075
27094871	0.356	0.021	-0.192	-1.507	-0.682	-0.515	-0.953	0.023	-0.192	-1.644	0.986	0.489	-0.229	0	0.12	0	0.027	-0.073
27094891	0.344	-0.009	-0.384	-1.508	-0.69	-0.514	-0.953	-0.01	-0.096	-1.645	0.974	0.491	-0.234	0	-0.024	0	0.043	-0.072
27094915	0.323	-0.041	-0.552	-1.506	-0.694	-0.512	-0.947	-0.044	-0.024	-1.643	0.96	0.492	-0.249	0	-0.168	0	0.062	-0.071
27094952	0.283	-0.101	-0.647	-1.496	-0.704	-0.512	-0.936	-0.11	0.12	-1.632	0.928	0.496	-0.28	0	-0.624	0	0.091	-0.066
27094979	0.25	-0.131	-0.983	-1.488	-0.697	-0.507	-0.933	-0.142	0.24	-1.623	0.915	0.498	-0.316	0	-0.815	0	0.111	-0.065
27095008	0.217	-0.175	-1.055	-1.471	-0.695	-0.499	-0.933	-0.191	0.24	-1.605	0.897	0.5	-0.316	0	-0.815	0	0.138	-0.064
27095037	0.217	-0.22	-1.055	-1.45	-0.718	-0.499	-0.925	-0.24	0.144	-1.581	0.867	0.499	-0.316	0	-0.815	0	0.159	-0.064
27095063	0.217	-0.263	-1.055	-1.424	-0.739	-0.499	-0.925	-0.287	0.144	-1.553	0.844	0.499	-0.316	0	-0.815	0	0.18	-0.064
27095085	0.217	-0.292	-1.055	-1.404	-0.754	-0.499	-0.925	-0.318	0.144	-1.532	0.829	0.499	-0.316	0	-0.815	0	0.193	-0.064
27095106	0.217	-0.32	-1.055	-1.382	-0.768	-0.499	-0.925	-0.349	0.144	-1.508	0.814	0.499	-0.316	0	-0.815	0	0.206	-0.064
27095129	0.217	-0.347	-1.055	-1.359	-0.781	-0.499	-0.925	-0.378	0.144	-1.482	0.8	0.499	-0.456	0	-1.199	0	0.219	-0.064
27095152	0.217	-0.383	-1.055	-1.324	-0.783	-0.483	-0.925	-0.418	0.144	-1.444	0.791	0.494	-0.456	0	-1.199	0	0.264	-0.076
27095172	0.217	-0.409	-1.055	-1.296	-0.796	-0.483	-0.925	-0.447	0.144	-1.413	0.777	0.494	-0.456	0	-1.199	0	0.277	-0.076
27095194	-0.05	-0.435	-1.391	-1.266	-0.809	-0.483	-0.925	-0.475	0.144	-1.38	0.763	0.494	-0.456	0	-1.199	0	0.289	-0.076
27095216	-0.05	-0.461	-1.391	-1.232	-0.64	-0.434	-0.925	-0.503	0.144	-1.344	0.703	0.503	-0.456	0	-1.199	0	0.264	-0.043
27095237	-0.05	-0.486	-1.391	-1.198	-0.65	-0.432	-0.976	-0.53	-0.576	-1.307	0.726	0.515	-0.511	0	-0.024	0	0.271	-0.043
27095258	-0.096	-0.509	-0.911	-1.163	-0.626	-0.417	-0.996	-0.555	-0.528	-1.269	0.714	0.518	-0.513	0	-0.024	0	0.279	-0.046
27095283	-0.118	-0.544	-0.815	-1.105	-0.624	-0.411	-0.982	-0.594	-0.12	-1.205	0.677	0.514	-0.514	0	-0.048	0	0.289	-0.043
27095304	-0.125	-0.566	-0.671	-1.066	-0.635	-0.411	-0.982	-0.617	-0.12	-1.162	0.665	0.514	-0.514	0	-0.048	0	0.297	-0.043
27095326	-0.132	-0.587	-0.624	-1.025	-0.638	-0.408	-0.97	-0.64	0.216	-1.118	0.642	0.511	-0.52	0	-0.072	0	0.305	-0.043
27095350	-0.132	-0.608	-0.624	-0.98	-0.644	-0.406	-0.97	-0.663	0.216	-1.069	0.629	0.511	-0.52	0	-0.072	0	0.312	-0.042
27095373	-0.132	-0.637	-0.624	-0.911	-0.654	-0.402	-0.949	-0.695	0.456	-0.994	0.595	0.505	-0.548	0	-0.36	0	0.329	-0.044
27095394	-0.132	-0.656	-0.048	-0.863	-0.658	-0.396	-0.924	-0.716	0.6	-0.942	0.566	0.5	-0.57	0	-0.528	0	0.342	-0.045
27095418	-0.132	-0.673	-0.048	-0.816	-0.663	-0.392	-0.913	-0.734	0.671	-0.89	0.546	0.496	-0.594	0	-0.719	0	0.354	-0.047
27095444	-0.132	-0.69	0	-0.763	-0.671	-0.392	-0.884	-0.753	0.767	-0.832	0.537	0.496	-0.594	0	-0.719	0	0.36	-0.047
27095469	-0.132	-0.713	0	-0.685	-0.675	-0.384	-0.873	-0.777	0.719	-0.748	0.49	0.484	-0.637	0	-0.935	0	0.38	-0.05
27095490	-0.132	-0.726	0	-0.634	-0.681	-0.384	-0.866	-0.792	0.576	-0.692	0.477	0.482	-0.645	0	-0.767	0	0.385	-0.049
27095511	-0.132	-0.738	0	-0.582	-0.686	-0.383	-0.844	-0.805	0.528	-0.635	0.47	0.482	-0.645	0	-0.767	0	0.391	-0.05
27095536	-0.132	-0.749	0	-0.529	-0.69	-0.381	-0.835	-0.817	0.552	-0.578	0.44	0.473	-0.643	0	-0.336	0	0.396	-0.048
27095556	-0.132	-0.764	0	-0.449	-0.697	-0.381	-0.821	-0.833	0.647	-0.49	0.422	0.47	-0.64	0	-0.024	0	0.4	-0.047
27095577	-0.132	-0.769	0	-0.419	-0.699	-0.381	-0.803	-0.838	0.671	-0.457	0.419	0.47	-0.636	0	0.072	0	0.402	-0.047
27095600	-0.132	-0.781	0	-0.331	-0.703	-0.379	-0.787	-0.851	0.671	-0.361	0.387	0.46	-0.636	0	0.072	0	0.405	-0.045
27095619	-0.132	-0.787	0	-0.275	-0.706	-0.379	-0.787	-0.858	0.671	-0.3	0.384	0.46	-0.634	0	0.072	0	0.407	-0.045
27095640	-0.132	-0.792	0	-0.219	-0.707	-0.377	-0.758	-0.863	0.719	-0.239	0.358	0.451	-0.634	0	0.024	0	0.407	-0.043
27095662	-0.132	-0.795	0	-0.163	-0.709	-0.377	-0.754	-0.868	0.671	-0.177	0.352	0.45	-0.634	0	0.024	0	0.408	-0.042
27095684	-0.132	-0.798	0	-0.103	-0.711	-0.378	-0.751	-0.871	0.432	-0.113	0.349	0.449	-0.62	0	0.144	0	0.408	-0.042
27095706	-0.132	-0.8	0	-0.046	-0.713	-0.379	-0.751	-0.872	0.24	-0.051	0.349	0.45	-0.611	0	0.264	0	0.406	-0.041
27095729	-0.132	-0.8	0	0.01	-0.714	-0.38	-0.752	-0.873	0.096	0.011	0.351	0.451	-0.611	0	0.288	0	0.404	-0.04
27095752	-0.132	-0.798	0	0.101	-0.714	-0.38	-0.752	-0.871	0.024	0.111	0.352	0.451	-0.611	0	0.24	0	0.403	-0.04
27095772	-0.132	-0.796	0	0.158	-0.712	-0.38	-0.746	-0.868	0.024	0.172	0.349	0.449	-0.609	0	0.12	0	0.402	-0.04
27095792	-0.132	-0.792	0	0.214	-0.71	-0.38	-0.737	-0.864	0.144	0.234	0.343	0.446	-0.609	0	0.048	0	0.4	-0.039
27095816	-0.132	-0.787	0	0.27	-0.708	-0.38	-0.731	-0.859	0.216	0.295	0.346	0.446	-0.606	0	0.048	0	0.398	-0.039
27095836	-0.132	-0.781	0	0.329	-0.705	-0.38	-0.729	-0.852	0.216	0.359	0.346	0.445	-0.599	0	0.096	0	0.394	-0.038
27095856	-0.132	-0.774	0	0.384	-0.703	-0.382	-0.731	-0.844	0.168	0.419	0.351	0.446	-0.58	0	0.288	0	0.389	-0.037
27095877	-0.132	-0.765	0	0.439	-0.7	-0.383	-0.732	-0.835	0.096	0.479	0.358	0.447	-0.58	0	0.288	0	0.385	-0.036
27095900	-0.132	-0.756	0	0.493	-0.697	-0.385	-0.732	-0.825	0.024	0.538	0.364	0.447	-0.556	0	0.48	0	0.378	-0.035
27095922	-0.132	-0.746	0	0.546	-0.693	-0.386	-0.732	-0.813	0.024	0.596	0.371	0.448	-0.556	0	0.48	0	0.372	-0.034
27095949	-0.132	-0.727	0	0.627	-0.684	-0.386	-0.732	-0.794	0.024	0.684	0.381	0.448	-0.556	0	0.48	0	0.367	-0.034
27095968	-0.132	-0.714	0	0.679	-0.677	-0.386	-0.732	-0.779	0.024	0.74	0.388	0.448	-0.556	0	0.48	0	0.363	-0.034
27095988	-0.132	-0.7	0	0.729	-0.67	-0.386	-0.732	-0.764	0.024	0.795	0.396	0.448	-0.556	0	0.48	0	0.359	-0.034
27096008	-0.132	-0.685	0	0.778	-0.663	-0.386	-0.732	-0.747	0.024	0.849	0.404	0.448	-0.556	0	0.48	0	0.355	-0.034
27096031	-0.132	-0.669	0	0.826	-0.655	-0.386	-0.732	-0.73	0.024	0.901	0.413	0.448	-0.556	0	0.48	0	0.351	-0.034
27096060	-0.132	-0.643	0	0.896	-0.642	-0.386	-0.732	-0.702	0.024	0.978	0.427	0.448	-0.556	0	0.48	0	0.343	-0.034
27096101	-0.132	-0.606	0	0.985	-0.623	-0.386	-0.732	-0.661	0.024	1.075	0.447	0.448	-0.556	0	0.48	0	0.333	-0.034
27096127	-0.132	-0.574	0	1.05	-0.635	-0.414	-0.789	-0.626	-0.168	1.145	0.53	0.474	-0.372	0	0.719	0	0.275	-0.019
27096153	-0.132	-0.553	0	1.09	-0.624	-0.414	-0.789	-0.603	-0.168	1.189	0.542	0.474	-0.372	0	0.719	0	0.269	-0.019
27096173	-0.132	-0.531	0	1.129	-0.612	-0.413	-0.778	-0.579	0.096	1.231	0.545	0.471	-0.356	0	0.456	0	0.262	-0.019
27096194	-0.132	-0.508	0	1.166	-0.603	-0.415	-0.771	-0.554	0.192	1.271	0.553	0.469	-0.356	0	0.36	0	0.251	-0.017
27096218	-0.132	-0.471	0	1.219	-0.583	-0.414	-0.763	-0.513	0.264	1.33	0.566	0.466	-0.359	0	0.192	0	0.241	-0.017
27096239	-0.132	-0.446	0	1.252	-0.57	-0.413	-0.757	-0.486	0.288	1.366	0.574	0.464	-0.366	0	0	0	0.235	-0.017
27096260	-0.132	-0.419	0	1.284	-0.554	-0.411	-0.743	-0.457	0.384	1.401	0.577	0.46	-0.373	0	-0.12	0	0.23	-0.017
27096281	-0.132	-0.392	0	1.315	-0.539	-0.409	-0.734	-0.428	0.456	1.434	0.584	0.457	-0.379	0	-0.24	0	0.224	-0.018
27096304	-0.132	-0.365	0	1.341	-0.523	-0.406	-0.708	-0.399	0.528	1.463	0.584	0.451	-0.392	0	-0.36	0	0.221	-0.018
27096325	-0.132	-0.338	0	1.366	-0.507	-0.404	-0.708	-0.369	0.528	1.491	0.588	0.447	-0.407	0	-0.408	0	0.218	-0.019
27096344	-0.132	-0.311	0	1.39	-0.493	-0.403	-0.697	-0.339	0.576	1.516	0.595	0.444	-0.427	0	-0.576	0	0.211	-0.019
27096368	-0.132	-0.28	0	1.413	-0.473	-0.398	-0.677	-0.305	0.504	1.541	0.599	0.439	-0.436	0	-0.624	0	0.213	-0.021
27096389	-0.132	-0.252	0	1.432	-0.457	-0.397	-0.677	-0.274	0.504	1.562	0.606	0.436	-0.444	0	-0.552	0	0.208	-0.021
27096411	-0.132	-0.207	0	1.457	-0.433	-0.396	-0.665	-0.226	0.432	1.589	0.619	0.431	-0.45	0	-0.48	0	0.2	-0.021
27096436	-0.132	-0.177	0	1.47	-0.419	-0.396	-0.665	-0.194	0.432	1.604	0.635	0.431	-0.45	0	-0.336	0	0.193	-0.021
27096459	-0.132	-0.148	0	1.482	-0.404	-0.396	-0.665	-0.161	0.432	1.617	0.651	0.431	-0.45	0	-0.336	0	0.185	-0.021
27096481	-0.132	-0.118	0	1.491	-0.389	-0.396	-0.665	-0.129	0.432	1.627	0.667	0.431	-0.45	0	-0.336	0	0.174	-0.021
27096500	-0.132	-0.087	0	1.499	-0.373	-0.396	-0.665	-0.095	0.432	1.635	0.684	0.431	-0.45	0	-0.336	0	0.17	-0.021
27096521	-0.132	-0.057	0	1.504	-0.358	-0.396	-0.665	-0.062	0.432	1.641	0.7	0.431	-0.45	0	-0.336	0	0.162	-0.021
27096542	-0.132	-0.012	0	1.508	-0.336	-0.396	-0.665	-0.013	0.432	1.645	0.725	0.431	-0.45	0	-0.336	0	0.151	-0.021
27096570	-0.132	0.019	0	1.508	-0.321	-0.396	-0.665	0.02	0.432	1.644	0.741	0.431	-0.45	0	-0.336	0	0.143	-0.021
27096594	-0.132	0.064	0	1.503	-0.299	-0.396	-0.68	0.07	-0.288	1.64	0.778	0.436	-0.45	0	-0.336	0	0.128	-0.022
27096617	-0.132	0.094	0	1.498	-0.284	-0.396	-0.68	0.102	-0.288	1.634	0.795	0.436	-0.45	0	-0.336	0	0.121	-0.022
27096639	-0.132	0.125	0	1.489	-0.284	-0.412	-0.68	0.137	-0.288	1.625	0.825	0.442	-0.332	0	0.719	0	0.078	-0.011
27096662	-0.132	0.156	0	1.479	-0.271	-0.415	-0.705	0.171	-0.24	1.613	0.863	0.45	-0.321	0	0.624	0	0.061	-0.011
27096685	-0.132	0.187	0	1.466	-0.256	-0.415	-0.703	0.204	-0.048	1.599	0.879	0.45	-0.323	0	0.528	0	0.053	-0.011
27096705	-0.13	0.216	0	1.452	-0.243	-0.416	-0.697	0.236	0	1.584	0.894	0.449	-0.324	0	0.192	0	0.045	-0.011
27096726	-0.128	0.248	0.024	1.434	-0.228	-0.416	-0.679	0.271	0.168	1.564	0.906	0.447	-0.326	0	0	0	0.038	-0.012
27096748	-0.128	0.292	0.024	1.404	-0.204	-0.414	-0.672	0.319	0.312	1.531	0.91	0.439	-0.326	0	-0.024	0	0.034	-0.011
27096770	-0.128	0.32	0.024	1.382	-0.19	-0.414	-0.636	0.349	0.576	1.508	0.925	0.439	-0.326	0	-0.024	0	0.027	-0.011
27096790	-0.128	0.347	0	1.358	-0.171	-0.409	-0.622	0.379	0.839	1.482	0.896	0.421	-0.338	0	-0.096	0	0.039	-0.01
27096812	-0.128	0.374	0	1.333	-0.158	-0.409	-0.605	0.408	0.863	1.454	0.91	0.421	-0.338	0	-0.096	0	0.033	-0.01
27096834	-0.128	0.402	0	1.304	-0.141	-0.406	-0.597	0.439	0.863	1.422	0.903	0.412	-0.35	0	-0.312	0	0.038	-0.01
27096857	-0.104	0.429	0.216	1.273	-0.138	-0.411	-0.585	0.468	0.695	1.388	0.91	0.408	-0.355	0	-0.312	0	0.034	-0.011
27096878	-0.104	0.454	0.216	1.241	-0.136	-0.415	-0.582	0.495	0.552	1.354	0.924	0.407	-0.356	0	-0.192	0	0.028	-0.013
27096902	-0.07	0.491	0.624	1.191	-0.148	-0.428	-0.577	0.535	0.456	1.299	0.948	0.406	-0.356	0	-0.12	0	0.012	-0.017
27096924	-0.04	0.514	1.031	1.155	-0.165	-0.442	-0.576	0.561	0.24	1.26	0.965	0.404	-0.352	0	-0.024	0	-0.005	-0.021
27096946	-0.015	0.537	1.271	1.118	-0.175	-0.451	-0.577	0.586	0.072	1.219	0.982	0.404	-0.336	0	0.12	0	-0.019	-0.023
27096980	0.039	0.58	1.487	1.038	-0.207	-0.478	-0.577	0.633	0.024	1.133	1.014	0.403	-0.313	0	0.432	0	-0.064	-0.028
27097004	0.137	0.6	2.014	0.997	-0.279	-0.511	-0.577	0.655	0	1.087	1.027	0.396	-0.313	0	0.432	0	-0.107	-0.041
27097024	0.18	0.62	2.182	0.953	-0.307	-0.527	-0.577	0.676	0	1.04	1.034	0.391	-0.293	0	0.671	0	-0.138	-0.045
27097045	0.263	0.639	2.374	0.908	-0.364	-0.551	-0.577	0.697	0	0.991	1.033	0.382	-0.277	0	0.695	0	-0.183	-0.054
27097068	0.335	0.656	2.542	0.862	-0.354	-0.551	-0.586	0.716	-0.072	0.941	1.05	0.385	-0.255	0	0.647	0	-0.193	-0.055
27097089	0.335	0.674	2.542	0.813	-0.401	-0.57	-0.588	0.735	-0.144	0.887	1.043	0.376	-0.255	0	0.647	0	-0.237	-0.063
27097113	0.402	0.698	2.542	0.737	-0.435	-0.583	-0.593	0.761	-0.12	0.804	1.038	0.368	-0.24	0	0.624	0	-0.281	-0.07
27097140	0.402	0.712	2.542	0.687	-0.428	-0.583	-0.593	0.777	-0.12	0.75	1.045	0.368	-0.24	0	0.624	0	-0.287	-0.07
27097178	0.514	0.738	1.775	0.584	-0.42	-0.587	-0.593	0.805	-0.12	0.637	1.052	0.369	-0.203	0	0.624	0	-0.311	-0.068
27097206	0.514	0.754	1.775	0.502	-0.479	-0.599	-0.596	0.823	0	0.547	1.024	0.357	-0.203	0	0.624	0	-0.365	-0.082
27097234	0.554	0.769	0.983	0.418	-0.498	-0.605	-0.596	0.838	0	0.456	1.009	0.354	-0.172	0	0.456	0	-0.397	-0.085
27097255	0.554	0.776	0.576	0.363	-0.495	-0.606	-0.599	0.847	-0.024	0.396	1.013	0.357	-0.155	0	0.576	0	-0.407	-0.085
27097275	0.553	0.78	0.216	0.333	-0.493	-0.606	-0.6	0.851	-0.072	0.363	1.014	0.358	-0.149	0	0.552	0	-0.411	-0.084
27097297	0.55	0.787	0	0.271	-0.489	-0.606	-0.6	0.858	-0.072	0.296	1.018	0.359	-0.146	0	0.48	0	-0.415	-0.084
27097320	0.539	0.794	-0.12	0.181	-0.479	-0.607	-0.599	0.866	0	0.198	1.027	0.362	-0.14	0	0.312	0	-0.415	-0.082
27097340	0.539	0.796	-0.12	0.15	-0.478	-0.607	-0.597	0.868	0.024	0.164	1.026	0.361	-0.14	0	0.312	0	-0.416	-0.082
27097362	0.52	0.799	-0.336	0.088	-0.467	-0.606	-0.594	0.871	0.048	0.096	1.036	0.365	-0.137	0	0.12	0	-0.411	-0.08
27097385	0.513	0.8	-0.408	-0.003	-0.463	-0.606	-0.593	0.873	0.072	-0.003	1.037	0.365	-0.137	0	0.096	0	-0.408	-0.079
27097406	0.502	0.799	-0.384	-0.063	-0.463	-0.607	-0.593	0.872	0.072	-0.068	1.036	0.365	-0.134	0	0.048	0	-0.408	-0.079
27097428	0.499	0.797	-0.336	-0.119	-0.456	-0.605	-0.596	0.87	0.048	-0.13	1.044	0.369	-0.132	0	0.048	0	-0.403	-0.077
27097453	0.499	0.795	-0.336	-0.176	-0.458	-0.605	-0.594	0.867	0	-0.192	1.042	0.369	-0.132	0	0.048	0	-0.401	-0.077
27097479	0.499	0.788	-0.192	-0.263	-0.461	-0.605	-0.594	0.859	-0.024	-0.287	1.039	0.369	-0.134	0	0.024	0	-0.397	-0.077
27097501	0.499	0.782	-0.048	-0.319	-0.464	-0.605	-0.585	0.853	0.096	-0.348	1.036	0.369	-0.134	0	0	0	-0.394	-0.077
27097521	0.499	0.775	0	-0.377	-0.469	-0.607	-0.571	0.845	0.24	-0.411	1.026	0.366	-0.134	0	0	0	-0.389	-0.077
27097544	0.499	0.767	0	-0.432	-0.476	-0.61	-0.571	0.836	0.24	-0.471	1.011	0.361	-0.134	0	0	0	-0.383	-0.077
27097567	0.497	0.756	0	-0.491	-0.483	-0.612	-0.557	0.825	0.432	-0.536	0.996	0.357	-0.134	0	0	0	-0.375	-0.077
27097587	0.499	0.746	0	-0.545	-0.491	-0.615	-0.537	0.814	0.528	-0.594	0.98	0.352	-0.132	0	0	0	-0.368	-0.076
27097608	0.499	0.735	0	-0.597	-0.498	-0.616	-0.534	0.801	0.432	-0.651	0.97	0.35	-0.134	0	0	0	-0.361	-0.076
27097633	0.497	0.715	0	-0.677	-0.507	-0.616	-0.534	0.78	0.432	-0.738	0.959	0.349	-0.137	0	-0.024	0	-0.35	-0.076
27097653	0.499	0.7	0	-0.73	-0.516	-0.617	-0.533	0.764	0.264	-0.796	0.95	0.348	-0.139	0	-0.048	0	-0.342	-0.076
27097675	0.499	0.685	0	-0.779	-0.524	-0.617	-0.533	0.747	0.072	-0.85	0.941	0.347	-0.139	0	-0.048	0	-0.334	-0.076
27097700	0.497	0.668	0	-0.829	-0.532	-0.617	-0.533	0.729	0.072	-0.905	0.935	0.348	-0.139	0	-0.024	0	-0.327	-0.076
27097722	0.499	0.642	0	-0.899	-0.545	-0.617	-0.533	0.7	0	-0.981	0.923	0.348	-0.139	0	0	0	-0.315	-0.076
27097743	0.497	0.624	0	-0.944	-0.552	-0.616	-0.534	0.68	-0.024	-1.03	0.917	0.349	-0.143	0	-0.024	0	-0.304	-0.076
27097767	0.497	0.604	0	-0.988	-0.562	-0.615	-0.534	0.659	-0.024	-1.078	0.909	0.349	-0.148	0	-0.048	0	-0.293	-0.077
27097787	0.497	0.584	0	-1.03	-0.572	-0.615	-0.524	0.637	0.072	-1.124	0.895	0.346	-0.158	0	-0.192	0	-0.279	-0.077
27097808	0.497	0.563	0	-1.071	-0.582	-0.615	-0.524	0.614	0.072	-1.168	0.884	0.345	-0.163	0	-0.288	0	-0.267	-0.077
27097829	0.497	0.541	0	-1.11	-0.592	-0.614	-0.524	0.591	0.144	-1.211	0.875	0.345	-0.169	0	-0.312	0	-0.254	-0.078
27097851	0.494	0.518	0	-1.15	-0.605	-0.615	-0.522	0.565	0.12	-1.254	0.862	0.344	-0.168	0	-0.216	0	-0.243	-0.078
27097873	0.493	0.493	-0.048	-1.187	-0.615	-0.615	-0.522	0.538	0.072	-1.295	0.851	0.345	-0.166	0	-0.144	0	-0.231	-0.077
27097894	0.491	0.467	-0.048	-1.225	-0.628	-0.615	-0.521	0.509	0.024	-1.336	0.837	0.345	-0.165	0	0	0	-0.219	-0.077
27097918	0.481	0.429	-0.144	-1.273	-0.639	-0.613	-0.524	0.468	0	-1.388	0.824	0.347	-0.163	0	0.048	0	-0.198	-0.075
27097939	0.481	0.403	-0.144	-1.302	-0.652	-0.613	-0.524	0.44	0	-1.421	0.813	0.348	-0.163	0	0.048	0	-0.186	-0.075
27097960	0.468	0.376	-0.288	-1.331	-0.658	-0.612	-0.522	0.41	0	-1.452	0.802	0.349	-0.162	0	0.048	0	-0.17	-0.074
27097989	0.468	0.335	-0.288	-1.369	-0.679	-0.613	-0.519	0.366	0	-1.494	0.78	0.348	-0.162	0	0.048	0	-0.151	-0.074
27098010	0.434	0.308	-0.504	-1.392	-0.674	-0.61	-0.504	0.335	0.144	-1.519	0.763	0.348	-0.166	0	-0.024	0	-0.129	-0.069
27098035	0.422	0.279	-0.695	-1.413	-0.679	-0.608	-0.491	0.305	0.336	-1.541	0.752	0.35	-0.166	0	-0.024	0	-0.112	-0.068
27098057	0.388	0.237	-0.791	-1.44	-0.68	-0.604	-0.482	0.258	0.384	-1.571	0.722	0.346	-0.177	0	-0.144	0	-0.081	-0.064
27098077	0.355	0.208	-1.031	-1.456	-0.668	-0.595	-0.484	0.227	0.384	-1.589	0.716	0.349	-0.195	0	-0.288	0	-0.055	-0.061
27098100	0.316	0.178	-1.295	-1.47	-0.653	-0.584	-0.484	0.195	0.24	-1.603	0.707	0.352	-0.22	0	-0.6	0	-0.029	-0.057
27098123	0.296	0.147	-1.463	-1.482	-0.653	-0.578	-0.49	0.161	0.048	-1.617	0.693	0.353	-0.22	0	-0.6	0	-0.01	-0.054
27098143	0.253	0.118	-1.535	-1.492	-0.632	-0.564	-0.49	0.128	0.048	-1.627	0.687	0.359	-0.227	0	-0.6	0	0.012	-0.049
27098172	0.253	0.071	-1.535	-1.502	-0.654	-0.563	-0.49	0.078	-0.024	-1.638	0.663	0.36	-0.231	0	-0.288	0	0.03	-0.049
27098197	0.18	0.041	-1.439	-1.506	-0.611	-0.542	-0.473	0.045	0	-1.643	0.635	0.36	-0.231	0	-0.144	0	0.053	-0.039
27098223	0.149	-0.006	-1.271	-1.508	-0.612	-0.534	-0.439	-0.006	0.528	-1.645	0.58	0.348	-0.238	0	-0.096	0	0.075	-0.036
27098250	0.128	-0.036	-1.151	-1.506	-0.608	-0.526	-0.398	-0.039	0.839	-1.643	0.564	0.35	-0.238	0	-0.096	0	0.086	-0.033
27098277	0.102	-0.081	-1.079	-1.5	-0.609	-0.518	-0.366	-0.088	1.175	-1.637	0.499	0.333	-0.243	0	-0.144	0	0.104	-0.029
27098305	0.085	-0.126	-0.983	-1.489	-0.617	-0.512	-0.349	-0.137	1.271	-1.625	0.428	0.312	-0.247	0	-0.144	0	0.118	-0.026
27098327	0.056	-0.158	-0.959	-1.478	-0.606	-0.499	-0.324	-0.173	1.079	-1.612	0.407	0.312	-0.251	0	-0.144	0	0.128	-0.022
27098350	0.034	-0.188	-0.959	-1.466	-0.621	-0.499	-0.324	-0.205	1.079	-1.599	0.368	0.301	-0.254	0	-0.12	0	0.135	-0.021
27098370	0.007	-0.217	-0.959	-1.451	-0.587	-0.475	-0.312	-0.237	0.552	-1.583	0.337	0.297	-0.261	0	-0.144	0	0.145	-0.013
27098391	-0.001	-0.246	-0.959	-1.435	-0.594	-0.471	-0.306	-0.268	0.36	-1.565	0.317	0.295	-0.261	0	-0.144	0	0.15	-0.012
27098414	-0.021	-0.29	-0.935	-1.406	-0.594	-0.46	-0.303	-0.316	0.336	-1.533	0.281	0.291	-0.272	0	-0.216	0	0.161	-0.009
27098437	-0.05	-0.319	-0.839	-1.383	-0.579	-0.444	-0.3	-0.348	0.24	-1.508	0.258	0.289	-0.278	0	-0.216	0	0.166	-0.005
27098459	-0.069	-0.347	-0.767	-1.359	-0.592	-0.444	-0.297	-0.378	0.168	-1.483	0.24	0.287	-0.284	0	-0.192	0	0.17	-0.005
27098491	-0.069	-0.387	-0.767	-1.32	-0.593	-0.434	-0.289	-0.422	0.144	-1.44	0.215	0.287	-0.284	0	-0.192	0	0.176	-0.002
27098513	-0.069	-0.414	-0.767	-1.29	-0.604	-0.431	-0.289	-0.452	0.144	-1.407	0.191	0.283	-0.303	0	-0.312	0	0.186	-0.003
27098535	-0.112	-0.441	-0.671	-1.258	-0.572	-0.407	-0.293	-0.481	0.048	-1.373	0.17	0.282	-0.316	0	-0.408	0	0.19	0.003
27098556	-0.128	-0.467	-0.671	-1.224	-0.583	-0.406	-0.295	-0.509	0	-1.336	0.158	0.283	-0.326	0	-0.504	0	0.197	0.002
27098577	-0.136	-0.492	-0.624	-1.189	-0.578	-0.396	-0.293	-0.537	-0.048	-1.297	0.142	0.283	-0.327	0	-0.456	0	0.198	0.004
27098598	-0.139	-0.517	-0.576	-1.151	-0.579	-0.39	-0.293	-0.564	-0.048	-1.256	0.125	0.282	-0.332	0	-0.36	0	0.2	0.006
27098620	-0.148	-0.541	-0.408	-1.112	-0.58	-0.384	-0.293	-0.59	0	-1.212	0.111	0.282	-0.335	0	-0.216	0	0.201	0.007
27098642	-0.155	-0.575	-0.336	-1.048	-0.592	-0.381	-0.293	-0.627	0	-1.143	0.091	0.282	-0.333	0	-0.12	0	0.201	0.007
27098666	-0.159	-0.598	-0.264	-1.002	-0.598	-0.379	-0.292	-0.652	0	-1.093	0.077	0.281	-0.333	0	0	0	0.201	0.008
27098687	-0.161	-0.617	-0.264	-0.959	-0.606	-0.378	-0.29	-0.673	0	-1.046	0.065	0.28	-0.333	0	0	0	0.202	0.008
27098709	-0.164	-0.636	-0.168	-0.914	-0.612	-0.376	-0.284	-0.694	0.048	-0.998	0.048	0.277	-0.333	0	0	0	0.201	0.009
27098731	-0.164	-0.655	-0.072	-0.866	-0.622	-0.376	-0.269	-0.714	0.24	-0.945	0.023	0.27	-0.335	0	-0.024	0	0.199	0.009
27098754	-0.164	-0.672	-0.072	-0.817	-0.629	-0.374	-0.26	-0.734	0.336	-0.891	0.004	0.266	-0.339	0	-0.048	0	0.198	0.01
27098774	-0.164	-0.688	-0.024	-0.768	-0.635	-0.372	-0.235	-0.751	0.6	-0.838	-0.029	0.253	-0.339	0	-0.048	0	0.194	0.011
27098793	-0.164	-0.703	0	-0.719	-0.642	-0.372	-0.215	-0.767	0.767	-0.784	-0.037	0.253	-0.347	0	-0.12	0	0.195	0.011
27098819	-0.164	-0.724	0	-0.643	-0.65	-0.37	-0.201	-0.789	0.719	-0.701	-0.068	0.243	-0.347	0	-0.12	0	0.193	0.012
27098838	-0.164	-0.736	0	-0.591	-0.654	-0.368	-0.198	-0.803	0.6	-0.645	-0.093	0.234	-0.361	0	-0.216	0	0.195	0.012
27098861	-0.164	-0.748	0	-0.536	-0.66	-0.368	-0.203	-0.816	0.432	-0.584	-0.096	0.236	-0.367	0	-0.312	0	0.199	0.011
27098884	-0.162	-0.758	0	-0.482	-0.666	-0.368	-0.214	-0.827	0.072	-0.526	-0.101	0.236	-0.37	0	-0.24	0	0.2	0.011
27098906	-0.162	-0.767	0	-0.428	-0.672	-0.369	-0.226	-0.837	-0.192	-0.467	-0.084	0.248	-0.37	0	-0.24	0	0.208	0.01
27098926	-0.164	-0.776	0	-0.368	-0.674	-0.368	-0.24	-0.846	-0.432	-0.401	-0.076	0.254	-0.378	0	-0.168	0	0.215	0.009
27098951	-0.164	-0.786	0	-0.284	-0.678	-0.368	-0.252	-0.857	-0.576	-0.31	-0.07	0.26	-0.381	0	-0.168	0	0.22	0.008
27098972	-0.164	-0.791	0	-0.223	-0.681	-0.367	-0.266	-0.863	-0.504	-0.243	-0.06	0.266	-0.387	0	-0.216	0	0.227	0.008
27098999	-0.164	-0.795	0	-0.166	-0.682	-0.366	-0.266	-0.867	-0.504	-0.182	-0.064	0.266	-0.398	0	-0.24	0	0.232	0.007
27099022	-0.17	-0.798	-0.048	-0.107	-0.677	-0.363	-0.269	-0.87	-0.288	-0.117	-0.066	0.265	-0.404	0	-0.288	0	0.23	0.008
27099044	-0.179	-0.8	-0.144	-0.022	-0.667	-0.357	-0.266	-0.873	-0.216	-0.024	-0.07	0.264	-0.404	0	-0.168	0	0.23	0.009
27099066	-0.204	-0.8	-0.384	0.041	-0.641	-0.343	-0.261	-0.872	0	0.044	-0.079	0.261	-0.402	0	-0.048	0	0.22	0.012
27099088	-0.204	-0.798	-0.384	0.098	-0.641	-0.343	-0.261	-0.871	0.12	0.106	-0.078	0.261	-0.402	0	-0.048	0	0.22	0.012
27099108	-0.224	-0.796	-0.624	0.157	-0.619	-0.332	-0.261	-0.868	0.12	0.171	-0.08	0.26	-0.398	0	0.048	0	0.212	0.015
27099129	-0.239	-0.792	-0.647	0.213	-0.6	-0.324	-0.257	-0.864	0.072	0.233	-0.085	0.257	-0.393	0	0.096	0	0.203	0.018
27099154	-0.248	-0.787	-0.576	0.27	-0.598	-0.324	-0.263	-0.859	0	0.294	-0.082	0.257	-0.395	0	0.096	0	0.203	0.018
27099176	-0.25	-0.781	-0.528	0.328	-0.583	-0.318	-0.266	-0.852	-0.048	0.358	-0.075	0.259	-0.392	0	0.048	0	0.202	0.019
27099201	-0.251	-0.769	-0.264	0.416	-0.577	-0.318	-0.274	-0.839	-0.144	0.454	-0.058	0.264	-0.392	0	0.048	0	0.204	0.019
27099222	-0.251	-0.76	-0.144	0.473	-0.572	-0.318	-0.28	-0.829	-0.216	0.516	-0.047	0.267	-0.392	0	0.024	0	0.205	0.018
27099244	-0.251	-0.75	-0.048	0.527	-0.568	-0.319	-0.286	-0.818	-0.288	0.575	-0.036	0.27	-0.395	0	0	0	0.207	0.018
27099270	-0.253	-0.733	0	0.606	-0.557	-0.317	-0.287	-0.799	-0.288	0.661	-0.027	0.27	-0.399	0	-0.048	0	0.21	0.018
27099297	-0.251	-0.72	0	0.657	-0.552	-0.318	-0.286	-0.785	-0.216	0.717	-0.02	0.271	-0.399	0	-0.048	0	0.21	0.017
27099322	-0.253	-0.699	0	0.733	-0.54	-0.317	-0.283	-0.763	-0.024	0.8	-0.014	0.268	-0.401	0	-0.072	0	0.208	0.018
27099352	-0.251	-0.675	0	0.809	-0.529	-0.317	-0.281	-0.737	0.072	0.882	-0.003	0.267	-0.404	0	-0.048	0	0.21	0.018
27099385	-0.251	-0.65	0	0.879	-0.516	-0.317	-0.281	-0.709	0.072	0.959	0.01	0.267	-0.404	0	-0.048	0	0.21	0.018
27099406	-0.251	-0.631	0	0.927	-0.507	-0.317	-0.281	-0.688	0.024	1.011	0.021	0.268	-0.401	0	0	0	0.208	0.018
27099427	-0.251	-0.612	0	0.971	-0.498	-0.317	-0.28	-0.667	0	1.06	0.031	0.268	-0.401	0	0.024	0	0.208	0.018
27099452	-0.251	-0.581	0	1.037	-0.482	-0.317	-0.28	-0.634	0	1.131	0.045	0.267	-0.402	0	0.024	0	0.208	0.018
27099475	-0.251	-0.56	0	1.078	-0.471	-0.317	-0.274	-0.61	0.072	1.176	0.051	0.264	-0.401	0	0.024	0	0.206	0.018
27099504	-0.251	-0.525	0	1.137	-0.453	-0.316	-0.263	-0.573	0.168	1.241	0.059	0.259	-0.401	0	0.024	0	0.204	0.019
27099526	-0.251	-0.502	0	1.174	-0.442	-0.316	-0.263	-0.548	0.192	1.281	0.072	0.259	-0.398	0	0.048	0	0.203	0.019
27099550	-0.251	-0.478	0	1.209	-0.43	-0.317	-0.26	-0.522	0.12	1.319	0.085	0.259	-0.395	0	0.072	0	0.201	0.019
27099570	-0.251	-0.454	0	1.242	-0.418	-0.317	-0.254	-0.495	0.12	1.355	0.095	0.258	-0.395	0	0.072	0	0.202	0.019
27099591	-0.251	-0.426	0	1.276	-0.403	-0.315	-0.246	-0.465	0.168	1.392	0.096	0.251	-0.398	0	0.024	0	0.201	0.02
27099611	-0.251	-0.4	0	1.306	-0.389	-0.314	-0.237	-0.437	0.288	1.424	0.108	0.251	-0.404	0	-0.048	0	0.204	0.019
27099636	-0.251	-0.361	0	1.346	-0.367	-0.313	-0.232	-0.393	0.288	1.468	0.119	0.246	-0.412	0	-0.216	0	0.207	0.02
27099656	-0.251	-0.333	0	1.371	-0.353	-0.311	-0.232	-0.364	0.288	1.495	0.128	0.243	-0.419	0	-0.288	0	0.211	0.019
27099678	-0.251	-0.306	0	1.394	-0.338	-0.311	-0.231	-0.333	0.192	1.52	0.14	0.243	-0.421	0	-0.264	0	0.212	0.019
27099701	-0.251	-0.276	0	1.415	-0.324	-0.312	-0.229	-0.301	0.072	1.544	0.158	0.243	-0.419	0	-0.12	0	0.212	0.019
27099722	-0.251	-0.246	0	1.435	-0.309	-0.312	-0.229	-0.269	0.072	1.565	0.171	0.242	-0.418	0	-0.072	0	0.211	0.02
27099743	-0.251	-0.217	0	1.451	-0.294	-0.311	-0.22	-0.237	0.12	1.583	0.177	0.238	-0.418	0	0	0	0.212	0.02
27099764	-0.251	-0.188	0	1.466	-0.279	-0.31	-0.215	-0.205	0.192	1.599	0.188	0.235	-0.419	0	0	0	0.213	0.02
27099787	-0.251	-0.144	0	1.483	-0.256	-0.31	-0.215	-0.157	0.192	1.618	0.21	0.235	-0.424	0	-0.024	0	0.216	0.02
27099810	-0.251	-0.113	0	1.493	-0.241	-0.31	-0.218	-0.123	0.048	1.629	0.23	0.236	-0.43	0	-0.12	0	0.217	0.02
27099831	-0.251	-0.081	0	1.5	-0.224	-0.309	-0.22	-0.089	0	1.636	0.247	0.237	-0.432	0	-0.168	0	0.221	0.02
27099852	-0.251	-0.051	0	1.505	-0.209	-0.309	-0.223	-0.056	-0.072	1.642	0.266	0.238	-0.432	0	-0.144	0	0.221	0.019
27099875	-0.251	-0.021	0	1.507	-0.194	-0.309	-0.223	-0.023	-0.096	1.644	0.281	0.238	-0.435	0	-0.096	0	0.223	0.019
27099896	-0.251	0.011	0	1.508	-0.177	-0.308	-0.223	0.012	-0.048	1.645	0.297	0.238	-0.441	0	-0.096	0	0.227	0.019
27099920	-0.251	0.041	0	1.506	-0.162	-0.308	-0.217	0.044	0.048	1.643	0.312	0.238	-0.441	0	-0.096	0	0.227	0.019
27099942	-0.251	0.087	0	1.499	-0.133	-0.302	-0.206	0.095	0.144	1.635	0.314	0.227	-0.478	0	-0.48	0	0.247	0.018
27099966	-0.245	0.119	0.024	1.491	-0.116	-0.301	-0.205	0.129	0.216	1.627	0.327	0.226	-0.49	0	-0.624	0	0.253	0.018
27099991	-0.245	0.148	0.024	1.482	-0.108	-0.304	-0.209	0.162	0.192	1.616	0.349	0.229	-0.491	0	-0.6	0	0.253	0.017
27100018	-0.227	0.194	0.12	1.463	-0.105	-0.315	-0.234	0.212	-0.144	1.596	0.379	0.23	-0.491	0	-0.6	0	0.251	0.015
27100039	-0.196	0.226	0.528	1.446	-0.09	-0.317	-0.234	0.247	-0.144	1.578	0.42	0.241	-0.493	0	-0.192	0	0.247	0.013
27100059	-0.179	0.255	0.671	1.429	-0.11	-0.336	-0.247	0.278	-0.432	1.559	0.459	0.249	-0.491	0	0	0	0.236	0.008
27100080	-0.164	0.285	0.767	1.409	-0.13	-0.354	-0.254	0.311	-0.48	1.537	0.491	0.253	-0.493	0	0	0	0.227	0.003
27100103	-0.15	0.313	0.839	1.388	-0.131	-0.362	-0.255	0.341	-0.408	1.514	0.512	0.254	-0.493	0	0	0	0.222	0.002
27100125	-0.15	0.342	0.839	1.364	-0.116	-0.362	-0.251	0.373	-0.24	1.487	0.523	0.252	-0.493	0	0	0	0.223	0.002
27100147	-0.115	0.37	0.743	1.337	-0.129	-0.376	-0.246	0.403	0.048	1.459	0.547	0.253	-0.493	0	0	0	0.214	-0.001
27100169	-0.115	0.411	0.743	1.294	-0.117	-0.38	-0.246	0.448	0.096	1.412	0.568	0.251	-0.493	0	0	0	0.21	-0.002
27100190	-0.099	0.436	0.647	1.264	-0.12	-0.388	-0.243	0.476	0.072	1.379	0.583	0.25	-0.496	0	0	0	0.206	-0.004
27100210	-0.078	0.461	0.6	1.232	-0.129	-0.399	-0.238	0.503	0.072	1.344	0.598	0.248	-0.499	0	-0.048	0	0.2	-0.006
27100236	-0.059	0.486	0.647	1.198	-0.117	-0.399	-0.234	0.53	0.144	1.307	0.612	0.248	-0.499	0	-0.072	0	0.198	-0.006
27100259	-0.049	0.509	0.671	1.163	-0.135	-0.414	-0.235	0.555	0.144	1.269	0.628	0.246	-0.497	0	-0.048	0	0.187	-0.009
27100281	-0.023	0.544	0.743	1.105	-0.144	-0.428	-0.238	0.594	0.072	1.205	0.659	0.249	-0.497	0	0	0	0.171	-0.013
27100303	-0.003	0.568	0.839	1.062	-0.152	-0.438	-0.237	0.62	0	1.158	0.675	0.248	-0.496	0	0.024	0	0.16	-0.015
27100324	0.01	0.589	0.887	1.02	-0.154	-0.444	-0.237	0.642	0	1.113	0.69	0.248	-0.496	0	0.024	0	0.152	-0.017
27100348	0.043	0.609	0.935	0.978	-0.144	-0.444	-0.238	0.664	-0.024	1.067	0.702	0.248	-0.497	0	0	0	0.15	-0.017
27100374	0.063	0.637	0.935	0.911	-0.182	-0.469	-0.237	0.695	0	0.994	0.728	0.247	-0.502	0	-0.048	0	0.124	-0.024
27100404	0.063	0.664	0.935	0.842	-0.168	-0.468	-0.237	0.724	0	0.919	0.742	0.246	-0.508	0	-0.144	0	0.123	-0.024
27100436	0.118	0.688	0.959	0.77	-0.208	-0.493	-0.238	0.75	0	0.84	0.767	0.246	-0.513	0	-0.192	0	0.093	-0.031
27100461	0.149	0.703	0.983	0.718	-0.229	-0.506	-0.238	0.767	0	0.783	0.78	0.245	-0.508	0	-0.096	0	0.072	-0.034
27100487	0.171	0.724	0.911	0.642	-0.24	-0.517	-0.246	0.79	-0.072	0.7	0.801	0.248	-0.497	0	0.072	0	0.048	-0.037
27100514	0.171	0.742	0.911	0.564	-0.232	-0.517	-0.246	0.809	-0.072	0.615	0.81	0.248	-0.494	0	0.24	0	0.043	-0.037
27100536	0.195	0.753	0.767	0.511	-0.248	-0.527	-0.247	0.821	-0.096	0.557	0.82	0.248	-0.494	0	0.24	0	0.026	-0.04
27100556	0.211	0.762	0.695	0.457	-0.26	-0.536	-0.247	0.832	-0.072	0.498	0.826	0.249	-0.473	0	0.384	0	0.005	-0.042
27100578	0.226	0.771	0.6	0.402	-0.271	-0.544	-0.254	0.841	-0.048	0.439	0.831	0.249	-0.458	0	0.456	0	-0.012	-0.044
27100602	0.246	0.778	0.624	0.347	-0.269	-0.545	-0.264	0.849	-0.192	0.379	0.84	0.253	-0.442	0	0.624	0	-0.024	-0.044
27100623	0.253	0.785	0.647	0.289	-0.286	-0.555	-0.274	0.856	-0.288	0.315	0.852	0.258	-0.416	0	0.719	0	-0.054	-0.046
27100645	0.261	0.793	0.576	0.202	-0.297	-0.563	-0.274	0.865	-0.288	0.221	0.864	0.263	-0.398	0	0.791	0	-0.077	-0.049
27100668	0.261	0.796	0.336	0.146	-0.295	-0.563	-0.286	0.869	-0.336	0.159	0.872	0.266	-0.39	0	0.695	0	-0.084	-0.049
27100689	0.261	0.799	0.144	0.086	-0.293	-0.562	-0.292	0.871	-0.312	0.094	0.879	0.27	-0.39	0	0.48	0	-0.087	-0.049
27100710	0.261	0.8	0.048	0.029	-0.292	-0.562	-0.292	0.872	-0.312	0.032	0.885	0.273	-0.387	0	0.312	0	-0.092	-0.049
27100734	0.263	0.8	0	-0.027	-0.293	-0.562	-0.3	0.873	-0.288	-0.03	0.892	0.277	-0.378	0	0.216	0	-0.099	-0.049
27100759	0.261	0.798	0	-0.113	-0.295	-0.563	-0.332	0.87	-0.456	-0.123	0.901	0.283	-0.362	0	0.264	0	-0.11	-0.049
27100785	0.263	0.795	0	-0.169	-0.296	-0.563	-0.349	0.867	-0.6	-0.185	0.917	0.293	-0.353	0	0.432	0	-0.122	-0.05
27100806	0.261	0.791	0	-0.228	-0.299	-0.563	-0.349	0.863	-0.6	-0.249	0.93	0.3	-0.346	0	0.48	0	-0.132	-0.051
27100825	0.261	0.786	0	-0.284	-0.3	-0.562	-0.355	0.857	-0.576	-0.31	0.933	0.303	-0.346	0	0.36	0	-0.132	-0.051
27100849	0.261	0.775	0	-0.37	-0.304	-0.561	-0.361	0.846	-0.528	-0.404	0.934	0.306	-0.347	0	0.12	0	-0.131	-0.051
27100872	0.261	0.767	0	-0.428	-0.307	-0.56	-0.389	0.837	-0.408	-0.467	0.945	0.313	-0.347	0	0	0	-0.135	-0.052
27100892	0.261	0.758	0	-0.482	-0.311	-0.559	-0.389	0.827	-0.408	-0.526	0.95	0.318	-0.347	0	0	0	-0.137	-0.052
27100913	0.261	0.748	0	-0.536	-0.314	-0.558	-0.405	0.816	-0.576	-0.584	0.96	0.325	-0.344	0	0.024	0	-0.141	-0.053
27100936	0.261	0.736	0	-0.591	-0.32	-0.558	-0.409	0.803	-0.576	-0.645	0.956	0.327	-0.343	0	0.048	0	-0.139	-0.053
27100959	0.261	0.724	0	-0.643	-0.326	-0.557	-0.415	0.789	-0.408	-0.701	0.955	0.329	-0.341	0	0.048	0	-0.137	-0.053
27100979	0.261	0.71	0	-0.696	-0.333	-0.558	-0.415	0.774	-0.288	-0.76	0.948	0.329	-0.341	0	0.048	0	-0.133	-0.053
27101007	0.261	0.688	0	-0.771	-0.345	-0.558	-0.418	0.75	-0.072	-0.841	0.939	0.331	-0.338	0	0.048	0	-0.128	-0.053
27101029	0.261	0.672	0	-0.819	-0.353	-0.558	-0.418	0.733	-0.072	-0.894	0.93	0.331	-0.336	0	0.048	0	-0.124	-0.053
27101053	0.261	0.646	0	-0.889	-0.365	-0.558	-0.421	0.705	-0.072	-0.97	0.919	0.332	-0.336	0	0.048	0	-0.116	-0.053
27101073	0.261	0.628	0	-0.935	-0.374	-0.558	-0.421	0.685	-0.072	-1.02	0.91	0.332	-0.336	0	0.048	0	-0.11	-0.053
27101092	0.261	0.617	0	-0.959	-0.38	-0.558	-0.407	0.673	0.048	-1.046	0.897	0.329	-0.336	0	0	0	-0.104	-0.053
27101116	0.261	0.585	0	-1.03	-0.397	-0.559	-0.407	0.638	0.048	-1.123	0.875	0.326	-0.338	0	0	0	-0.091	-0.053
27101138	0.261	0.564	0	-1.07	-0.409	-0.56	-0.393	0.615	0.288	-1.168	0.851	0.32	-0.336	0	0	0	-0.08	-0.052
27101162	0.261	0.541	0	-1.112	-0.421	-0.561	-0.382	0.59	0.432	-1.212	0.829	0.316	-0.338	0	0	0	-0.069	-0.052
27101186	0.261	0.506	0	-1.167	-0.439	-0.562	-0.367	0.552	0.432	-1.273	0.797	0.309	-0.339	0	-0.024	0	-0.053	-0.051
27101206	0.261	0.493	0	-1.187	-0.445	-0.561	-0.367	0.538	0.432	-1.295	0.79	0.309	-0.343	0	-0.048	0	-0.048	-0.051
27101226	0.261	0.468	0	-1.223	-0.459	-0.562	-0.355	0.511	0.408	-1.334	0.766	0.303	-0.343	0	-0.072	0	-0.036	-0.051
27101252	0.261	0.431	0	-1.271	-0.479	-0.564	-0.34	0.47	0.456	-1.386	0.731	0.297	-0.338	0	0	0	-0.023	-0.05
27101274	0.261	0.405	0	-1.3	-0.493	-0.565	-0.326	0.442	0.528	-1.418	0.705	0.29	-0.336	0	0.072	0	-0.012	-0.049
27101294	0.261	0.379	0	-1.328	-0.506	-0.565	-0.318	0.413	0.48	-1.449	0.691	0.29	-0.338	0	0.048	0	-0.005	-0.049
27101318	0.261	0.352	0	-1.354	-0.521	-0.566	-0.315	0.384	0.432	-1.477	0.667	0.286	-0.336	0	0	0	0.006	-0.049
27101339	0.263	0.323	0	-1.379	-0.537	-0.567	-0.315	0.353	0.264	-1.505	0.651	0.286	-0.335	0	0	0	0.013	-0.049
27101359	0.26	0.294	0	-1.402	-0.55	-0.567	-0.318	0.321	0.072	-1.53	0.636	0.286	-0.332	0	0.024	0	0.022	-0.049
27101382	0.26	0.252	0	-1.432	-0.57	-0.566	-0.321	0.274	0	-1.562	0.619	0.289	-0.329	0	0.096	0	0.032	-0.049
27101405	0.26	0.223	0	-1.448	-0.585	-0.566	-0.321	0.243	-0.048	-1.58	0.604	0.289	-0.329	0	0.096	0	0.039	-0.049
27101431	0.26	0.179	0	-1.47	-0.607	-0.567	-0.327	0.195	-0.096	-1.603	0.586	0.292	-0.324	0	0.096	0	0.049	-0.049
27101461	0.261	0.135	0	-1.486	-0.63	-0.567	-0.333	0.147	-0.168	-1.621	0.568	0.294	-0.324	0	0.096	0	0.061	-0.049
27101491	0.258	0.09	0	-1.498	-0.649	-0.565	-0.343	0.098	-0.24	-1.635	0.553	0.299	-0.323	0	0.096	0	0.073	-0.049
27101527	0.258	0.045	0	-1.506	-0.671	-0.564	-0.343	0.049	-0.24	-1.642	0.53	0.299	-0.327	0	0.048	0	0.088	-0.049
27101554	0.25	-0.002	-0.144	-1.508	-0.689	-0.563	-0.33	-0.002	-0.048	-1.645	0.493	0.294	-0.327	0	0.048	0	0.105	-0.048
27101574	0.221	-0.032	-0.36	-1.507	-0.68	-0.553	-0.324	-0.035	0.168	-1.644	0.47	0.293	-0.329	0	-0.048	0	0.118	-0.044
27101596	0.201	-0.062	-0.552	-1.503	-0.695	-0.554	-0.317	-0.068	0.312	-1.64	0.447	0.289	-0.32	0	0.072	0	0.127	-0.044
27101618	0.183	-0.092	-0.671	-1.498	-0.696	-0.549	-0.313	-0.101	0.36	-1.634	0.425	0.29	-0.313	0	0.144	0	0.13	-0.041
27101639	0.166	-0.122	-0.767	-1.49	-0.68	-0.536	-0.304	-0.133	0.288	-1.626	0.4	0.289	-0.309	0	0.264	0	0.139	-0.036
27101660	0.141	-0.152	-0.935	-1.481	-0.696	-0.537	-0.304	-0.166	0.288	-1.615	0.381	0.287	-0.307	0	0.288	0	0.146	-0.035
27101681	0.115	-0.183	-1.031	-1.468	-0.689	-0.527	-0.301	-0.199	0.216	-1.601	0.358	0.286	-0.307	0	0.192	0	0.155	-0.032
27101704	0.115	-0.228	-1.031	-1.445	-0.687	-0.515	-0.301	-0.249	0.096	-1.577	0.33	0.286	-0.315	0	0	0	0.169	-0.028
27101724	0.065	-0.257	-1.151	-1.428	-0.653	-0.492	-0.304	-0.28	0.024	-1.558	0.311	0.288	-0.321	0	-0.096	0	0.179	-0.022
27101744	0.065	-0.285	-1.151	-1.409	-0.667	-0.492	-0.304	-0.311	-0.024	-1.537	0.295	0.288	-0.327	0	-0.24	0	0.184	-0.022
27101768	0.022	-0.314	-1.175	-1.387	-0.648	-0.476	-0.306	-0.343	-0.048	-1.513	0.275	0.289	-0.329	0	-0.24	0	0.192	-0.017
27101789	-0.009	-0.342	-1.151	-1.363	-0.653	-0.471	-0.315	-0.373	-0.096	-1.487	0.268	0.293	-0.33	0	-0.192	0	0.197	-0.017
27101810	-0.009	-0.369	-1.151	-1.338	-0.636	-0.456	-0.321	-0.403	-0.216	-1.459	0.254	0.296	-0.33	0	-0.096	0	0.201	-0.012
27101830	-0.052	-0.395	-1.007	-1.311	-0.623	-0.443	-0.34	-0.431	-0.336	-1.43	0.253	0.305	-0.33	0	-0.048	0	0.205	-0.01
27101854	-0.052	-0.434	-1.007	-1.267	-0.625	-0.434	-0.35	-0.474	-0.504	-1.382	0.24	0.31	-0.33	0	-0.048	0	0.21	-0.008
27101876	-0.099	-0.46	-0.983	-1.233	-0.591	-0.41	-0.359	-0.502	-0.48	-1.345	0.225	0.313	-0.335	0	-0.048	0	0.211	-0.002
27101897	-0.099	-0.486	-0.983	-1.198	-0.604	-0.411	-0.364	-0.53	-0.432	-1.307	0.216	0.315	-0.335	0	-0.048	0	0.215	-0.002
27101921	-0.136	-0.51	-1.103	-1.163	-0.589	-0.397	-0.373	-0.556	-0.408	-1.268	0.206	0.318	-0.335	0	-0.048	0	0.215	0.001
27101942	-0.136	-0.532	-1.103	-1.125	-0.591	-0.393	-0.381	-0.581	-0.36	-1.228	0.199	0.321	-0.336	0	0	0	0.217	0.002
27101965	-0.21	-0.555	-1.247	-1.087	-0.549	-0.366	-0.382	-0.605	-0.216	-1.186	0.179	0.319	-0.336	0	0	0	0.212	0.009
27101987	-0.242	-0.577	-1.343	-1.045	-0.538	-0.355	-0.382	-0.629	-0.216	-1.14	0.161	0.317	-0.336	0	-0.024	0	0.209	0.012
27102008	-0.242	-0.599	-1.343	-0.999	-0.517	-0.338	-0.382	-0.654	-0.12	-1.089	0.142	0.314	-0.335	0	0	0	0.204	0.016
27102039	-0.276	-0.628	-1.391	-0.933	-0.496	-0.319	-0.382	-0.685	-0.12	-1.018	0.12	0.311	-0.335	0	0	0	0.198	0.021
27102060	-0.325	-0.655	-1.271	-0.865	-0.512	-0.322	-0.382	-0.715	0	-0.943	0.109	0.312	-0.32	0	0.168	0	0.193	0.022
27102081	-0.351	-0.672	-1.175	-0.818	-0.44	-0.28	-0.384	-0.733	0	-0.892	0.089	0.307	-0.313	0	0.288	0	0.173	0.032
27102111	-0.369	-0.696	-1.127	-0.742	-0.433	-0.269	-0.386	-0.76	-0.024	-0.81	0.074	0.305	-0.313	0	0.288	0	0.168	0.034
27102132	-0.379	-0.711	-0.959	-0.69	-0.43	-0.263	-0.382	-0.776	-0.024	-0.752	0.062	0.303	-0.313	0	0.168	0	0.165	0.035
27102155	-0.394	-0.725	-0.791	-0.639	-0.419	-0.254	-0.381	-0.791	0	-0.697	0.051	0.301	-0.316	0	0	0	0.161	0.037
27102176	-0.403	-0.738	-0.647	-0.584	-0.416	-0.248	-0.381	-0.805	0.048	-0.637	0.043	0.3	-0.316	0	0	0	0.158	0.038
27102199	-0.409	-0.749	-0.48	-0.529	-0.415	-0.245	-0.381	-0.817	0.048	-0.577	0.036	0.3	-0.316	0	-0.024	0	0.156	0.039
27102222	-0.409	-0.759	-0.264	-0.475	-0.419	-0.244	-0.376	-0.828	0.072	-0.518	0.027	0.297	-0.32	0	-0.024	0	0.156	0.039
27102244	-0.411	-0.769	-0.12	-0.418	-0.421	-0.242	-0.366	-0.838	0.168	-0.456	0.011	0.293	-0.327	0	-0.096	0	0.155	0.039
27102268	-0.411	-0.781	-0.024	-0.327	-0.423	-0.238	-0.356	-0.852	0.216	-0.357	-0.005	0.289	-0.335	0	-0.216	0	0.155	0.039
27102290	-0.411	-0.787	-0.024	-0.271	-0.424	-0.236	-0.35	-0.858	0.312	-0.296	-0.016	0.286	-0.346	0	-0.288	0	0.156	0.038
27102312	-0.411	-0.792	-0.024	-0.215	-0.425	-0.235	-0.34	-0.864	0.336	-0.235	-0.028	0.281	-0.35	0	-0.336	0	0.153	0.039
27102332	-0.411	-0.796	0	-0.156	-0.425	-0.232	-0.33	-0.868	0.36	-0.17	-0.041	0.277	-0.356	0	-0.336	0	0.154	0.039
27102354	-0.411	-0.798	0	-0.097	-0.424	-0.23	-0.317	-0.871	0.384	-0.105	-0.054	0.271	-0.364	0	-0.264	0	0.15	0.039
27102374	-0.411	-0.8	0	-0.04	-0.422	-0.227	-0.3	-0.872	0.48	-0.043	-0.072	0.263	-0.364	0	-0.264	0	0.147	0.039
27102394	-0.411	-0.8	0	0.017	-0.416	-0.222	-0.28	-0.873	0.6	0.019	-0.097	0.253	-0.39	0	-0.384	0	0.151	0.039
27102419	-0.411	-0.798	0	0.102	-0.415	-0.222	-0.28	-0.871	0.6	0.112	-0.096	0.253	-0.39	0	-0.384	0	0.151	0.039
27102440	-0.411	-0.796	0	0.159	-0.406	-0.214	-0.238	-0.868	0.887	0.173	-0.138	0.233	-0.413	0	-0.624	0	0.147	0.04
27102462	-0.411	-0.792	0	0.218	-0.404	-0.213	-0.235	-0.863	0.767	0.238	-0.14	0.232	-0.418	0	-0.6	0	0.148	0.04
27102485	-0.411	-0.787	0	0.274	-0.397	-0.209	-0.217	-0.858	0.647	0.299	-0.16	0.222	-0.442	0	-0.528	0	0.153	0.039
27102512	-0.411	-0.777	0	0.358	-0.39	-0.206	-0.192	-0.848	0.624	0.39	-0.178	0.211	-0.442	0	-0.528	0	0.146	0.041
27102543	-0.411	-0.765	0	0.44	-0.381	-0.204	-0.192	-0.835	0.624	0.48	-0.178	0.21	-0.465	0	-0.695	0	0.157	0.04
[truncated: 23,313 more rows]
