# Supplementary material for: Design and development of a modular wrist rehabilitation robot with impedance control and gravity compensation
Source: Sci Rep. 2025 Dec 6;16:1452. doi: 10.1038/s41598-025-31185-w (PMC12796202; doi:10.1038/s41598-025-31185-w)
Supplement: Supplementary file 1 — Supplementary Material 1 [file 41598_2025_31185_MOESM1_ESM.zip › Experimental Tests/FE_Test.xlsx]

## Sheet: Sheet1
Time	Pa1	Pc1	Va1	Vc1	Tc1	TZ1	Pa2	Pc2	Va2	Vc2	Tc2	TZ2	Pa3	Pc3	Va3	Vc3	Tc3	TZ3
19151405	0	0	0	0	0	0	0	0	0	0	0	0	0	0	0	0	0	0
19151416	0	0	0	0	0	0	0	0	0	0	0	0	0	0	0	0	0	0
19151426	0	0	0	0	0	0	0	0	0	0	0	0	0	0	0	0	0	0
19151436	0	0	0	0	0	0	0	0	0	0	0	0	0	0	0	0	0	0
19151446	0	0	0	0	0	0	0	0	0	0	0	0	0	0	0	0	0	0
19151457	0	0	0	0	0	0	0	0	0	0	0	0	0	0	0	0	0	0
19151467	0	0	0	0	0	0	0	0	0	0	0	0	0	0	0	0	0	0
19151478	0	0	0	0	0	0	0	0	0	0	0	0	0	0	0	0	0	0
19151488	0	0	0	0	0	0	0	0	0	0	0	0	0	0	0	0	0	0
19151498	0	0	0	0	0	0	0	0	0	0	0	0	0	0	0	0	0	0
19151508	0	0	0	0	0	0	0	0	0	0	0	0	0	0	0	0	0	0
19151518	0	0	0	0	0	0	0	0	0	0	0	0	0	0	0	0	0	0
19151528	0	0	0	0	0	0	0	0	0	0	0	0	0	0	0	0	0	0
19151538	0	0	0	0	0	0	0	0	0	0	0	0	0	0	0	0	0	0
19151548	0	0	0	0	0	0	0	0	0	0	0	0	0	0	0	0	0	0
19151558	0	0	0	0	0	0	0	0	0	0	0	0	-0.125	0	0.024	0	0	0
19151568	0	0	0	0	0	0	0	0	0	0	0	0	-0.125	0	0.024	0	0	0
19151579	0	0	0	0	0	0	0	0	0	0	0	0	-0.124	0	0.024	0	0	0
19151589	0	0	0	0	0	0	-0.022	0	0	0	0	0	-0.122	0	0.048	0	0	0
19151600	0	0	0	0	0	0	-0.022	0	0	0	0	0	-0.121	0	0.072	0	0	0
19151611	0	0	0	0	0	0	-0.022	0	0	0	0	0	-0.121	0	0.072	0	0	0
19151621	0	0	0	0	0	0	-0.022	0	0	0	0	0	-0.121	0	0.072	0	0	0
19151637	0.003	0	0	0	0	0	-0.019	0	0	0	0	0	-0.121	0	0.072	0	0	0
19151649	0.003	0	0.024	0	0	0	-0.017	0	0.024	0	0	0	-0.115	0	0.144	0	0	0
19151660	0.003	0	0.024	0	0	0	-0.017	0	0.024	0	0	0	-0.115	0	0.144	0	0	0
19151672	0.007	0	0.048	0	0	0	-0.016	0	0.072	0	0	0	-0.116	0	0.096	0	0	0
19151684	0.008	0	0.072	0	0	0	-0.013	0	0.096	0	0	0	-0.115	0	0.048	0	0	0
19151694	0.008	0	0.072	0	0	0	-0.013	0	0.096	0	0	0	-0.118	0	0	0	0	0
19151708	0.01	0	0.072	0	0	0	-0.013	0	0.096	0	0	0	-0.118	0	0	0	0	0
19151720	0.01	0	0.072	0	0	0	-0.013	0	0.072	0	0	0	-0.118	0	-0.024	0	0	0
19151732	0.013	0	0.096	0	0	0	-0.013	0	0.048	0	0	0	-0.118	0	-0.024	0	0	0
19151743	0.013	0	0.096	0	0	0	-0.013	0	0.024	0	0	0	-0.116	0	0	0	0	0
19151754	0.013	0	0.096	0	0	0	-0.013	0	0.024	0	0	0	-0.116	0	0	0	0	0
19151765	0.016	0	0.096	0	0	0	-0.014	0	0	0	0	0	-0.115	0	0	0	0	0
19151776	0.016	0	0.096	0	0	0	-0.014	0	0	0	0	0	-0.112	0	0.048	0	0	0
19151788	0.016	0	0.072	0	0	0	-0.013	0	0	0	0	0	-0.112	0	0.048	0	0	0
19151800	0.016	0	0.048	0	0	0	-0.011	0	0	0	0	0	-0.112	0	0.048	0	0	0
19151812	0.016	0	0.048	0	0	0	-0.011	0	0	0	0	0	-0.112	0	0.048	0	0	0
19151824	0.017	0	0.024	0	0	0	-0.011	0	0	0	0	0	-0.112	0	0.048	0	0	0
19151838	0.017	0	0.024	0	0	0	-0.011	0	0.024	0	0	0	-0.113	0	0.048	0	0	0
19151851	0.019	0	0.024	0	0	0	-0.011	0	0.024	0	0	0	-0.112	0	0	0	0	0
19151863	0.019	0	0.024	0	0	0	-0.013	0	0.024	0	0	0	-0.112	0	0	0	0	0
19151876	0.019	0	0.024	0	0	0	-0.013	0	0	0	0	0	-0.113	0	0	0	0	0
19151889	0.019	0	0.024	0	0	0	-0.011	0	0	0	0	0	-0.113	0	0	0	0	0
19151904	0.019	0	0.024	0	0	0	-0.013	0	0	0	0	0	-0.112	0	0	0	0	0
19151919	0.019	0	0	0	0	0	-0.011	0	0	0	0	0	-0.112	0	0	0	0	0
19151935	0.019	0	0	0	0	0	-0.011	0	0	0	0	0	-0.112	0	0	0	0	0
19151949	0.019	0	0	0	0	0	-0.014	0	0	0	0	0	-0.112	0	0	0	0	0
19151961	0.02	0	0	0	0	0	-0.014	0	0	0	0	0	-0.11	0	0.024	0	0	0
19151973	0.02	0	0	0	0	0	-0.013	0	-0.024	0	0	0	-0.11	0	0.024	0	0	0
19151985	0.022	0	0.024	0	0	0	-0.011	0	0	0	0	0	-0.11	0	0.024	0	0	0
19151997	0.022	0	0.024	0	0	0	-0.013	0	0	0	0	0	-0.11	0	0.024	0	0	0
19152008	0.023	0	0.048	0	0	0	-0.013	0	0	0	0	0	-0.11	0	0.024	0	0	0
19152021	0.023	0	0.048	0	0	0	-0.013	0	0	0	0	0	-0.11	0	0.024	0	0	0
19152033	0.026	0	0.048	0	0	0	-0.013	0	0	0	0	0	-0.109	0	0	0	0	0
19152044	0.028	0	0.072	0	0	0	-0.013	0	0	0	0	0	-0.105	0	0.024	0	0	0
19152057	0.028	0	0.072	0	0	0	-0.013	0	0	0	0	0	-0.105	0	0.048	0	0	0
19152068	0.03	0	0.096	0	0	0	-0.011	0	0	0	0	0	-0.105	0	0.048	0	0	0
19152080	0.03	0	0.096	0	0	0	-0.011	0	0	0	0	0	-0.105	0	0.048	0	0	0
19152092	0.033	0	0.096	0	0	0	-0.011	0	0	0	0	0	-0.104	0	0.048	0	0	0
19152104	0.033	0	0.096	0	0	0	-0.011	0	0	0	0	0	-0.104	0	0.048	0	0	0
19152116	0.037	0	0.096	0	0	0	-0.013	0	0	0	0	0	-0.104	0	0.048	0	0	0
19152127	0.039	0	0.12	0	0	0	-0.013	0	0	0	0	0	-0.104	0	0.024	0	0	0
19152139	0.042	0	0.144	0	0	0	-0.013	0	0	0	0	0	-0.104	0	0.024	0	0	0
19152151	0.043	0	0.144	0	0	0	-0.011	0	0	0	0	0	-0.104	0	0.024	0	0	0
19152163	0.045	0	0.144	0	0	0	-0.01	0	0	0	0	0	-0.102	0	0	0	0	0
19152176	0.045	0	0.144	0	0	0	-0.01	0	0	0	0	0	-0.104	0	0	0	0	0
19152191	0.048	0	0.144	0	0	0	-0.01	0	0.024	0	0	0	-0.105	0	0	0	0	0
19152207	0.048	0	0.144	0	0	0	-0.01	0	0.024	0	0	0	-0.104	0	0	0	0	0
19152222	0.053	0	0.12	0	0	0	-0.01	0	0	0	0	0	-0.104	0	0	0	0	0
19152237	0.054	0	0.12	0	0	0	-0.01	0	0	0	0	0	-0.105	0	0	0	0	0
19152252	0.054	0	0.096	0	0	0	-0.013	0	-0.024	0	0	0	-0.104	0	0	0	0	0
19152265	0.054	0	0.096	0	0	0	-0.013	0	-0.024	0	0	0	-0.102	0	0	0	0	0
19152276	0.054	0	0.096	0	0	0	-0.013	0	-0.024	0	0	0	-0.104	0	0	0	0	0
19152289	0.056	0	0.072	0	0	0	-0.011	0	-0.024	0	0	0	-0.104	0	0	0	0	0
19152302	0.056	0	0.072	0	0	0	-0.013	0	-0.024	0	0	0	-0.101	0	0.024	0	0	0
19152316	0.056	0	0.024	0	0	0	-0.013	0	0	0	0	0	-0.099	0	0.024	0	0	0
19152328	0.056	0	0.024	0	0	0	-0.013	0	0	0	0	0	-0.099	0	0.024	0	0	0
19152341	0.056	0	0	0	0	0	-0.011	0	0	0	0	0	-0.099	0	0.048	0	0	0
19152355	0.056	0	0	0	0	0	-0.011	0	0	0	0	0	-0.099	0	0.048	0	0	0
19152367	0.054	0	0	0	0	0	-0.01	0	0.024	0	0	0	-0.099	0	0.024	0	0	0
19152378	0.053	0	-0.024	0	0	0	-0.01	0	0.024	0	0	0	-0.099	0	0.024	0	0	0
19152391	0.053	0	-0.024	0	0	0	-0.01	0	0.024	0	0	0	-0.099	0	0.024	0	0	0
19152404	0.053	0	-0.024	0	-0.547	-0.521	-0.011	0	0	0	0.156	0.148	-0.098	0	0	1.645	0.041	-0.008
19152419	0.053	0	-0.024	0	-0.547	-0.521	-0.011	0	0	0	0.156	0.148	-0.099	0.016	0	1.645	0.049	-0.008
19152439	0.051	0	-0.024	0	-0.545	-0.52	-0.013	0	-0.024	0	0.157	0.148	-0.096	0.049	0	1.642	0.067	-0.007
19152456	0.051	0	-0.024	0	-0.546	-0.52	-0.013	0	-0.024	0	0.16	0.149	-0.096	0.084	0	1.637	0.082	-0.007
19152473	0.051	0	-0.024	0	-0.546	-0.52	-0.013	0	-0.024	0	0.161	0.149	-0.096	0.118	0	1.63	0.1	-0.007
19152487	0.051	0	-0.024	0	-0.546	-0.52	-0.013	0	-0.024	0	0.161	0.149	-0.096	0.134	0	1.625	0.108	-0.007
19152501	0.051	0	-0.024	0	-0.546	-0.52	-0.01	0	0	0	0.158	0.147	-0.096	0.151	0	1.62	0.116	-0.007
19152512	0.051	0	-0.024	0	-0.546	-0.52	-0.01	0	0	0	0.159	0.147	-0.096	0.167	0	1.615	0.124	-0.007
19152524	0.051	0	-0.024	0	-0.553	-0.527	-0.01	0	0	0	0.159	0.148	-0.046	0.201	0.6	1.601	0.116	-0.007
19152536	0.051	0	-0.024	0	-0.553	-0.527	-0.01	0	0	0	0.159	0.148	-0.046	0.216	0.6	1.594	0.124	-0.007
19152550	0.051	0	-0.024	0	-0.553	-0.527	-0.01	0	0	0	0.16	0.148	-0.046	0.232	0.6	1.586	0.132	-0.007
19152563	-0.119	0	-1.607	0	-0.373	-0.432	-0.01	0	0	0	0.133	0.146	-0.046	0.248	0.6	1.577	0.163	0.017
19152577	-0.119	0	-1.607	0	-0.373	-0.432	-0.01	0	0	0	0.132	0.146	-0.046	0.28	0.6	1.558	0.179	0.017
19152592	-0.119	0	-1.607	0	-0.373	-0.432	0.096	0	1.223	0	0.131	0.146	-0.046	0.295	0.6	1.548	0.187	0.017
19152605	-0.119	0	-1.607	0	-0.371	-0.431	0.096	0	1.223	0	0.02	0.089	-0.046	0.327	0.6	1.525	0.2	0.016
19152619	-0.119	0	-1.607	0	-0.371	-0.431	0.096	0	1.223	0	0.019	0.089	-0.046	0.344	0.6	1.512	0.208	0.016
19152632	-0.119	0	-1.607	0	-0.392	-0.452	0.096	0	1.223	0	0.029	0.092	0.1	0.359	1.559	1.499	0.141	0.013
19152644	-0.119	0	-1.607	0	-0.392	-0.452	0.096	0	1.223	0	0.028	0.092	0.1	0.374	1.559	1.486	0.149	0.013
19152658	-0.268	0	-1.607	0	-0.392	-0.452	0.096	0	1.223	0	0.027	0.092	0.1	0.403	1.559	1.459	0.163	0.013
19152671	-0.268	0	-1.607	0	-0.222	-0.356	0.096	0	1.223	0	0.001	0.09	0.1	0.418	1.559	1.444	0.187	0.034
19152686	-0.268	0	-1.607	0	-0.222	-0.356	0.096	0	1.223	0	-0.001	0.09	0.1	0.434	1.559	1.427	0.195	0.034
19152701	-0.268	0	-1.607	0	-0.215	-0.349	0.28	0	1.775	0	-0.191	-0.008	0.1	0.462	1.559	1.395	0.201	0.032
19152715	-0.268	0	-1.607	0	-0.215	-0.349	0.28	0	1.775	0	-0.193	-0.008	0.1	0.477	1.559	1.377	0.208	0.032
19152728	-0.268	0	-1.607	0	-0.215	-0.349	0.28	0	1.775	0	-0.197	-0.008	0.341	0.504	2.254	1.342	0.221	0.032
19152743	-0.268	0	-1.607	0	-0.248	-0.382	0.28	0	1.775	0	-0.172	-0.014	0.341	0.518	2.254	1.324	0.105	0.021
19152759	-0.268	0	-1.607	0	-0.248	-0.382	0.28	0	1.775	0	-0.176	-0.014	0.341	0.544	2.254	1.286	0.117	0.021
19152774	-0.316	0	-0.24	0	-0.192	-0.35	0.28	0	1.775	0	-0.183	-0.017	0.341	0.557	2.254	1.267	0.13	0.03
19152790	-0.316	0	-0.24	0	-0.192	-0.35	0.28	0	1.775	0	-0.187	-0.017	0.341	0.582	2.254	1.226	0.141	0.03
19152805	-0.316	0	-0.24	0	-0.192	-0.35	0.434	0	1.247	0	-0.189	-0.017	0.341	0.594	2.254	1.205	0.147	0.03
19152818	-0.316	0	-0.24	0	-0.198	-0.356	0.434	0	1.247	0	-0.344	-0.097	0.341	0.607	2.254	1.182	0.143	0.023
19152833	-0.316	0	-0.24	0	-0.198	-0.356	0.434	0	1.247	0	-0.348	-0.097	0.341	0.632	2.254	1.134	0.154	0.023
19152846	-0.316	0	-0.24	0	-0.222	-0.379	0.434	0	1.247	0	-0.333	-0.108	0.527	0.644	1.751	1.111	0.066	0.01
19152861	-0.316	0	-0.24	0	-0.222	-0.379	0.434	0	1.247	0	-0.334	-0.108	0.527	0.655	1.751	1.088	0.071	0.01
19152876	-0.316	0	0	0	-0.222	-0.38	0.434	0	1.247	0	-0.338	-0.109	0.527	0.677	1.751	1.038	0.08	0.01
19152890	-0.316	0	0	0	-0.222	-0.38	0.434	0	1.247	0	-0.34	-0.109	0.527	0.688	1.751	1.011	0.085	0.01
19152904	-0.297	0	0.12	0	-0.224	-0.382	0.414	0	-0.288	0	-0.323	-0.1	0.533	0.708	0.288	0.962	0.091	0.01
19152919	-0.286	0	0.264	0	-0.245	-0.394	0.392	0	-0.456	0	-0.304	-0.089	0.533	0.717	0.12	0.937	0.095	0.01
19152937	-0.286	0	0.264	0	-0.257	-0.4	0.38	0	-0.6	0	-0.294	-0.083	0.531	0.737	0.072	0.882	0.104	0.009
19152959	-0.286	0	0.264	0	-0.257	-0.4	0.38	0	-0.6	0	-0.297	-0.083	0.531	0.754	0.072	0.827	0.112	0.009
19152987	-0.286	0	0.264	0	-0.257	-0.4	0.38	0	-0.6	0	-0.3	-0.083	0.531	0.778	0.072	0.745	0.122	0.009
19153010	-0.286	0	0.264	0	-0.257	-0.4	0.38	0	-0.6	0	-0.302	-0.083	0.531	0.793	0.072	0.686	0.129	0.009
19153035	-0.21	0	0.983	0	-0.346	-0.451	0.38	0	-0.6	0	-0.298	-0.084	0.531	0.806	0.072	0.629	0.126	-0.001
19153052	-0.21	0	0.983	0	-0.346	-0.451	0.38	0	-0.6	0	-0.299	-0.084	0.531	0.818	0.072	0.572	0.132	-0.001
19153069	-0.21	0	0.983	0	-0.333	-0.438	-0.157	0	-4.101	0	0.246	0.2	0.531	0.83	0.072	0.51	0.18	0.036
19153084	-0.21	0	0.983	0	-0.333	-0.438	-0.157	0	-4.101	0	0.246	0.2	0.531	0.835	0.072	0.481	0.183	0.036
19153100	-0.21	0	0.983	0	-0.333	-0.438	-0.157	0	-4.101	0	0.244	0.2	0.53	0.844	0	0.421	0.188	0.036
19153114	-0.107	0	0.983	0	-0.446	-0.5	-0.338	0	-3.813	0	0.265	0.204	0.53	0.848	0	0.391	0.18	0.024
19153130	-0.093	0	0.863	0	-0.476	-0.523	-0.369	0	-3.597	0	0.475	0.307	0.53	0.855	0	0.331	0.187	0.036
19153149	-0.093	0	0.863	0	-0.476	-0.522	-0.369	0	-3.597	0	0.475	0.307	0.528	0.861	0	0.27	0.19	0.036
19153163	-0.093	0	0.863	0	-0.476	-0.522	-0.369	0	-3.597	0	0.475	0.307	0.528	0.863	0	0.239	0.191	0.036
19153179	-0.067	0	0.743	0	-0.501	-0.534	-0.369	0	-3.597	0	0.481	0.308	0.528	0.868	0	0.177	0.191	0.034
19153195	-0.067	0	0.576	0	-0.514	-0.548	-0.309	0	-0.432	0	0.46	0.298	0.533	0.869	0	0.147	0.189	0.032
19153210	-0.072	0	0.312	0	-0.513	-0.547	-0.309	0	-0.432	0	0.423	0.28	0.533	0.872	0.048	0.082	0.191	0.03
19153225	-0.072	0	0.168	0	-0.501	-0.537	-0.182	0	2.038	0	0.335	0.237	0.536	0.872	0.072	0.051	0.191	0.026
19153241	-0.072	0	0.168	0	-0.497	-0.533	-0.182	0	2.038	0	0.296	0.217	0.537	0.873	0.072	-0.011	0.188	0.024
19153255	-0.072	0	-0.024	0	-0.486	-0.522	-0.076	0	3.118	0	0.188	0.163	0.536	0.872	0.072	-0.042	0.184	0.017
19153272	-0.072	0	-0.024	0	-0.477	-0.513	-0.043	0	3.765	0	0.155	0.146	0.536	0.871	0.072	-0.104	0.183	0.016
19153293	-0.078	0	-0.048	0	-0.465	-0.504	0.069	0	4.053	0	0.038	0.085	0.534	0.868	0	-0.166	0.176	0.01
19153312	-0.089	0	-0.12	0	-0.453	-0.498	0.165	0	4.077	0	0.036	0.085	0.534	0.864	0	-0.228	0.175	0.011
19153331	-0.096	0	-0.264	0	-0.446	-0.494	0.185	0	3.933	0	-0.087	0.021	0.533	0.859	0	-0.292	0.162	0.003
19153345	-0.098	0	-0.336	0	-0.444	-0.493	0.222	0	3.309	0	-0.087	0.021	0.533	0.856	-0.024	-0.322	0.161	0.003
19153361	-0.098	0	-0.288	0	-0.452	-0.501	0.222	0	3.309	0	-0.125	0.001	0.533	0.849	-0.024	-0.383	0.152	-0.001
19153377	-0.096	0	-0.144	0	-0.464	-0.513	0.227	0	1.703	0	-0.131	-0.002	0.53	0.844	-0.048	-0.416	0.15	-0.003
19153392	-0.096	0	-0.144	0	-0.469	-0.517	0.227	0	1.703	0	-0.129	-0.001	0.525	0.835	-0.072	-0.476	0.147	-0.003
19153408	-0.096	0	0	0	-0.474	-0.522	0.205	0	0.528	0	-0.106	0.011	0.522	0.83	-0.096	-0.508	0.146	-0.003
19153424	-0.096	0	0	0	-0.474	-0.522	0.177	0	-0.096	0	-0.076	0.026	0.522	0.819	-0.096	-0.57	0.145	-0.001
19153443	-0.096	0	0	0	-0.473	-0.521	0.139	0	-0.767	0	-0.036	0.047	0.517	0.807	-0.168	-0.628	0.144	0.002
19153459	-0.096	0	0	0	-0.473	-0.521	0.095	0	-1.391	0	-0.035	0.048	0.517	0.8	-0.168	-0.656	0.142	0.002
19153474	-0.096	0	0	0	-0.467	-0.516	0.058	0	-1.775	0	0.05	0.092	0.511	0.786	-0.168	-0.715	0.145	0.009
19153488	-0.096	0	0	0	-0.467	-0.515	0.058	0	-1.775	0	0.051	0.092	0.51	0.779	-0.192	-0.743	0.143	0.009
19153502	-0.096	0	0	0	-0.463	-0.511	-0.037	0	-2.518	0	0.112	0.124	0.507	0.77	-0.192	-0.773	0.145	0.014
19153518	-0.096	0	0	0	-0.462	-0.51	-0.037	0	-2.518	0	0.151	0.144	0.507	0.753	-0.168	-0.83	0.139	0.016
19153534	-0.096	0	0	0	-0.46	-0.509	-0.103	0	-2.782	0	0.219	0.179	0.508	0.744	-0.096	-0.859	0.139	0.021
19153552	-0.096	0	0	0	-0.463	-0.511	-0.131	0	-2.566	0	0.248	0.193	0.508	0.726	-0.024	-0.912	0.131	0.023
19153567	-0.098	0	0	0	-0.465	-0.514	-0.135	0	-2.23	0	0.253	0.196	0.507	0.707	0	-0.965	0.122	0.023
19153584	-0.096	0	0	0	-0.466	-0.514	-0.132	0	-1.271	0	0.254	0.196	0.507	0.696	0	-0.993	0.116	0.023
19153599	-0.096	0	0	0	-0.475	-0.523	-0.122	0	-0.576	0	0.241	0.188	0.508	0.674	0	-1.044	0.103	0.02
19153614	-0.098	0	0	0	-0.475	-0.523	-0.068	0	0.24	0	0.242	0.189	0.507	0.664	0	-1.068	0.098	0.02
19153628	-0.096	0	0	0	-0.473	-0.522	-0.068	0	0.24	0	0.187	0.16	0.508	0.652	0	-1.093	0.088	0.017
19153645	-0.096	0	0	0	-0.471	-0.519	-0.001	0	1.271	0	0.119	0.124	0.504	0.629	-0.024	-1.141	0.072	0.013
19153660	-0.098	0	0	0	-0.468	-0.517	0.052	0	2.206	0	0.119	0.125	0.504	0.617	-0.024	-1.163	0.069	0.013
19153675	-0.096	0	0	0	-0.462	-0.511	0.124	0	2.782	0	0.067	0.097	0.496	0.593	-0.096	-1.206	0.058	0.01
19153690	-0.096	0	0	0	-0.456	-0.504	0.124	0	2.782	0	-0.008	0.058	0.49	0.58	-0.144	-1.229	0.051	0.006
19153705	-0.096	0	0	0	-0.45	-0.499	0.191	0	3.07	0	-0.077	0.022	0.473	0.554	-0.336	-1.271	0.042	0.003
19153719	-0.096	0	0	0	-0.451	-0.499	0.204	0	2.998	0	-0.089	0.016	0.473	0.541	-0.336	-1.291	0.035	0.002
19153734	-0.096	0	0	0	-0.451	-0.499	0.204	0	2.998	0	-0.087	0.016	0.467	0.515	-0.48	-1.328	0.025	0.002
19153750	-0.096	0	0	0	-0.458	-0.506	0.236	0	2.254	0	-0.121	-0.002	0.433	0.501	-0.719	-1.346	0.016	-0.001
19153766	-0.096	0	0	0	-0.456	-0.504	0.234	0	1.631	0	-0.117	0.003	0.418	0.474	-0.815	-1.381	0.027	0
19153781	-0.096	0	0	0	-0.456	-0.504	0.219	0	0.719	0	-0.116	0.003	0.395	0.46	-0.959	-1.398	0.021	0
19153795	-0.096	0	0	0	-0.456	-0.504	0.204	0	0.312	0	-0.082	0.021	0.381	0.43	-1.031	-1.431	0.026	0.002
19153810	-0.096	0	0	0	-0.456	-0.504	0.176	0	-0.456	0	-0.082	0.021	0.381	0.416	-1.031	-1.446	0.019	0.002
19153825	-0.096	0	0	0	-0.453	-0.501	0.154	0	-0.791	0	-0.052	0.037	0.359	0.402	-1.079	-1.46	0.025	0.004
19153839	-0.096	0	0	0	-0.451	-0.499	0.154	0	-0.791	0	-0.028	0.05	0.35	0.371	-1.079	-1.489	0.016	0.006
19153855	-0.096	0	0	0	-0.449	-0.498	0.105	0	-1.319	0	0.024	0.076	0.338	0.354	-0.935	-1.503	0.01	0.008
19153869	-0.096	0	0	0	-0.446	-0.494	0.07	0	-1.631	0	0.062	0.096	0.332	0.324	-0.863	-1.528	0.006	0.01
19153883	-0.096	0	0	0	-0.446	-0.494	0.015	0	-2.11	0	0.063	0.096	0.323	0.308	-0.647	-1.539	-0.001	0.01
19153898	-0.096	0	0	0	-0.441	-0.489	-0.013	0	-2.278	0	0.15	0.141	0.319	0.277	-0.528	-1.56	-0.008	0.015
19153912	-0.096	0	0	0	-0.44	-0.488	-0.051	0	-2.47	0	0.151	0.141	0.319	0.262	-0.528	-1.569	-0.014	0.015
19153928	-0.096	0	0	0	-0.439	-0.487	-0.065	0	-2.398	0	0.206	0.17	0.312	0.229	-0.432	-1.587	-0.024	0.017
19153949	-0.096	0	0	0	-0.438	-0.486	-0.065	0	-2.398	0	0.207	0.17	0.304	0.195	-0.384	-1.603	-0.037	0.017
19153963	-0.096	0	0	0	-0.438	-0.486	-0.065	0	-2.398	0	0.208	0.17	0.304	0.179	-0.384	-1.61	-0.045	0.017
19153980	-0.096	0	0	0	-0.445	-0.493	-0.07	0	-0.839	0	0.215	0.173	0.292	0.147	-0.384	-1.621	-0.056	0.016
19153995	-0.096	0	0	0	-0.445	-0.493	-0.042	0	-0.048	0	0.215	0.173	0.289	0.131	-0.384	-1.626	-0.062	0.016
19154012	-0.096	0	0	0	-0.444	-0.492	-0.027	0	0.408	0	0.189	0.159	0.276	0.096	-0.36	-1.635	-0.075	0.015
19154028	-0.096	0	0	0	-0.44	-0.489	-0.027	0	0.408	0	0.174	0.152	0.253	0.078	-0.432	-1.638	-0.073	0.014
19154044	-0.096	0	0	0	-0.436	-0.484	0.018	0	0.983	0	0.129	0.129	0.235	0.044	-0.576	-1.643	-0.082	0.013
19154060	-0.096	0	0	0	-0.434	-0.483	0.032	0	1.319	0	0.116	0.121	0.201	0.027	-1.031	-1.644	-0.091	0.013
19154081	-0.096	0	0	0	-0.426	-0.474	0.059	0	1.463	0	0.089	0.109	0.178	-0.007	-1.199	-1.645	-0.08	0.012
19154100	-0.096	0	0	0	-0.42	-0.468	0.078	0	1.103	0	0.078	0.105	0.099	-0.042	-1.799	-1.643	-0.074	0.012
19154118	-0.096	0	0	0	-0.416	-0.464	0.078	0	1.103	0	0.072	0.102	0.099	-0.074	-1.799	-1.639	-0.073	0.013
19154133	-0.096	0	0	0	-0.408	-0.456	0.082	0	0.528	0	0.067	0.101	0.03	-0.107	-2.158	-1.632	-0.054	0.013
19154148	-0.096	0	0	0	-0.4	-0.448	0.082	0	0.528	0	0.066	0.102	-0.023	-0.124	-2.254	-1.628	-0.036	0.014
19154165	-0.096	0	0	0	-0.392	-0.44	0.082	0	0.264	0	0.065	0.103	-0.081	-0.156	-2.614	-1.618	-0.023	0.015
19154179	-0.096	0	0	0	-0.392	-0.44	0.078	0	0.072	0	0.066	0.103	-0.081	-0.174	-2.614	-1.612	-0.031	0.015
19154193	-0.096	0	0	0	-0.384	-0.432	0.078	0	0.072	0	0.069	0.105	-0.135	-0.19	-2.83	-1.606	-0.012	0.015
19154213	-0.096	0	0	0	-0.384	-0.432	0.075	0	-0.048	0	0.074	0.107	-0.135	-0.222	-2.83	-1.591	-0.028	0.015
19154227	-0.096	0	0	0	-0.384	-0.432	0.075	0	-0.048	0	0.076	0.107	-0.135	-0.253	-2.83	-1.574	-0.044	0.015
19154242	-0.096	0	0	0	-0.367	-0.415	0.075	0	-0.048	0	0.067	0.104	-0.251	-0.269	-2.782	-1.565	0.007	0.016
19154257	-0.096	0	0	0	-0.367	-0.415	0.075	0	-0.048	0	0.069	0.104	-0.251	-0.3	-2.782	-1.545	-0.008	0.016
19154272	-0.096	0	0	0	-0.367	-0.415	0.075	0	-0.048	0	0.07	0.104	-0.251	-0.316	-2.782	-1.534	-0.016	0.016
19154287	-0.096	0	0	0	-0.367	-0.415	0.075	0	-0.048	0	0.071	0.104	-0.251	-0.346	-2.782	-1.51	-0.031	0.016
19154303	-0.096	0	0	0	-0.367	-0.415	0.069	0	0	0	0.072	0.104	-0.251	-0.361	-2.782	-1.497	-0.039	0.016
19154317	-0.096	0	0	0	-0.367	-0.415	0.069	0	0	0	0.08	0.107	-0.251	-0.392	-2.782	-1.469	-0.054	0.016
19154333	-0.096	0	0	0	-0.367	-0.415	0.069	0	0	0	0.08	0.107	-0.375	-0.407	-1.247	-1.455	-0.062	0.016
19154348	-0.096	0	0	0	-0.351	-0.399	0.069	0	0	0	0.065	0.096	-0.375	-0.437	-1.247	-1.424	-0.014	0.016
19154365	-0.098	0	0	0	-0.351	-0.399	0.069	0	0	0	0.066	0.096	-0.375	-0.451	-1.247	-1.408	-0.021	0.016
19154387	-0.098	0	0	0	-0.35	-0.399	0.069	0	0	0	0.067	0.096	-0.375	-0.482	-1.247	-1.371	-0.036	0.017
19154406	-0.098	0	0	0	-0.35	-0.399	0.069	0	0	0	0.069	0.096	-0.375	-0.509	-1.247	-1.336	-0.05	0.017
19154421	-0.096	0	0	0	-0.352	-0.401	0.069	0	0	0	0.069	0.095	-0.371	-0.535	0	-1.299	-0.065	0.016
19154435	-0.096	0	0	0	-0.352	-0.4	0.069	0	0	0	0.069	0.095	-0.372	-0.548	0	-1.28	-0.071	0.016
19154456	-0.096	0	0	0	-0.352	-0.4	0.067	0	0	0	0.072	0.096	-0.372	-0.573	0	-1.24	-0.084	0.016
19154471	-0.096	0	0	0	-0.352	-0.4	0.067	0	0	0	0.073	0.096	-0.372	-0.598	0	-1.198	-0.096	0.016
19154486	-0.096	0	0	0	-0.352	-0.4	0.067	0	0	0	0.074	0.096	-0.372	-0.61	0	-1.177	-0.102	0.016
19154502	-0.098	0	0	0	-0.351	-0.399	0.067	0	0	0	0.075	0.096	-0.372	-0.633	0	-1.133	-0.113	0.016
19154517	-0.098	0	0	0	-0.351	-0.399	0.067	0	0	0	0.076	0.096	-0.372	-0.644	0	-1.11	-0.118	0.016
19154532	-0.098	0	0	0	-0.349	-0.397	0.067	0	0	0	0.075	0.095	-0.388	-0.666	-0.144	-1.064	-0.122	0.016
19154546	-0.096	0	0	0	-0.35	-0.398	0.067	0	0	0	0.076	0.095	-0.406	-0.676	-0.336	-1.04	-0.127	0.016
19154561	-0.096	0	0	0	-0.348	-0.396	0.067	0	0	0	0.075	0.094	-0.421	-0.697	-0.504	-0.991	-0.128	0.016
19154576	-0.096	0	0	0	-0.346	-0.394	0.067	0	0	0	0.074	0.093	-0.421	-0.707	-0.504	-0.964	-0.126	0.016
19154591	-0.096	0	0	0	-0.343	-0.391	0.067	0	0	0	0.073	0.092	-0.443	-0.727	-0.719	-0.91	-0.125	0.016
19154607	-0.096	0	0	0	-0.34	-0.388	0.067	0	0	0	0.071	0.091	-0.467	-0.736	-0.935	-0.884	-0.117	0.017
19154621	-0.096	0	0	0	-0.34	-0.388	0.067	0	0	0	0.072	0.091	-0.467	-0.753	-0.935	-0.831	-0.125	0.017
19154636	-0.096	0	0	0	-0.34	-0.388	0.065	0	0	0	0.072	0.091	-0.467	-0.762	-0.935	-0.801	-0.13	0.017
19154652	-0.096	0	0	0	-0.333	-0.381	0.065	0	0	0	0.069	0.089	-0.517	-0.778	-1.199	-0.747	-0.113	0.017
19154667	-0.096	0	0	0	-0.332	-0.38	0.065	0	0	0	0.068	0.088	-0.527	-0.786	-1.127	-0.716	-0.112	0.017
19154681	-0.098	0	0	0	-0.332	-0.38	0.064	0	0	0	0.07	0.089	-0.533	-0.793	-0.959	-0.688	-0.115	0.016
19154696	-0.098	0	0	0	-0.33	-0.379	0.062	0	-0.024	0	0.071	0.089	-0.533	-0.806	-0.647	-0.629	-0.119	0.016
19154711	-0.098	0	0	0	-0.33	-0.379	0.059	0	-0.048	0	0.075	0.09	-0.533	-0.813	-0.647	-0.597	-0.123	0.016
19154727	-0.098	0	0	0	-0.33	-0.379	0.059	0	-0.048	0	0.075	0.09	-0.532	-0.825	-0.336	-0.536	-0.129	0.016
19154741	-0.098	0	0	0	-0.33	-0.379	0.059	0	-0.048	0	0.075	0.09	-0.532	-0.83	-0.336	-0.506	-0.132	0.016
19154757	-0.096	0	0	0	-0.332	-0.38	0.047	0	-0.192	0	0.088	0.097	-0.532	-0.84	0	-0.444	-0.138	0.015
19154771	-0.096	0	0	0	-0.332	-0.38	0.044	0	-0.216	0	0.092	0.099	-0.532	-0.845	0	-0.414	-0.14	0.015
19154786	-0.096	0	0	0	-0.332	-0.38	0.036	0	-0.264	0	0.092	0.099	-0.533	-0.849	0	-0.384	-0.142	0.015
19154800	-0.096	0	0	0	-0.332	-0.38	0.033	0	-0.288	0	0.103	0.104	-0.533	-0.856	0	-0.323	-0.146	0.014
19154815	-0.096	0	0	0	-0.332	-0.38	0.03	0	-0.288	0	0.103	0.104	-0.533	-0.859	0	-0.29	-0.148	0.014
19154829	-0.098	0	0	0	-0.33	-0.379	0.029	0	-0.264	0	0.109	0.107	-0.533	-0.864	0	-0.229	-0.15	0.014
19154845	-0.098	0	0	0	-0.331	-0.379	0.029	0	-0.264	0	0.109	0.107	-0.532	-0.866	0	-0.198	-0.152	0.014
19154860	-0.096	0	0	0	-0.332	-0.38	0.03	0	-0.168	0	0.107	0.106	-0.533	-0.87	0	-0.136	-0.154	0.014
19154875	-0.096	0	0	0	-0.332	-0.38	0.03	0	-0.072	0	0.107	0.106	-0.533	-0.871	0	-0.105	-0.154	0.014
19154890	-0.096	0	0	0	-0.332	-0.38	0.029	0	-0.048	0	0.109	0.107	-0.533	-0.872	0	-0.043	-0.155	0.014
19154905	-0.096	0	0	0	-0.332	-0.38	0.03	0	0	0	0.107	0.106	-0.533	-0.873	0	-0.012	-0.155	0.014
19154922	-0.096	0	0	0	-0.332	-0.38	0.029	0	0	0	0.109	0.107	-0.533	-0.872	0	0.05	-0.155	0.014
19154937	-0.096	0	0	0	-0.332	-0.38	0.029	0	0	0	0.109	0.107	-0.533	-0.872	0	0.084	-0.154	0.014
19154952	-0.096	0	0	0	-0.332	-0.38	0.03	0	0	0	0.107	0.106	-0.532	-0.869	0	0.149	-0.153	0.014
19154971	-0.096	0	0	0	-0.332	-0.38	0.03	0	0	0	0.107	0.106	-0.532	-0.865	0	0.216	-0.152	0.014
19154985	-0.096	0	0	0	-0.332	-0.38	0.03	0	0	0	0.107	0.106	-0.532	-0.863	0	0.247	-0.151	0.014
19155000	-0.096	0	0	0	-0.332	-0.38	0.029	0	0	0	0.107	0.106	-0.532	-0.86	0	0.278	-0.149	0.014
19155015	-0.098	0	0	0	-0.331	-0.38	0.029	0	0	0	0.108	0.107	-0.532	-0.854	0	0.342	-0.146	0.014
19155030	-0.096	0	0	0	-0.332	-0.38	0.029	0	0	0	0.108	0.107	-0.532	-0.85	0	0.375	-0.143	0.014
19155044	-0.098	0	0	0	-0.331	-0.38	0.029	0	0	0	0.108	0.107	-0.532	-0.842	0	0.435	-0.14	0.014
19155061	-0.096	0	0	0	-0.332	-0.38	0.029	0	0	0	0.107	0.107	-0.532	-0.837	0	0.465	-0.138	0.014
19155078	-0.098	0	0	0	-0.331	-0.38	0.029	0	0	0	0.107	0.107	-0.532	-0.827	0	0.524	-0.133	0.014
19155094	-0.096	0	0	0	-0.332	-0.38	0.029	0	0	0	0.106	0.107	-0.532	-0.816	0	0.585	-0.127	0.014
19155109	-0.096	0	0	0	-0.332	-0.38	0.029	0	0	0	0.106	0.107	-0.532	-0.81	0	0.614	-0.124	0.014
19155125	-0.096	0	0	0	-0.332	-0.38	0.029	0	0	0	0.105	0.107	-0.532	-0.797	0	0.671	-0.118	0.014
19155144	-0.096	0	0	0	-0.332	-0.38	0.029	0	0	0	0.105	0.107	-0.532	-0.783	0	0.727	-0.111	0.014
19155163	-0.096	0	0	0	-0.332	-0.38	0.029	0	0	0	0.104	0.107	-0.532	-0.775	0	0.755	-0.107	0.014
19155184	-0.096	0	0	0	-0.332	-0.38	0.029	0	0	0	0.104	0.107	-0.532	-0.759	0	0.812	-0.099	0.014
19155201	-0.096	0	0	0	-0.332	-0.38	0.029	0	0	0	0.103	0.107	-0.532	-0.741	0	0.868	-0.09	0.014
19155215	-0.098	0	0	0	-0.332	-0.381	0.029	0	0	0	0.102	0.107	-0.53	-0.732	0	0.894	-0.087	0.014
19155230	-0.096	0	0	0	-0.332	-0.381	0.029	0	0	0	0.102	0.107	-0.53	-0.713	0	0.948	-0.077	0.014
19155245	-0.096	0	0	0	-0.332	-0.381	0.029	0	0	0	0.101	0.107	-0.53	-0.703	0	0.974	-0.072	0.014
19155262	-0.096	0	0	0	-0.333	-0.381	0.029	0	0	0	0.1	0.107	-0.529	-0.682	0.024	1.025	-0.063	0.014
19155276	-0.096	0	0	0	-0.333	-0.381	0.029	0	0	0	0.1	0.107	-0.523	-0.672	0.048	1.049	-0.057	0.014
19155294	-0.096	0	0	0	-0.334	-0.382	0.029	0	0	0	0.1	0.108	-0.52	-0.649	0.12	1.099	-0.051	0.014
19155309	-0.096	0	0	0	-0.334	-0.382	0.027	0	0	0	0.099	0.108	-0.52	-0.637	0.12	1.124	-0.045	0.014
19155324	-0.096	0	0	0	-0.336	-0.384	0.027	0	0	0	0.101	0.11	-0.504	-0.613	0.264	1.17	-0.04	0.014
19155338	-0.096	0	0	0	-0.337	-0.385	0.027	0	0	0	0.102	0.11	-0.489	-0.6	0.432	1.194	-0.038	0.014
19155356	-0.096	0	0	0	-0.338	-0.386	0.027	0	0	0	0.102	0.111	-0.489	-0.576	0.432	1.236	-0.029	0.014
19155372	-0.096	0	0	0	-0.339	-0.387	0.029	0	0	0	0.103	0.112	-0.467	-0.563	0.576	1.256	-0.03	0.014
19155386	-0.096	0	0	0	-0.34	-0.388	0.029	0	0	0	0.101	0.112	-0.467	-0.537	0.576	1.297	-0.02	0.014
19155403	-0.096	0	0	0	-0.342	-0.39	0.027	0	0	0	0.101	0.112	-0.455	-0.524	0.624	1.316	-0.02	0.014
19155421	-0.096	0	0	0	-0.343	-0.391	0.029	0	0	0	0.103	0.114	-0.444	-0.494	0.624	1.356	-0.011	0.014
19155438	-0.098	0	0	0	-0.343	-0.392	0.029	0	0	0	0.101	0.114	-0.435	-0.467	0.6	1.39	-0.001	0.014
19155457	-0.096	0	0	0	-0.345	-0.393	0.027	0	0	0	0.101	0.115	-0.431	-0.437	0.576	1.424	0.011	0.014
19155477	-0.098	0	0	0	-0.345	-0.394	0.027	0	0	0	0.102	0.116	-0.414	-0.407	0.576	1.455	0.018	0.014
19155492	-0.098	0	0	0	-0.345	-0.394	0.027	0	0	0	0.101	0.116	-0.398	-0.391	0.576	1.471	0.026	0.014
19155506	-0.096	0	0	0	-0.349	-0.397	0.027	0	0	0	0.102	0.117	-0.383	-0.376	0.576	1.484	0.025	0.014
19155520	-0.096	0	0	0	-0.352	-0.4	0.026	0	0	0	0.105	0.119	-0.374	-0.346	0.6	1.51	0.028	0.014
19155535	-0.096	0	0	0	-0.352	-0.4	0.027	0	0	0	0.104	0.119	-0.374	-0.331	0.6	1.522	0.035	0.014
19155551	-0.096	0	0	0	-0.354	-0.402	0.027	0	0	0	0.102	0.119	-0.359	-0.3	0.671	1.545	0.043	0.014
19155567	-0.096	0	0	0	-0.355	-0.403	0.027	0	0	0	0.102	0.119	-0.351	-0.285	0.743	1.555	0.047	0.014
19155583	-0.096	0	0	0	-0.359	-0.407	0.026	0	0	0	0.104	0.121	-0.322	-0.252	0.839	1.575	0.049	0.014
19155596	-0.096	0	0	0	-0.364	-0.412	0.026	0	0	0	0.108	0.123	-0.288	-0.235	1.007	1.584	0.041	0.014
19155611	-0.096	0	0	0	-0.367	-0.416	0.026	0	0	0	0.109	0.125	-0.26	-0.203	1.199	1.6	0.043	0.014
19155627	-0.096	0	0	0	-0.37	-0.418	0.026	0	0	0	0.111	0.126	-0.24	-0.187	1.511	1.607	0.041	0.014
19155644	-0.096	0	0	0	-0.377	-0.425	0.026	0	0	0	0.114	0.128	-0.193	-0.154	1.775	1.619	0.033	0.014
19155660	-0.096	0	0	0	-0.386	-0.434	0.024	0	0	0	0.119	0.131	-0.127	-0.122	2.014	1.629	0.017	0.014
19155676	-0.096	0	0	0	-0.389	-0.437	0.024	0	0	0	0.12	0.132	-0.104	-0.106	2.158	1.633	0.013	0.014
19155690	-0.096	0	0	0	-0.389	-0.437	0.023	0	-0.024	0	0.12	0.132	-0.036	-0.089	2.422	1.636	0.021	0.014
19155703	-0.096	0	0	0	-0.402	-0.45	0.023	0	-0.024	0	0.126	0.135	-0.017	-0.053	2.518	1.642	-0.004	0.014
19155716	-0.096	0	0	0	-0.402	-0.45	0.023	0	-0.024	0	0.125	0.135	-0.017	-0.037	2.518	1.643	0.004	0.014
19155729	-0.096	0	0	0	-0.402	-0.45	0.023	0	-0.024	0	0.124	0.135	0.031	-0.02	2.47	1.644	0.012	0.014
19155744	-0.096	0	0	0	-0.409	-0.457	0.023	0	-0.024	0	0.126	0.135	0.048	-0.002	2.374	1.645	-0.003	0.014
19155757	-0.096	0	0	0	-0.411	-0.46	0.023	0	0	0	0.124	0.135	0.056	0.034	1.799	1.644	0.007	0.014
19155771	-0.096	0	0	0	-0.412	-0.461	0.023	0	0	0	0.122	0.132	0.056	0.05	1.799	1.642	0.011	0.014
19155784	-0.096	0	0	0	-0.412	-0.461	0.023	0	0	0	0.121	0.132	0.06	0.067	1.127	1.64	0.019	0.014
19155797	-0.096	0	0	0	-0.413	-0.461	0.023	0	0	0	0.117	0.13	0.06	0.101	0.887	1.634	0.034	0.013
19155812	-0.096	0	0	0	-0.413	-0.461	0.023	0	0	0	0.116	0.13	0.06	0.118	0.384	1.63	0.042	0.013
19155825	-0.096	0	0	0	-0.413	-0.461	0.023	0	0	0	0.115	0.13	0.06	0.134	0.264	1.625	0.05	0.013
19155840	-0.096	0	0	0	-0.413	-0.461	0.023	0	0	0	0.113	0.13	0.06	0.168	0.264	1.614	0.067	0.013
19155853	-0.096	0	0	0	-0.413	-0.461	0.024	0	0	0	0.112	0.13	0.062	0.186	0.072	1.607	0.075	0.013
19155866	-0.096	0	0	0	-0.413	-0.461	0.024	0	0	0	0.11	0.129	0.063	0.203	0.048	1.6	0.083	0.013
19155878	-0.096	0	0	0	-0.413	-0.461	0.023	0	0	0	0.111	0.13	0.066	0.221	0.048	1.591	0.092	0.013
19155892	-0.096	0	0	0	-0.414	-0.462	0.023	0	0	0	0.109	0.13	0.068	0.252	0.072	1.575	0.105	0.013
19155906	-0.096	0	0	0	-0.414	-0.462	0.023	0	0	0	0.109	0.13	0.085	0.268	0.168	1.565	0.113	0.013
19155919	-0.096	0	0	0	-0.416	-0.465	0.024	0	0	0	0.109	0.129	0.089	0.284	0.264	1.556	0.112	0.013
19155933	-0.096	0	0	0	-0.417	-0.465	0.023	0	0	0	0.107	0.129	0.089	0.316	0.264	1.533	0.126	0.013
19155946	-0.096	0	0	0	-0.42	-0.468	0.023	0	0	0	0.107	0.129	0.12	0.331	0.6	1.522	0.125	0.013
19155961	-0.096	0	0	0	-0.421	-0.47	0.023	0	0	0	0.107	0.129	0.12	0.348	0.6	1.508	0.127	0.013
19155978	-0.096	0	0	0	-0.421	-0.47	0.023	0	0	0	0.105	0.129	0.16	0.379	0.935	1.481	0.142	0.013
19155994	-0.096	0	0	0	-0.432	-0.48	0.023	0	0	0	0.107	0.128	0.195	0.409	1.175	1.453	0.119	0.013
19156008	-0.096	0	0	0	-0.432	-0.48	0.023	0	0	0	0.106	0.128	0.22	0.425	1.319	1.437	0.127	0.013
19156022	-0.096	0	0	0	-0.436	-0.484	0.023	0	0	0	0.106	0.128	0.22	0.439	1.319	1.422	0.122	0.013
19156036	-0.096	0	0	0	-0.443	-0.491	0.023	0	0	0	0.106	0.127	0.269	0.469	1.559	1.388	0.112	0.012
19156050	-0.096	0	0	0	-0.445	-0.493	0.023	0	0	0	0.106	0.127	0.284	0.484	1.775	1.369	0.112	0.012
19156063	-0.096	0	0	0	-0.445	-0.493	0.023	0	0	0	0.105	0.127	0.329	0.497	1.871	1.352	0.118	0.012
19156077	-0.096	0	0	0	-0.453	-0.502	0.023	0	0	0	0.105	0.125	0.344	0.525	1.918	1.314	0.102	0.012
19156092	-0.096	0	0	0	-0.453	-0.502	0.023	0	0	0	0.104	0.125	0.344	0.538	1.918	1.295	0.109	0.012
19156106	-0.096	0	0	0	-0.459	-0.507	0.023	0	0	0	0.103	0.122	0.384	0.552	1.871	1.273	0.095	0.012
19156120	-0.096	0	0	0	-0.459	-0.507	0.023	0	0	0	0.102	0.122	0.415	0.579	1.703	1.231	0.108	0.012
19156134	-0.096	0	0	0	-0.463	-0.511	0.023	0	0	0	0.1	0.12	0.415	0.591	1.703	1.21	0.099	0.011
19156147	-0.096	0	0	0	-0.463	-0.511	0.024	0	0	0	0.098	0.119	0.438	0.603	1.487	1.189	0.105	0.011
19156161	-0.096	0	0	0	-0.467	-0.515	0.023	0	0	0	0.097	0.117	0.45	0.626	1.343	1.145	0.099	0.011
19156174	-0.098	0	0	0	-0.465	-0.514	0.024	0	0	0	0.097	0.117	0.465	0.638	1.175	1.123	0.105	0.011
19156187	-0.096	0	0	0	-0.469	-0.517	0.024	0	0	0	0.094	0.115	0.465	0.649	1.175	1.1	0.102	0.011
19156203	-0.096	0	0	0	-0.47	-0.518	0.024	0	0	0	0.093	0.114	0.477	0.671	0.959	1.051	0.107	0.011
19156221	-0.096	0	0	0	-0.471	-0.519	0.024	0	0	0	0.092	0.113	0.485	0.683	0.839	1.024	0.109	0.011
19156238	-0.096	0	0	0	-0.473	-0.521	0.024	0	0	0	0.09	0.112	0.5	0.704	0.671	0.973	0.112	0.01
19156255	-0.096	0	0	0	-0.474	-0.522	0.024	0	0	0	0.089	0.111	0.51	0.723	0.647	0.922	0.116	0.01
19156272	-0.096	0	0	0	-0.474	-0.522	0.03	0	0.024	0	0.082	0.108	0.52	0.733	0.6	0.894	0.121	0.01
19156289	-0.096	0	0	0	-0.476	-0.524	0.036	0	0.072	0	0.075	0.103	0.527	0.75	0.6	0.841	0.12	0.009
19156304	-0.096	0	0	0	-0.477	-0.525	0.05	0	0.216	0	0.059	0.095	0.539	0.767	0.528	0.784	0.122	0.008
19156317	-0.096	0	0	0	-0.477	-0.525	0.055	0	0.312	0	0.054	0.092	0.539	0.775	0.528	0.757	0.125	0.008
19156331	-0.096	0	0	0	-0.477	-0.526	0.067	0	0.456	0	0.053	0.092	0.543	0.782	0.48	0.729	0.126	0.008
19156345	-0.096	0	0	0	-0.477	-0.525	0.067	0	0.456	0	0.04	0.085	0.557	0.79	0.528	0.699	0.129	0.007
19156360	-0.096	0	0	0	-0.479	-0.527	0.078	0	0.528	0	0.028	0.078	0.573	0.805	0.552	0.636	0.129	0.006
19156375	-0.096	0	0	0	-0.48	-0.529	0.079	0	0.504	0	0.025	0.076	0.583	0.811	0.6	0.607	0.124	0.006
19156392	-0.096	0	0	0	-0.482	-0.53	0.084	0	0.408	0	0.025	0.076	0.583	0.823	0.6	0.549	0.124	0.005
19156406	-0.096	0	0	0	-0.484	-0.532	0.085	0	0.36	0	0.019	0.072	0.597	0.828	0.647	0.517	0.119	0.005
19156420	-0.096	0	0	0	-0.486	-0.534	0.084	0	0.192	0	0.016	0.069	0.62	0.838	0.695	0.458	0.112	0.004
19156434	-0.096	0	0	0	-0.488	-0.536	0.084	0	0.192	0	0.018	0.069	0.631	0.843	0.743	0.428	0.109	0.004
19156446	-0.096	0	0	0	-0.488	-0.536	0.081	0	0.048	0	0.017	0.069	0.631	0.847	0.743	0.398	0.111	0.004
19156462	-0.096	0	0	0	-0.491	-0.539	0.081	0	0	0	0.02	0.069	0.654	0.854	0.911	0.338	0.103	0.004
19156479	-0.096	0	0	0	-0.493	-0.541	0.081	0	0	0	0.019	0.068	0.669	0.86	0.959	0.277	0.098	0.004
19156495	-0.096	0	0	0	-0.494	-0.542	0.081	0	-0.048	0	0.018	0.067	0.683	0.863	0.959	0.246	0.093	0.003
19156513	-0.096	0	0	0	-0.494	-0.542	0.081	0	0	0	0.018	0.067	0.689	0.867	0.767	0.182	0.095	0.003
19156532	-0.096	0	0	0	-0.494	-0.543	0.081	0	0	0	0.017	0.066	0.689	0.87	0.647	0.12	0.093	0.003
19156549	-0.096	0	0	0	-0.494	-0.543	0.078	0	0	0	0.017	0.066	0.689	0.871	0.336	0.086	0.094	0.003
19156563	-0.096	0	0	0	-0.494	-0.542	0.076	0	-0.024	0	0.022	0.068	0.689	0.873	0.336	0.021	0.095	0.004
19156577	-0.096	0	0	0	-0.494	-0.542	0.076	0	-0.048	0	0.022	0.068	0.689	0.873	0.048	-0.01	0.096	0.004
19156592	-0.096	0	0	0	-0.494	-0.542	0.076	0	-0.048	0	0.022	0.068	0.689	0.872	0.048	-0.072	0.094	0.004
19156605	-0.098	0	0	0	-0.494	-0.542	0.078	0	-0.024	0	0.02	0.067	0.688	0.871	0	-0.106	0.094	0.004
19156619	-0.098	0	0	0	-0.492	-0.541	0.079	0	0	0	0.018	0.067	0.689	0.87	0	-0.137	0.094	0.004
19156632	-0.096	0	0	0	-0.494	-0.542	0.081	0	0.024	0	0.017	0.066	0.689	0.866	0	-0.199	0.091	0.003
19156645	-0.096	0	0	0	-0.495	-0.543	0.081	0	0.024	0	0.017	0.065	0.694	0.864	0.024	-0.23	0.088	0.003
19156659	-0.096	0	0	0	-0.495	-0.543	0.079	0	0.024	0	0.019	0.066	0.701	0.862	0.12	-0.26	0.087	0.003
19156672	-0.096	0	0	0	-0.496	-0.544	0.076	0	0	0	0.022	0.067	0.708	0.856	0.192	-0.321	0.077	0.003
19156687	-0.096	0	0	0	-0.496	-0.544	0.076	0	0	0	0.022	0.067	0.708	0.852	0.192	-0.352	0.075	0.003
19156700	-0.096	0	0	0	-0.498	-0.546	0.065	0	-0.144	0	0.028	0.068	0.724	0.849	0.36	-0.382	0.065	0.004
19156714	-0.096	0	0	0	-0.5	-0.548	0.065	0	-0.144	0	0.032	0.07	0.737	0.84	0.432	-0.445	0.055	0.004
19156727	-0.096	0	0	0	-0.5	-0.548	0.056	0	-0.24	0	0.042	0.075	0.746	0.836	0.576	-0.475	0.054	0.005
19156742	-0.096	0	0	0	-0.501	-0.549	0.053	0	-0.288	0	0.042	0.074	0.746	0.831	0.576	-0.504	0.047	0.005
19156756	-0.098	0	0	0	-0.5	-0.549	0.052	0	-0.288	0	0.045	0.075	0.755	0.819	0.6	-0.566	0.037	0.005
19156770	-0.096	0	0	0	-0.5	-0.549	0.052	0	-0.288	0	0.047	0.076	0.757	0.814	0.576	-0.595	0.033	0.005
19156784	-0.096	0	0	0	-0.502	-0.55	0.053	0	-0.168	0	0.048	0.076	0.757	0.807	0.576	-0.624	0.03	0.005
19156796	-0.096	0	0	0	-0.502	-0.55	0.056	0	-0.096	0	0.043	0.073	0.755	0.793	0.36	-0.686	0.023	0.005
19156811	-0.096	0	0	0	-0.501	-0.549	0.056	0	-0.096	0	0.044	0.073	0.754	0.786	0.192	-0.714	0.021	0.005
19156825	-0.096	0	0	0	-0.501	-0.549	0.058	0	0.024	0	0.042	0.072	0.752	0.779	0.024	-0.742	0.017	0.004
19156840	-0.096	0	0	0	-0.501	-0.549	0.056	0	0.048	0	0.045	0.073	0.752	0.763	0.024	-0.8	0.01	0.005
19156852	-0.096	0	0	0	-0.5	-0.548	0.058	0	0.048	0	0.046	0.074	0.743	0.754	-0.072	-0.829	0.01	0.005
19156868	-0.096	0	0	0	-0.5	-0.548	0.058	0	0.048	0	0.045	0.074	0.74	0.737	-0.168	-0.882	0.003	0.005
19156885	-0.096	0	0	0	-0.5	-0.548	0.058	0	0	0	0.044	0.073	0.726	0.728	-0.312	-0.908	-0.002	0.004
19156900	-0.096	0	0	0	-0.498	-0.546	0.058	0	0	0	0.047	0.076	0.72	0.708	-0.408	-0.962	-0.001	0.005
19156912	-0.096	0	0	0	-0.498	-0.546	0.059	0	0	0	0.048	0.076	0.706	0.698	-0.48	-0.987	-0.006	0.005
19156927	-0.096	0	0	0	-0.496	-0.545	0.059	0	0	0	0.047	0.076	0.706	0.687	-0.48	-1.014	-0.004	0.005
19156940	-0.096	0	0	0	-0.496	-0.544	0.059	0	0	0	0.049	0.077	0.7	0.666	-0.528	-1.062	-0.012	0.005
19156954	-0.096	0	0	0	-0.495	-0.543	0.059	0	0	0	0.05	0.077	0.695	0.655	-0.504	-1.088	-0.015	0.005
19156971	-0.096	0	0	0	-0.495	-0.543	0.059	0	0	0	0.05	0.077	0.692	0.644	-0.36	-1.111	-0.021	0.005
19156988	-0.096	0	0	0	-0.495	-0.543	0.059	0	0	0	0.051	0.077	0.692	0.619	-0.24	-1.16	-0.031	0.005
19157001	-0.096	0	0	0	-0.495	-0.543	0.059	0	0	0	0.052	0.077	0.692	0.606	-0.24	-1.184	-0.038	0.005
19157015	-0.096	0	0	0	-0.495	-0.543	0.059	0	0	0	0.052	0.077	0.681	0.594	-0.192	-1.205	-0.044	0.005
19157029	-0.096	0	0	0	-0.492	-0.54	0.061	0	0	0	0.053	0.078	0.669	0.568	-0.264	-1.249	-0.045	0.005
19157043	-0.096	0	0	0	-0.492	-0.54	0.061	0	0	0	0.054	0.078	0.658	0.555	-0.36	-1.269	-0.051	0.005
19157056	-0.096	0	0	0	-0.491	-0.539	0.064	0	0.024	0	0.052	0.078	0.658	0.528	-0.36	-1.309	-0.059	0.005
19157071	-0.096	0	0	0	-0.489	-0.537	0.065	0	0.048	0	0.054	0.08	0.635	0.515	-0.6	-1.328	-0.054	0.006
19157084	-0.096	0	0	0	-0.489	-0.537	0.065	0	0.048	0	0.053	0.079	0.608	0.502	-0.743	-1.346	-0.061	0.006
19157096	-0.096	0	0	0	-0.485	-0.534	0.067	0	0.072	0	0.055	0.082	0.586	0.487	-1.055	-1.365	-0.054	0.006
19157111	-0.096	0	0	0	-0.483	-0.531	0.067	0	0.072	0	0.056	0.083	0.586	0.459	-1.055	-1.399	-0.057	0.006
19157125	-0.096	0	0	0	-0.483	-0.531	0.067	0	0.072	0	0.056	0.083	0.559	0.445	-1.199	-1.415	-0.064	0.006
19157139	-0.096	0	0	0	-0.478	-0.526	0.067	0	0.048	0	0.059	0.086	0.545	0.417	-1.199	-1.445	-0.057	0.007
19157153	-0.096	0	0	0	-0.478	-0.526	0.067	0	0.024	0	0.06	0.086	0.545	0.402	-1.199	-1.46	-0.064	0.007
19157166	-0.096	0	0	0	-0.475	-0.523	0.067	0	0.024	0	0.061	0.088	0.517	0.387	-1.175	-1.474	-0.057	0.007
19157180	-0.096	0	0	0	-0.475	-0.523	0.067	0	0	0	0.063	0.088	0.517	0.356	-1.175	-1.502	-0.073	0.007
19157193	-0.096	0	0	0	-0.471	-0.519	0.067	0	0	0	0.064	0.09	0.49	0.341	-1.151	-1.514	-0.066	0.008
19157207	-0.096	0	0	0	-0.471	-0.519	0.067	0	0	0	0.065	0.09	0.461	0.326	-1.151	-1.526	-0.074	0.008
19157221	-0.096	0	0	0	-0.467	-0.515	0.067	0	0	0	0.067	0.092	0.454	0.294	-1.127	-1.549	-0.072	0.008
19157235	-0.096	0	0	0	-0.467	-0.515	0.067	0	0	0	0.067	0.092	0.454	0.278	-1.127	-1.559	-0.079	0.008
19157247	-0.096	0	0	0	-0.467	-0.515	0.067	0	0	0	0.068	0.092	0.422	0.261	-1.103	-1.57	-0.088	0.008
19157260	-0.096	0	0	0	-0.46	-0.508	0.067	0	0	0	0.07	0.095	0.405	0.229	-1.103	-1.587	-0.079	0.009
19157275	-0.096	0	0	0	-0.46	-0.508	0.067	0	0	0	0.071	0.095	0.384	0.213	-1.103	-1.595	-0.086	0.009
19157293	-0.096	0	0	0	-0.458	-0.506	0.067	0	0	0	0.073	0.096	0.384	0.178	-1.103	-1.61	-0.093	0.009
19157310	-0.096	0	0	0	-0.453	-0.502	0.067	0	0	0	0.074	0.098	0.347	0.16	-1.151	-1.617	-0.086	0.01
19157327	-0.098	0	0	0	-0.451	-0.5	0.067	0	0	0	0.076	0.098	0.347	0.128	-1.151	-1.627	-0.099	0.01
19157343	-0.096	0	0	0	-0.447	-0.496	0.067	0	0	0	0.076	0.1	0.318	0.11	-1.127	-1.632	-0.093	0.01
19157357	-0.096	0	0	0	-0.447	-0.496	0.067	0	0	0	0.078	0.1	0.309	0.077	-1.127	-1.638	-0.105	0.01
19157369	-0.096	0	0	0	-0.443	-0.491	0.065	0	0	0	0.08	0.102	0.278	0.059	-1.127	-1.641	-0.098	0.011
19157385	-0.096	0	0	0	-0.439	-0.488	0.067	0	0	0	0.08	0.103	0.25	0.026	-1.223	-1.644	-0.1	0.011
19157397	-0.096	0	0	0	-0.439	-0.488	0.067	0	0	0	0.081	0.103	0.229	0.01	-1.295	-1.645	-0.109	0.011
19157410	-0.096	0	0	0	-0.436	-0.485	0.067	0	0	0	0.081	0.103	0.229	-0.007	-1.295	-1.645	-0.106	0.011
19157423	-0.096	0	0	0	-0.434	-0.482	0.067	0	0	0	0.082	0.104	0.212	-0.023	-1.415	-1.644	-0.105	0.011
19157437	-0.096	0	0	0	-0.427	-0.475	0.067	0	0	0	0.083	0.106	0.161	-0.056	-1.559	-1.642	-0.096	0.012
19157451	-0.096	0	0	0	-0.427	-0.475	0.065	0	0	0	0.085	0.107	0.129	-0.074	-1.727	-1.639	-0.105	0.012
19157462	-0.096	0	0	0	-0.423	-0.471	0.067	0	0	0	0.086	0.108	0.1	-0.09	-1.823	-1.636	-0.097	0.012
19157481	-0.096	0	0	0	-0.418	-0.466	0.067	0	0	0	0.085	0.108	0.1	-0.123	-1.823	-1.629	-0.098	0.013
19157495	-0.096	0	0	0	-0.418	-0.466	0.067	0	0	0	0.086	0.108	0.1	-0.139	-1.823	-1.624	-0.106	0.013
19157509	-0.096	0	0	0	-0.406	-0.454	0.067	0	0	0	0.085	0.109	0.014	-0.173	-2.014	-1.612	-0.079	0.014
19157525	-0.096	0	0	0	-0.402	-0.45	0.067	0	0	0	0.084	0.109	-0.015	-0.189	-2.062	-1.606	-0.073	0.014
19157541	-0.096	0	0	0	-0.393	-0.441	0.067	0	0	0	0.083	0.109	-0.073	-0.221	-2.182	-1.591	-0.059	0.014
19157556	-0.096	0	0	0	-0.391	-0.439	0.065	0	0	0	0.085	0.11	-0.09	-0.239	-2.206	-1.582	-0.059	0.014
19157579	-0.096	0	0	0	-0.386	-0.434	0.065	0	0	0	0.085	0.109	-0.124	-0.287	-2.134	-1.553	-0.066	0.015
19157601	-0.096	0	0	0	-0.383	-0.431	0.065	0	0	0	0.084	0.108	-0.144	-0.318	-1.918	-1.532	-0.072	0.015
19157620	-0.098	0	0	0	-0.376	-0.425	0.065	0	0	0	0.082	0.107	-0.179	-0.349	-1.703	-1.508	-0.069	0.015
19157636	-0.098	0	0	0	-0.373	-0.422	0.065	0	0	0	0.081	0.105	-0.202	-0.365	-1.439	-1.494	-0.065	0.016
19157652	-0.096	0	0	0	-0.372	-0.421	0.065	0	0	0	0.081	0.105	-0.214	-0.396	-1.319	-1.466	-0.075	0.016
19157667	-0.096	0	0	0	-0.373	-0.421	0.065	0	0	0	0.082	0.105	-0.236	-0.411	-1.127	-1.451	-0.082	0.015
19157685	-0.096	0	0	0	-0.37	-0.419	0.065	0	0	0	0.081	0.104	-0.24	-0.441	-0.959	-1.42	-0.086	0.016
19157701	-0.098	0	0	0	-0.368	-0.417	0.065	0	0	0	0.081	0.103	-0.259	-0.455	-0.839	-1.404	-0.091	0.016
19157716	-0.096	0	0	0	-0.367	-0.416	0.065	0	0	0	0.081	0.102	-0.259	-0.484	-0.839	-1.369	-0.096	0.016
19157730	-0.096	0	0	0	-0.365	-0.413	0.065	0	0	0	0.08	0.102	-0.274	-0.498	-0.767	-1.351	-0.095	0.016
19157742	-0.098	0	0	0	-0.364	-0.412	0.065	0	0	0	0.08	0.101	-0.285	-0.512	-0.743	-1.331	-0.097	0.016
19157755	-0.098	0	0	0	-0.359	-0.408	0.065	0	0	0	0.079	0.1	-0.305	-0.539	-0.767	-1.294	-0.1	0.016
19157768	-0.096	0	0	0	-0.361	-0.409	0.065	0	0	0	0.08	0.1	-0.319	-0.552	-0.839	-1.275	-0.107	0.016
19157780	-0.096	0	0	0	-0.359	-0.407	0.065	0	0	0	0.079	0.1	-0.319	-0.564	-0.839	-1.255	-0.106	0.016
19157792	-0.096	0	0	0	-0.359	-0.407	0.065	0	0	0	0.08	0.1	-0.342	-0.577	-0.935	-1.235	-0.112	0.016
19157806	-0.096	0	0	0	-0.354	-0.402	0.065	0	0	0	0.077	0.098	-0.359	-0.601	-1.007	-1.193	-0.104	0.016
19157820	-0.096	0	0	0	-0.354	-0.402	0.065	0	0	0	0.078	0.098	-0.359	-0.613	-1.007	-1.171	-0.11	0.016
19157833	-0.096	0	0	0	-0.348	-0.396	0.065	0	0	0	0.075	0.097	-0.398	-0.624	-1.199	-1.149	-0.096	0.016
19157845	-0.096	0	0	0	-0.346	-0.394	0.065	0	0	0	0.075	0.096	-0.414	-0.647	-1.343	-1.104	-0.099	0.016
19157860	-0.096	0	0	0	-0.346	-0.394	0.065	0	0	0	0.075	0.096	-0.457	-0.658	-1.511	-1.081	-0.105	0.016
19157873	-0.096	0	0	0	-0.34	-0.389	0.065	0	0	0	0.071	0.094	-0.457	-0.669	-1.511	-1.057	-0.089	0.016
19157887	-0.096	0	0	0	-0.336	-0.385	0.065	0	0	0	0.069	0.092	-0.504	-0.69	-1.631	-1.007	-0.084	0.016
19157900	-0.096	0	0	0	-0.334	-0.382	0.065	0	0	0	0.068	0.091	-0.504	-0.7	-1.631	-0.982	-0.081	0.016
19157911	-0.096	0	0	0	-0.334	-0.382	0.065	0	0	0	0.068	0.091	-0.537	-0.71	-1.559	-0.957	-0.086	0.016
19157925	-0.096	0	0	0	-0.33	-0.378	0.065	0	0	0	0.065	0.088	-0.543	-0.719	-1.487	-0.931	-0.074	0.017
19157937	-0.096	0	0	0	-0.33	-0.378	0.065	0	0	0	0.065	0.088	-0.543	-0.737	-1.487	-0.88	-0.08	0.017
19157951	-0.096	0	0	0	-0.327	-0.375	0.065	0	0	0	0.062	0.085	-0.567	-0.746	-1.271	-0.853	-0.072	0.017
19157963	-0.096	0	0	0	-0.327	-0.375	0.065	0	0	0	0.062	0.085	-0.579	-0.754	-1.127	-0.827	-0.076	0.017
19157978	-0.096	0	0	0	-0.326	-0.374	0.065	0	0	0	0.061	0.084	-0.59	-0.77	-0.959	-0.772	-0.078	0.017
19157994	-0.096	0	0	0	-0.325	-0.373	0.065	0	0	0	0.06	0.083	-0.59	-0.778	-0.959	-0.745	-0.077	0.017
19158009	-0.096	0	0	0	-0.323	-0.371	0.064	0	0	0	0.06	0.083	-0.606	-0.793	-0.743	-0.686	-0.077	0.016
19158023	-0.096	0	0	0	-0.323	-0.371	0.065	0	0	0	0.06	0.083	-0.606	-0.8	-0.743	-0.658	-0.08	0.016
19158036	-0.096	0	0	0	-0.323	-0.371	0.065	0	0	0	0.059	0.082	-0.612	-0.807	-0.576	-0.627	-0.083	0.017
19158050	-0.096	0	0	0	-0.322	-0.37	0.065	0	0	0	0.058	0.081	-0.613	-0.819	-0.432	-0.566	-0.086	0.017
19158063	-0.096	0	0	0	-0.322	-0.37	0.065	0	0	0	0.058	0.081	-0.613	-0.825	-0.432	-0.537	-0.089	0.017
19158077	-0.096	0	0	0	-0.322	-0.37	0.065	0	0	0	0.058	0.08	-0.619	-0.831	-0.312	-0.504	-0.088	0.017
19158093	-0.096	0	0	0	-0.322	-0.37	0.067	0	0	0	0.057	0.079	-0.633	-0.841	-0.288	-0.442	-0.093	0.017
19158106	-0.096	0	0	0	-0.32	-0.368	0.067	0	0	0	0.055	0.078	-0.633	-0.845	-0.288	-0.412	-0.088	0.017
19158117	-0.096	0	0	0	-0.319	-0.367	0.067	0	0	0	0.054	0.077	-0.644	-0.849	-0.336	-0.382	-0.085	0.017
19158129	-0.096	0	0	0	-0.319	-0.367	0.067	0	0	0	0.054	0.077	-0.652	-0.852	-0.384	-0.352	-0.087	0.017
19158143	-0.096	0	0	0	-0.318	-0.366	0.065	0	0	0	0.055	0.078	-0.664	-0.859	-0.504	-0.291	-0.086	0.017
19158156	-0.096	0	0	0	-0.316	-0.365	0.065	0	0	0	0.053	0.077	-0.675	-0.862	-0.552	-0.26	-0.082	0.017
19158168	-0.096	0	0	0	-0.315	-0.363	0.065	0	0	0	0.052	0.076	-0.675	-0.864	-0.552	-0.227	-0.078	0.017
19158182	-0.096	0	0	0	-0.313	-0.361	0.065	0	0	0	0.05	0.074	-0.693	-0.868	-0.647	-0.162	-0.071	0.016
19158196	-0.096	0	0	0	-0.312	-0.361	0.065	0	0	0	0.049	0.074	-0.699	-0.87	-0.671	-0.131	-0.068	0.016
19158209	-0.096	0	0	0	-0.312	-0.361	0.065	0	0	0	0.049	0.074	-0.711	-0.871	-0.671	-0.097	-0.069	0.016
19158222	-0.096	0	0	0	-0.311	-0.359	0.064	0	0	0	0.048	0.072	-0.719	-0.872	-0.671	-0.066	-0.063	0.016
19158235	-0.096	0	0	0	-0.31	-0.358	0.064	0	0	0	0.048	0.073	-0.719	-0.873	-0.671	-0.001	-0.06	0.016
19158246	-0.096	0	0	0	-0.309	-0.357	0.064	0	0	0	0.046	0.071	-0.733	-0.873	-0.647	0.03	-0.053	0.016
19158259	-0.096	0	0	0	-0.309	-0.357	0.064	0	0	0	0.046	0.071	-0.733	-0.872	-0.647	0.061	-0.053	0.016
19158272	-0.096	0	0	0	-0.308	-0.356	0.064	0	0	0	0.045	0.071	-0.739	-0.871	-0.624	0.092	-0.049	0.016
19158285	-0.096	0	0	0	-0.307	-0.355	0.065	0	0	0	0.042	0.069	-0.751	-0.869	-0.6	0.157	-0.042	0.016
19158298	-0.096	0	0	0	-0.307	-0.355	0.065	0	0	0	0.042	0.069	-0.751	-0.867	-0.6	0.188	-0.041	0.016
19158311	-0.096	0	0	0	-0.306	-0.354	0.064	0	0	0	0.04	0.068	-0.76	-0.865	-0.504	0.218	-0.036	0.016
19158325	-0.096	0	0	0	-0.306	-0.354	0.064	0	0	0	0.041	0.068	-0.76	-0.86	-0.504	0.28	-0.033	0.016
19158338	-0.096	0	0	0	-0.306	-0.354	0.064	0	0	0	0.041	0.068	-0.76	-0.857	-0.312	0.31	-0.032	0.016
19158352	-0.096	0	0	0	-0.306	-0.354	0.064	0	0	0	0.041	0.068	-0.76	-0.854	-0.192	0.341	-0.03	0.016
19158369	-0.098	0	0	0	-0.305	-0.353	0.062	0	0	0	0.042	0.069	-0.759	-0.846	-0.072	0.404	-0.026	0.016
19158388	-0.096	0	0	0	-0.306	-0.355	0.062	0	-0.024	0	0.042	0.069	-0.759	-0.837	-0.072	0.464	-0.023	0.016
19158403	-0.096	0	0	0	-0.307	-0.355	0.062	0	-0.024	0	0.042	0.069	-0.757	-0.832	0	0.497	-0.021	0.016
19158418	-0.096	0	0	0	-0.307	-0.355	0.062	0	-0.024	0	0.041	0.069	-0.757	-0.821	0.024	0.555	-0.016	0.016
19158432	-0.096	0	0	0	-0.307	-0.355	0.062	0	0	0	0.041	0.069	-0.757	-0.816	0.024	0.584	-0.013	0.016
19158445	-0.096	0	0	0	-0.307	-0.355	0.062	0	0	0	0.041	0.069	-0.756	-0.809	0.024	0.616	-0.01	0.016
19158458	-0.096	0	0	0	-0.307	-0.355	0.064	0	0	0	0.039	0.069	-0.754	-0.803	0.024	0.645	-0.007	0.016
19158471	-0.096	0	0	0	-0.307	-0.355	0.062	0	0	0	0.041	0.07	-0.753	-0.789	0.048	0.704	-0.002	0.016
19158486	-0.096	0	0	0	-0.307	-0.355	0.062	0	0	0	0.04	0.07	-0.753	-0.781	0.048	0.732	0.002	0.016
19158502	-0.096	0	0	0	-0.307	-0.355	0.061	0	-0.024	0	0.041	0.071	-0.753	-0.765	0.048	0.792	0.01	0.016
19158516	-0.096	0	0	0	-0.307	-0.355	0.061	0	-0.024	0	0.041	0.071	-0.753	-0.757	0.072	0.819	0.014	0.016
19158531	-0.096	0	0	0	-0.307	-0.355	0.059	0	-0.048	0	0.042	0.071	-0.754	-0.748	0.024	0.846	0.019	0.016
19158543	-0.096	0	0	0	-0.307	-0.355	0.059	0	-0.048	0	0.041	0.071	-0.754	-0.729	0	0.904	0.028	0.016
19158556	-0.096	0	0	0	-0.307	-0.355	0.059	0	-0.024	0	0.04	0.071	-0.754	-0.719	-0.024	0.932	0.033	0.016
19158569	-0.096	0	0	0	-0.307	-0.355	0.059	0	-0.024	0	0.04	0.071	-0.754	-0.71	-0.024	0.958	0.038	0.016
19158583	-0.096	0	0	0	-0.307	-0.355	0.061	0	0	0	0.038	0.071	-0.756	-0.699	-0.024	0.985	0.043	0.016
19158596	-0.096	0	0	0	-0.307	-0.355	0.061	0	0.024	0	0.037	0.071	-0.753	-0.678	-0.024	1.037	0.053	0.016
19158610	-0.096	0	0	0	-0.307	-0.355	0.059	0	0	0	0.038	0.072	-0.747	-0.666	0.024	1.063	0.059	0.016
19158624	-0.096	0	0	0	-0.308	-0.356	0.059	0	0	0	0.038	0.072	-0.747	-0.655	0.024	1.086	0.061	0.016
19158639	-0.096	0	0	0	-0.308	-0.357	0.059	0	0	0	0.038	0.073	-0.739	-0.633	0.144	1.132	0.068	0.016
19158660	-0.096	0	0	0	-0.309	-0.357	0.059	0	0	0	0.038	0.073	-0.736	-0.61	0.216	1.176	0.078	0.016
19158678	-0.096	0	0	0	-0.309	-0.358	0.059	0	0	0	0.038	0.074	-0.727	-0.597	0.264	1.2	0.082	0.016
19158694	-0.096	0	0	0	-0.31	-0.358	0.059	0	0	0	0.037	0.074	-0.727	-0.571	0.264	1.243	0.093	0.016
19158711	-0.096	0	0	0	-0.311	-0.359	0.059	0	0	0	0.037	0.075	-0.718	-0.546	0.288	1.283	0.101	0.016
19158725	-0.096	0	0	0	-0.312	-0.36	0.056	0	0	0	0.04	0.077	-0.702	-0.533	0.36	1.302	0.1	0.016
19158739	-0.096	0	0	0	-0.313	-0.361	0.056	0	0	0	0.042	0.079	-0.695	-0.507	0.48	1.339	0.109	0.016
19158754	-0.096	0	0	0	-0.313	-0.361	0.056	0	-0.024	0	0.041	0.079	-0.668	-0.493	0.647	1.357	0.116	0.016
19158767	-0.096	0	0	0	-0.316	-0.364	0.056	0	-0.024	0	0.044	0.081	-0.65	-0.48	0.791	1.374	0.11	0.016
19158779	-0.096	0	0	0	-0.318	-0.366	0.055	0	-0.024	0	0.047	0.084	-0.65	-0.452	0.791	1.407	0.114	0.016
19158792	-0.096	0	0	0	-0.322	-0.37	0.056	0	-0.024	0	0.052	0.087	-0.613	-0.438	1.175	1.423	0.103	0.016
19158804	-0.096	0	0	0	-0.325	-0.373	0.056	0	-0.024	0	0.053	0.089	-0.587	-0.423	1.319	1.438	0.097	0.016
19158820	-0.096	0	0	0	-0.331	-0.379	0.058	0	0	0	0.058	0.093	-0.532	-0.394	1.727	1.468	0.084	0.016
19158832	-0.096	0	0	0	-0.331	-0.379	0.058	0	0	0	0.057	0.093	-0.532	-0.379	1.727	1.481	0.092	0.016
19158845	-0.096	0	0	0	-0.333	-0.381	0.056	0	0	0	0.06	0.096	-0.51	-0.365	1.99	1.494	0.088	0.016
19158857	-0.098	0	0	0	-0.333	-0.381	0.056	0	0.024	0	0.061	0.096	-0.455	-0.348	2.254	1.508	0.097	0.016
19158873	-0.098	0	0	0	-0.346	-0.395	0.056	0	0.024	0	0.074	0.106	-0.389	-0.318	2.47	1.532	0.051	0.016
19158885	-0.096	0	0	0	-0.348	-0.396	0.056	0	0	0	0.074	0.106	-0.336	-0.302	2.71	1.543	0.059	0.016
19158899	-0.096	0	0	0	-0.355	-0.403	0.058	0	0	0	0.079	0.11	-0.336	-0.287	2.71	1.554	0.04	0.016
19158913	-0.096	0	0	0	-0.364	-0.412	0.058	0	0	0	0.083	0.113	-0.274	-0.256	2.926	1.573	0.025	0.015
19158927	-0.096	0	0	0	-0.369	-0.418	0.062	0	0.024	0	0.081	0.112	-0.233	-0.24	2.974	1.582	0.012	0.015
19158940	-0.096	0	0	0	-0.369	-0.417	0.072	0	0.12	0	0.07	0.107	-0.233	-0.208	2.974	1.598	0.028	0.016
19158954	-0.096	0	0	0	-0.377	-0.425	0.076	0	0.168	0	0.069	0.106	-0.181	-0.192	2.926	1.605	0.01	0.015
19158968	-0.098	0	0	0	-0.38	-0.428	0.076	0	0.168	0	0.068	0.106	-0.161	-0.176	2.758	1.611	0.008	0.015
19158980	-0.096	0	0	0	-0.388	-0.436	0.084	0	0.312	0	0.062	0.102	-0.105	-0.144	2.566	1.623	-0.004	0.015
19158995	-0.096	0	0	0	-0.388	-0.436	0.087	0	0.336	0	0.058	0.1	-0.105	-0.127	2.566	1.627	0.004	0.015
19159010	-0.098	0	0	0	-0.388	-0.436	0.087	0	0.336	0	0.057	0.1	-0.061	-0.109	2.254	1.632	0.013	0.015
19159024	-0.098	0	0	0	-0.393	-0.442	0.087	0	0.216	0	0.056	0.099	-0.061	-0.077	2.254	1.639	0.007	0.015
19159037	-0.096	0	0	0	-0.402	-0.45	0.087	0	0.12	0	0.058	0.098	0.011	-0.06	2.014	1.641	-0.012	0.014
19159051	-0.096	0	0	0	-0.405	-0.453	0.087	0	0.12	0	0.057	0.098	0.011	-0.027	2.014	1.644	-0.006	0.014
19159063	-0.096	0	0	0	-0.408	-0.457	0.087	0	0.024	0	0.056	0.097	0.033	-0.011	1.727	1.645	-0.008	0.013
19159077	-0.096	0	0	0	-0.408	-0.457	0.087	0	0	0	0.055	0.097	0.037	0.005	1.607	1.645	0	0.013
19159091	-0.098	0	0	0	-0.407	-0.456	0.087	0	0	0	0.054	0.097	0.037	0.024	1.607	1.644	0.007	0.013
19159104	-0.096	0	0	0	-0.41	-0.458	0.087	0	0	0	0.051	0.095	0.042	0.06	0.983	1.641	0.022	0.013
19159117	-0.096	0	0	0	-0.41	-0.458	0.087	0	0	0	0.051	0.095	0.042	0.076	0.983	1.639	0.03	0.013
19159130	-0.098	0	0	0	-0.408	-0.457	0.087	0	0	0	0.049	0.095	0.046	0.094	0.336	1.635	0.038	0.013
19159143	-0.098	0	0	0	-0.409	-0.457	0.087	0	0	0	0.048	0.095	0.046	0.11	0.336	1.632	0.045	0.013
19159157	-0.098	0	0	0	-0.409	-0.458	0.085	0	0	0	0.048	0.095	0.051	0.145	0.192	1.622	0.06	0.013
19159170	-0.098	0	0	0	-0.409	-0.458	0.085	0	0	0	0.048	0.095	0.056	0.161	0.192	1.617	0.068	0.013
19159184	-0.096	0	0	0	-0.41	-0.459	0.085	0	0	0	0.047	0.095	0.056	0.177	0.192	1.611	0.073	0.013
19159196	-0.098	0	0	0	-0.412	-0.46	0.085	0	0	0	0.046	0.095	0.065	0.193	0.216	1.604	0.081	0.013
19159208	-0.098	0	0	0	-0.413	-0.462	0.085	0	0	0	0.045	0.095	0.077	0.225	0.312	1.589	0.086	0.013
19159221	-0.098	0	0	0	-0.413	-0.462	0.087	0	0	0	0.043	0.094	0.083	0.241	0.384	1.581	0.094	0.013
19159233	-0.098	0	0	0	-0.414	-0.463	0.088	0	0.024	0	0.043	0.094	0.083	0.258	0.384	1.571	0.1	0.013
19159245	-0.098	0	0	0	-0.414	-0.463	0.088	0	0.024	0	0.04	0.094	0.099	0.274	0.504	1.562	0.107	0.013
19159259	-0.098	0	0	0	-0.417	-0.466	0.088	0	0.024	0	0.04	0.093	0.109	0.305	0.576	1.541	0.109	0.012
19159272	-0.098	0	0	0	-0.417	-0.466	0.088	0	0.024	0	0.039	0.093	0.132	0.32	0.743	1.53	0.117	0.012
19159285	-0.098	0	0	0	-0.421	-0.47	0.088	0	0.024	0	0.039	0.093	0.151	0.335	0.839	1.519	0.113	0.012
19159298	-0.098	0	0	0	-0.423	-0.472	0.088	0	0.024	0	0.038	0.093	0.151	0.366	0.839	1.494	0.118	0.012
19159311	-0.098	0	0	0	-0.423	-0.472	0.087	0	0	0	0.039	0.094	0.209	0.38	1.151	1.48	0.126	0.012
19159324	-0.098	0	0	0	-0.432	-0.481	0.088	0	0	0	0.04	0.093	0.209	0.395	1.151	1.467	0.103	0.011
19159336	-0.098	0	0	0	-0.437	-0.486	0.088	0	0	0	0.04	0.092	0.27	0.41	1.703	1.452	0.093	0.011
19159348	-0.098	0	0	0	-0.441	-0.49	0.088	0	0	0	0.04	0.091	0.27	0.424	1.703	1.437	0.086	0.01
19159360	-0.098	0	0	0	-0.448	-0.497	0.088	0	0	0	0.04	0.09	0.318	0.454	2.062	1.405	0.077	0.009
19159372	-0.098	0	0	0	-0.448	-0.497	0.088	0	0	0	0.039	0.09	0.339	0.468	2.206	1.388	0.084	0.009
19159385	-0.098	0	0	0	-0.451	-0.5	0.088	0	0	0	0.039	0.09	0.339	0.482	2.206	1.371	0.08	0.009
19159396	-0.096	0	0	0	-0.451	-0.5	0.088	0	0	0	0.038	0.09	0.399	0.495	2.302	1.354	0.086	0.009
19159410	-0.096	0	0	0	-0.464	-0.512	0.088	0	0	0	0.037	0.086	0.421	0.522	2.35	1.318	0.058	0.007
19159427	-0.098	0	0	0	-0.462	-0.511	0.087	0	0	0	0.036	0.086	0.474	0.535	2.398	1.299	0.064	0.008
19159444	-0.098	0	0	0	-0.469	-0.518	0.087	0	0	0	0.036	0.084	0.474	0.562	2.398	1.258	0.05	0.007
19159460	-0.098	0	0	0	-0.477	-0.526	0.087	0	0	0	0.033	0.079	0.537	0.587	2.23	1.217	0.03	0.006
19159474	-0.096	0	0	0	-0.479	-0.527	0.087	0	0	0	0.032	0.079	0.537	0.599	2.23	1.196	0.036	0.005
19159487	-0.096	0	0	0	-0.481	-0.529	0.088	0	0	0	0.028	0.075	0.56	0.611	1.894	1.175	0.03	0.005
19159506	-0.096	0	0	0	-0.481	-0.529	0.088	0	0	0	0.027	0.075	0.56	0.634	1.894	1.131	0.041	0.005
19159521	-0.098	0	0	0	-0.48	-0.529	0.087	0	0	0	0.026	0.073	0.574	0.657	1.319	1.082	0.046	0.005
19159536	-0.098	0	0	0	-0.48	-0.529	0.087	0	0	0	0.025	0.072	0.579	0.668	0.791	1.059	0.049	0.005
19159548	-0.098	0	0	0	-0.48	-0.529	0.085	0	0	0	0.024	0.072	0.577	0.678	0.48	1.035	0.054	0.005
19159560	-0.098	0	0	0	-0.48	-0.529	0.085	0	0	0	0.024	0.073	0.577	0.699	0.48	0.986	0.065	0.005
19159573	-0.098	0	0	0	-0.48	-0.529	0.085	0	0	0	0.024	0.073	0.579	0.708	0.216	0.961	0.069	0.005
19159586	-0.096	0	0	0	-0.482	-0.53	0.085	0	0	0	0.023	0.073	0.579	0.719	0.096	0.933	0.074	0.005
19159597	-0.096	0	0	0	-0.482	-0.53	0.085	0	0	0	0.023	0.073	0.579	0.728	0.096	0.907	0.079	0.005
19159609	-0.096	0	0	0	-0.482	-0.53	0.087	0	0	0	0.021	0.072	0.579	0.737	0.024	0.881	0.083	0.005
19159621	-0.096	0	0	0	-0.481	-0.53	0.088	0	0	0	0.019	0.071	0.58	0.746	0	0.852	0.088	0.005
19159634	-0.098	0	0	0	-0.48	-0.529	0.09	0	0.024	0	0.016	0.07	0.58	0.764	0	0.796	0.096	0.005
19159646	-0.098	0	0	0	-0.481	-0.53	0.09	0	0.024	0	0.016	0.069	0.586	0.771	0.072	0.769	0.096	0.005
19159659	-0.098	0	0	0	-0.481	-0.53	0.09	0	0.048	0	0.015	0.069	0.602	0.779	0.168	0.741	0.1	0.005
19159671	-0.098	0	0	0	-0.483	-0.531	0.088	0	0.024	0	0.014	0.068	0.602	0.786	0.168	0.713	0.096	0.004
19159685	-0.098	0	0	0	-0.484	-0.533	0.088	0	0.024	0	0.015	0.068	0.615	0.8	0.384	0.657	0.096	0.004
19159696	-0.098	0	0	0	-0.486	-0.535	0.085	0	0	0	0.018	0.069	0.628	0.806	0.528	0.629	0.093	0.004
19159710	-0.096	0	0	0	-0.487	-0.536	0.081	0	-0.072	0	0.017	0.069	0.628	0.813	0.528	0.6	0.096	0.004
19159730	-0.098	0	0	0	-0.488	-0.537	0.078	0	-0.12	0	0.024	0.072	0.648	0.824	0.719	0.542	0.092	0.004
19159745	-0.098	0	0	0	-0.49	-0.539	0.078	0	-0.12	0	0.023	0.07	0.663	0.834	0.887	0.483	0.089	0.004
19159760	-0.096	0	0	0	-0.493	-0.542	0.061	0	-0.264	0	0.033	0.074	0.691	0.839	0.959	0.453	0.078	0.005
19159776	-0.096	0	0	0	-0.497	-0.545	0.061	0	-0.264	0	0.039	0.076	0.708	0.848	0.983	0.39	0.075	0.005
19159789	-0.096	0	0	0	-0.497	-0.545	0.052	0	-0.36	0	0.048	0.081	0.717	0.852	0.935	0.357	0.077	0.006
19159802	-0.098	0	0	0	-0.496	-0.545	0.049	0	-0.36	0	0.051	0.082	0.717	0.855	0.935	0.326	0.075	0.006
19159814	-0.098	0	0	0	-0.497	-0.546	0.049	0	-0.36	0	0.05	0.081	0.724	0.858	0.839	0.296	0.073	0.006
19159828	-0.096	0	0	0	-0.499	-0.547	0.047	0	-0.336	0	0.051	0.081	0.727	0.864	0.695	0.232	0.074	0.006
19159840	-0.096	0	0	0	-0.499	-0.547	0.047	0	-0.24	0	0.051	0.081	0.727	0.866	0.695	0.201	0.075	0.006
19159853	-0.096	0	0	0	-0.499	-0.547	0.05	0	-0.144	0	0.051	0.081	0.723	0.868	0.312	0.17	0.076	0.006
19159865	-0.098	0	0	0	-0.496	-0.545	0.053	0	-0.024	0	0.047	0.079	0.723	0.87	0.312	0.139	0.079	0.006
19159877	-0.098	0	0	0	-0.496	-0.545	0.053	0	-0.024	0	0.044	0.078	0.718	0.872	0.024	0.074	0.082	0.006
19159891	-0.098	0	0	0	-0.496	-0.544	0.053	0	0.048	0	0.044	0.078	0.715	0.872	-0.024	0.043	0.084	0.006
19159903	-0.096	0	0	0	-0.497	-0.545	0.053	0	0.048	0	0.044	0.078	0.715	0.873	-0.024	0.009	0.084	0.005
19159915	-0.096	0	0	0	-0.497	-0.545	0.055	0	0.072	0	0.045	0.079	0.711	0.873	-0.168	-0.025	0.086	0.005
19159928	-0.096	0	0	0	-0.497	-0.545	0.055	0	0.072	0	0.043	0.078	0.708	0.872	-0.192	-0.056	0.086	0.005
19159941	-0.096	0	0	0	-0.496	-0.545	0.055	0	0.024	0	0.043	0.078	0.708	0.87	-0.192	-0.121	0.086	0.005
19159953	-0.096	0	0	0	-0.496	-0.544	0.055	0	0.024	0	0.044	0.079	0.701	0.869	-0.216	-0.152	0.089	0.005
19159965	-0.096	0	0	0	-0.496	-0.544	0.055	0	0	0	0.044	0.079	0.701	0.867	-0.216	-0.183	0.088	0.005
19159979	-0.096	0	0	0	-0.495	-0.543	0.055	0	0	0	0.044	0.08	0.692	0.865	-0.264	-0.216	0.092	0.006
19159995	-0.096	0	0	0	-0.494	-0.542	0.055	0	0	0	0.045	0.081	0.681	0.86	-0.312	-0.281	0.094	0.006
19160011	-0.098	0	0	0	-0.494	-0.542	0.055	0	0	0	0.045	0.081	0.681	0.857	-0.312	-0.311	0.093	0.006
19160024	-0.096	0	0	0	-0.492	-0.54	0.055	0	0	0	0.046	0.082	0.663	0.849	-0.432	-0.378	0.099	0.006
19160037	-0.096	0	0	0	-0.491	-0.539	0.055	0	0	0	0.047	0.083	0.655	0.845	-0.504	-0.411	0.1	0.006
19160050	-0.096	0	0	0	-0.491	-0.539	0.055	0	0	0	0.047	0.083	0.655	0.841	-0.504	-0.441	0.098	0.006
19160062	-0.096	0	0	0	-0.49	-0.538	0.055	0	0	0	0.048	0.084	0.648	0.836	-0.504	-0.471	0.1	0.006
19160075	-0.098	0	0	0	-0.488	-0.537	0.055	0	0	0	0.048	0.084	0.646	0.826	-0.456	-0.53	0.096	0.006
19160088	-0.098	0	0	0	-0.488	-0.537	0.055	0	0	0	0.048	0.084	0.646	0.82	-0.36	-0.562	0.093	0.006
19160101	-0.096	0	0	0	-0.49	-0.538	0.055	0	0	0	0.049	0.084	0.646	0.814	-0.264	-0.594	0.09	0.006
19160113	-0.096	0	0	0	-0.49	-0.538	0.055	0	0	0	0.049	0.084	0.646	0.808	-0.264	-0.623	0.087	0.006
19160126	-0.098	0	0	0	-0.49	-0.538	0.056	0	0	0	0.048	0.083	0.645	0.801	-0.12	-0.651	0.083	0.006
19160140	-0.096	0	0	0	-0.488	-0.537	0.056	0	0	0	0.048	0.083	0.645	0.788	-0.072	-0.708	0.077	0.006
19160153	-0.096	0	0	0	-0.489	-0.538	0.056	0	0	0	0.049	0.083	0.645	0.781	-0.072	-0.736	0.074	0.006
19160166	-0.096	0	0	0	-0.489	-0.538	0.056	0	0	0	0.049	0.083	0.645	0.773	-0.024	-0.763	0.07	0.006
19160178	-0.098	0	0	0	-0.488	-0.536	0.056	0	0	0	0.05	0.083	0.643	0.756	-0.024	-0.82	0.063	0.006
19160190	-0.098	0	0	0	-0.488	-0.536	0.055	0	0	0	0.052	0.084	0.643	0.748	-0.024	-0.847	0.059	0.006
19160203	-0.098	0	0	0	-0.488	-0.536	0.056	0	0	0	0.052	0.084	0.643	0.739	-0.024	-0.874	0.054	0.006
19160215	-0.096	0	0	0	-0.488	-0.536	0.056	0	0	0	0.051	0.083	0.643	0.731	-0.024	-0.9	0.05	0.006
19160229	-0.096	0	0	0	-0.489	-0.537	0.055	0	0	0	0.054	0.084	0.642	0.712	-0.024	-0.951	0.041	0.006
19160242	-0.096	0	0	0	-0.489	-0.537	0.056	0	0	0	0.054	0.084	0.642	0.702	-0.024	-0.976	0.037	0.006
19160255	-0.096	0	0	0	-0.489	-0.537	0.056	0	0	0	0.053	0.084	0.639	0.693	-0.048	-1.001	0.033	0.006
19160267	-0.096	0	0	0	-0.489	-0.537	0.056	0	0	0	0.053	0.084	0.632	0.682	-0.096	-1.025	0.028	0.006
19160279	-0.096	0	0	0	-0.488	-0.536	0.056	0	0	0	0.055	0.084	0.625	0.661	-0.192	-1.073	0.021	0.006
19160292	-0.096	0	0	0	-0.487	-0.535	0.056	0	0	0	0.056	0.085	0.625	0.649	-0.192	-1.099	0.019	0.006
19160305	-0.096	0	0	0	-0.487	-0.535	0.056	0	0	0	0.056	0.085	0.612	0.637	-0.36	-1.124	0.013	0.006
19160318	-0.096	0	0	0	-0.486	-0.534	0.056	0	0	0	0.057	0.086	0.603	0.626	-0.408	-1.146	0.013	0.007
19160330	-0.096	0	0	0	-0.485	-0.533	0.056	0	0	0	0.058	0.087	0.603	0.613	-0.408	-1.17	0.012	0.007
19160343	-0.098	0	0	0	-0.482	-0.53	0.056	0	0	0	0.06	0.088	0.582	0.588	-0.576	-1.215	0.01	0.007
19160355	-0.098	0	0	0	-0.481	-0.529	0.056	0	0	0	0.061	0.088	0.582	0.576	-0.576	-1.236	0.004	0.007
19160368	-0.096	0	0	0	-0.48	-0.528	0.056	0	0	0	0.062	0.09	0.563	0.562	-0.695	-1.258	0.007	0.007
19160381	-0.096	0	0	0	-0.479	-0.527	0.056	0	0	0	0.063	0.091	0.551	0.548	-0.743	-1.28	0.006	0.008
19160393	-0.096	0	0	0	-0.479	-0.527	0.056	0	0	0	0.064	0.091	0.537	0.535	-0.815	-1.299	0	0.008
19160408	-0.096	0	0	0	-0.477	-0.525	0.056	0	0	0	0.066	0.092	0.537	0.506	-0.815	-1.34	-0.008	0.008
19160420	-0.096	0	0	0	-0.476	-0.524	0.056	0	0	0	0.066	0.093	0.527	0.493	-0.767	-1.358	-0.009	0.008
19160432	-0.096	0	0	0	-0.475	-0.523	0.056	0	0	0	0.067	0.093	0.522	0.478	-0.695	-1.377	-0.014	0.008
19160444	-0.096	0	0	0	-0.475	-0.523	0.056	0	0	0	0.068	0.093	0.513	0.464	-0.576	-1.393	-0.021	0.008
19160459	-0.096	0	0	0	-0.473	-0.521	0.056	0	0	0	0.069	0.094	0.505	0.434	-0.528	-1.427	-0.027	0.008
19160472	-0.096	0	0	0	-0.473	-0.521	0.058	0	0	0	0.069	0.093	0.505	0.42	-0.528	-1.442	-0.034	0.008
19160489	-0.096	0	0	0	-0.472	-0.52	0.058	0	0	0	0.07	0.094	0.499	0.391	-0.528	-1.471	-0.046	0.008
19160507	-0.096	0	0	0	-0.469	-0.517	0.058	0	0	0	0.071	0.095	0.473	0.376	-0.6	-1.484	-0.04	0.008
19160524	-0.096	0	0	0	-0.466	-0.515	0.058	0	0	0	0.073	0.097	0.453	0.345	-0.767	-1.511	-0.045	0.009
19160540	-0.096	0	0	0	-0.466	-0.515	0.058	0	0	0	0.075	0.097	0.434	0.314	-0.839	-1.535	-0.06	0.009
19160553	-0.096	0	0	0	-0.464	-0.512	0.056	0	0	0	0.077	0.099	0.422	0.299	-0.839	-1.546	-0.058	0.009
19160565	-0.096	0	0	0	-0.462	-0.511	0.056	0	0	0	0.078	0.1	0.422	0.283	-0.839	-1.556	-0.06	0.009
19160578	-0.096	0	0	0	-0.462	-0.511	0.056	0	0	0	0.079	0.1	0.388	0.268	-0.983	-1.566	-0.068	0.009
19160591	-0.096	0	0	0	-0.458	-0.506	0.056	0	0	0	0.081	0.102	0.365	0.235	-1.199	-1.584	-0.067	0.01
19160603	-0.096	0	0	0	-0.455	-0.503	0.056	0	0	0	0.082	0.103	0.365	0.219	-1.199	-1.592	-0.063	0.01
19160615	-0.098	0	0	0	-0.449	-0.497	0.056	0	0	0	0.084	0.106	0.316	0.203	-1.439	-1.6	-0.046	0.011
19160628	-0.098	0	0	0	-0.447	-0.496	0.056	0	0	0	0.085	0.106	0.286	0.187	-1.559	-1.607	-0.054	0.011
19160642	-0.096	0	0	0	-0.445	-0.493	0.058	0	0	0	0.086	0.108	0.286	0.153	-1.559	-1.62	-0.055	0.011
19160655	-0.098	0	0	0	-0.439	-0.487	0.058	0	0	0	0.086	0.109	0.246	0.137	-1.847	-1.625	-0.043	0.011
19160667	-0.098	0	0	0	-0.438	-0.486	0.058	0	0	0	0.087	0.109	0.246	0.12	-1.847	-1.629	-0.051	0.012
19160679	-0.098	0	0	0	-0.428	-0.477	0.058	0	0	0	0.087	0.112	0.178	0.104	-2.11	-1.633	-0.025	0.012
19160692	-0.096	0	0	0	-0.419	-0.468	0.058	0	0	0	0.088	0.114	0.117	0.071	-2.326	-1.639	-0.01	0.013
19160704	-0.098	0	0	0	-0.421	-0.469	0.058	0	0	0	0.089	0.114	0.079	0.055	-2.518	-1.642	-0.018	0.013
19160717	-0.098	0	0	0	-0.414	-0.463	0.058	0	0	0	0.089	0.116	0.079	0.038	-2.518	-1.643	-0.007	0.013
19160729	-0.096	0	0	0	-0.406	-0.455	0.058	0	0	0	0.089	0.117	0.023	0.02	-2.782	-1.644	0.012	0.014
19160742	-0.096	0	0	0	-0.407	-0.456	0.058	0	0	0	0.09	0.117	-0.013	0.004	-2.878	-1.645	0.004	0.014
19160756	-0.096	0	0	0	-0.402	-0.45	0.058	0	0	0	0.09	0.118	-0.013	-0.032	-2.878	-1.644	0.004	0.014
19160769	-0.096	0	0	0	-0.392	-0.44	0.058	0	0	0	0.087	0.117	-0.079	-0.05	-2.806	-1.642	0.029	0.014
19160780	-0.096	0	0	0	-0.392	-0.44	0.058	0	0	0	0.088	0.117	-0.109	-0.067	-2.638	-1.64	0.021	0.014
19160802	-0.096	0	0	0	-0.388	-0.436	0.058	0	0	0	0.087	0.116	-0.109	-0.101	-2.638	-1.634	0.018	0.015
19160818	-0.096	0	0	0	-0.384	-0.432	0.058	0	0	0	0.083	0.112	-0.141	-0.137	-1.775	-1.625	0.017	0.015
19160836	-0.096	0	0	0	-0.384	-0.432	0.059	0	0	0	0.084	0.112	-0.141	-0.155	-1.775	-1.619	0.008	0.015
19160851	-0.096	0	0	0	-0.383	-0.431	0.059	0	0	0	0.082	0.109	-0.145	-0.189	-1.103	-1.606	-0.007	0.015
19160863	-0.096	0	0	0	-0.383	-0.431	0.059	0	0	0	0.082	0.109	-0.147	-0.205	-0.719	-1.599	-0.014	0.015
19160876	-0.096	0	0	0	-0.383	-0.431	0.058	0	0	0	0.084	0.11	-0.145	-0.221	-0.312	-1.591	-0.022	0.015
19160890	-0.096	0	0	0	-0.383	-0.431	0.058	0	0	0	0.085	0.109	-0.147	-0.252	-0.192	-1.575	-0.038	0.015
19160903	-0.096	0	0	0	-0.383	-0.431	0.058	0	0	0	0.086	0.109	-0.147	-0.268	-0.192	-1.565	-0.045	0.015
19160915	-0.096	0	0	0	-0.383	-0.431	0.058	0	0	0	0.087	0.109	-0.147	-0.284	-0.072	-1.556	-0.053	0.015
19160927	-0.096	0	0	0	-0.383	-0.431	0.058	0	0	0	0.088	0.109	-0.148	-0.299	-0.048	-1.545	-0.06	0.015
19160941	-0.096	0	0	0	-0.381	-0.43	0.059	0	0	0	0.087	0.108	-0.159	-0.33	-0.096	-1.523	-0.07	0.015
19160954	-0.096	0	0	0	-0.381	-0.43	0.059	0	0	0	0.087	0.108	-0.159	-0.345	-0.096	-1.511	-0.077	0.015
19160965	-0.096	0	0	0	-0.381	-0.429	0.059	0	0	0	0.088	0.108	-0.165	-0.36	-0.216	-1.498	-0.082	0.015
19160979	-0.096	0	0	0	-0.381	-0.429	0.059	0	0	0	0.089	0.108	-0.178	-0.377	-0.384	-1.484	-0.09	0.015
19160995	-0.096	0	0	0	-0.379	-0.427	0.059	0	0	0	0.089	0.108	-0.178	-0.406	-0.384	-1.456	-0.098	0.015
19161009	-0.096	0	0	0	-0.375	-0.424	0.059	0	0	0	0.088	0.107	-0.202	-0.422	-0.576	-1.44	-0.094	0.015
19161022	-0.096	0	0	0	-0.371	-0.42	0.059	0	0	0	0.088	0.107	-0.23	-0.45	-0.791	-1.409	-0.094	0.015
19161036	-0.096	0	0	0	-0.369	-0.417	0.059	0	0	0	0.087	0.106	-0.248	-0.464	-0.935	-1.393	-0.092	0.015
19161047	-0.096	0	0	0	-0.369	-0.417	0.059	0	0	0	0.088	0.106	-0.248	-0.478	-0.935	-1.376	-0.099	0.015
19161061	-0.098	0	0	0	-0.363	-0.411	0.059	0	0	0	0.086	0.105	-0.288	-0.493	-1.247	-1.357	-0.086	0.016
19161073	-0.098	0	0	0	-0.362	-0.41	0.059	0	0	0	0.087	0.105	-0.306	-0.508	-1.487	-1.337	-0.094	0.016
19161086	-0.096	0	0	0	-0.361	-0.409	0.059	0	0	0	0.087	0.105	-0.306	-0.536	-1.487	-1.298	-0.098	0.016
19161096	-0.096	0	0	0	-0.352	-0.4	0.059	0	0	0	0.082	0.103	-0.366	-0.549	-1.727	-1.279	-0.075	0.016
19161109	-0.096	0	0	0	-0.352	-0.4	0.061	0	0	0	0.081	0.102	-0.417	-0.563	-2.014	-1.258	-0.082	0.016
19161122	-0.096	0	0	0	-0.345	-0.393	0.062	0	0	0	0.076	0.099	-0.451	-0.576	-2.206	-1.235	-0.063	0.016
19161135	-0.096	0	0	0	-0.34	-0.388	0.062	0	0.024	0	0.073	0.098	-0.451	-0.589	-2.206	-1.215	-0.052	0.016
19161146	-0.096	0	0	0	-0.34	-0.388	0.062	0	0.024	0	0.074	0.098	-0.515	-0.601	-2.518	-1.193	-0.058	0.016
19161159	-0.096	0	0	0	-0.326	-0.374	0.065	0	0.048	0	0.061	0.09	-0.556	-0.625	-2.614	-1.148	-0.018	0.017
19161173	-0.096	0	0	0	-0.326	-0.374	0.065	0	0.072	0	0.061	0.09	-0.556	-0.637	-2.614	-1.125	-0.023	0.017
19161185	-0.098	0	0	0	-0.316	-0.365	0.065	0	0.072	0	0.055	0.086	-0.644	-0.649	-2.806	-1.1	0.001	0.017
19161196	-0.096	0	0	0	-0.313	-0.362	0.065	0	0.072	0	0.052	0.084	-0.644	-0.66	-2.806	-1.077	0.009	0.017
19161209	-0.096	0	0	0	-0.31	-0.358	0.065	0	0.048	0	0.046	0.079	-0.69	-0.681	-2.734	-1.029	0.021	0.016
19161226	-0.098	0	0	0	-0.308	-0.357	0.065	0	0.024	0	0.045	0.078	-0.698	-0.691	-2.542	-1.005	0.02	0.017
19161241	-0.098	0	0	0	-0.308	-0.356	0.065	0	0	0	0.046	0.078	-0.698	-0.71	-2.542	-0.955	0.01	0.017
19161254	-0.098	0	0	0	-0.307	-0.356	0.065	0	0	0	0.041	0.074	-0.719	-0.72	-1.918	-0.93	0.016	0.017
19161267	-0.098	0	0	0	-0.307	-0.356	0.065	0	0	0	0.04	0.072	-0.725	-0.729	-1.415	-0.904	0.015	0.017
19161279	-0.098	0	0	0	-0.307	-0.356	0.065	0	0	0	0.04	0.071	-0.728	-0.747	-1.103	-0.852	0.007	0.017
19161293	-0.098	0	0	0	-0.307	-0.356	0.065	0	0	0	0.04	0.071	-0.728	-0.755	-1.103	-0.825	0.003	0.017
19161305	-0.098	0	0	0	-0.308	-0.357	0.064	0	0	0	0.04	0.071	-0.728	-0.763	-0.576	-0.798	-0.001	0.017
19161318	-0.096	0	0	0	-0.308	-0.357	0.064	0	0	0	0.042	0.072	-0.725	-0.771	-0.288	-0.771	-0.005	0.016
19161330	-0.096	0	0	0	-0.311	-0.359	0.064	0	0	0	0.045	0.073	-0.713	-0.787	0	-0.713	-0.02	0.016
19161343	-0.098	0	0	0	-0.31	-0.359	0.064	0	0	0	0.045	0.073	-0.71	-0.794	0.096	-0.684	-0.025	0.016
19161355	-0.098	0	0	0	-0.31	-0.359	0.064	0	0	0	0.046	0.073	-0.71	-0.8	0.096	-0.656	-0.028	0.016
19161369	-0.098	0	0	0	-0.31	-0.359	0.067	0	0	0	0.044	0.072	-0.707	-0.807	0.264	-0.628	-0.031	0.017
19161380	-0.098	0	0	0	-0.31	-0.359	0.067	0	0	0	0.044	0.072	-0.708	-0.813	0.264	-0.596	-0.036	0.017
19161394	-0.096	0	0	0	-0.312	-0.36	0.072	0	0.048	0	0.039	0.069	-0.713	-0.825	0.144	-0.535	-0.041	0.017
19161407	-0.098	0	0	0	-0.309	-0.358	0.073	0	0.096	0	0.039	0.069	-0.713	-0.83	0.144	-0.505	-0.041	0.017
19161421	-0.098	0	0	0	-0.309	-0.358	0.073	0	0.096	0	0.037	0.068	-0.724	-0.835	-0.024	-0.476	-0.043	0.017
19161433	-0.096	0	0	0	-0.31	-0.358	0.073	0	0.096	0	0.036	0.067	-0.725	-0.844	-0.144	-0.416	-0.042	0.017
19161446	-0.098	0	0	0	-0.308	-0.357	0.073	0	0.096	0	0.036	0.067	-0.725	-0.849	-0.144	-0.383	-0.044	0.017
19161461	-0.098	0	0	0	-0.307	-0.356	0.072	0	0.048	0	0.037	0.067	-0.736	-0.852	-0.312	-0.353	-0.041	0.017
19161473	-0.098	0	0	0	-0.306	-0.354	0.072	0	0.048	0	0.035	0.065	-0.75	-0.859	-0.408	-0.292	-0.037	0.017
19161488	-0.098	0	0	0	-0.306	-0.354	0.072	0	0	0	0.035	0.065	-0.75	-0.862	-0.408	-0.261	-0.038	0.017
19161505	-0.098	0	0	0	-0.304	-0.353	0.072	0	0	0	0.033	0.064	-0.767	-0.866	-0.671	-0.197	-0.032	0.017
19161518	-0.096	0	0	0	-0.305	-0.353	0.075	0	0	0	0.03	0.062	-0.803	-0.868	-0.863	-0.166	-0.033	0.017
19161529	-0.098	0	0	0	-0.3	-0.349	0.076	0	0.024	0	0.023	0.058	-0.803	-0.87	-0.863	-0.135	-0.015	0.017
19161542	-0.096	0	0	0	-0.298	-0.346	0.076	0	0.024	0	0.02	0.056	-0.825	-0.871	-1.007	-0.104	-0.005	0.017
19161556	-0.098	0	0	0	-0.296	-0.345	0.078	0	0.072	0	0.016	0.053	-0.843	-0.872	-1.127	-0.042	0.003	0.017
19161572	-0.098	0	0	0	-0.296	-0.345	0.078	0	0.072	0	0.016	0.053	-0.862	-0.873	-1.127	-0.011	0.003	0.017
19161588	-0.096	0	0	0	-0.295	-0.344	0.078	0	0.048	0	0.012	0.051	-0.865	-0.872	-1.031	0.051	0.014	0.017
19161604	-0.098	0	0	0	-0.294	-0.343	0.078	0	0.048	0	0.012	0.051	-0.865	-0.871	-1.031	0.113	0.015	0.017
19161618	-0.096	0	0	0	-0.295	-0.343	0.076	0	0	0	0.013	0.051	-0.869	-0.869	-0.695	0.143	0.017	0.017
19161629	-0.096	0	0	0	-0.295	-0.343	0.078	0	0	0	0.011	0.05	-0.869	-0.868	-0.695	0.174	0.018	0.017
19161642	-0.098	0	0	0	-0.294	-0.343	0.076	0	0	0	0.011	0.05	-0.869	-0.866	-0.264	0.205	0.019	0.017
19161655	-0.096	0	0	0	-0.296	-0.344	0.076	0	0	0	0.012	0.05	-0.869	-0.861	-0.264	0.267	0.021	0.017
19161667	-0.098	0	0	0	-0.296	-0.344	0.075	0	0	0	0.014	0.052	-0.866	-0.858	-0.072	0.297	0.021	0.017
19161680	-0.098	0	0	0	-0.294	-0.343	0.076	0	0	0	0.012	0.051	-0.865	-0.855	0	0.331	0.023	0.017
19161692	-0.096	0	0	0	-0.294	-0.343	0.076	0	0	0	0.012	0.051	-0.865	-0.851	0	0.361	0.024	0.017
19161704	-0.096	0	0	0	-0.296	-0.344	0.076	0	0	0	0.012	0.051	-0.859	-0.848	0.072	0.391	0.026	0.017
19161716	-0.096	0	0	0	-0.297	-0.345	0.076	0	0	0	0.013	0.052	-0.853	-0.839	0.168	0.451	0.027	0.017
19161730	-0.096	0	0	0	-0.297	-0.345	0.075	0	0	0	0.013	0.052	-0.846	-0.835	0.216	0.481	0.026	0.017
19161744	-0.096	0	0	0	-0.298	-0.346	0.075	0	0	0	0.016	0.054	-0.846	-0.83	0.216	0.51	0.025	0.017
19161757	-0.098	0	0	0	-0.299	-0.348	0.072	0	-0.024	0	0.021	0.057	-0.828	-0.818	0.36	0.572	0.022	0.017
19161769	-0.098	0	0	0	-0.298	-0.347	0.069	0	-0.048	0	0.025	0.06	-0.82	-0.812	0.456	0.601	0.021	0.017
19161781	-0.096	0	0	0	-0.3	-0.348	0.069	0	-0.048	0	0.025	0.06	-0.82	-0.806	0.456	0.629	0.023	0.016
19161793	-0.098	0	0	0	-0.3	-0.348	0.062	0	-0.12	0	0.031	0.063	-0.791	-0.8	0.695	0.658	0.026	0.016
19161807	-0.098	0	0	0	-0.301	-0.35	0.059	0	-0.144	0	0.038	0.068	-0.791	-0.785	0.695	0.717	0.019	0.016
19161820	-0.098	0	0	0	-0.303	-0.352	0.056	0	-0.192	0	0.041	0.07	-0.768	-0.778	0.911	0.745	0.011	0.016
19161831	-0.098	0	0	0	-0.304	-0.353	0.056	0	-0.192	0	0.045	0.073	-0.76	-0.77	0.935	0.772	0.011	0.016
19161843	-0.096	0	0	0	-0.306	-0.354	0.055	0	-0.192	0	0.045	0.073	-0.76	-0.763	0.935	0.8	0.014	0.015
19161855	-0.096	0	0	0	-0.308	-0.356	0.056	0	-0.144	0	0.048	0.075	-0.745	-0.754	0.911	0.827	0.011	0.015
19161870	-0.096	0	0	0	-0.309	-0.357	0.056	0	-0.144	0	0.048	0.075	-0.734	-0.737	0.863	0.88	0.014	0.016
19161886	-0.098	0	0	0	-0.309	-0.357	0.062	0	0	0	0.047	0.075	-0.727	-0.728	0.671	0.906	0.018	0.016
19161903	-0.098	0	0	0	-0.308	-0.357	0.065	0	0.072	0	0.038	0.071	-0.727	-0.71	0.671	0.957	0.025	0.017
19161920	-0.098	0	0	0	-0.309	-0.358	0.065	0	0.072	0	0.038	0.072	-0.719	-0.69	0.504	1.007	0.031	0.017
19161935	-0.098	0	0	0	-0.309	-0.358	0.073	0	0.144	0	0.029	0.067	-0.71	-0.68	0.384	1.031	0.037	0.017
19161947	-0.098	0	0	0	-0.31	-0.359	0.078	0	0.216	0	0.03	0.068	-0.704	-0.67	0.384	1.055	0.037	0.017
19161960	-0.098	0	0	0	-0.31	-0.359	0.084	0	0.24	0	0.025	0.066	-0.704	-0.646	0.384	1.106	0.046	0.018
19161972	-0.098	0	0	0	-0.312	-0.361	0.084	0	0.24	0	0.02	0.065	-0.685	-0.635	0.432	1.129	0.043	0.018
19161986	-0.098	0	0	0	-0.312	-0.361	0.09	0	0.288	0	0.013	0.061	-0.665	-0.622	0.48	1.154	0.05	0.019
19162003	-0.098	0	0	0	-0.314	-0.363	0.09	0	0.288	0	0.015	0.063	-0.665	-0.597	0.48	1.199	0.053	0.019
19162017	-0.098	0	0	0	-0.314	-0.363	0.101	0	0.312	0	0.003	0.057	-0.638	-0.584	0.839	1.222	0.06	0.02
19162029	-0.098	0	0	0	-0.317	-0.366	0.101	0	0.312	0	0.007	0.06	-0.638	-0.572	0.839	1.243	0.052	0.02
19162043	-0.098	0	0	0	-0.318	-0.367	0.102	0	0.288	0	0.005	0.06	-0.629	-0.545	0.863	1.284	0.061	0.02
19162056	-0.098	0	0	0	-0.318	-0.367	0.101	0	0.192	0	0.006	0.061	-0.613	-0.532	0.767	1.304	0.067	0.02
19162070	-0.098	0	0	0	-0.32	-0.369	0.098	0	0.096	0	0.007	0.062	-0.613	-0.519	0.767	1.322	0.066	0.02
19162084	-0.098	0	0	0	-0.322	-0.371	0.098	0	0.096	0	0.011	0.065	-0.599	-0.491	0.719	1.36	0.073	0.019
19162097	-0.098	0	0	0	-0.322	-0.371	0.088	0	-0.144	0	0.02	0.07	-0.599	-0.477	0.719	1.377	0.079	0.019
19162112	-0.098	0	0	0	-0.328	-0.377	0.088	0	-0.144	0	0.026	0.074	-0.546	-0.462	0.959	1.395	0.06	0.018
19162124	-0.098	0	0	0	-0.328	-0.377	0.076	0	-0.264	0	0.038	0.081	-0.517	-0.448	1.199	1.412	0.066	0.017
19162137	-0.098	0	0	0	-0.332	-0.381	0.07	0	-0.36	0	0.047	0.086	-0.517	-0.419	1.199	1.442	0.065	0.017
19162148	-0.098	0	0	0	-0.337	-0.386	0.067	0	-0.36	0	0.053	0.091	-0.466	-0.405	1.703	1.457	0.047	0.017
19162161	-0.098	0	0	0	-0.341	-0.39	0.067	0	-0.36	0	0.059	0.095	-0.435	-0.39	1.871	1.471	0.039	0.017
19162173	-0.098	0	0	0	-0.341	-0.39	0.069	0	-0.264	0	0.059	0.095	-0.435	-0.376	1.871	1.485	0.046	0.017
19162186	-0.098	0	0	0	-0.349	-0.398	0.072	0	-0.192	0	0.06	0.097	-0.371	-0.344	2.23	1.512	0.03	0.017
19162199	-0.098	0	0	0	-0.355	-0.403	0.072	0	-0.192	0	0.064	0.1	-0.331	-0.329	2.35	1.524	0.018	0.016
19162213	-0.098	0	0	0	-0.355	-0.403	0.076	0	0	0	0.063	0.1	-0.294	-0.312	2.326	1.536	0.026	0.016
19162225	-0.098	0	0	0	-0.36	-0.409	0.078	0	0.096	0	0.061	0.099	-0.294	-0.297	2.326	1.547	0.015	0.016
19162238	-0.098	0	0	0	-0.364	-0.413	0.078	0	0.096	0	0.061	0.099	-0.26	-0.264	2.158	1.568	0.015	0.016
19162251	-0.098	0	0	0	-0.367	-0.416	0.087	0	0.168	0	0.052	0.094	-0.239	-0.248	2.062	1.577	0.012	0.016
19162263	-0.098	0	0	0	-0.367	-0.416	0.087	0	0.168	0	0.051	0.094	-0.239	-0.232	2.062	1.586	0.02	0.016
19162275	-0.098	0	0	0	-0.372	-0.42	0.096	0	0.264	0	0.046	0.092	-0.211	-0.215	1.751	1.594	0.015	0.016
19162288	-0.098	0	0	0	-0.371	-0.42	0.096	0	0.264	0	0.041	0.089	-0.207	-0.197	1.463	1.602	0.023	0.016
19162301	-0.098	0	0	0	-0.372	-0.421	0.101	0	0.264	0	0.034	0.086	-0.207	-0.165	1.463	1.615	0.037	0.017
19162312	-0.098	0	0	0	-0.373	-0.422	0.101	0	0.264	0	0.032	0.085	-0.205	-0.149	1.055	1.621	0.044	0.017
19162326	-0.098	0	0	0	-0.373	-0.422	0.102	0	0.24	0	0.03	0.084	-0.216	-0.131	0.576	1.626	0.053	0.017
19162338	-0.098	0	0	0	-0.371	-0.42	0.105	0	0.216	0	0.027	0.083	-0.222	-0.115	0.168	1.631	0.067	0.017
19162351	-0.098	0	0	0	-0.371	-0.419	0.105	0	0.216	0	0.023	0.081	-0.222	-0.082	0.168	1.638	0.086	0.017
19162363	-0.098	0	0	0	-0.369	-0.418	0.108	0	0.144	0	0.017	0.079	-0.231	-0.066	-0.216	1.64	0.099	0.017
19162376	-0.098	0	0	0	-0.369	-0.418	0.11	0	0.144	0	0.015	0.078	-0.233	-0.049	-0.312	1.642	0.107	0.017
19162388	-0.098	0	0	0	-0.369	-0.418	0.115	0	0.12	0	0.014	0.078	-0.233	-0.033	-0.312	1.644	0.116	0.017
19162400	-0.098	0	0	0	-0.369	-0.418	0.115	0	0.12	0	0.008	0.076	-0.222	-0.016	-0.24	1.645	0.124	0.017
19162412	-0.098	0	0	0	-0.37	-0.419	0.116	0	0.144	0	0.008	0.076	-0.222	0.002	-0.24	1.645	0.128	0.017
19162425	-0.098	0	0	0	-0.373	-0.422	0.116	0	0.144	0	0.006	0.076	-0.205	0.038	0.168	1.643	0.137	0.017
19162438	-0.098	0	0	0	-0.375	-0.424	0.116	0	0.12	0	0.006	0.076	-0.191	0.054	0.312	1.642	0.138	0.017
19162450	-0.098	0	0	0	-0.375	-0.424	0.115	0	0.048	0	0.006	0.076	-0.191	0.071	0.312	1.64	0.146	0.017
19162463	-0.098	0	0	0	-0.381	-0.43	0.113	0	0.024	0	0.01	0.078	-0.148	0.089	0.743	1.636	0.133	0.016
19162476	-0.098	0	0	0	-0.383	-0.431	0.113	0	0.024	0	0.011	0.08	-0.135	0.121	1.127	1.629	0.143	0.016
19162493	-0.099	0	0	0	-0.383	-0.432	0.107	0	-0.072	0	0.017	0.084	-0.073	0.138	1.487	1.624	0.151	0.016
19162508	-0.099	0	0	0	-0.39	-0.439	0.107	0	-0.072	0	0.02	0.085	-0.073	0.17	1.487	1.613	0.136	0.015
19162522	-0.098	0	0	0	-0.39	-0.439	0.102	0	-0.144	0	0.024	0.088	-0.01	0.186	1.966	1.607	0.144	0.015
19162535	-0.098	0	0	0	-0.4	-0.449	0.101	0	-0.168	0	0.028	0.09	-0.01	0.202	1.966	1.6	0.119	0.014
19162547	-0.098	0	0	0	-0.407	-0.456	0.101	0	-0.168	0	0.031	0.091	0.033	0.234	2.11	1.585	0.113	0.013
19162561	-0.098	0	0	0	-0.407	-0.456	0.099	0	-0.144	0	0.032	0.092	0.059	0.251	2.086	1.575	0.122	0.013
19162574	-0.099	0	0	0	-0.409	-0.458	0.099	0	-0.144	0	0.032	0.092	0.059	0.267	2.086	1.566	0.117	0.013
19162587	-0.099	0	0	0	-0.416	-0.466	0.098	0	-0.072	0	0.034	0.092	0.109	0.3	2.014	1.545	0.107	0.013
19162598	-0.098	0	0	0	-0.418	-0.467	0.096	0	-0.048	0	0.033	0.092	0.109	0.315	2.014	1.534	0.114	0.012
19162610	-0.098	0	0	0	-0.423	-0.472	0.096	0	-0.048	0	0.034	0.091	0.148	0.33	1.823	1.522	0.102	0.012
19162623	-0.098	0	0	0	-0.423	-0.472	0.096	0	-0.048	0	0.033	0.091	0.148	0.347	1.823	1.509	0.111	0.012
19162640	-0.099	0	0	0	-0.427	-0.476	0.099	0	-0.024	0	0.028	0.088	0.175	0.378	1.439	1.482	0.112	0.011
19162658	-0.099	0	0	0	-0.425	-0.475	0.108	0	0.048	0	0.027	0.088	0.175	0.393	1.439	1.468	0.119	0.011
19162674	-0.099	0	0	0	-0.425	-0.474	0.108	0	0.048	0	0.015	0.081	0.174	0.424	0.743	1.438	0.135	0.011
19162690	-0.099	0	0	0	-0.426	-0.475	0.119	0	0.216	0	0.014	0.081	0.174	0.438	0.36	1.423	0.142	0.011
19162704	-0.099	0	0	0	-0.424	-0.474	0.119	0	0.288	0	0.001	0.075	0.174	0.468	0.36	1.389	0.156	0.011
19162715	-0.098	0	0	0	-0.426	-0.475	0.119	0	0.288	0	0	0.075	0.174	0.483	0.096	1.37	0.164	0.011
19162727	-0.098	0	0	0	-0.426	-0.475	0.121	0	0.264	0	-0.002	0.074	0.174	0.496	0.024	1.353	0.17	0.011
19162741	-0.098	0	0	0	-0.426	-0.475	0.121	0	0.168	0	-0.002	0.074	0.174	0.51	0.024	1.335	0.177	0.011
19162755	-0.098	0	0	0	-0.426	-0.475	0.124	0	0.096	0	-0.007	0.072	0.175	0.536	0	1.298	0.19	0.011
19162768	-0.099	0	0	0	-0.425	-0.474	0.124	0	0.072	0	-0.008	0.072	0.175	0.549	0	1.279	0.195	0.011
19162779	-0.099	0	0	0	-0.425	-0.474	0.124	0	0.072	0	-0.008	0.072	0.181	0.562	0.048	1.259	0.202	0.011
19162793	-0.099	0	0	0	-0.426	-0.475	0.122	0	0.048	0	-0.009	0.072	0.189	0.574	0.096	1.239	0.205	0.011
19162806	-0.099	0	0	0	-0.427	-0.476	0.122	0	0.048	0	-0.008	0.073	0.189	0.6	0.096	1.195	0.214	0.011
19162818	-0.099	0	0	0	-0.43	-0.479	0.118	0	0	0	-0.007	0.073	0.211	0.612	0.336	1.173	0.208	0.01
19162830	-0.099	0	0	0	-0.43	-0.479	0.118	0	0	0	-0.004	0.075	0.221	0.623	0.576	1.151	0.214	0.01
19162844	-0.099	0	0	0	-0.431	-0.481	0.11	0	-0.12	0	-0.005	0.075	0.221	0.646	0.576	1.106	0.22	0.01
19162857	-0.099	0	0	0	-0.436	-0.486	0.11	0	-0.12	0	0.004	0.078	0.257	0.657	0.839	1.083	0.208	0.01
19162870	-0.099	0	0	0	-0.436	-0.486	0.105	0	-0.192	0	0.008	0.081	0.286	0.667	1.175	1.06	0.213	0.01
19162881	-0.099	0	0	0	-0.44	-0.49	0.102	0	-0.216	0	0.008	0.08	0.31	0.678	1.295	1.036	0.203	0.009
19162894	-0.099	0	0	0	-0.444	-0.494	0.102	0	-0.216	0	0.011	0.081	0.31	0.698	1.295	0.987	0.201	0.009
19162907	-0.101	0	0	0	-0.45	-0.5	0.104	0	-0.192	0	0.01	0.079	0.356	0.708	1.511	0.962	0.182	0.008
19162920	-0.101	0	0	0	-0.449	-0.499	0.105	0	-0.144	0	0.007	0.078	0.37	0.717	1.679	0.937	0.187	0.008
19162934	-0.102	0	-0.024	0	-0.449	-0.5	0.111	0	0	0	0	0.074	0.37	0.736	1.679	0.885	0.189	0.008
19162948	-0.105	0	-0.048	0	-0.453	-0.505	0.111	0	0	0	-0.001	0.071	0.421	0.744	1.775	0.859	0.167	0.007
19162965	-0.105	0	-0.048	0	-0.458	-0.51	0.116	0	0.12	0	-0.007	0.067	0.459	0.763	1.871	0.8	0.156	0.006
19162980	-0.118	0	-0.168	0	-0.444	-0.503	0.115	0	0.144	0	-0.007	0.068	0.496	0.77	1.871	0.772	0.161	0.008
19163002	-0.128	0	-0.36	0	-0.449	-0.508	0.115	0	0.144	0	-0.009	0.065	0.496	0.785	1.871	0.717	0.15	0.007
19163017	-0.128	0	-0.36	0	-0.437	-0.501	0.104	0	-0.048	0	0.001	0.072	0.496	0.799	1.871	0.661	0.159	0.009
19163029	-0.142	0	-0.408	0	-0.441	-0.505	0.095	0	-0.192	0	-0.001	0.068	0.533	0.806	1.415	0.629	0.143	0.008
19163044	-0.142	0	-0.408	0	-0.426	-0.497	0.095	0	-0.192	0	0.006	0.073	0.539	0.812	1.295	0.601	0.149	0.011
19163057	-0.151	0	-0.408	0	-0.416	-0.491	0.079	0	-0.36	0	0.02	0.08	0.539	0.824	1.295	0.543	0.153	0.013
19163070	-0.156	0	-0.384	0	-0.415	-0.491	0.079	0	-0.36	0	0.018	0.079	0.539	0.829	0.719	0.513	0.156	0.013
19163082	-0.156	0	-0.384	0	-0.41	-0.488	0.064	0	-0.456	0	0.017	0.079	0.539	0.834	0.719	0.484	0.159	0.013
19163095	-0.164	0	-0.36	0	-0.401	-0.483	0.058	0	-0.528	0	0.031	0.087	0.539	0.839	0.264	0.451	0.163	0.016
19163108	-0.164	0	-0.36	0	-0.401	-0.483	0.058	0	-0.528	0	0.036	0.09	0.539	0.848	0.12	0.391	0.168	0.016
19163120	-0.17	0	-0.336	0	-0.394	-0.479	0.055	0	-0.528	0	0.038	0.091	0.542	0.851	0.072	0.361	0.171	0.017
19163133	-0.173	0	-0.312	0	-0.391	-0.477	0.058	0	-0.384	0	0.037	0.091	0.542	0.855	0.072	0.331	0.171	0.017
19163145	-0.173	0	-0.312	0	-0.391	-0.477	0.058	0	-0.384	0	0.034	0.089	0.542	0.858	0.048	0.3	0.172	0.017
19163158	-0.181	0	-0.264	0	-0.382	-0.473	0.061	0	-0.168	0	0.029	0.088	0.542	0.863	0.048	0.239	0.175	0.018
19163170	-0.185	0	-0.264	0	-0.377	-0.47	0.061	0	-0.168	0	0.028	0.088	0.542	0.866	0.048	0.208	0.177	0.018
19163182	-0.187	0	-0.24	0	-0.378	-0.47	0.067	0	0	0	0.021	0.084	0.546	0.868	0.048	0.177	0.175	0.018
19163195	-0.187	0	-0.24	0	-0.376	-0.469	0.069	0	0.12	0	0.019	0.083	0.55	0.869	0.072	0.143	0.176	0.018
19163207	-0.191	0	-0.216	0	-0.376	-0.47	0.069	0	0.12	0	0.019	0.083	0.55	0.871	0.072	0.113	0.175	0.018
19163220	-0.191	0	-0.216	0	-0.372	-0.468	0.078	0	0.216	0	0.009	0.077	0.557	0.872	0.144	0.051	0.171	0.017
19163232	-0.193	0	-0.192	0	-0.37	-0.467	0.087	0	0.312	0	0.009	0.077	0.557	0.873	0.144	0.02	0.172	0.017
19163244	-0.193	0	-0.144	0	-0.371	-0.468	0.092	0	0.336	0	0	0.071	0.569	0.873	0.264	-0.011	0.165	0.016
19163257	-0.193	0	-0.144	0	-0.371	-0.468	0.092	0	0.336	0	-0.005	0.069	0.582	0.872	0.312	-0.042	0.164	0.016
19163270	-0.193	0	-0.072	0	-0.373	-0.469	0.092	0	0.312	0	-0.005	0.068	0.582	0.871	0.312	-0.107	0.157	0.016
19163283	-0.191	0	-0.024	0	-0.374	-0.47	0.092	0	0.312	0	-0.004	0.067	0.591	0.87	0.48	-0.138	0.152	0.016
19163297	-0.191	0	-0.024	0	-0.376	-0.471	0.092	0	0.192	0	-0.004	0.067	0.591	0.868	0.48	-0.169	0.151	0.015
19163310	-0.193	0	0	0	-0.376	-0.473	0.092	0	0.192	0	-0.003	0.066	0.611	0.864	0.576	-0.234	0.139	0.015
19163323	-0.193	0	0	0	-0.378	-0.474	0.088	0	0	0	0	0.067	0.622	0.861	0.624	-0.264	0.132	0.015
19163335	-0.193	0	0	0	-0.378	-0.474	0.087	0	-0.024	0	0.001	0.067	0.622	0.859	0.624	-0.295	0.131	0.015
19163348	-0.193	0	0	0	-0.378	-0.474	0.087	0	-0.024	0	0.003	0.068	0.629	0.855	0.576	-0.329	0.129	0.015
19163361	-0.193	0	0	0	-0.379	-0.475	0.085	0	-0.072	0	0.003	0.067	0.629	0.851	0.576	-0.362	0.124	0.015
19163374	-0.193	0	0	0	-0.379	-0.475	0.085	0	-0.072	0	0.005	0.067	0.632	0.843	0.408	-0.422	0.118	0.015
19163386	-0.193	0	0	0	-0.379	-0.475	0.084	0	-0.072	0	0.007	0.068	0.631	0.839	0.312	-0.452	0.117	0.015
19163401	-0.191	0	0	0	-0.379	-0.475	0.085	0	-0.048	0	0.008	0.068	0.631	0.834	0.312	-0.485	0.115	0.015
19163412	-0.193	0	0	0	-0.38	-0.476	0.085	0	-0.048	0	0.007	0.067	0.632	0.829	0.12	-0.514	0.112	0.015
19163425	-0.193	0	0	0	-0.379	-0.475	0.087	0	-0.024	0	0.006	0.066	0.632	0.817	0.072	-0.576	0.105	0.015
19163438	-0.191	0	0	0	-0.381	-0.476	0.096	0	0.048	0	0.007	0.066	0.632	0.812	0.072	-0.605	0.102	0.015
19163449	-0.193	0	0	0	-0.378	-0.475	0.101	0	0.144	0	-0.002	0.062	0.631	0.805	0	-0.633	0.1	0.014
19163461	-0.191	0	0	0	-0.378	-0.475	0.101	0	0.144	0	-0.006	0.059	0.631	0.799	0	-0.662	0.096	0.014
19163476	-0.191	0	0	0	-0.38	-0.476	0.107	0	0.264	0	-0.011	0.056	0.632	0.785	0	-0.718	0.088	0.013
19163489	-0.193	0	0	0	-0.378	-0.475	0.108	0	0.288	0	-0.012	0.055	0.632	0.778	0	-0.746	0.084	0.013
19163506	-0.193	0	0	0	-0.378	-0.475	0.108	0	0.288	0	-0.011	0.055	0.631	0.762	0	-0.803	0.077	0.013
19163520	-0.193	0	0	0	-0.378	-0.475	0.108	0	0.288	0	-0.01	0.055	0.631	0.753	0	-0.833	0.073	0.013
19163531	-0.193	0	0	0	-0.378	-0.475	0.102	0	0.072	0	-0.003	0.058	0.631	0.744	0	-0.859	0.069	0.014
19163543	-0.193	0	0	0	-0.378	-0.475	0.101	0	0	0	0	0.059	0.632	0.735	0	-0.886	0.065	0.014
19163557	-0.193	0	0	0	-0.378	-0.475	0.099	0	-0.048	0	0.003	0.06	0.631	0.717	0	-0.937	0.056	0.014
19163570	-0.193	0	0	0	-0.378	-0.475	0.096	0	-0.12	0	0.004	0.06	0.631	0.708	0	-0.963	0.051	0.014
19163581	-0.193	0	0	0	-0.378	-0.475	0.096	0	-0.12	0	0.008	0.062	0.629	0.698	0	-0.988	0.048	0.014
19163594	-0.193	0	0	0	-0.378	-0.475	0.096	0	-0.12	0	0.009	0.062	0.631	0.687	0	-1.015	0.042	0.014
19163607	-0.193	0	0	0	-0.379	-0.475	0.095	0	-0.096	0	0.012	0.062	0.631	0.676	0	-1.041	0.036	0.014
19163620	-0.193	0	0	0	-0.379	-0.475	0.093	0	-0.072	0	0.015	0.063	0.631	0.654	0	-1.089	0.026	0.014
19163631	-0.191	0	0	0	-0.38	-0.476	0.095	0	-0.048	0	0.016	0.063	0.629	0.643	0	-1.112	0.021	0.014
19163645	-0.193	0	0	0	-0.38	-0.476	0.095	0	-0.048	0	0.016	0.063	0.629	0.632	0	-1.134	0.016	0.014
19163658	-0.193	0	0	0	-0.378	-0.475	0.102	0	0	0	0.017	0.063	0.622	0.621	-0.048	-1.157	0.01	0.014
19163670	-0.191	0	0	0	-0.379	-0.475	0.105	0	0.048	0	0.008	0.057	0.622	0.597	-0.048	-1.2	0.002	0.013
19163683	-0.191	0	0	0	-0.378	-0.474	0.105	0	0.048	0	0.009	0.058	0.612	0.585	-0.096	-1.221	0	0.014
19163695	-0.193	0	0	0	-0.378	-0.474	0.111	0	0.192	0	0.01	0.058	0.606	0.573	-0.264	-1.241	-0.006	0.014
19163711	-0.193	0	0	0	-0.375	-0.472	0.111	0	0.192	0	0.006	0.055	0.606	0.547	-0.264	-1.281	-0.015	0.014
19163726	-0.193	0	0	0	-0.375	-0.472	0.115	0	0.24	0	0.004	0.054	0.6	0.534	-0.312	-1.3	-0.022	0.013
19163742	-0.193	0	0	0	-0.375	-0.471	0.115	0	0.168	0	0.007	0.054	0.6	0.508	-0.312	-1.337	-0.031	0.014
19163758	-0.193	0	0	0	-0.374	-0.471	0.115	0	0.096	0	0.009	0.054	0.597	0.481	-0.264	-1.373	-0.043	0.014
19163772	-0.193	0	0	0	-0.374	-0.47	0.115	0	0.096	0	0.011	0.055	0.591	0.467	-0.24	-1.389	-0.046	0.014
19163785	-0.193	0	0	0	-0.375	-0.471	0.116	0	0.048	0	0.01	0.054	0.583	0.453	-0.216	-1.406	-0.054	0.013
19163797	-0.193	0	0	0	-0.373	-0.469	0.116	0	0.024	0	0.012	0.055	0.583	0.438	-0.216	-1.423	-0.057	0.014
19163811	-0.193	0	0	0	-0.371	-0.467	0.118	0	0.024	0	0.014	0.056	0.565	0.409	-0.36	-1.453	-0.062	0.014
19163824	-0.193	0	0	0	-0.369	-0.465	0.118	0	0.024	0	0.014	0.057	0.55	0.394	-0.528	-1.468	-0.061	0.015
19163837	-0.193	0	0	0	-0.369	-0.465	0.118	0	0.024	0	0.015	0.057	0.516	0.379	-0.863	-1.481	-0.068	0.015
19163850	-0.193	0	0	0	-0.365	-0.461	0.118	0	0.024	0	0.017	0.059	0.516	0.35	-0.863	-1.507	-0.065	0.016
19163862	-0.191	0	0	0	-0.362	-0.458	0.118	0	0.024	0	0.018	0.061	0.488	0.334	-0.983	-1.519	-0.058	0.016
19163875	-0.193	0	0	0	-0.361	-0.456	0.119	0	0.024	0	0.018	0.062	0.465	0.319	-1.271	-1.531	-0.054	0.017
19163887	-0.193	0	0	0	-0.359	-0.455	0.119	0	0.024	0	0.019	0.062	0.453	0.304	-1.415	-1.542	-0.061	0.017
19163899	-0.193	0	0	0	-0.357	-0.454	0.121	0	0.024	0	0.021	0.063	0.453	0.273	-1.415	-1.562	-0.07	0.017
19163911	-0.193	0	0	0	-0.352	-0.449	0.121	0	0.024	0	0.021	0.065	0.411	0.257	-1.535	-1.572	-0.057	0.018
19163925	-0.193	0	0	0	-0.352	-0.449	0.121	0	0.024	0	0.023	0.065	0.37	0.241	-1.679	-1.581	-0.064	0.018
19163937	-0.193	0	0	0	-0.347	-0.443	0.127	0	0.072	0	0.017	0.065	0.347	0.224	-1.751	-1.59	-0.052	0.019
19163953	-0.191	0	0	0	-0.345	-0.441	0.127	0	0.072	0	0.019	0.066	0.347	0.192	-1.751	-1.605	-0.056	0.019
19163964	-0.193	0	0	0	-0.338	-0.433	0.133	0	0.144	0	0.012	0.066	0.289	0.176	-1.966	-1.611	-0.034	0.021
19163977	-0.193	0	0	0	-0.336	-0.432	0.134	0	0.168	0	0.012	0.065	0.269	0.16	-2.062	-1.617	-0.042	0.021
19163993	-0.193	0	0	0	-0.333	-0.43	0.139	0	0.192	0	0.014	0.066	0.269	0.127	-2.062	-1.627	-0.047	0.021
19164008	-0.193	0	0	0	-0.326	-0.422	0.139	0	0.192	0	0.008	0.066	0.218	0.111	-2.086	-1.632	-0.029	0.023
19164022	-0.191	0	0	0	-0.328	-0.423	0.144	0	0.192	0	0.011	0.066	0.218	0.078	-2.086	-1.638	-0.046	0.022
19164038	-0.193	0	0	0	-0.32	-0.416	0.144	0	0.192	0	0.004	0.064	0.168	0.062	-1.966	-1.641	-0.028	0.023
19164054	-0.191	0	0	0	-0.314	-0.411	0.142	0	0.12	0	0.005	0.065	0.138	0.027	-1.679	-1.644	-0.029	0.024
19164070	-0.191	0	0	0	-0.316	-0.412	0.141	0	0.072	0	0.009	0.065	0.123	0.011	-1.391	-1.645	-0.038	0.024
19164084	-0.191	0	0	0	-0.314	-0.41	0.141	0	0.072	0	0.01	0.065	0.123	-0.024	-1.391	-1.644	-0.047	0.025
19164095	-0.191	0	0	0	-0.314	-0.41	0.134	0	-0.072	0	0.018	0.068	0.123	-0.042	-1.391	-1.643	-0.055	0.025
19164109	-0.191	0	0	0	-0.309	-0.405	0.131	0	-0.096	0	0.016	0.068	0.068	-0.058	-1.175	-1.641	-0.045	0.025
19164122	-0.191	0	0	0	-0.306	-0.402	0.131	0	-0.096	0	0.019	0.07	0.068	-0.074	-1.175	-1.639	-0.043	0.026
19164135	-0.191	0	0	0	-0.299	-0.395	0.128	0	-0.144	0	0.022	0.073	0.019	-0.109	-1.391	-1.632	-0.035	0.027
19164149	-0.191	0	0	0	-0.299	-0.395	0.127	0	-0.168	0	0.025	0.073	0.019	-0.125	-1.391	-1.628	-0.043	0.027
19164161	-0.191	0	0	0	-0.299	-0.395	0.127	0	-0.168	0	0.026	0.073	-0.026	-0.141	-1.655	-1.623	-0.051	0.027
19164174	-0.191	0	0	0	-0.293	-0.389	0.127	0	-0.168	0	0.024	0.074	-0.026	-0.158	-1.655	-1.618	-0.036	0.028
19164187	-0.191	0	0	0	-0.284	-0.38	0.122	0	-0.12	0	0.027	0.077	-0.087	-0.191	-1.918	-1.605	-0.022	0.029
19164198	-0.191	0	0	0	-0.284	-0.38	0.125	0	-0.096	0	0.025	0.075	-0.116	-0.207	-2.014	-1.598	-0.03	0.029
19164212	-0.191	0	0	0	-0.28	-0.376	0.13	0	-0.072	0	0.024	0.075	-0.116	-0.223	-2.014	-1.59	-0.023	0.029
19164225	-0.191	0	0	0	-0.28	-0.376	0.13	0	-0.072	0	0.021	0.073	-0.168	-0.239	-2.158	-1.582	-0.031	0.029
19164238	-0.191	0	0	0	-0.268	-0.364	0.136	0	0.048	0	0.008	0.068	-0.198	-0.271	-2.206	-1.564	-0.005	0.03
19164252	-0.191	0	0	0	-0.268	-0.364	0.136	0	0.048	0	0.01	0.068	-0.198	-0.286	-2.206	-1.554	-0.013	0.03
19164264	-0.191	0	0	0	-0.268	-0.364	0.136	0	0.168	0	0.011	0.068	-0.251	-0.302	-2.206	-1.543	-0.02	0.03
19164277	-0.191	0	0	0	-0.259	-0.354	0.136	0	0.168	0	0.005	0.066	-0.268	-0.334	-2.158	-1.52	-0.001	0.031
19164291	-0.191	0	0	0	-0.259	-0.354	0.134	0	0.096	0	0.008	0.067	-0.302	-0.349	-2.014	-1.508	-0.008	0.031
19164303	-0.191	0	0	0	-0.254	-0.35	0.134	0	0.096	0	0.005	0.065	-0.302	-0.364	-2.014	-1.495	0.001	0.031
19164314	-0.191	0	0	0	-0.254	-0.35	0.134	0	0	0	0.006	0.065	-0.326	-0.379	-1.679	-1.482	-0.006	0.031
19164329	-0.185	0	0.024	0	-0.257	-0.349	0.136	0	0	0	0.001	0.061	-0.337	-0.408	-1.511	-1.454	-0.003	0.031
19164343	-0.182	0	0.096	0	-0.26	-0.351	0.136	0	0	0	0.002	0.061	-0.337	-0.423	-1.511	-1.439	-0.011	0.031
19164354	-0.179	0	0.12	0	-0.26	-0.351	0.133	0	0	0	0.005	0.062	-0.356	-0.437	-1.151	-1.424	-0.018	0.031
19164366	-0.179	0	0.12	0	-0.261	-0.351	0.133	0	0	0	0.004	0.061	-0.359	-0.453	-0.935	-1.406	-0.017	0.03
19164380	-0.179	0	0.144	0	-0.261	-0.351	0.131	0	-0.024	0	0.008	0.061	-0.359	-0.482	-0.935	-1.371	-0.03	0.03
19164394	-0.178	0	0.12	0	-0.26	-0.349	0.131	0	-0.048	0	0.005	0.06	-0.382	-0.495	-0.815	-1.354	-0.025	0.03
19164407	-0.178	0	0.12	0	-0.26	-0.349	0.131	0	-0.048	0	0.007	0.06	-0.409	-0.509	-0.887	-1.336	-0.032	0.03
19164420	-0.179	0	0.048	0	-0.252	-0.341	0.133	0	-0.024	0	0	0.057	-0.434	-0.537	-0.983	-1.297	-0.019	0.031
19164432	-0.179	0	0.024	0	-0.252	-0.341	0.133	0	-0.024	0	0.001	0.057	-0.434	-0.549	-0.983	-1.278	-0.025	0.031
19164445	-0.179	0	0	0	-0.252	-0.341	0.136	0	0	0	-0.001	0.055	-0.492	-0.563	-1.343	-1.256	-0.032	0.031
19164459	-0.179	0	0	0	-0.244	-0.333	0.136	0	0.024	0	-0.008	0.052	-0.524	-0.576	-1.679	-1.236	-0.009	0.031
19164471	-0.179	0	0	0	-0.24	-0.329	0.138	0	0.048	0	-0.01	0.05	-0.524	-0.6	-1.679	-1.194	-0.005	0.032
19164484	-0.179	0	0	0	-0.235	-0.325	0.138	0	0.048	0	-0.015	0.048	-0.56	-0.613	-1.894	-1.17	0.006	0.032
19164499	-0.179	0	0	0	-0.235	-0.325	0.136	0	0.024	0	-0.013	0.048	-0.56	-0.625	-1.894	-1.148	0	0.032
19164515	-0.179	0	0	0	-0.226	-0.316	0.136	0	0.024	0	-0.023	0.043	-0.633	-0.647	-2.062	-1.103	0.025	0.032
19164527	-0.179	0	0	0	-0.226	-0.316	0.13	0	-0.048	0	-0.022	0.043	-0.661	-0.658	-2.014	-1.08	0.02	0.032
19164540	-0.179	0	0	0	-0.223	-0.313	0.127	0	-0.072	0	-0.019	0.044	-0.661	-0.67	-2.014	-1.054	0.027	0.031
19164553	-0.179	0	0	0	-0.222	-0.312	0.127	0	-0.072	0	-0.016	0.044	-0.672	-0.692	-1.847	-1.003	0.021	0.031
19164564	-0.179	0	0	0	-0.219	-0.308	0.118	0	-0.192	0	-0.013	0.046	-0.707	-0.701	-1.655	-0.979	0.033	0.03
19164578	-0.179	0	0	0	-0.218	-0.308	0.11	0	-0.24	0	-0.004	0.05	-0.734	-0.711	-1.607	-0.953	0.027	0.029
19164592	-0.179	0	0	0	-0.216	-0.305	0.105	0	-0.336	0	-0.008	0.047	-0.734	-0.721	-1.607	-0.928	0.036	0.029
19164606	-0.179	0	0	0	-0.213	-0.303	0.105	0	-0.336	0	-0.007	0.047	-0.76	-0.739	-1.511	-0.874	0.039	0.029
19164618	-0.179	0	0	0	-0.213	-0.303	0.105	0	-0.312	0	-0.006	0.047	-0.76	-0.748	-1.511	-0.847	0.035	0.029
19164629	-0.178	0	0	0	-0.213	-0.301	0.101	0	-0.264	0	-0.01	0.045	-0.788	-0.756	-1.343	-0.82	0.042	0.028
19164642	-0.178	0	0	0	-0.212	-0.301	0.101	0	-0.264	0	-0.005	0.046	-0.788	-0.764	-1.343	-0.793	0.039	0.028
19164657	-0.176	0	0.024	0	-0.214	-0.302	0.088	0	-0.216	0	0	0.048	-0.796	-0.781	-1.031	-0.736	0.034	0.027
19164672	-0.176	0	0.024	0	-0.214	-0.302	0.088	0	-0.216	0	0.007	0.052	-0.799	-0.788	-0.743	-0.708	0.03	0.026
19164684	-0.167	0	0.096	0	-0.214	-0.302	0.078	0	-0.312	0	0.007	0.051	-0.799	-0.795	-0.743	-0.68	0.028	0.026
19164699	-0.162	0	0.144	0	-0.23	-0.311	0.078	0	-0.312	0	0.019	0.057	-0.8	-0.808	-0.48	-0.623	0.02	0.024
19164712	-0.162	0	0.144	0	-0.23	-0.311	0.073	0	-0.36	0	0.024	0.059	-0.8	-0.814	-0.48	-0.594	0.017	0.023
19164726	-0.15	0	0.312	0	-0.243	-0.318	0.073	0	-0.312	0	0.024	0.058	-0.807	-0.825	-0.168	-0.536	0.013	0.022
19164738	-0.139	0	0.408	0	-0.255	-0.324	0.073	0	-0.312	0	0.024	0.058	-0.807	-0.83	-0.168	-0.506	0.009	0.021
19164752	-0.13	0	0.48	0	-0.255	-0.324	0.073	0	-0.192	0	0.024	0.058	-0.813	-0.835	-0.144	-0.477	0.007	0.021
19164764	-0.13	0	0.48	0	-0.264	-0.329	0.079	0	-0.096	0	0.017	0.054	-0.814	-0.84	-0.168	-0.447	0.008	0.021
19164781	-0.121	0	0.528	0	-0.274	-0.334	0.096	0	0.144	0	0.017	0.054	-0.817	-0.849	-0.168	-0.384	0.003	0.02
19164799	-0.113	0	0.504	0	-0.282	-0.339	0.096	0	0.144	0	-0.001	0.045	-0.817	-0.856	-0.168	-0.323	0.002	0.021
19164815	-0.109	0	0.408	0	-0.282	-0.339	0.115	0	0.384	0	0	0.045	-0.83	-0.859	-0.192	-0.293	0.001	0.021
19164830	-0.109	0	0.408	0	-0.286	-0.34	0.122	0	0.552	0	-0.029	0.029	-0.83	-0.864	-0.192	-0.229	0.006	0.023
19164842	-0.109	0	0.408	0	-0.286	-0.34	0.122	0	0.552	0	-0.029	0.029	-0.843	-0.867	-0.288	-0.195	0.005	0.023
19164855	-0.109	0	0.216	0	-0.284	-0.339	0.122	0	0.552	0	-0.031	0.028	-0.843	-0.868	-0.288	-0.161	0.011	0.023
19164868	-0.109	0	0.144	0	-0.284	-0.338	0.124	0	0.36	0	-0.035	0.026	-0.848	-0.87	-0.384	-0.127	0.013	0.024
19164879	-0.109	0	0.144	0	-0.284	-0.338	0.124	0	0.36	0	-0.034	0.027	-0.849	-0.871	-0.36	-0.096	0.012	0.023
19164892	-0.109	0	0.048	0	-0.284	-0.338	0.122	0	0.12	0	-0.034	0.027	-0.849	-0.872	-0.36	-0.034	0.012	0.023
19164905	-0.109	0	0.024	0	-0.284	-0.338	0.122	0	0.12	0	-0.033	0.027	-0.854	-0.873	-0.288	-0.003	0.014	0.023
19164918	-0.109	0	0.024	0	-0.283	-0.338	0.121	0	0	0	-0.031	0.028	-0.854	-0.873	-0.168	0.031	0.014	0.023
19164930	-0.109	0	0	0	-0.284	-0.338	0.116	0	-0.072	0	-0.031	0.028	-0.853	-0.872	-0.12	0.062	0.014	0.023
19164943	-0.107	0	0	0	-0.285	-0.339	0.116	0	-0.072	0	-0.026	0.03	-0.853	-0.87	-0.12	0.127	0.014	0.022
19164956	-0.107	0	0	0	-0.285	-0.339	0.108	0	-0.144	0	-0.018	0.035	-0.851	-0.868	-0.024	0.161	0.014	0.022
19164970	-0.109	0	0	0	-0.284	-0.338	0.101	0	-0.216	0	-0.01	0.039	-0.851	-0.867	-0.024	0.192	0.013	0.021
19164981	-0.109	0	0	0	-0.284	-0.338	0.101	0	-0.216	0	-0.01	0.039	-0.851	-0.865	0	0.223	0.014	0.021
19164998	-0.107	0	0	0	-0.284	-0.338	0.081	0	-0.408	0	0.01	0.05	-0.851	-0.86	0	0.284	0.015	0.019
19165012	-0.107	0	0	0	-0.286	-0.339	0.07	0	-0.528	0	0.01	0.05	-0.851	-0.857	0	0.314	0.016	0.019
19165026	-0.107	0	0	0	-0.286	-0.34	0.07	0	-0.528	0	0.022	0.057	-0.842	-0.85	0.12	0.375	0.014	0.017
19165039	-0.107	0	0	0	-0.286	-0.34	0.064	0	-0.528	0	0.028	0.06	-0.828	-0.845	0.24	0.408	0.015	0.017
19165053	-0.107	0	0	0	-0.288	-0.341	0.061	0	-0.456	0	0.03	0.061	-0.828	-0.841	0.24	0.441	0.011	0.017
19165065	-0.107	0	0	0	-0.288	-0.342	0.061	0	-0.456	0	0.033	0.064	-0.817	-0.836	0.36	0.471	0.013	0.017
19165078	-0.109	0	0	0	-0.29	-0.343	0.058	0	-0.336	0	0.039	0.067	-0.81	-0.826	0.456	0.53	0.008	0.016
19165098	-0.109	0	0	0	-0.289	-0.343	0.059	0	-0.24	0	0.038	0.066	-0.803	-0.814	0.48	0.591	0.011	0.017
19165114	-0.109	0	0	0	-0.289	-0.343	0.059	0	-0.096	0	0.037	0.067	-0.783	-0.808	0.552	0.623	0.015	0.017
19165130	-0.109	0	0	0	-0.29	-0.345	0.059	0	-0.024	0	0.04	0.069	-0.783	-0.795	0.552	0.68	0.011	0.017
19165148	-0.109	0	0	0	-0.292	-0.346	0.064	0	0.024	0	0.036	0.068	-0.77	-0.781	0.624	0.736	0.012	0.017
19165161	-0.109	0	0	0	-0.292	-0.347	0.064	0	0.024	0	0.037	0.068	-0.764	-0.773	0.624	0.763	0.013	0.017
19165176	-0.109	0	0	0	-0.292	-0.347	0.069	0	0.072	0	0.032	0.066	-0.756	-0.764	0.552	0.793	0.017	0.018
19165189	-0.109	0	0	0	-0.293	-0.347	0.073	0	0.144	0	0.027	0.064	-0.756	-0.748	0.552	0.847	0.022	0.018
19165203	-0.109	0	0	0	-0.295	-0.349	0.084	0	0.264	0	0.029	0.065	-0.742	-0.739	0.456	0.874	0.02	0.018
19165218	-0.109	0	0	0	-0.295	-0.35	0.084	0	0.264	0	0.018	0.06	-0.733	-0.721	0.48	0.925	0.025	0.019
19165231	-0.109	0	0	0	-0.295	-0.35	0.09	0	0.336	0	0.011	0.057	-0.718	-0.712	0.528	0.951	0.03	0.02
19165245	-0.109	0	0	0	-0.297	-0.351	0.095	0	0.336	0	0.013	0.058	-0.718	-0.701	0.528	0.979	0.028	0.02
19165259	-0.107	0	0	0	-0.297	-0.351	0.095	0	0.336	0	0.007	0.056	-0.701	-0.692	0.647	1.003	0.033	0.02
19165272	-0.107	0	0	0	-0.302	-0.355	0.095	0	0.264	0	0.011	0.059	-0.685	-0.671	0.695	1.052	0.027	0.02
19165284	-0.109	0	0	0	-0.3	-0.354	0.095	0	0.264	0	0.011	0.059	-0.685	-0.66	0.695	1.075	0.033	0.02
19165300	-0.109	0	0	0	-0.303	-0.358	0.093	0	0.072	0	0.015	0.062	-0.656	-0.638	0.815	1.122	0.029	0.02
19165315	-0.109	0	0	0	-0.305	-0.36	0.093	0	0.072	0	0.017	0.064	-0.639	-0.627	0.959	1.144	0.026	0.02
19165330	-0.109	0	0	0	-0.307	-0.361	0.093	0	0	0	0.018	0.065	-0.627	-0.604	1.007	1.188	0.032	0.02
19165343	-0.109	0	0	0	-0.307	-0.361	0.093	0	0	0	0.017	0.065	-0.627	-0.591	1.007	1.211	0.038	0.02
19165356	-0.109	0	0	0	-0.308	-0.362	0.096	0	0	0	0.018	0.066	-0.615	-0.578	0.911	1.232	0.038	0.02
19165370	-0.109	0	0	0	-0.308	-0.362	0.096	0	0	0	0.014	0.064	-0.607	-0.566	0.839	1.252	0.045	0.02
19165381	-0.109	0	0	0	-0.309	-0.363	0.102	0	0.072	0	0.014	0.065	-0.606	-0.552	0.576	1.274	0.048	0.02
19165395	-0.109	0	0	0	-0.309	-0.364	0.105	0	0.12	0	0.006	0.061	-0.606	-0.524	0.576	1.316	0.062	0.021
19165408	-0.109	0	0	0	-0.309	-0.364	0.105	0	0.12	0	0.002	0.06	-0.606	-0.51	0.36	1.334	0.068	0.021
19165421	-0.109	0	0	0	-0.309	-0.364	0.108	0	0.168	0	-0.002	0.058	-0.602	-0.497	0.24	1.352	0.075	0.021
19165432	-0.109	0	0	0	-0.31	-0.364	0.11	0	0.168	0	-0.002	0.058	-0.602	-0.483	0.24	1.37	0.08	0.021
19165446	-0.109	0	0	0	-0.311	-0.365	0.108	0	0.144	0	-0.004	0.058	-0.593	-0.454	0.144	1.405	0.09	0.022
19165459	-0.109	0	0	0	-0.311	-0.365	0.108	0	0.144	0	-0.004	0.059	-0.587	-0.439	0.24	1.422	0.098	0.021
19165473	-0.109	0	0	0	-0.312	-0.366	0.108	0	0.144	0	-0.003	0.059	-0.587	-0.424	0.24	1.437	0.102	0.021
19165487	-0.109	0	0	0	-0.316	-0.371	0.108	0	0.024	0	0.001	0.063	-0.546	-0.395	0.6	1.467	0.096	0.021
19165504	-0.109	0	0	0	-0.316	-0.371	0.107	0	-0.024	0	0.001	0.063	-0.517	-0.38	0.887	1.48	0.103	0.021
19165517	-0.109	0	0	0	-0.324	-0.379	0.107	0	-0.024	0	0.008	0.069	-0.48	-0.349	1.055	1.508	0.085	0.021
19165530	-0.109	0	0	0	-0.324	-0.379	0.107	0	0	0	0.008	0.069	-0.437	-0.332	1.559	1.521	0.094	0.021
19165543	-0.107	0	0	0	-0.331	-0.384	0.108	0	0	0	0.013	0.072	-0.437	-0.316	1.559	1.534	0.08	0.02
19165556	-0.107	0	0	0	-0.331	-0.384	0.108	0	0	0	0.01	0.072	-0.383	-0.3	2.11	1.545	0.088	0.02
19165570	-0.109	0	0	0	-0.34	-0.394	0.108	0	0	0	0.02	0.079	-0.349	-0.269	2.302	1.565	0.059	0.02
19165581	-0.109	0	0	0	-0.34	-0.394	0.108	0	0	0	0.02	0.079	-0.349	-0.253	2.302	1.574	0.067	0.02
19165593	-0.109	0	0	0	-0.348	-0.402	0.108	0	0	0	0.026	0.083	-0.288	-0.238	2.566	1.583	0.044	0.019
19165606	-0.109	0	0	0	-0.348	-0.402	0.11	0	0.024	0	0.024	0.082	-0.288	-0.222	2.566	1.591	0.052	0.019
19165620	-0.109	0	0	0	-0.359	-0.413	0.118	0	0.072	0	0.021	0.08	-0.213	-0.188	2.59	1.606	0.031	0.019
19165633	-0.109	0	0	0	-0.359	-0.413	0.118	0	0.072	0	0.02	0.08	-0.213	-0.172	2.59	1.613	0.039	0.019
19165645	-0.109	0	0	0	-0.359	-0.413	0.127	0	0.192	0	0.019	0.08	-0.173	-0.156	2.326	1.618	0.047	0.019
19165659	-0.109	0	0	0	-0.364	-0.419	0.133	0	0.264	0	0.004	0.072	-0.164	-0.14	1.99	1.624	0.035	0.018
19165672	-0.109	0	0	0	-0.366	-0.42	0.142	0	0.36	0	-0.008	0.066	-0.164	-0.106	1.99	1.633	0.047	0.019
19165685	-0.109	0	0	0	-0.369	-0.424	0.142	0	0.36	0	-0.008	0.065	-0.141	-0.089	1.655	1.636	0.044	0.018
19165698	-0.109	0	0	0	-0.369	-0.424	0.147	0	0.408	0	-0.009	0.065	-0.141	-0.073	1.655	1.639	0.052	0.018
19165711	-0.109	0	0	0	-0.371	-0.425	0.147	0	0.336	0	-0.016	0.062	-0.128	-0.04	1.175	1.643	0.062	0.018
19165724	-0.109	0	0	0	-0.372	-0.426	0.147	0	0.336	0	-0.017	0.061	-0.125	-0.024	0.935	1.644	0.068	0.018
19165737	-0.109	0	0	0	-0.372	-0.426	0.145	0	0.216	0	-0.016	0.062	-0.121	-0.007	0.528	1.645	0.076	0.018
19165751	-0.109	0	0	0	-0.373	-0.427	0.142	0	0.096	0	-0.015	0.063	-0.119	0.027	0.456	1.644	0.09	0.018
19165763	-0.109	0	0	0	-0.373	-0.427	0.142	0	0.096	0	-0.016	0.063	-0.119	0.044	0.456	1.643	0.098	0.018
19165776	-0.109	0	0	0	-0.374	-0.428	0.13	0	-0.144	0	-0.009	0.068	-0.112	0.06	0.264	1.641	0.102	0.017
19165789	-0.109	0	0	0	-0.374	-0.428	0.13	0	-0.144	0	-0.005	0.07	-0.11	0.078	0.24	1.638	0.111	0.017
19165801	-0.109	0	0	0	-0.374	-0.428	0.124	0	-0.24	0	-0.005	0.07	-0.11	0.095	0.24	1.635	0.118	0.017
19165813	-0.109	0	0	0	-0.375	-0.43	0.124	0	-0.24	0	0	0.074	-0.102	0.129	0.24	1.627	0.131	0.017
19165826	-0.109	0	0	0	-0.376	-0.43	0.122	0	-0.24	0	0.001	0.075	-0.096	0.145	0.264	1.622	0.136	0.017
19165844	-0.109	0	0	0	-0.377	-0.431	0.124	0	-0.216	0	-0.002	0.074	-0.089	0.178	0.288	1.611	0.148	0.017
19165862	-0.109	0	0	0	-0.377	-0.431	0.128	0	-0.168	0	-0.008	0.071	-0.076	0.194	0.408	1.604	0.156	0.017
19165880	-0.109	0	0	0	-0.381	-0.435	0.13	0	0	0	-0.009	0.071	-0.064	0.227	0.456	1.588	0.16	0.017
19165896	-0.109	0	0	0	-0.381	-0.435	0.131	0	0.096	0	-0.013	0.07	-0.035	0.259	0.671	1.571	0.176	0.017
19165909	-0.109	0	0	0	-0.385	-0.439	0.131	0	0.096	0	-0.012	0.07	-0.035	0.274	0.671	1.562	0.169	0.016
19165922	-0.109	0	0	0	-0.385	-0.439	0.131	0	0.096	0	-0.012	0.07	-0.004	0.29	0.911	1.552	0.176	0.016
19165935	-0.109	0	0	0	-0.392	-0.447	0.13	0	0.048	0	-0.009	0.072	0.019	0.321	1.079	1.53	0.164	0.015
19165947	-0.109	0	0	0	-0.392	-0.447	0.125	0	0	0	-0.01	0.072	0.019	0.336	1.079	1.518	0.171	0.015
19165960	-0.109	0	0	0	-0.401	-0.455	0.121	0	-0.072	0	-0.002	0.075	0.076	0.351	1.463	1.506	0.15	0.014
19165975	-0.109	0	0	0	-0.406	-0.46	0.121	0	-0.072	0	0.003	0.078	0.112	0.381	1.775	1.48	0.146	0.013
19165989	-0.109	0	0	0	-0.406	-0.46	0.115	0	-0.192	0	0.009	0.081	0.154	0.396	2.014	1.466	0.153	0.014
19166006	-0.109	0	0	0	-0.412	-0.466	0.115	0	-0.192	0	0.01	0.081	0.154	0.425	2.014	1.437	0.147	0.013
19166021	-0.109	0	0	0	-0.412	-0.466	0.115	0	-0.216	0	0.009	0.081	0.221	0.439	2.278	1.422	0.154	0.013
19166035	-0.109	0	0	0	-0.422	-0.476	0.113	0	-0.144	0	0.012	0.081	0.221	0.467	2.278	1.389	0.133	0.012
19166047	-0.109	0	0	0	-0.428	-0.482	0.111	0	-0.072	0	0.012	0.08	0.261	0.481	2.278	1.373	0.119	0.011
19166061	-0.11	0	0	0	-0.431	-0.486	0.111	0	-0.072	0	0.013	0.08	0.286	0.495	2.23	1.355	0.114	0.01
19166074	-0.11	0	0	0	-0.435	-0.49	0.111	0	-0.024	0	0.011	0.077	0.326	0.521	2.014	1.319	0.107	0.01
19166087	-0.109	0	0	0	-0.437	-0.491	0.107	0	-0.048	0	0.015	0.08	0.326	0.536	2.014	1.298	0.114	0.01
19166099	-0.109	0	0	0	-0.439	-0.494	0.107	0	-0.048	0	0.014	0.078	0.347	0.549	1.918	1.279	0.109	0.009
19166112	-0.11	0	0	0	-0.439	-0.494	0.101	0	-0.12	0	0.02	0.082	0.356	0.561	1.535	1.26	0.116	0.01
19166125	-0.11	0	0	0	-0.439	-0.494	0.099	0	-0.168	0	0.019	0.081	0.356	0.586	1.535	1.219	0.123	0.01
19166138	-0.109	0	0	0	-0.441	-0.495	0.096	0	-0.192	0	0.018	0.08	0.365	0.598	1.103	1.198	0.125	0.009
19166152	-0.109	0	0	0	-0.441	-0.496	0.096	0	-0.192	0	0.02	0.081	0.367	0.61	0.911	1.176	0.13	0.01
19166167	-0.109	0	0	0	-0.441	-0.495	0.096	0	-0.168	0	0.018	0.08	0.367	0.633	0.504	1.132	0.141	0.01
19166185	-0.109	0	0	0	-0.441	-0.495	0.099	0	-0.096	0	0.014	0.079	0.369	0.644	0.384	1.109	0.147	0.009
19166201	-0.109	0	0	0	-0.441	-0.496	0.111	0	0.096	0	0.013	0.079	0.367	0.666	0.072	1.063	0.157	0.009
19166220	-0.109	0	0	0	-0.441	-0.495	0.111	0	0.096	0	-0.001	0.072	0.367	0.688	0.072	1.012	0.167	0.009
19166231	-0.109	0	0	0	-0.441	-0.495	0.118	0	0.288	0	-0.008	0.068	0.37	0.698	0.024	0.988	0.172	0.008
19166244	-0.11	0	0	0	-0.439	-0.494	0.121	0	0.288	0	-0.009	0.068	0.37	0.709	0.024	0.96	0.176	0.009
19166257	-0.115	0	-0.024	0	-0.44	-0.495	0.121	0	0.288	0	-0.013	0.066	0.376	0.727	0.096	0.909	0.182	0.008
19166272	-0.115	0	-0.024	0	-0.435	-0.492	0.122	0	0.24	0	-0.016	0.065	0.388	0.736	0.12	0.883	0.186	0.009
19166286	-0.116	0	-0.072	0	-0.437	-0.494	0.122	0	0.12	0	-0.016	0.065	0.388	0.745	0.12	0.857	0.184	0.009
19166298	-0.118	0	-0.096	0	-0.435	-0.494	0.122	0	0.12	0	-0.018	0.064	0.401	0.762	0.312	0.801	0.187	0.009
19166311	-0.118	0	-0.096	0	-0.437	-0.496	0.124	0	0.072	0	-0.02	0.062	0.418	0.77	0.504	0.773	0.182	0.008
19166323	-0.118	0	-0.096	0	-0.437	-0.496	0.122	0	0.048	0	-0.019	0.063	0.431	0.778	0.624	0.746	0.186	0.008
19166336	-0.118	0	-0.072	0	-0.439	-0.498	0.122	0	0	0	-0.019	0.063	0.431	0.785	0.624	0.718	0.182	0.008
19166348	-0.118	0	-0.072	0	-0.439	-0.498	0.122	0	0	0	-0.019	0.063	0.457	0.793	0.815	0.687	0.186	0.008
19166360	-0.118	0	-0.024	0	-0.443	-0.502	0.124	0	0	0	-0.022	0.06	0.457	0.807	0.815	0.628	0.179	0.007
19166377	-0.118	0	0	0	-0.445	-0.504	0.124	0	0	0	-0.022	0.06	0.473	0.813	0.887	0.599	0.175	0.007
19166391	-0.118	0	0	0	-0.445	-0.504	0.122	0	0	0	-0.021	0.06	0.473	0.824	0.887	0.541	0.18	0.007
19166403	-0.118	0	0	0	-0.448	-0.507	0.122	0	0	0	-0.021	0.059	0.504	0.829	0.887	0.511	0.169	0.006
19166415	-0.118	0	0	0	-0.449	-0.507	0.122	0	0	0	-0.022	0.058	0.504	0.834	0.887	0.482	0.169	0.006
19166428	-0.118	0	0	0	-0.449	-0.507	0.121	0	0	0	-0.021	0.059	0.517	0.84	0.791	0.449	0.172	0.006
19166441	-0.118	0	0	0	-0.45	-0.509	0.122	0	-0.024	0	-0.021	0.058	0.527	0.844	0.767	0.419	0.167	0.006
19166454	-0.118	0	0	0	-0.451	-0.51	0.122	0	-0.024	0	-0.023	0.057	0.527	0.852	0.767	0.353	0.166	0.006
19166466	-0.118	0	0	0	-0.453	-0.512	0.124	0	0	0	-0.025	0.055	0.54	0.856	0.671	0.319	0.161	0.005
19166479	-0.118	0	0	0	-0.453	-0.512	0.124	0	0	0	-0.026	0.055	0.543	0.859	0.624	0.289	0.162	0.005
19166494	-0.118	0	0	0	-0.453	-0.512	0.125	0	0.048	0	-0.026	0.054	0.543	0.862	0.624	0.258	0.162	0.005
19166511	-0.118	0	0	0	-0.455	-0.514	0.125	0	0.048	0	-0.028	0.053	0.556	0.866	0.552	0.197	0.158	0.005
19166526	-0.118	0	0	0	-0.456	-0.515	0.124	0	0.048	0	-0.027	0.052	0.568	0.87	0.48	0.132	0.154	0.005
19166539	-0.118	0	0	0	-0.457	-0.516	0.122	0	0	0	-0.025	0.053	0.574	0.871	0.456	0.101	0.151	0.005
19166554	-0.118	0	0	0	-0.457	-0.516	0.122	0	0	0	-0.025	0.053	0.574	0.872	0.456	0.07	0.152	0.005
19166565	-0.118	0	0	0	-0.457	-0.516	0.113	0	-0.072	0	-0.022	0.054	0.588	0.872	0.48	0.039	0.152	0.005
19166579	-0.118	0	0	0	-0.459	-0.518	0.113	0	-0.072	0	-0.016	0.056	0.592	0.873	0.504	-0.026	0.143	0.005
19166592	-0.118	0	0	0	-0.459	-0.518	0.102	0	-0.216	0	-0.016	0.056	0.608	0.872	0.552	-0.06	0.143	0.005
19166606	-0.118	0	0	0	-0.461	-0.52	0.099	0	-0.288	0	-0.005	0.061	0.608	0.871	0.552	-0.094	0.136	0.006
19166618	-0.118	0	0	0	-0.463	-0.522	0.099	0	-0.288	0	-0.002	0.062	0.625	0.869	0.624	-0.156	0.126	0.005
19166631	-0.118	0	0	0	-0.465	-0.523	0.09	0	-0.336	0	0.007	0.066	0.637	0.867	0.671	-0.19	0.12	0.006
19166644	-0.118	0	0	0	-0.465	-0.523	0.087	0	-0.336	0	0.008	0.066	0.637	0.865	0.671	-0.221	0.119	0.006
19166656	-0.118	0	0	0	-0.467	-0.526	0.087	0	-0.312	0	0.01	0.066	0.66	0.862	0.815	-0.251	0.106	0.006
19166670	-0.118	0	0	0	-0.468	-0.527	0.087	0	-0.312	0	0.011	0.065	0.668	0.857	0.863	-0.312	0.099	0.006
19166681	-0.118	0	0	0	-0.47	-0.529	0.09	0	-0.168	0	0.007	0.062	0.681	0.854	0.863	-0.343	0.09	0.005
19166694	-0.118	0	0	0	-0.47	-0.529	0.092	0	-0.096	0	0.006	0.061	0.685	0.85	0.767	-0.373	0.088	0.005
19166706	-0.118	0	0	0	-0.47	-0.529	0.095	0	0	0	0.006	0.061	0.685	0.846	0.767	-0.403	0.085	0.005
19166720	-0.118	0	0	0	-0.47	-0.529	0.098	0	0.072	0	-0.001	0.057	0.689	0.837	0.6	-0.463	0.077	0.004
19166731	-0.118	0	0	0	-0.47	-0.529	0.098	0	0.072	0	0	0.057	0.689	0.833	0.408	-0.493	0.075	0.004
19166744	-0.118	0	0	0	-0.47	-0.529	0.102	0	0.144	0	0	0.057	0.688	0.827	0.24	-0.525	0.072	0.004
19166757	-0.118	0	0	0	-0.47	-0.529	0.102	0	0.144	0	-0.005	0.054	0.688	0.822	0.24	-0.554	0.07	0.004
19166770	-0.118	0	0	0	-0.47	-0.529	0.104	0	0.144	0	-0.006	0.053	0.688	0.815	0.072	-0.586	0.067	0.004
19166782	-0.118	0	0	0	-0.47	-0.529	0.107	0	0.144	0	-0.008	0.052	0.688	0.802	0.072	-0.647	0.06	0.003
19166795	-0.118	0	0	0	-0.47	-0.529	0.107	0	0.144	0	-0.008	0.052	0.685	0.796	0.024	-0.675	0.058	0.003
19166808	-0.118	0	0	0	-0.47	-0.529	0.111	0	0.144	0	-0.012	0.049	0.683	0.789	-0.048	-0.703	0.055	0.003
19166821	-0.118	0	0	0	-0.47	-0.528	0.113	0	0.144	0	-0.012	0.049	0.683	0.782	-0.048	-0.731	0.052	0.003
19166836	-0.118	0	0	0	-0.469	-0.528	0.121	0	0.192	0	-0.02	0.045	0.678	0.766	-0.096	-0.789	0.045	0.002
19166848	-0.118	0	0	0	-0.469	-0.528	0.121	0	0.192	0	-0.02	0.045	0.678	0.758	-0.096	-0.816	0.042	0.002
19166862	-0.119	0	0	0	-0.469	-0.528	0.127	0	0.24	0	-0.019	0.045	0.674	0.749	-0.12	-0.843	0.037	0.002
19166876	-0.119	0	0	0	-0.467	-0.526	0.128	0	0.24	0	-0.026	0.041	0.674	0.731	-0.12	-0.898	0.03	0.002
19166889	-0.119	0	0	0	-0.467	-0.526	0.127	0	0.192	0	-0.026	0.041	0.674	0.722	-0.12	-0.924	0.026	0.002
19166904	-0.119	0	0	0	-0.467	-0.526	0.127	0	0.192	0	-0.023	0.042	0.675	0.703	-0.096	-0.974	0.016	0.002
19166924	-0.119	0	0	0	-0.467	-0.527	0.127	0	0.096	0	-0.022	0.042	0.675	0.683	-0.024	-1.024	0.006	0.002
19166940	-0.119	0	0	0	-0.467	-0.527	0.122	0	0	0	-0.016	0.044	0.677	0.673	0	-1.048	0	0.002
19166956	-0.119	0	0	0	-0.467	-0.527	0.108	0	-0.12	0	-0.001	0.052	0.678	0.651	0.024	-1.095	-0.009	0.004
19166972	-0.119	0	0	0	-0.467	-0.527	0.108	0	-0.12	0	0	0.052	0.678	0.64	0.024	-1.118	-0.015	0.004
19166984	-0.119	0	0	0	-0.467	-0.527	0.096	0	-0.312	0	0.014	0.058	0.677	0.617	0.048	-1.162	-0.025	0.005
19167000	-0.119	0	0	0	-0.467	-0.527	0.09	0	-0.408	0	0.021	0.062	0.675	0.606	0	-1.184	-0.03	0.005
19167013	-0.119	0	0	0	-0.467	-0.526	0.085	0	-0.48	0	0.022	0.062	0.675	0.594	0	-1.205	-0.035	0.005
19167031	-0.119	0	0	0	-0.467	-0.526	0.085	0	-0.48	0	0.028	0.064	0.674	0.568	0	-1.249	-0.046	0.006
19167044	-0.121	0	0	0	-0.467	-0.526	0.085	0	-0.36	0	0.029	0.064	0.674	0.555	-0.048	-1.269	-0.053	0.006
19167057	-0.121	0	0	0	-0.465	-0.526	0.085	0	-0.24	0	0.031	0.064	0.674	0.528	-0.048	-1.309	-0.066	0.006
19167071	-0.119	0	0	0	-0.467	-0.527	0.085	0	-0.072	0	0.032	0.064	0.674	0.515	0	-1.328	-0.073	0.006
19167083	-0.119	0	0	0	-0.467	-0.527	0.087	0	-0.024	0	0.032	0.064	0.674	0.502	0	-1.346	-0.079	0.006
19167095	-0.119	0	0	0	-0.467	-0.527	0.09	0	0	0	0.032	0.064	0.674	0.487	0	-1.365	-0.087	0.006
19167109	-0.119	0	0	0	-0.466	-0.526	0.095	0	0.048	0	0.026	0.06	0.665	0.458	-0.072	-1.4	-0.097	0.005
19167122	-0.119	0	0	0	-0.466	-0.526	0.095	0	0.048	0	0.026	0.06	0.658	0.444	-0.192	-1.416	-0.104	0.005
19167136	-0.119	0	0	0	-0.465	-0.525	0.095	0	0.048	0	0.027	0.061	0.658	0.43	-0.192	-1.432	-0.108	0.005
19167151	-0.119	0	0	0	-0.461	-0.52	0.108	0	0.144	0	0.016	0.057	0.62	0.401	-0.552	-1.461	-0.103	0.005
19167165	-0.119	0	0	0	-0.461	-0.52	0.118	0	0.336	0	0.017	0.057	0.592	0.386	-0.791	-1.475	-0.111	0.005
19167180	-0.119	0	0	0	-0.457	-0.517	0.124	0	0.408	0	0.004	0.051	0.592	0.356	-0.791	-1.502	-0.112	0.004
19167193	-0.119	0	0	0	-0.453	-0.513	0.124	0	0.408	0	0.006	0.055	0.553	0.341	-1.295	-1.514	-0.099	0.005
19167206	-0.119	0	0	0	-0.449	-0.509	0.136	0	0.456	0	-0.005	0.051	0.522	0.324	-1.487	-1.527	-0.092	0.005
19167222	-0.119	0	0	0	-0.449	-0.509	0.154	0	0.504	0	-0.022	0.041	0.457	0.292	-1.942	-1.55	-0.109	0.004
19167239	-0.119	0	0	0	-0.442	-0.501	0.159	0	0.552	0	-0.024	0.044	0.436	0.276	-2.206	-1.56	-0.083	0.005
19167256	-0.119	0	0	0	-0.439	-0.499	0.179	0	0.647	0	-0.021	0.046	0.378	0.245	-2.398	-1.579	-0.088	0.006
19167272	-0.119	0	0	0	-0.431	-0.491	0.184	0	0.671	0	-0.044	0.037	0.378	0.213	-2.398	-1.595	-0.074	0.006
19167288	-0.119	0	0	0	-0.424	-0.484	0.193	0	0.647	0	-0.044	0.04	0.293	0.197	-2.47	-1.602	-0.055	0.008
19167302	-0.119	0	0	0	-0.42	-0.479	0.193	0	0.647	0	-0.052	0.036	0.293	0.162	-2.47	-1.616	-0.055	0.008
19167314	-0.119	0	0	0	-0.413	-0.473	0.197	0	0.504	0	-0.057	0.035	0.247	0.146	-2.35	-1.622	-0.04	0.01
19167329	-0.119	0	0	0	-0.413	-0.473	0.196	0	0.432	0	-0.055	0.035	0.22	0.129	-2.278	-1.627	-0.047	0.01
19167344	-0.119	0	0	0	-0.41	-0.469	0.187	0	0.144	0	-0.045	0.041	0.2	0.097	-2.038	-1.635	-0.049	0.011
19167357	-0.119	0	0	0	-0.406	-0.466	0.182	0	-0.024	0	-0.045	0.04	0.2	0.08	-2.038	-1.638	-0.047	0.011
19167371	-0.119	0	0	0	-0.403	-0.462	0.174	0	-0.192	0	-0.041	0.043	0.175	0.064	-1.799	-1.64	-0.042	0.012
19167384	-0.119	0	0	0	-0.4	-0.46	0.174	0	-0.192	0	-0.032	0.047	0.158	0.03	-1.655	-1.644	-0.05	0.013
19167397	-0.119	0	0	0	-0.4	-0.46	0.17	0	-0.312	0	-0.026	0.049	0.129	0.013	-1.463	-1.645	-0.058	0.013
19167410	-0.119	0	0	0	-0.396	-0.456	0.165	0	-0.336	0	-0.022	0.052	0.117	-0.003	-1.367	-1.645	-0.051	0.014
19167423	-0.119	0	0	0	-0.394	-0.454	0.162	0	-0.312	0	-0.022	0.052	0.117	-0.02	-1.367	-1.645	-0.053	0.014
19167436	-0.119	0	0	0	-0.391	-0.45	0.156	0	-0.288	0	-0.011	0.057	0.091	-0.056	-1.295	-1.642	-0.057	0.015
19167448	-0.119	0	0	0	-0.388	-0.448	0.156	0	-0.288	0	-0.011	0.058	0.072	-0.072	-1.295	-1.639	-0.056	0.015
19167461	-0.119	0	0	0	-0.388	-0.448	0.157	0	-0.24	0	-0.012	0.057	0.04	-0.092	-1.343	-1.636	-0.065	0.015
19167474	-0.119	0	0	0	-0.383	-0.443	0.162	0	-0.168	0	-0.017	0.055	0.017	-0.11	-1.391	-1.632	-0.057	0.016
19167488	-0.119	0	0	0	-0.38	-0.44	0.164	0	-0.024	0	-0.018	0.054	0.017	-0.142	-1.391	-1.623	-0.062	0.017
19167505	-0.119	0	0	0	-0.372	-0.432	0.164	0	-0.024	0	-0.02	0.054	-0.04	-0.159	-1.607	-1.618	-0.04	0.018
19167520	-0.119	0	0	0	-0.372	-0.432	0.164	0	0.072	0	-0.018	0.054	-0.087	-0.191	-1.847	-1.605	-0.056	0.018
19167532	-0.119	0	0	0	-0.365	-0.425	0.162	0	0.072	0	-0.018	0.056	-0.112	-0.209	-1.966	-1.597	-0.04	0.019
19167546	-0.119	0	0	0	-0.362	-0.421	0.162	0	0.072	0	-0.018	0.056	-0.112	-0.224	-1.966	-1.59	-0.036	0.019
19167561	-0.119	0	0	0	-0.353	-0.413	0.162	0	0	0	-0.02	0.055	-0.17	-0.256	-2.086	-1.573	-0.022	0.021
19167574	-0.119	0	0	0	-0.353	-0.413	0.162	0	0	0	-0.019	0.055	-0.17	-0.273	-2.086	-1.562	-0.03	0.021
19167588	-0.119	0	0	0	-0.347	-0.407	0.162	0	0	0	-0.022	0.054	-0.21	-0.289	-2.134	-1.552	-0.017	0.021
19167601	-0.119	0	0	0	-0.347	-0.407	0.162	0	-0.024	0	-0.021	0.054	-0.253	-0.304	-2.086	-1.542	-0.025	0.021
19167614	-0.119	0	0	0	-0.339	-0.399	0.161	0	-0.024	0	-0.023	0.052	-0.271	-0.338	-2.014	-1.517	-0.01	0.022
19167627	-0.119	0	0	0	-0.339	-0.399	0.161	0	-0.024	0	-0.022	0.052	-0.271	-0.353	-2.014	-1.504	-0.018	0.022
19167642	-0.119	0	0	0	-0.339	-0.399	0.162	0	0	0	-0.023	0.051	-0.296	-0.368	-1.823	-1.491	-0.025	0.022
19167656	-0.119	0	0	0	-0.334	-0.394	0.162	0	0	0	-0.026	0.049	-0.308	-0.398	-1.655	-1.464	-0.021	0.023
19167670	-0.119	0	0	0	-0.334	-0.394	0.161	0	0	0	-0.024	0.05	-0.322	-0.412	-1.295	-1.45	-0.028	0.023
19167682	-0.119	0	0	0	-0.331	-0.391	0.161	0	0	0	-0.026	0.047	-0.331	-0.441	-1.055	-1.42	-0.03	0.023
19167697	-0.119	0	0	0	-0.331	-0.391	0.161	0	0	0	-0.025	0.047	-0.331	-0.455	-1.055	-1.404	-0.037	0.023
19167712	-0.119	0	0	0	-0.329	-0.389	0.165	0	0	0	-0.031	0.043	-0.351	-0.483	-0.839	-1.37	-0.041	0.024
19167726	-0.119	0	0	0	-0.327	-0.387	0.165	0	0	0	-0.031	0.043	-0.365	-0.496	-0.791	-1.353	-0.04	0.024
19167739	-0.119	0	0	0	-0.327	-0.387	0.173	0	0.096	0	-0.039	0.038	-0.365	-0.51	-0.791	-1.335	-0.046	0.025
19167754	-0.119	0	0	0	-0.324	-0.383	0.177	0	0.192	0	-0.044	0.035	-0.389	-0.537	-0.935	-1.296	-0.047	0.025
19167766	-0.119	0	0	0	-0.318	-0.378	0.177	0	0.216	0	-0.048	0.033	-0.432	-0.552	-1.127	-1.275	-0.032	0.026
19167781	-0.119	0	0	0	-0.318	-0.378	0.177	0	0.216	0	-0.048	0.033	-0.461	-0.564	-1.319	-1.255	-0.039	0.026
19167796	-0.119	0	0	0	-0.314	-0.374	0.177	0	0.168	0	-0.049	0.031	-0.492	-0.59	-1.487	-1.212	-0.036	0.026
19167810	-0.119	0	0	0	-0.31	-0.37	0.176	0	0.096	0	-0.05	0.031	-0.492	-0.603	-1.487	-1.188	-0.028	0.027
19167825	-0.118	0	0	0	-0.308	-0.368	0.176	0	0.096	0	-0.051	0.03	-0.509	-0.615	-1.607	-1.167	-0.025	0.027
19167838	-0.119	0	0	0	-0.31	-0.368	0.159	0	-0.12	0	-0.038	0.037	-0.546	-0.628	-1.655	-1.143	-0.032	0.026
19167851	-0.119	0	0	0	-0.301	-0.361	0.159	0	-0.12	0	-0.039	0.035	-0.566	-0.651	-1.583	-1.095	-0.016	0.026
19167864	-0.118	0	0	0	-0.301	-0.361	0.159	0	-0.12	0	-0.038	0.035	-0.566	-0.662	-1.583	-1.071	-0.021	0.026
19167880	-0.118	0	0	0	-0.3	-0.359	0.142	0	-0.408	0	-0.023	0.042	-0.587	-0.683	-1.247	-1.024	-0.022	0.025
19167893	-0.118	0	0	0	-0.3	-0.359	0.138	0	-0.432	0	-0.017	0.045	-0.596	-0.693	-1.079	-0.999	-0.027	0.025
19167906	-0.118	0	0	0	-0.299	-0.358	0.128	0	-0.456	0	-0.018	0.044	-0.596	-0.703	-1.079	-0.974	-0.028	0.025
19167921	-0.118	0	0	0	-0.297	-0.356	0.124	0	-0.432	0	-0.006	0.049	-0.618	-0.722	-0.935	-0.924	-0.028	0.024
19167935	-0.118	0	0	0	-0.296	-0.355	0.124	0	-0.432	0	-0.007	0.049	-0.624	-0.731	-0.839	-0.898	-0.029	0.024
19167952	-0.118	0	0	0	-0.295	-0.354	0.116	0	-0.384	0	0.001	0.052	-0.635	-0.749	-0.743	-0.845	-0.033	0.023
19167965	-0.118	0	0	0	-0.296	-0.354	0.11	0	-0.36	0	0.008	0.055	-0.635	-0.757	-0.743	-0.819	-0.038	0.023
19167987	-0.118	0	0	0	-0.293	-0.352	0.11	0	-0.312	0	0.005	0.053	-0.661	-0.773	-0.6	-0.764	-0.032	0.023
19168007	-0.118	0	0	0	-0.293	-0.352	0.115	0	-0.12	0	0.004	0.052	-0.691	-0.788	-0.743	-0.706	-0.04	0.023
19168026	-0.118	0	0	0	-0.289	-0.348	0.115	0	-0.12	0	-0.003	0.047	-0.691	-0.802	-0.743	-0.647	-0.031	0.023
19168044	-0.118	0	0	0	-0.286	-0.345	0.115	0	-0.12	0	-0.007	0.045	-0.722	-0.815	-0.839	-0.586	-0.023	0.023
19168060	-0.118	0	0	0	-0.286	-0.345	0.134	0	0.096	0	-0.027	0.034	-0.742	-0.821	-1.007	-0.557	-0.023	0.025
19168075	-0.118	0	0	0	-0.283	-0.342	0.142	0	0.336	0	-0.04	0.026	-0.754	-0.832	-0.983	-0.496	-0.012	0.026
19168089	-0.118	0	0	0	-0.283	-0.342	0.142	0	0.336	0	-0.039	0.026	-0.754	-0.837	-0.983	-0.466	-0.015	0.026
19168102	-0.118	0	0	0	-0.281	-0.34	0.148	0	0.408	0	-0.048	0.021	-0.771	-0.846	-0.815	-0.406	-0.01	0.027
19168115	-0.118	0	0	0	-0.281	-0.34	0.148	0	0.408	0	-0.048	0.021	-0.776	-0.85	-0.767	-0.376	-0.01	0.027
19168129	-0.118	0	0	0	-0.281	-0.34	0.145	0	0.24	0	-0.048	0.021	-0.787	-0.853	-0.695	-0.346	-0.011	0.027
19168143	-0.118	0	0	0	-0.28	-0.338	0.142	0	0.072	0	-0.043	0.023	-0.787	-0.86	-0.695	-0.282	-0.01	0.026
19168156	-0.118	0	0	0	-0.278	-0.337	0.136	0	-0.024	0	-0.045	0.022	-0.799	-0.862	-0.6	-0.251	-0.005	0.026
19168170	-0.118	0	0	0	-0.278	-0.337	0.136	0	-0.024	0	-0.039	0.025	-0.803	-0.865	-0.528	-0.221	-0.005	0.025
19168184	-0.118	0	0	0	-0.276	-0.335	0.133	0	-0.168	0	-0.039	0.024	-0.825	-0.869	-0.552	-0.159	0.004	0.025
19168197	-0.118	0	0	0	-0.276	-0.335	0.134	0	-0.168	0	-0.041	0.024	-0.825	-0.87	-0.552	-0.128	0.003	0.025
19168210	-0.118	0	0	0	-0.275	-0.334	0.134	0	-0.168	0	-0.042	0.023	-0.834	-0.871	-0.624	-0.094	0.007	0.025
19168223	-0.118	0	0	0	-0.275	-0.334	0.134	0	-0.096	0	-0.042	0.023	-0.851	-0.872	-0.695	-0.063	0.007	0.025
19168237	-0.118	0	0	0	-0.272	-0.331	0.134	0	-0.048	0	-0.046	0.02	-0.862	-0.873	-0.743	0.002	0.02	0.025
19168254	-0.118	0	0	0	-0.272	-0.331	0.133	0	0	0	-0.046	0.02	-0.869	-0.872	-0.695	0.033	0.02	0.025
19168269	-0.118	0	0	0	-0.272	-0.331	0.127	0	-0.048	0	-0.04	0.023	-0.869	-0.871	-0.695	0.098	0.024	0.025
19168281	-0.118	0	0	0	-0.271	-0.33	0.116	0	-0.144	0	-0.041	0.022	-0.874	-0.87	-0.552	0.129	0.027	0.024
19168296	-0.118	0	0	0	-0.271	-0.33	0.116	0	-0.144	0	-0.03	0.028	-0.874	-0.867	-0.48	0.191	0.027	0.023
19168312	-0.118	0	0	0	-0.271	-0.33	0.105	0	-0.312	0	-0.019	0.034	-0.874	-0.865	-0.24	0.222	0.027	0.022
19168330	-0.118	0	0	0	-0.272	-0.331	0.099	0	-0.384	0	-0.013	0.037	-0.872	-0.86	-0.096	0.283	0.028	0.021
19168347	-0.118	0	0	0	-0.272	-0.33	0.096	0	-0.408	0	-0.01	0.039	-0.876	-0.853	-0.024	0.344	0.032	0.021
19168366	-0.118	0	0	0	-0.272	-0.33	0.096	0	-0.288	0	-0.01	0.039	-0.876	-0.85	-0.024	0.374	0.034	0.021
19168381	-0.118	0	0	0	-0.271	-0.329	0.099	0	-0.144	0	-0.013	0.038	-0.886	-0.842	-0.072	0.434	0.043	0.021
19168395	-0.118	0	0	0	-0.271	-0.33	0.099	0	-0.144	0	-0.016	0.036	-0.889	-0.837	-0.192	0.464	0.046	0.021
19168411	-0.118	0	0	0	-0.27	-0.329	0.11	0	0	0	-0.029	0.029	-0.894	-0.827	-0.24	0.526	0.056	0.023
19168425	-0.118	0	0	0	-0.27	-0.329	0.113	0	0.168	0	-0.03	0.029	-0.894	-0.821	-0.24	0.558	0.059	0.023
19168440	-0.118	0	0	0	-0.27	-0.329	0.125	0	0.312	0	-0.046	0.021	-0.892	-0.809	-0.168	0.616	0.065	0.024
19168454	-0.118	0	0	0	-0.27	-0.329	0.125	0	0.312	0	-0.046	0.021	-0.892	-0.803	-0.168	0.645	0.068	0.024
19168467	-0.118	0	0	0	-0.27	-0.329	0.131	0	0.384	0	-0.053	0.018	-0.891	-0.796	-0.048	0.673	0.072	0.025
19168482	-0.118	0	0	0	-0.27	-0.329	0.136	0	0.384	0	-0.059	0.015	-0.889	-0.782	0	0.729	0.079	0.025
19168496	-0.118	0	0	0	-0.27	-0.329	0.144	0	0.36	0	-0.059	0.016	-0.88	-0.775	0.096	0.757	0.082	0.025
19168512	-0.118	0	0	0	-0.271	-0.33	0.147	0	0.36	0	-0.069	0.011	-0.88	-0.758	0.096	0.814	0.087	0.027
19168530	-0.118	0	0	0	-0.272	-0.331	0.147	0	0.36	0	-0.068	0.012	-0.866	-0.741	0.216	0.87	0.088	0.027
19168546	-0.118	0	0	0	-0.272	-0.331	0.142	0	0.144	0	-0.068	0.012	-0.866	-0.732	0.216	0.896	0.093	0.027
19168562	-0.118	0	0	0	-0.277	-0.336	0.134	0	0	0	-0.048	0.025	-0.814	-0.713	0.743	0.948	0.075	0.025
19168576	-0.118	0	0	0	-0.28	-0.339	0.134	0	0	0	-0.043	0.028	-0.782	-0.704	1.079	0.973	0.064	0.025
19168589	-0.118	0	0	0	-0.28	-0.339	0.124	0	-0.192	0	-0.033	0.034	-0.728	-0.694	1.751	0.998	0.068	0.024
19168603	-0.118	0	0	0	-0.284	-0.343	0.118	0	-0.312	0	-0.018	0.044	-0.728	-0.673	1.751	1.046	0.051	0.024
19168618	-0.118	0	0	0	-0.291	-0.35	0.118	0	-0.312	0	-0.007	0.051	-0.658	-0.663	2.206	1.07	0.021	0.023
19168632	-0.118	0	0	0	-0.296	-0.355	0.113	0	-0.36	0	0.004	0.058	-0.613	-0.64	2.47	1.118	0.01	0.023
19168646	-0.118	0	0	0	-0.296	-0.355	0.111	0	-0.288	0	0.005	0.059	-0.613	-0.629	2.47	1.141	0.015	0.023
19168662	-0.118	0	0	0	-0.303	-0.361	0.111	0	-0.288	0	0.013	0.065	-0.553	-0.605	2.734	1.185	-0.003	0.023
19168676	-0.118	0	0	0	-0.31	-0.368	0.115	0	-0.12	0	0.017	0.068	-0.497	-0.593	2.71	1.206	-0.025	0.022
19168692	-0.118	0	0	0	-0.315	-0.373	0.119	0	-0.024	0	0.014	0.067	-0.461	-0.568	2.446	1.249	-0.03	0.023
19168710	-0.118	0	0	0	-0.315	-0.373	0.127	0	0.144	0	0.013	0.067	-0.437	-0.555	2.158	1.269	-0.024	0.023
19168723	-0.118	0	0	0	-0.318	-0.377	0.127	0	0.144	0	0.006	0.063	-0.437	-0.529	2.158	1.308	-0.023	0.023
19168737	-0.118	0	0	0	-0.321	-0.38	0.127	0	0.192	0	0.006	0.063	-0.417	-0.516	1.679	1.327	-0.026	0.023
19168754	-0.118	0	0	0	-0.323	-0.382	0.13	0	0.168	0	0.001	0.061	-0.409	-0.488	1.199	1.364	-0.016	0.023
19168767	-0.118	0	0	0	-0.323	-0.382	0.131	0	0.12	0	-0.002	0.06	-0.406	-0.473	0.935	1.383	-0.008	0.023
19168781	-0.118	0	0	0	-0.323	-0.382	0.131	0	0.12	0	-0.003	0.059	-0.406	-0.459	0.935	1.399	-0.003	0.023
19168796	-0.118	0	0	0	-0.324	-0.383	0.128	0	0.024	0	-0.002	0.061	-0.403	-0.429	0.48	1.432	0.01	0.023
19168812	-0.118	0	0	0	-0.324	-0.383	0.128	0	0.024	0	-0.003	0.061	-0.403	-0.413	0.36	1.449	0.018	0.023
19168826	-0.118	0	0	0	-0.324	-0.383	0.13	0	0	0	-0.003	0.061	-0.403	-0.397	0.168	1.465	0.025	0.023
19168840	-0.118	0	0	0	-0.324	-0.383	0.131	0	0	0	-0.009	0.059	-0.402	-0.365	0.12	1.494	0.041	0.023
19168854	-0.118	0	0	0	-0.324	-0.383	0.138	0	0.048	0	-0.016	0.056	-0.402	-0.348	0.12	1.508	0.049	0.023
19168867	-0.118	0	0	0	-0.325	-0.384	0.141	0	0.096	0	-0.016	0.056	-0.391	-0.331	0.12	1.522	0.054	0.023
19168882	-0.118	0	0	0	-0.326	-0.385	0.141	0	0.096	0	-0.02	0.054	-0.391	-0.315	0.12	1.534	0.061	0.023
19168896	-0.118	0	0	0	-0.329	-0.388	0.138	0	0.12	0	-0.018	0.057	-0.368	-0.282	0.312	1.557	0.065	0.023
19168911	-0.118	0	0	0	-0.329	-0.388	0.138	0	0.12	0	-0.017	0.057	-0.356	-0.267	0.552	1.566	0.072	0.023
19168926	-0.118	0	0	0	-0.33	-0.389	0.136	0	0.024	0	-0.016	0.059	-0.32	-0.235	0.815	1.584	0.082	0.022
19168940	-0.118	0	0	0	-0.335	-0.394	0.136	0	0	0	-0.013	0.061	-0.32	-0.218	0.815	1.593	0.073	0.022
19168954	-0.118	0	0	0	-0.34	-0.399	0.136	0	-0.024	0	-0.01	0.063	-0.283	-0.186	1.175	1.607	0.07	0.021
19168970	-0.118	0	0	0	-0.343	-0.402	0.136	0	-0.024	0	-0.008	0.064	-0.259	-0.168	1.391	1.614	0.066	0.021
19168983	-0.118	0	0	0	-0.343	-0.402	0.136	0	0	0	-0.009	0.065	-0.213	-0.152	1.751	1.62	0.074	0.021
19168999	-0.118	0	0	0	-0.354	-0.412	0.136	0	0	0	-0.002	0.069	-0.181	-0.118	2.014	1.63	0.051	0.02
19169014	-0.118	0	0	0	-0.354	-0.412	0.131	0	-0.024	0	0.001	0.071	-0.181	-0.1	2.014	1.634	0.06	0.02
19169033	-0.118	0	0	0	-0.362	-0.421	0.119	0	-0.144	0	0.005	0.074	-0.122	-0.067	2.326	1.64	0.046	0.019
19169048	-0.118	0	0	0	-0.375	-0.434	0.119	0	-0.144	0	0.024	0.083	-0.032	-0.034	2.614	1.644	0.016	0.017
19169068	-0.118	0	0	0	-0.375	-0.434	0.107	0	-0.312	0	0.036	0.09	0.042	-0.018	2.95	1.645	0.024	0.017
19169087	-0.118	0	0	0	-0.391	-0.45	0.099	0	-0.408	0	0.05	0.096	0.077	0.017	3.022	1.645	-0.014	0.016
19169105	-0.118	0	0	0	-0.399	-0.458	0.095	0	-0.408	0	0.055	0.097	0.132	0.052	2.974	1.642	-0.025	0.015
19169123	-0.118	0	0	0	-0.402	-0.461	0.095	0	-0.408	0	0.053	0.096	0.152	0.086	2.854	1.637	-0.018	0.015
19169138	-0.118	0	0	0	-0.402	-0.461	0.095	0	-0.192	0	0.054	0.097	0.178	0.102	2.278	1.634	-0.01	0.015
19169153	-0.118	0	0	0	-0.408	-0.467	0.095	0	-0.192	0	0.048	0.092	0.192	0.137	2.086	1.625	-0.014	0.014
19169167	-0.118	0	0	0	-0.408	-0.467	0.096	0	-0.024	0	0.047	0.092	0.194	0.153	1.223	1.62	-0.006	0.014
19169184	-0.118	0	0	0	-0.407	-0.466	0.096	0	-0.024	0	0.041	0.088	0.194	0.185	1.223	1.608	0.01	0.014
19169198	-0.118	0	0	0	-0.407	-0.466	0.104	0	0.072	0	0.037	0.086	0.188	0.201	0.48	1.601	0.017	0.014
19169214	-0.118	0	0	0	-0.406	-0.464	0.104	0	0.072	0	0.028	0.083	0.183	0.233	0.12	1.585	0.039	0.014
19169229	-0.118	0	0	0	-0.406	-0.464	0.11	0	0.144	0	0.028	0.083	0.175	0.249	-0.096	1.577	0.046	0.014
19169245	-0.118	0	0	0	-0.404	-0.463	0.111	0	0.192	0	0.017	0.079	0.175	0.28	-0.096	1.558	0.066	0.014
19169259	-0.118	0	0	0	-0.404	-0.463	0.116	0	0.216	0	0.016	0.079	0.175	0.296	-0.192	1.548	0.074	0.014
19169274	-0.118	0	0	0	-0.404	-0.463	0.116	0	0.216	0	0.01	0.076	0.175	0.326	-0.192	1.526	0.088	0.014
19169288	-0.118	0	0	0	-0.405	-0.464	0.128	0	0.24	0	0.001	0.072	0.181	0.343	-0.096	1.513	0.093	0.013
19169304	-0.118	0	0	0	-0.406	-0.465	0.128	0	0.24	0	-0.005	0.069	0.186	0.373	0.072	1.487	0.105	0.013
19169317	-0.118	0	0	0	-0.409	-0.468	0.144	0	0.384	0	-0.017	0.063	0.211	0.388	0.312	1.474	0.1	0.012
19169331	-0.118	0	0	0	-0.409	-0.468	0.144	0	0.384	0	-0.022	0.06	0.223	0.403	0.6	1.459	0.107	0.012
19169345	-0.118	0	0	0	-0.411	-0.47	0.142	0	0.336	0	-0.022	0.061	0.266	0.433	0.935	1.428	0.115	0.012
19169360	-0.118	0	0	0	-0.417	-0.476	0.141	0	0.216	0	-0.021	0.06	0.266	0.447	0.935	1.413	0.1	0.011
19169375	-0.118	0	0	0	-0.424	-0.483	0.139	0	0.072	0	-0.019	0.06	0.316	0.475	1.511	1.38	0.088	0.01
19169397	-0.118	0	0	0	-0.429	-0.488	0.139	0	0.072	0	-0.018	0.06	0.347	0.502	1.703	1.345	0.085	0.009
19169415	-0.118	0	0	0	-0.439	-0.497	0.139	0	-0.024	0	-0.018	0.058	0.415	0.529	2.206	1.309	0.064	0.007
19169434	-0.118	0	0	0	-0.445	-0.503	0.139	0	-0.024	0	-0.019	0.056	0.457	0.555	2.374	1.27	0.054	0.006
19169449	-0.118	0	0	0	-0.445	-0.504	0.134	0	-0.048	0	-0.015	0.058	0.51	0.567	2.398	1.25	0.061	0.007
19169465	-0.119	0	0	0	-0.45	-0.509	0.127	0	-0.096	0	-0.009	0.059	0.534	0.593	2.23	1.207	0.047	0.006
19169479	-0.118	0	0	0	-0.454	-0.513	0.124	0	-0.144	0	-0.007	0.059	0.553	0.605	2.038	1.186	0.04	0.006
19169495	-0.118	0	0	0	-0.456	-0.515	0.118	0	-0.24	0	-0.003	0.06	0.553	0.628	2.038	1.142	0.043	0.006
19169509	-0.118	0	0	0	-0.457	-0.516	0.116	0	-0.264	0	-0.005	0.058	0.565	0.64	1.703	1.119	0.042	0.005
19169525	-0.118	0	0	0	-0.457	-0.516	0.116	0	-0.264	0	-0.006	0.057	0.573	0.663	1.103	1.071	0.05	0.005
19169542	-0.119	0	0	0	-0.456	-0.515	0.111	0	-0.24	0	-0.002	0.06	0.573	0.673	1.103	1.047	0.055	0.006
19169557	-0.119	0	0	0	-0.456	-0.516	0.111	0	-0.24	0	-0.004	0.058	0.58	0.694	0.695	0.998	0.062	0.006
19169572	-0.119	0	0	0	-0.457	-0.516	0.107	0	-0.168	0	0	0.06	0.586	0.703	0.48	0.974	0.064	0.006
19169587	-0.119	0	0	0	-0.457	-0.517	0.098	0	-0.216	0	0.008	0.065	0.591	0.723	0.336	0.92	0.072	0.006
19169600	-0.119	0	0	0	-0.458	-0.517	0.095	0	-0.24	0	0.011	0.066	0.592	0.732	0.288	0.894	0.076	0.007
19169618	-0.119	0	0	0	-0.458	-0.518	0.096	0	-0.24	0	0.008	0.065	0.6	0.75	0.264	0.842	0.08	0.006
19169633	-0.119	0	0	0	-0.458	-0.518	0.099	0	-0.192	0	0.005	0.063	0.605	0.758	0.264	0.815	0.084	0.006
19169648	-0.119	0	0	0	-0.459	-0.519	0.102	0	-0.048	0	0	0.061	0.62	0.774	0.336	0.761	0.089	0.006
19169664	-0.119	0	0	0	-0.461	-0.52	0.104	0	0.072	0	0	0.06	0.62	0.781	0.336	0.733	0.085	0.005
19169679	-0.121	0	0	0	-0.462	-0.522	0.105	0	0.096	0	-0.003	0.057	0.642	0.795	0.552	0.677	0.081	0.005
19169694	-0.119	0	0	0	-0.463	-0.523	0.105	0	0.096	0	-0.006	0.056	0.652	0.802	0.647	0.649	0.079	0.005
19169707	-0.121	0	0	0	-0.466	-0.526	0.107	0	0.096	0	-0.008	0.053	0.674	0.815	0.863	0.588	0.074	0.004
19169722	-0.119	0	0	0	-0.467	-0.528	0.11	0	0.096	0	-0.012	0.05	0.691	0.821	0.935	0.559	0.068	0.003
19169736	-0.119	0	0	0	-0.469	-0.529	0.118	0	0.144	0	-0.013	0.05	0.715	0.826	1.055	0.53	0.07	0.003
19169750	-0.119	0	0	0	-0.473	-0.532	0.121	0	0.192	0	-0.025	0.041	0.723	0.837	1.055	0.468	0.058	0.001
19169768	-0.119	0	0	0	-0.475	-0.535	0.118	0	0.192	0	-0.023	0.041	0.744	0.845	1.055	0.408	0.051	0.001
19169786	-0.119	0	0	0	-0.475	-0.535	0.115	0	0.144	0	-0.02	0.043	0.75	0.849	0.983	0.378	0.053	0.002
19169800	-0.119	0	0	0	-0.476	-0.535	0.107	0	-0.024	0	-0.013	0.046	0.761	0.856	0.863	0.317	0.054	0.002
19169815	-0.119	0	0	0	-0.477	-0.536	0.102	0	-0.168	0	-0.014	0.045	0.761	0.859	0.863	0.287	0.05	0.002
19169830	-0.121	0	0	0	-0.475	-0.536	0.09	0	-0.288	0	-0.01	0.047	0.764	0.864	0.671	0.226	0.052	0.002
19169846	-0.121	0	0	0	-0.475	-0.535	0.09	0	-0.288	0	0.003	0.054	0.763	0.867	0.504	0.195	0.055	0.004
19169861	-0.119	0	0	0	-0.475	-0.535	0.084	0	-0.36	0	0.009	0.057	0.764	0.87	0.216	0.133	0.056	0.004
19169877	-0.119	0	0	0	-0.477	-0.536	0.081	0	-0.384	0	0.012	0.059	0.763	0.871	0.096	0.102	0.057	0.004
19169891	-0.119	0	0	0	-0.476	-0.536	0.07	0	-0.384	0	0.023	0.065	0.764	0.872	0.024	0.037	0.06	0.005
19169906	-0.119	0	0	0	-0.477	-0.536	0.062	0	-0.384	0	0.023	0.064	0.764	0.873	0.024	0.006	0.059	0.005
19169923	-0.119	0	0	0	-0.477	-0.536	0.056	0	-0.384	0	0.031	0.069	0.764	0.872	0	-0.056	0.06	0.006
19169938	-0.121	0	0	0	-0.477	-0.536	0.056	0	-0.384	0	0.038	0.072	0.764	0.871	0	-0.087	0.06	0.007
19169953	-0.119	0	0	0	-0.477	-0.536	0.056	0	-0.288	0	0.039	0.073	0.764	0.869	0	-0.152	0.059	0.007
19169969	-0.119	0	0	0	-0.477	-0.536	0.056	0	-0.288	0	0.038	0.072	0.764	0.867	0	-0.183	0.058	0.007
19169983	-0.119	0	0	0	-0.477	-0.536	0.069	0	0	0	0.032	0.069	0.763	0.863	0	-0.247	0.056	0.006
19169999	-0.119	0	0	0	-0.477	-0.536	0.069	0	0	0	0.026	0.065	0.763	0.86	0	-0.278	0.054	0.006
19170016	-0.119	0	0	0	-0.476	-0.536	0.088	0	0.216	0	0.005	0.055	0.763	0.854	0	-0.339	0.049	0.004
19170038	-0.119	0	0	0	-0.476	-0.536	0.099	0	0.48	0	-0.006	0.049	0.763	0.847	0	-0.399	0.044	0.003
19170053	-0.119	0	0	0	-0.476	-0.536	0.099	0	0.48	0	-0.005	0.049	0.763	0.838	0	-0.459	0.04	0.003
19170067	-0.119	0	0	0	-0.476	-0.535	0.105	0	0.504	0	-0.013	0.045	0.763	0.833	0	-0.489	0.037	0.002
19170083	-0.119	0	0	0	-0.476	-0.535	0.105	0	0.504	0	-0.01	0.046	0.761	0.822	0	-0.55	0.032	0.002
19170098	-0.119	0	0	0	-0.476	-0.536	0.104	0	0.144	0	-0.008	0.046	0.76	0.817	-0.024	-0.58	0.03	0.002
19170114	-0.119	0	0	0	-0.476	-0.536	0.104	0	0.144	0	-0.008	0.047	0.76	0.805	-0.024	-0.637	0.024	0.002
19170131	-0.119	0	0	0	-0.476	-0.536	0.098	0	-0.024	0	-0.001	0.05	0.76	0.798	-0.024	-0.666	0.022	0.003
19170150	-0.119	0	0	0	-0.476	-0.536	0.093	0	-0.12	0	0.005	0.052	0.76	0.783	-0.024	-0.725	0.015	0.003
19170170	-0.119	0	0	0	-0.475	-0.535	0.088	0	-0.168	0	0.011	0.056	0.752	0.768	-0.072	-0.78	0.012	0.004
19170190	-0.119	0	0	0	-0.475	-0.535	0.092	0	-0.168	0	0.012	0.056	0.738	0.752	-0.216	-0.834	0.004	0.004
19170206	-0.119	0	0	0	-0.474	-0.534	0.095	0	-0.096	0	0.007	0.054	0.731	0.734	-0.336	-0.889	0.002	0.004
19170222	-0.119	0	0	0	-0.473	-0.533	0.095	0	0.024	0	0.008	0.054	0.731	0.725	-0.336	-0.915	0.001	0.004
19170238	-0.119	0	0	0	-0.472	-0.532	0.095	0	0.024	0	0.009	0.055	0.721	0.706	-0.408	-0.966	-0.003	0.004
19170252	-0.119	0	0	0	-0.472	-0.532	0.096	0	0.048	0	0.008	0.054	0.706	0.697	-0.48	-0.991	-0.008	0.004
19170270	-0.119	0	0	0	-0.469	-0.529	0.098	0	0.048	0	0.009	0.056	0.692	0.675	-0.528	-1.042	-0.004	0.004
19170286	-0.119	0	0	0	-0.467	-0.526	0.102	0	0.072	0	0.006	0.056	0.668	0.654	-0.743	-1.089	-0.002	0.004
19170301	-0.119	0	0	0	-0.466	-0.526	0.107	0	0.144	0	0.002	0.054	0.668	0.642	-0.743	-1.115	-0.009	0.004
19170316	-0.119	0	0	0	-0.463	-0.523	0.118	0	0.216	0	-0.006	0.051	0.637	0.619	-0.935	-1.159	-0.005	0.004
19170332	-0.119	0	0	0	-0.463	-0.523	0.127	0	0.336	0	-0.006	0.051	0.637	0.607	-0.935	-1.181	-0.011	0.004
19170348	-0.119	0	0	0	-0.461	-0.521	0.13	0	0.36	0	-0.017	0.046	0.62	0.583	-0.935	-1.224	-0.015	0.003
19170364	-0.119	0	0	0	-0.46	-0.519	0.13	0	0.36	0	-0.016	0.046	0.611	0.571	-0.863	-1.244	-0.016	0.003
19170380	-0.119	0	0	0	-0.458	-0.517	0.131	0	0.336	0	-0.016	0.047	0.594	0.546	-0.791	-1.284	-0.02	0.004
19170396	-0.119	0	0	0	-0.457	-0.516	0.13	0	0.216	0	-0.013	0.048	0.586	0.52	-0.719	-1.322	-0.029	0.004
19170414	-0.121	0	0	0	-0.455	-0.516	0.122	0	0.048	0	-0.004	0.052	0.582	0.506	-0.6	-1.34	-0.035	0.005
19170430	-0.119	0	0	0	-0.456	-0.516	0.111	0	-0.144	0	-0.002	0.052	0.582	0.479	-0.6	-1.375	-0.046	0.005
19170446	-0.119	0	0	0	-0.455	-0.515	0.099	0	-0.24	0	0.01	0.059	0.574	0.465	-0.456	-1.392	-0.048	0.006
19170464	-0.119	0	0	0	-0.454	-0.514	0.095	0	-0.432	0	0.024	0.066	0.563	0.434	-0.36	-1.427	-0.057	0.007
19170486	-0.119	0	0	0	-0.453	-0.512	0.078	0	-0.528	0	0.031	0.069	0.554	0.405	-0.384	-1.457	-0.066	0.007
19170506	-0.119	0	0	0	-0.453	-0.512	0.078	0	-0.528	0	0.05	0.078	0.543	0.376	-0.456	-1.484	-0.079	0.009
19170524	-0.119	0	0	0	-0.45	-0.509	0.065	0	-0.552	0	0.065	0.087	0.53	0.346	-0.504	-1.51	-0.081	0.01
19170545	-0.119	0	0	0	-0.45	-0.509	0.064	0	-0.528	0	0.069	0.088	0.502	0.316	-0.504	-1.534	-0.096	0.01
19170561	-0.119	0	0	0	-0.447	-0.506	0.069	0	-0.216	0	0.066	0.087	0.502	0.285	-0.504	-1.555	-0.097	0.01
19170577	-0.119	0	0	0	-0.443	-0.502	0.079	0	0	0	0.068	0.09	0.467	0.269	-0.863	-1.565	-0.087	0.011
19170592	-0.119	0	0	0	-0.439	-0.499	0.079	0	0	0	0.059	0.086	0.439	0.236	-1.127	-1.584	-0.09	0.011
19170607	-0.119	0	0	0	-0.439	-0.499	0.092	0	0.216	0	0.047	0.08	0.39	0.22	-1.631	-1.592	-0.098	0.01
19170623	-0.119	0	0	0	-0.428	-0.488	0.11	0	0.432	0	0.032	0.076	0.356	0.185	-1.799	-1.608	-0.074	0.011
19170640	-0.119	0	0	0	-0.428	-0.488	0.128	0	0.695	0	0.033	0.076	0.28	0.169	-2.35	-1.614	-0.082	0.011
19170656	-0.119	0	0	0	-0.413	-0.473	0.142	0	0.815	0	0.002	0.066	0.247	0.137	-2.518	-1.625	-0.043	0.012
19170672	-0.119	0	0	0	-0.403	-0.463	0.156	0	0.887	0	-0.011	0.062	0.181	0.104	-2.902	-1.633	-0.025	0.013
19170688	-0.119	0	0	0	-0.403	-0.463	0.156	0	0.887	0	-0.01	0.062	0.181	0.086	-2.902	-1.637	-0.034	0.013
19170703	-0.119	0	0	0	-0.404	-0.463	0.167	0	0.719	0	-0.018	0.057	0.111	0.07	-3.07	-1.64	-0.042	0.013
19170719	-0.119	0	0	0	-0.391	-0.45	0.167	0	0.719	0	-0.021	0.058	0.091	0.033	-2.998	-1.644	-0.013	0.015
19170736	-0.119	0	0	0	-0.383	-0.443	0.164	0	0.384	0	-0.02	0.059	0.039	0.001	-2.782	-1.645	-0.003	0.016
19170754	-0.119	0	0	0	-0.378	-0.437	0.161	0	0.168	0	-0.019	0.059	0	-0.032	-2.422	-1.644	0.001	0.017
19170770	-0.119	0	0	0	-0.377	-0.436	0.157	0	0	0	-0.016	0.06	-0.007	-0.049	-2.134	-1.642	-0.003	0.017
19170785	-0.119	0	0	0	-0.377	-0.436	0.154	0	-0.12	0	-0.011	0.061	-0.007	-0.082	-2.134	-1.638	-0.019	0.017
19170800	-0.119	0	0	0	-0.374	-0.433	0.154	0	-0.12	0	-0.013	0.059	-0.027	-0.1	-1.535	-1.634	-0.018	0.018
19170816	-0.119	0	0	0	-0.373	-0.433	0.154	0	-0.096	0	-0.012	0.059	-0.032	-0.134	-1.199	-1.625	-0.032	0.018
19170832	-0.119	0	0	0	-0.372	-0.432	0.153	0	-0.048	0	-0.012	0.058	-0.04	-0.15	-0.863	-1.62	-0.036	0.018
19170848	-0.119	0	0	0	-0.371	-0.431	0.153	0	-0.024	0	-0.009	0.058	-0.047	-0.184	-0.6	-1.608	-0.049	0.018
19170864	-0.119	0	0	0	-0.37	-0.43	0.151	0	-0.024	0	-0.009	0.058	-0.052	-0.2	-0.48	-1.601	-0.055	0.018
19170880	-0.119	0	0	0	-0.37	-0.43	0.147	0	-0.048	0	-0.006	0.059	-0.055	-0.233	-0.36	-1.585	-0.069	0.018
19170896	-0.119	0	0	0	-0.37	-0.429	0.147	0	-0.048	0	0	0.061	-0.056	-0.251	-0.312	-1.576	-0.077	0.018
19170912	-0.118	0	0	0	-0.368	-0.427	0.142	0	-0.12	0	0.006	0.064	-0.07	-0.282	-0.288	-1.557	-0.086	0.018
19170927	-0.118	0	0	0	-0.369	-0.428	0.142	0	-0.144	0	0.007	0.064	-0.076	-0.298	-0.336	-1.546	-0.094	0.018
19170942	-0.119	0	0	0	-0.367	-0.427	0.142	0	-0.12	0	0.008	0.064	-0.076	-0.328	-0.336	-1.524	-0.105	0.018
19170957	-0.119	0	0	0	-0.363	-0.423	0.141	0	-0.072	0	0.007	0.064	-0.104	-0.345	-0.528	-1.511	-0.099	0.019
19170973	-0.119	0	0	0	-0.359	-0.418	0.141	0	-0.072	0	0.009	0.064	-0.135	-0.375	-0.863	-1.485	-0.099	0.019
19170989	-0.119	0	0	0	-0.355	-0.414	0.142	0	-0.024	0	0.006	0.063	-0.164	-0.391	-1.031	-1.47	-0.092	0.02
19171005	-0.119	0	0	0	-0.355	-0.414	0.144	0	0	0	0.008	0.063	-0.164	-0.422	-1.031	-1.44	-0.107	0.02
19171023	-0.118	0	0	0	-0.347	-0.405	0.144	0	0	0	0.003	0.062	-0.231	-0.45	-1.631	-1.409	-0.087	0.021
19171040	-0.118	0	0	0	-0.347	-0.405	0.147	0	0.048	0	0.001	0.06	-0.231	-0.466	-1.631	-1.391	-0.094	0.021
19171056	-0.119	0	0	0	-0.334	-0.393	0.147	0	0.048	0	-0.002	0.059	-0.308	-0.495	-2.302	-1.355	-0.069	0.022
19171072	-0.119	0	0	0	-0.325	-0.385	0.147	0	0.048	0	-0.008	0.057	-0.369	-0.509	-2.422	-1.336	-0.045	0.023
19171088	-0.118	0	0	0	-0.322	-0.381	0.147	0	0.048	0	-0.01	0.055	-0.406	-0.536	-2.446	-1.298	-0.04	0.024
19171103	-0.118	0	0	0	-0.322	-0.381	0.147	0	0	0	-0.008	0.056	-0.441	-0.549	-2.35	-1.279	-0.046	0.023
19171118	-0.118	0	0	0	-0.316	-0.375	0.147	0	0	0	-0.015	0.051	-0.455	-0.574	-2.158	-1.239	-0.034	0.024
19171134	-0.119	0	0	0	-0.314	-0.374	0.145	0	0	0	-0.012	0.052	-0.478	-0.587	-1.894	-1.217	-0.041	0.024
19171150	-0.119	0	0	0	-0.311	-0.371	0.144	0	-0.024	0	-0.013	0.05	-0.478	-0.611	-1.894	-1.174	-0.041	0.024
19171165	-0.119	0	0	0	-0.312	-0.371	0.142	0	-0.048	0	-0.015	0.048	-0.484	-0.623	-1.031	-1.152	-0.044	0.024
19171181	-0.119	0	0	0	-0.312	-0.371	0.142	0	-0.048	0	-0.012	0.049	-0.484	-0.647	-1.031	-1.105	-0.055	0.024
19171197	-0.119	0	0	0	-0.312	-0.372	0.142	0	-0.048	0	-0.012	0.048	-0.483	-0.657	-0.48	-1.082	-0.061	0.024
19171219	-0.119	0	0	0	-0.312	-0.372	0.142	0	-0.024	0	-0.01	0.048	-0.484	-0.691	-0.216	-1.005	-0.077	0.024
19171240	-0.118	0	0	0	-0.312	-0.371	0.142	0	0	0	-0.011	0.047	-0.495	-0.71	-0.12	-0.955	-0.082	0.024
19171261	-0.119	0	0	0	-0.309	-0.368	0.142	0	0	0	-0.011	0.046	-0.512	-0.729	-0.312	-0.904	-0.082	0.025
19171277	-0.116	0	0	0	-0.307	-0.367	0.142	0	0	0	-0.013	0.045	-0.526	-0.738	-0.528	-0.878	-0.079	0.025
19171292	-0.113	0	0.048	0	-0.306	-0.364	0.142	0	0	0	-0.016	0.043	-0.558	-0.755	-0.791	-0.825	-0.072	0.025
19171308	-0.113	0	0.048	0	-0.31	-0.366	0.141	0	0	0	-0.016	0.043	-0.601	-0.763	-1.127	-0.798	-0.077	0.024
19171323	-0.112	0	0.072	0	-0.306	-0.362	0.141	0	0	0	-0.019	0.041	-0.601	-0.779	-1.127	-0.743	-0.063	0.024
19171341	-0.112	0	0.072	0	-0.301	-0.357	0.141	0	0	0	-0.023	0.038	-0.642	-0.793	-1.247	-0.687	-0.049	0.025
19171358	-0.112	0	0.048	0	-0.297	-0.352	0.142	0	0	0	-0.029	0.035	-0.676	-0.8	-1.631	-0.659	-0.036	0.025
19171374	-0.112	0	0	0	-0.291	-0.347	0.142	0	0	0	-0.035	0.031	-0.725	-0.813	-1.847	-0.599	-0.018	0.025
19171391	-0.112	0	0	0	-0.289	-0.345	0.142	0	0	0	-0.036	0.03	-0.739	-0.824	-1.918	-0.541	-0.017	0.025
19171407	-0.113	0	0	0	-0.289	-0.345	0.138	0	0	0	-0.036	0.03	-0.788	-0.829	-1.918	-0.511	-0.019	0.025
19171424	-0.113	0	0	0	-0.282	-0.339	0.131	0	-0.048	0	-0.031	0.031	-0.788	-0.839	-1.918	-0.452	-0.001	0.025
19171442	-0.112	0	0	0	-0.28	-0.336	0.128	0	-0.144	0	-0.035	0.028	-0.834	-0.848	-1.751	-0.392	0.018	0.024
19171459	-0.112	0	0	0	-0.28	-0.336	0.125	0	-0.192	0	-0.035	0.028	-0.834	-0.851	-1.751	-0.362	0.016	0.024
19171476	-0.113	0	0	0	-0.276	-0.333	0.124	0	-0.192	0	-0.035	0.027	-0.86	-0.858	-1.511	-0.298	0.025	0.024
19171499	-0.112	0	0	0	-0.278	-0.333	0.124	0	-0.144	0	-0.036	0.026	-0.868	-0.864	-0.959	-0.237	0.026	0.024
19171516	-0.113	0	0	0	-0.277	-0.333	0.122	0	-0.072	0	-0.036	0.025	-0.868	-0.868	-0.959	-0.175	0.024	0.024
19171541	-0.113	0	0	0	-0.278	-0.334	0.121	0	-0.072	0	-0.032	0.027	-0.86	-0.872	-0.48	-0.083	0.018	0.023
19171564	-0.112	0	0	0	-0.28	-0.336	0.116	0	-0.072	0	-0.027	0.03	-0.825	-0.873	0.408	-0.021	0.014	0.023
19171584	-0.112	0	0	0	-0.283	-0.339	0.107	0	-0.144	0	-0.012	0.038	-0.807	-0.872	0.647	0.048	-0.001	0.022
19171604	-0.113	0	0	0	-0.284	-0.34	0.102	0	-0.216	0	-0.003	0.044	-0.797	-0.871	0.719	0.109	-0.015	0.022
19171622	-0.112	0	0	0	-0.286	-0.341	0.093	0	-0.288	0	0.007	0.049	-0.797	-0.869	0.695	0.14	-0.015	0.02
19171640	-0.112	0	0	0	-0.286	-0.341	0.093	0	-0.312	0	0.006	0.049	-0.797	-0.866	0.695	0.205	-0.013	0.02
19171657	-0.112	0	0	0	-0.285	-0.341	0.095	0	-0.24	0	0.003	0.047	-0.805	-0.861	0.48	0.267	-0.007	0.021
19171674	-0.112	0	0	0	-0.284	-0.34	0.095	0	-0.24	0	0.002	0.047	-0.81	-0.858	0.072	0.3	-0.003	0.021
19171691	-0.112	0	0	0	-0.284	-0.34	0.098	0	-0.048	0	-0.003	0.044	-0.817	-0.851	-0.12	0.364	0.004	0.021
19171708	-0.112	0	0	0	-0.282	-0.338	0.099	0	0.048	0	-0.007	0.042	-0.831	-0.843	-0.336	0.424	0.015	0.021
19171725	-0.112	0	0	0	-0.282	-0.338	0.099	0	0.072	0	-0.007	0.042	-0.839	-0.839	-0.432	0.454	0.017	0.021
19171742	-0.113	0	0	0	-0.28	-0.336	0.105	0	0.096	0	-0.016	0.037	-0.853	-0.829	-0.48	0.513	0.033	0.022
19171759	-0.113	0	0	0	-0.278	-0.334	0.105	0	0.096	0	-0.019	0.035	-0.862	-0.818	-0.552	0.572	0.043	0.022
19171776	-0.112	0	0	0	-0.279	-0.335	0.11	0	0.12	0	-0.026	0.032	-0.866	-0.806	-0.552	0.629	0.052	0.022
19171792	-0.112	0	0	0	-0.279	-0.335	0.11	0	0.144	0	-0.026	0.032	-0.865	-0.8	-0.456	0.658	0.055	0.022
19171809	-0.112	0	0	0	-0.279	-0.335	0.111	0	0.144	0	-0.028	0.032	-0.863	-0.786	-0.336	0.714	0.06	0.022
19171827	-0.112	0	0	0	-0.28	-0.336	0.113	0	0.096	0	-0.03	0.031	-0.859	-0.77	-0.048	0.772	0.066	0.022
19171843	-0.113	0	0	0	-0.278	-0.335	0.113	0	0.048	0	-0.03	0.031	-0.854	-0.763	0.048	0.8	0.07	0.023
19171859	-0.112	0	0	0	-0.281	-0.337	0.115	0	0.048	0	-0.03	0.032	-0.845	-0.744	0.168	0.859	0.072	0.023
19171875	-0.113	0	0	0	-0.279	-0.336	0.118	0	0.072	0	-0.031	0.032	-0.845	-0.736	0.168	0.885	0.077	0.023
19171892	-0.112	0	0	0	-0.282	-0.338	0.119	0	0.096	0	-0.034	0.031	-0.814	-0.716	0.456	0.939	0.079	0.023
19171909	-0.112	0	0	0	-0.284	-0.34	0.116	0	0.048	0	-0.032	0.033	-0.814	-0.707	0.456	0.964	0.076	0.023
19171926	-0.112	0	0	0	-0.286	-0.342	0.115	0	0.024	0	-0.026	0.038	-0.765	-0.687	0.935	1.014	0.072	0.023
19171941	-0.113	0	0	0	-0.287	-0.343	0.107	0	-0.072	0	-0.022	0.041	-0.765	-0.666	0.935	1.062	0.072	0.023
19171956	-0.112	0	0	0	-0.292	-0.348	0.101	0	-0.144	0	-0.006	0.05	-0.713	-0.656	1.367	1.085	0.05	0.022
19171973	-0.113	0	0	0	-0.293	-0.35	0.101	0	-0.144	0	0.003	0.056	-0.691	-0.634	1.703	1.131	0.05	0.021
19171990	-0.113	0	0	0	-0.3	-0.356	0.099	0	-0.216	0	0.013	0.063	-0.633	-0.622	1.99	1.154	0.027	0.021
19172008	-0.113	0	0	0	-0.302	-0.358	0.099	0	-0.168	0	0.015	0.065	-0.612	-0.596	2.182	1.201	0.029	0.021
19172028	-0.113	0	0	0	-0.307	-0.364	0.099	0	-0.168	0	0.021	0.07	-0.564	-0.572	2.302	1.243	0.017	0.021
19172047	-0.112	0	0	0	-0.318	-0.374	0.102	0	0	0	0.026	0.074	-0.491	-0.546	2.278	1.282	-0.007	0.021
19172065	-0.113	0	0	0	-0.322	-0.379	0.104	0	0.024	0	0.028	0.076	-0.444	-0.519	2.254	1.322	-0.016	0.021
19172082	-0.112	0	0	0	-0.324	-0.38	0.107	0	0.048	0	0.024	0.074	-0.444	-0.504	2.254	1.342	-0.009	0.021
19172099	-0.112	0	0	0	-0.33	-0.386	0.111	0	0.096	0	0.023	0.074	-0.398	-0.477	2.23	1.377	-0.018	0.021
19172117	-0.112	0	0	0	-0.333	-0.389	0.119	0	0.192	0	0.024	0.075	-0.375	-0.449	2.086	1.41	-0.016	0.021
19172135	-0.112	0	0	0	-0.335	-0.391	0.138	0	0.336	0	0.015	0.06	-0.362	-0.434	1.751	1.427	-0.015	0.022
19172156	-0.112	0	0	0	-0.335	-0.391	0.138	0	0.336	0	-0.006	0.06	-0.362	-0.403	1.415	1.459	0.001	0.022
19172173	-0.112	0	0	0	-0.335	-0.391	0.165	0	0.624	0	-0.029	0.048	-0.366	-0.374	0.671	1.486	0.019	0.023
19172194	-0.113	0	0	0	-0.334	-0.39	0.187	0	0.767	0	-0.041	0.042	-0.371	-0.344	0.24	1.512	0.036	0.023
19172211	-0.112	0	0	0	-0.332	-0.389	0.187	0	0.767	0	-0.066	0.03	-0.372	-0.314	0	1.535	0.053	0.024
19172227	-0.113	0	0	0	-0.334	-0.39	0.196	0	0.719	0	-0.077	0.025	-0.371	-0.283	-0.096	1.556	0.068	0.025
19172244	-0.113	0	0	0	-0.333	-0.389	0.199	0	0.6	0	-0.078	0.025	-0.362	-0.267	0	1.566	0.076	0.025
19172260	-0.112	0	0	0	-0.337	-0.393	0.2	0	0.432	0	-0.083	0.023	-0.351	-0.232	0.096	1.586	0.082	0.025
19172279	-0.112	0	0	0	-0.34	-0.396	0.199	0	0.216	0	-0.081	0.025	-0.331	-0.201	0.336	1.601	0.088	0.024
19172299	-0.112	0	0	0	-0.342	-0.398	0.196	0	0.12	0	-0.078	0.028	-0.317	-0.168	0.671	1.614	0.096	0.024
19172321	-0.113	0	0	0	-0.347	-0.403	0.188	0	-0.072	0	-0.066	0.034	-0.268	-0.136	0.959	1.625	0.087	0.023
19172341	-0.113	0	0	0	-0.354	-0.41	0.181	0	-0.24	0	-0.054	0.042	-0.214	-0.103	1.487	1.633	0.076	0.021
19172359	-0.113	0	0	0	-0.354	-0.41	0.148	0	-0.504	0	-0.023	0.059	-0.214	-0.071	1.487	1.64	0.091	0.02
19172376	-0.113	0	0	0	-0.362	-0.419	0.136	0	-0.647	0	-0.004	0.069	-0.153	-0.054	2.062	1.642	0.067	0.019
19172393	-0.112	0	0	0	-0.374	-0.429	0.115	0	-0.863	0	0	0.071	-0.084	-0.021	2.23	1.644	0.048	0.017
19172409	-0.113	0	0	0	-0.382	-0.439	0.102	0	-0.935	0	0.042	0.094	-0.009	0.012	2.902	1.645	0.026	0.016
19172426	-0.112	0	0	0	-0.384	-0.44	0.082	0	-0.983	0	0.041	0.094	-0.009	0.028	2.902	1.644	0.034	0.016
19172442	-0.113	0	0	0	-0.394	-0.45	0.075	0	-0.959	0	0.073	0.109	0.066	0.062	3.046	1.641	0.014	0.015
19172459	-0.113	0	0	0	-0.397	-0.454	0.069	0	-0.815	0	0.073	0.109	0.089	0.079	2.998	1.638	0.01	0.015
19172475	-0.113	0	0	0	-0.404	-0.461	0.069	0	-0.695	0	0.078	0.111	0.132	0.113	2.83	1.631	0.005	0.015
19172491	-0.113	0	0	0	-0.408	-0.464	0.076	0	-0.432	0	0.068	0.105	0.154	0.147	2.686	1.621	0.011	0.014
19172507	-0.113	0	0	0	-0.408	-0.465	0.076	0	-0.432	0	0.064	0.102	0.161	0.164	1.99	1.616	0.015	0.014
19172529	-0.113	0	0	0	-0.409	-0.465	0.105	0	0.264	0	0.048	0.093	0.168	0.196	1.271	1.603	0.028	0.014
19172546	-0.113	0	0	0	-0.409	-0.466	0.105	0	0.264	0	0.027	0.083	0.171	0.228	0.647	1.588	0.042	0.013
19172564	-0.113	0	0	0	-0.41	-0.466	0.125	0	0.624	0	0.005	0.071	0.181	0.259	0.456	1.571	0.051	0.013
19172584	-0.113	0	0	0	-0.41	-0.467	0.141	0	0.743	0	-0.003	0.068	0.189	0.292	0.36	1.55	0.063	0.012
19172606	-0.112	0	0	0	-0.413	-0.469	0.145	0	0.624	0	-0.019	0.06	0.195	0.324	0.384	1.527	0.075	0.012
19172627	-0.113	0	0	0	-0.416	-0.473	0.147	0	0.456	0	-0.022	0.058	0.227	0.356	0.576	1.502	0.074	0.011
19172651	-0.113	0	0	0	-0.416	-0.473	0.147	0	0.24	0	-0.024	0.058	0.227	0.386	0.576	1.475	0.089	0.011
19172672	-0.112	0	0	0	-0.423	-0.479	0.148	0	0.072	0	-0.024	0.057	0.289	0.415	1.031	1.447	0.08	0.01
19172689	-0.112	0	0	0	-0.427	-0.483	0.148	0	0.072	0	-0.027	0.056	0.289	0.445	1.031	1.415	0.086	0.009
19172704	-0.112	0	0	0	-0.433	-0.489	0.142	0	0	0	-0.022	0.057	0.33	0.461	1.247	1.397	0.073	0.008
19172721	-0.112	0	0	0	-0.435	-0.491	0.142	0	0	0	-0.021	0.058	0.347	0.488	1.439	1.363	0.078	0.008
19172738	-0.113	0	0	0	-0.44	-0.497	0.131	0	-0.096	0	-0.011	0.061	0.396	0.515	1.631	1.328	0.066	0.008
19172755	-0.113	0	0	0	-0.44	-0.497	0.127	0	-0.216	0	-0.006	0.064	0.441	0.528	1.871	1.309	0.073	0.008
19172772	-0.113	0	0	0	-0.45	-0.507	0.121	0	-0.288	0	-0.001	0.064	0.467	0.554	1.918	1.271	0.05	0.007
19172789	-0.112	0	0	0	-0.456	-0.513	0.118	0	-0.312	0	0.001	0.063	0.511	0.579	2.038	1.23	0.04	0.006
19172807	-0.113	0	0	0	-0.46	-0.515	0.116	0	-0.24	0	0	0.063	0.528	0.593	2.038	1.208	0.037	0.006
19172824	-0.113	0	0	0	-0.462	-0.519	0.116	0	-0.24	0	-0.001	0.06	0.56	0.616	1.966	1.165	0.033	0.005
19172841	-0.113	0	0	0	-0.464	-0.521	0.116	0	-0.096	0	-0.003	0.058	0.577	0.639	1.775	1.12	0.035	0.005
19172859	-0.113	0	0	0	-0.465	-0.522	0.116	0	-0.048	0	-0.006	0.056	0.591	0.661	1.343	1.074	0.039	0.004
19172875	-0.113	0	0	0	-0.465	-0.522	0.116	0	-0.024	0	-0.006	0.056	0.597	0.672	1.199	1.05	0.044	0.004
19172891	-0.113	0	0	0	-0.466	-0.522	0.116	0	0	0	-0.008	0.055	0.6	0.692	0.743	1.002	0.051	0.004
19172908	-0.113	0	0	0	-0.465	-0.522	0.116	0	0	0	-0.01	0.054	0.6	0.712	0.624	0.952	0.059	0.004
19172924	-0.113	0	0	0	-0.465	-0.522	0.116	0	0	0	-0.01	0.054	0.599	0.721	0.36	0.926	0.064	0.004
19172941	-0.113	0	0	0	-0.465	-0.522	0.116	0	0	0	-0.012	0.054	0.599	0.74	0.144	0.872	0.074	0.004
19172958	-0.112	0	0	0	-0.467	-0.523	0.119	0	0	0	-0.016	0.052	0.6	0.757	0.072	0.819	0.081	0.004
19172974	-0.112	0	0	0	-0.467	-0.523	0.121	0	0.048	0	-0.018	0.051	0.603	0.765	0.024	0.792	0.085	0.003
19172991	-0.113	0	0	0	-0.466	-0.522	0.121	0	0.048	0	-0.019	0.051	0.606	0.781	0.048	0.734	0.09	0.004
19173007	-0.113	0	0	0	-0.466	-0.522	0.121	0	0.048	0	-0.019	0.051	0.614	0.788	0.144	0.706	0.093	0.004
19173025	-0.113	0	0	0	-0.467	-0.523	0.121	0	0.024	0	-0.02	0.05	0.617	0.802	0.216	0.649	0.096	0.003
19173047	-0.113	0	0	0	-0.467	-0.524	0.124	0	0.024	0	-0.021	0.05	0.617	0.814	0.216	0.592	0.101	0.003
19173065	-0.113	0	0	0	-0.468	-0.525	0.124	0	0.024	0	-0.025	0.048	0.625	0.825	0.264	0.534	0.102	0.003
19173082	-0.113	0	0	0	-0.469	-0.525	0.13	0	0.096	0	-0.031	0.045	0.629	0.836	0.264	0.472	0.104	0.002
19173100	-0.113	0	0	0	-0.469	-0.526	0.13	0	0.096	0	-0.033	0.043	0.637	0.845	0.24	0.412	0.104	0.002
19173120	-0.113	0	0	0	-0.47	-0.526	0.128	0	0.072	0	-0.033	0.043	0.642	0.849	0.264	0.382	0.104	0.002
19173138	-0.113	0	0	0	-0.471	-0.527	0.128	0	0.024	0	-0.032	0.043	0.648	0.856	0.288	0.321	0.105	0.002
19173157	-0.113	0	0	0	-0.471	-0.528	0.128	0	0.024	0	-0.033	0.043	0.652	0.862	0.312	0.26	0.105	0.002
19173180	-0.113	0	0	0	-0.472	-0.529	0.125	0	-0.024	0	-0.03	0.044	0.662	0.868	0.312	0.168	0.104	0.002
19173202	-0.113	0	0	0	-0.474	-0.53	0.127	0	-0.024	0	-0.032	0.042	0.674	0.871	0.336	0.106	0.099	0.001
19173227	-0.113	0	0	0	-0.475	-0.531	0.128	0	0	0	-0.033	0.041	0.683	0.872	0.336	0.044	0.095	0.001
19173248	-0.113	0	0	0	-0.475	-0.532	0.128	0	0	0	-0.034	0.04	0.689	0.873	0.36	-0.018	0.091	0.001
19173272	-0.113	0	0	0	-0.477	-0.533	0.131	0	0.048	0	-0.038	0.037	0.701	0.871	0.384	-0.114	0.084	0
19173293	-0.113	0	0	0	-0.478	-0.535	0.131	0	0.048	0	-0.038	0.036	0.717	0.868	0.48	-0.175	0.074	0
19173314	-0.113	0	0	0	-0.48	-0.537	0.122	0	0	0	-0.038	0.034	0.731	0.864	0.576	-0.237	0.065	0
19173339	-0.113	0	0	0	-0.481	-0.538	0.111	0	-0.192	0	-0.029	0.039	0.75	0.858	0.624	-0.298	0.058	0
19173366	-0.113	0	0	0	-0.482	-0.539	0.104	0	-0.24	0	-0.009	0.047	0.754	0.848	0.552	-0.389	0.048	0.002
19173392	-0.113	0	0	0	-0.483	-0.54	0.095	0	-0.384	0	0	0.052	0.763	0.839	0.48	-0.452	0.04	0.002
19173415	-0.113	0	0	0	-0.484	-0.541	0.093	0	-0.312	0	0.002	0.051	0.777	0.824	0.36	-0.544	0.028	0.002
19173438	-0.113	0	0	0	-0.485	-0.541	0.093	0	-0.12	0	0.003	0.051	0.777	0.812	0.312	-0.605	0.02	0.002
19173459	-0.113	0	0	0	-0.485	-0.541	0.093	0	-0.048	0	0.003	0.051	0.775	0.799	0.192	-0.662	0.014	0.002
19173479	-0.113	0	0	0	-0.485	-0.541	0.092	0	-0.024	0	0.006	0.052	0.775	0.785	0.072	-0.718	0.007	0.002
19173504	-0.113	0	0	0	-0.484	-0.541	0.088	0	-0.024	0	0.01	0.054	0.773	0.762	0	-0.801	-0.003	0.003
19173525	-0.113	0	0	0	-0.484	-0.541	0.09	0	-0.024	0	0.01	0.053	0.77	0.746	-0.048	-0.854	-0.01	0.003
19173546	-0.113	0	0	0	-0.484	-0.54	0.093	0	-0.024	0	0.008	0.052	0.767	0.727	-0.048	-0.909	-0.017	0.002
19173574	-0.113	0	0	0	-0.484	-0.54	0.096	0	0	0	0.006	0.05	0.749	0.709	-0.096	-0.96	-0.027	0.002
19173595	-0.113	0	0	0	-0.479	-0.536	0.105	0	0.12	0	-0.001	0.049	0.724	0.679	-0.312	-1.034	-0.02	0.002
19173616	-0.113	0	0	0	-0.477	-0.534	0.127	0	0.384	0	-0.021	0.04	0.706	0.657	-0.695	-1.082	-0.023	0.001
19173639	-0.113	0	0	0	-0.476	-0.532	0.148	0	0.6	0	-0.018	0.041	0.691	0.635	-1.031	-1.128	-0.026	0.001
19173659	-0.113	0	0	0	-0.469	-0.526	0.159	0	0.695	0	-0.048	0.029	0.635	0.611	-1.271	-1.174	-0.012	0
19173683	-0.113	0	0	0	-0.463	-0.519	0.168	0	0.719	0	-0.054	0.03	0.574	0.586	-1.727	-1.219	0.007	0.001
19173710	-0.113	0	0	0	-0.454	-0.511	0.177	0	0.576	0	-0.059	0.032	0.5	0.547	-2.086	-1.281	0.025	0.002
19173737	-0.113	0	0	0	-0.455	-0.511	0.17	0	0.24	0	-0.055	0.033	0.457	0.521	-2.11	-1.319	0.013	0.002
19173758	-0.113	0	0	0	-0.446	-0.503	0.17	0	0.24	0	-0.048	0.039	0.438	0.493	-2.062	-1.357	0.032	0.004
19173778	-0.113	0	0	0	-0.444	-0.501	0.154	0	-0.24	0	-0.038	0.044	0.427	0.466	-1.727	-1.391	0.024	0.005
19173798	-0.115	0	0	0	-0.441	-0.498	0.148	0	-0.36	0	-0.031	0.046	0.415	0.436	-0.959	-1.425	0.015	0.006
19173821	-0.113	0	0	0	-0.441	-0.497	0.148	0	-0.312	0	-0.023	0.05	0.407	0.391	-0.576	-1.47	-0.001	0.007
19173842	-0.113	0	0	0	-0.44	-0.497	0.148	0	-0.24	0	-0.022	0.05	0.402	0.362	-0.432	-1.497	-0.013	0.007
19173863	-0.115	0	0	0	-0.438	-0.495	0.15	0	-0.096	0	-0.021	0.049	0.398	0.33	-0.36	-1.523	-0.026	0.007
19173887	-0.115	0	0	0	-0.438	-0.495	0.147	0	0	0	-0.016	0.051	0.395	0.298	-0.24	-1.546	-0.041	0.007
19173909	-0.113	0	0	0	-0.439	-0.496	0.147	0	0	0	-0.015	0.051	0.393	0.267	-0.144	-1.566	-0.055	0.007
19173932	-0.113	0	0	0	-0.438	-0.495	0.147	0	-0.024	0	-0.013	0.051	0.388	0.232	-0.12	-1.586	-0.07	0.007
19173955	-0.113	0	0	0	-0.436	-0.493	0.147	0	-0.024	0	-0.011	0.052	0.356	0.198	-0.36	-1.602	-0.078	0.007
19173977	-0.113	0	0	0	-0.429	-0.485	0.147	0	0	0	-0.008	0.055	0.316	0.15	-0.695	-1.62	-0.073	0.009
19173999	-0.113	0	0	0	-0.426	-0.482	0.147	0	0	0	-0.006	0.057	0.292	0.118	-1.055	-1.63	-0.076	0.009
19174023	-0.115	0	0	0	-0.418	-0.474	0.147	0	0	0	-0.004	0.061	0.232	0.082	-1.775	-1.638	-0.063	0.011
19174044	-0.113	0	0	0	-0.408	-0.464	0.153	0	0.048	0	-0.006	0.062	0.12	0.049	-2.518	-1.642	-0.042	0.013
19174073	-0.113	0	0	0	-0.402	-0.459	0.157	0	0.12	0	-0.006	0.063	0.016	-0.001	-3.07	-1.645	-0.046	0.013
19174095	-0.113	0	0	0	-0.387	-0.444	0.162	0	0.168	0	-0.016	0.062	0.016	-0.033	-3.07	-1.644	-0.008	0.016
19174115	-0.113	0	0	0	-0.368	-0.424	0.167	0	0.192	0	-0.025	0.06	-0.112	-0.068	-3.501	-1.64	0.04	0.019
19174136	-0.113	0	0	0	-0.357	-0.414	0.17	0	0.192	0	-0.03	0.058	-0.182	-0.101	-3.549	-1.634	0.06	0.02
19174159	-0.113	0	0	0	-0.355	-0.411	0.168	0	0.12	0	-0.03	0.056	-0.201	-0.149	-3.309	-1.621	0.046	0.021
19174182	-0.113	0	0	0	-0.349	-0.405	0.168	0	0.048	0	-0.034	0.053	-0.244	-0.182	-2.926	-1.609	0.052	0.021
19174206	-0.113	0	0	0	-0.347	-0.403	0.17	0	0	0	-0.041	0.047	-0.267	-0.215	-1.727	-1.594	0.047	0.022
19174227	-0.115	0	0	0	-0.347	-0.403	0.177	0	0.096	0	-0.047	0.041	-0.27	-0.25	-0.983	-1.576	0.032	0.022
19174248	-0.113	0	0	0	-0.347	-0.403	0.181	0	0.144	0	-0.047	0.04	-0.27	-0.285	-0.743	-1.555	0.015	0.022
19174272	-0.113	0	0	0	-0.347	-0.404	0.179	0	0.144	0	-0.047	0.039	-0.263	-0.316	-0.048	-1.534	-0.002	0.022
19174292	-0.113	0	0	0	-0.348	-0.404	0.171	0	0.024	0	-0.037	0.043	-0.263	-0.348	0.024	-1.509	-0.019	0.022
19174313	-0.113	0	0	0	-0.348	-0.404	0.168	0	-0.072	0	-0.032	0.045	-0.265	-0.38	0.048	-1.48	-0.035	0.022
19174334	-0.113	0	0	0	-0.347	-0.403	0.168	0	-0.144	0	-0.031	0.045	-0.271	-0.41	0	-1.452	-0.046	0.022
19174358	-0.113	0	0	0	-0.345	-0.401	0.168	0	-0.096	0	-0.03	0.044	-0.283	-0.453	-0.168	-1.406	-0.061	0.022
19174378	-0.113	0	0	0	-0.34	-0.397	0.17	0	0	0	-0.033	0.042	-0.317	-0.48	-0.576	-1.373	-0.057	0.023
19174399	-0.113	0	0	0	-0.339	-0.395	0.171	0	0	0	-0.034	0.041	-0.329	-0.508	-0.791	-1.338	-0.064	0.023
19174425	-0.113	0	0	0	-0.333	-0.389	0.171	0	0	0	-0.036	0.039	-0.371	-0.534	-1.031	-1.301	-0.056	0.024
19174452	-0.113	0	0	0	-0.329	-0.386	0.17	0	0	0	-0.035	0.039	-0.398	-0.572	-1.175	-1.242	-0.061	0.024
19174477	-0.113	0	0	0	-0.324	-0.38	0.167	0	0	0	-0.035	0.039	-0.44	-0.598	-1.319	-1.198	-0.053	0.025
19174497	-0.113	0	0	0	-0.324	-0.38	0.153	0	-0.144	0	-0.026	0.043	-0.471	-0.621	-1.199	-1.155	-0.065	0.024
19174523	-0.113	0	0	0	-0.32	-0.376	0.145	0	-0.264	0	-0.013	0.049	-0.471	-0.657	-1.199	-1.082	-0.068	0.024
19174545	-0.113	0	0	0	-0.315	-0.372	0.142	0	-0.336	0	-0.013	0.048	-0.506	-0.679	-1.031	-1.033	-0.061	0.024
19174566	-0.113	0	0	0	-0.313	-0.369	0.142	0	-0.216	0	-0.015	0.046	-0.529	-0.701	-0.983	-0.979	-0.061	0.024
19174592	-0.113	0	0	0	-0.312	-0.368	0.142	0	-0.216	0	-0.015	0.045	-0.538	-0.721	-0.983	-0.925	-0.066	0.024
19174613	-0.113	0	0	0	-0.312	-0.368	0.139	0	-0.048	0	-0.011	0.047	-0.575	-0.739	-0.935	-0.874	-0.075	0.024
19174634	-0.113	0	0	0	-0.306	-0.363	0.139	0	-0.048	0	-0.016	0.043	-0.584	-0.757	-0.911	-0.818	-0.061	0.024
19174657	-0.113	0	0	0	-0.303	-0.36	0.139	0	-0.048	0	-0.018	0.041	-0.61	-0.781	-0.839	-0.736	-0.059	0.024
19174677	-0.113	0	0	0	-0.301	-0.358	0.139	0	0	0	-0.02	0.039	-0.63	-0.795	-0.815	-0.68	-0.056	0.025
19174698	-0.113	0	0	0	-0.3	-0.357	0.138	0	0	0	-0.019	0.04	-0.636	-0.808	-0.815	-0.62	-0.06	0.025
19174720	-0.113	0	0	0	-0.298	-0.354	0.134	0	-0.024	0	-0.018	0.039	-0.665	-0.821	-0.815	-0.559	-0.055	0.024
19174742	-0.113	0	0	0	-0.295	-0.351	0.141	0	0	0	-0.028	0.034	-0.687	-0.831	-0.839	-0.5	-0.046	0.025
19174768	-0.113	0	0	0	-0.293	-0.349	0.145	0	0.072	0	-0.035	0.029	-0.707	-0.845	-0.887	-0.411	-0.042	0.026
19174795	-0.113	0	0	0	-0.291	-0.347	0.145	0	0.12	0	-0.037	0.028	-0.725	-0.853	-0.911	-0.351	-0.037	0.026
19174819	-0.113	0	0	0	-0.29	-0.346	0.142	0	0.048	0	-0.035	0.028	-0.734	-0.862	-0.887	-0.259	-0.037	0.025
19174842	-0.113	0	0	0	-0.29	-0.346	0.139	0	0	0	-0.032	0.03	-0.736	-0.866	-0.48	-0.198	-0.039	0.025
19174863	-0.113	0	0	0	-0.29	-0.347	0.136	0	-0.12	0	-0.029	0.031	-0.736	-0.87	-0.192	-0.136	-0.041	0.025
19174886	-0.113	0	0	0	-0.29	-0.346	0.136	0	-0.096	0	-0.029	0.031	-0.737	-0.872	-0.096	-0.074	-0.041	0.025
19174908	-0.113	0	0	0	-0.29	-0.346	0.136	0	-0.072	0	-0.029	0.031	-0.739	-0.873	-0.024	-0.009	-0.041	0.025
19174931	-0.113	0	0	0	-0.29	-0.346	0.134	0	-0.024	0	-0.028	0.032	-0.741	-0.872	-0.024	0.084	-0.04	0.025
19174951	-0.113	0	0	0	-0.289	-0.345	0.139	0	0	0	-0.034	0.028	-0.754	-0.869	-0.144	0.149	-0.034	0.025
19174974	-0.113	0	0	0	-0.288	-0.345	0.142	0	0.048	0	-0.038	0.026	-0.765	-0.866	-0.264	0.21	-0.029	0.025
19174995	-0.113	0	0	0	-0.286	-0.343	0.142	0	0.072	0	-0.041	0.024	-0.773	-0.861	-0.36	0.272	-0.018	0.026
19175019	-0.113	0	0	0	-0.284	-0.341	0.138	0	0.024	0	-0.041	0.024	-0.79	-0.854	-0.528	0.336	-0.006	0.025
19175042	-0.113	0	0	0	-0.283	-0.339	0.139	0	-0.024	0	-0.044	0.023	-0.807	-0.842	-0.576	0.432	0.008	0.025
19175064	-0.113	0	0	0	-0.281	-0.337	0.141	0	0	0	-0.05	0.02	-0.828	-0.833	-0.671	0.492	0.023	0.026
19175089	-0.115	0	0	0	-0.277	-0.335	0.141	0	0	0	-0.053	0.018	-0.843	-0.822	-0.791	0.55	0.036	0.026
19175115	-0.113	0	0	0	-0.276	-0.332	0.139	0	0	0	-0.058	0.016	-0.879	-0.804	-0.911	0.64	0.062	0.025
19175139	-0.113	0	0	0	-0.275	-0.331	0.141	0	0	0	-0.062	0.013	-0.889	-0.791	-0.863	0.697	0.074	0.026
19175161	-0.113	0	0	0	-0.275	-0.331	0.139	0	0	0	-0.063	0.013	-0.891	-0.776	-0.695	0.752	0.082	0.026
19175183	-0.113	0	0	0	-0.275	-0.332	0.139	0	0	0	-0.062	0.014	-0.885	-0.76	-0.192	0.81	0.089	0.025
19175206	-0.113	0	0	0	-0.276	-0.333	0.141	0	0	0	-0.064	0.014	-0.882	-0.734	-0.024	0.889	0.098	0.026
19175227	-0.113	0	0	0	-0.277	-0.334	0.141	0	0	0	-0.062	0.016	-0.871	-0.715	0.168	0.943	0.102	0.025
19175249	-0.113	0	0	0	-0.278	-0.334	0.141	0	0	0	-0.063	0.016	-0.863	-0.695	0.312	0.996	0.109	0.026
19175271	-0.113	0	0	0	-0.28	-0.336	0.138	0	0	0	-0.059	0.02	-0.837	-0.674	0.504	1.045	0.106	0.025
19175292	-0.113	0	0	0	-0.284	-0.341	0.134	0	-0.024	0	-0.047	0.028	-0.787	-0.652	0.959	1.094	0.091	0.025
19175312	-0.113	0	0	0	-0.289	-0.345	0.131	0	-0.096	0	-0.037	0.034	-0.741	-0.628	1.367	1.142	0.08	0.024
19175333	-0.113	0	0	0	-0.291	-0.348	0.124	0	-0.168	0	-0.026	0.042	-0.711	-0.604	1.607	1.188	0.077	0.024
19175356	-0.115	0	0	0	-0.295	-0.352	0.124	0	-0.192	0	-0.018	0.048	-0.662	-0.578	1.894	1.232	0.065	0.023
19175378	-0.113	0	0	0	-0.299	-0.355	0.13	0	-0.072	0	-0.016	0.05	-0.581	-0.553	2.182	1.272	0.064	0.023
19175399	-0.113	0	0	0	-0.305	-0.362	0.136	0	0	0	-0.016	0.051	-0.581	-0.527	2.182	1.31	0.05	0.024
19175423	-0.113	0	0	0	-0.314	-0.371	0.139	0	0.168	0	-0.018	0.052	-0.503	-0.486	2.182	1.366	0.032	0.024
19175446	-0.113	0	0	0	-0.32	-0.376	0.139	0	0.168	0	-0.014	0.055	-0.463	-0.458	2.134	1.4	0.026	0.023
19175469	-0.113	0	0	0	-0.325	-0.381	0.139	0	0.048	0	-0.012	0.057	-0.425	-0.43	2.086	1.431	0.02	0.023
19175494	-0.113	0	0	0	-0.334	-0.39	0.139	0	0.024	0	-0.008	0.06	-0.362	-0.385	1.847	1.476	0.011	0.022
19175522	-0.115	0	0	0	-0.338	-0.395	0.141	0	0	0	-0.008	0.061	-0.317	-0.34	1.727	1.515	0.011	0.022
19175546	-0.113	0	0	0	-0.341	-0.398	0.141	0	0	0	-0.009	0.061	-0.308	-0.309	1.655	1.538	0.021	0.021
19175568	-0.115	0	0	0	-0.344	-0.401	0.142	0	0	0	-0.01	0.061	-0.257	-0.277	1.463	1.56	0.02	0.021
19175591	-0.115	0	0	0	-0.346	-0.404	0.142	0	0.024	0	-0.01	0.061	-0.242	-0.244	1.247	1.579	0.028	0.021
19175617	-0.115	0	0	0	-0.349	-0.406	0.144	0	0.048	0	-0.013	0.061	-0.227	-0.196	0.959	1.603	0.043	0.021
19175642	-0.115	0	0	0	-0.351	-0.408	0.157	0	0.144	0	-0.029	0.053	-0.225	-0.161	0.839	1.617	0.053	0.021
19175664	-0.115	0	0	0	-0.352	-0.409	0.17	0	0.288	0	-0.044	0.046	-0.219	-0.128	0.504	1.627	0.066	0.021
19175688	-0.115	0	0	0	-0.353	-0.411	0.19	0	0.504	0	-0.066	0.035	-0.207	-0.079	0.384	1.638	0.084	0.021
19175710	-0.115	0	0	0	-0.356	-0.413	0.194	0	0.504	0	-0.071	0.033	-0.187	-0.047	0.432	1.643	0.09	0.021
19175732	-0.115	0	0	0	-0.359	-0.416	0.196	0	0.432	0	-0.073	0.033	-0.168	-0.012	0.552	1.645	0.097	0.021
19175756	-0.115	0	0	0	-0.361	-0.418	0.196	0	0.144	0	-0.074	0.033	-0.151	0.022	0.647	1.644	0.105	0.02
19175779	-0.115	0	0	0	-0.368	-0.425	0.196	0	0.072	0	-0.072	0.035	-0.102	0.072	1.175	1.639	0.104	0.019
19175804	-0.121	0	-0.048	0	-0.372	-0.431	0.184	0	-0.096	0	-0.062	0.04	-0.049	0.104	1.439	1.633	0.093	0.018
19175830	-0.124	0	-0.072	0	-0.378	-0.44	0.173	0	-0.264	0	-0.042	0.051	0.04	0.157	1.942	1.618	0.074	0.017
19175860	-0.128	0	-0.144	0	-0.376	-0.44	0.165	0	-0.312	0	-0.035	0.056	0.057	0.205	2.23	1.599	0.089	0.017
19175885	-0.144	0	-0.264	0	-0.377	-0.446	0.144	0	-0.48	0	-0.01	0.067	0.149	0.237	2.35	1.583	0.06	0.017
19175908	-0.153	0	-0.336	0	-0.376	-0.448	0.142	0	-0.48	0	-0.009	0.067	0.181	0.268	2.278	1.565	0.059	0.017
19175930	-0.159	0	-0.384	0	-0.367	-0.447	0.141	0	-0.36	0	-0.01	0.065	0.241	0.315	2.014	1.534	0.053	0.017
19175951	-0.178	0	-0.456	0	-0.351	-0.44	0.139	0	-0.168	0	-0.011	0.064	0.273	0.345	1.894	1.511	0.054	0.019
19175974	-0.178	0	-0.456	0	-0.351	-0.44	0.141	0	-0.048	0	-0.015	0.063	0.312	0.375	1.823	1.485	0.069	0.019
19175995	-0.196	0	-0.48	0	-0.337	-0.435	0.142	0	0	0	-0.018	0.059	0.327	0.404	1.751	1.458	0.058	0.02
19176018	-0.208	0	-0.504	0	-0.339	-0.437	0.144	0	0.048	0	-0.022	0.057	0.344	0.433	1.487	1.428	0.063	0.019
19176041	-0.222	0	-0.504	0	-0.326	-0.43	0.145	0	0.048	0	-0.026	0.055	0.353	0.463	1.175	1.394	0.074	0.021
19176062	-0.225	0	-0.504	0	-0.308	-0.42	0.147	0	0.048	0	-0.035	0.052	0.364	0.505	0.624	1.341	0.091	0.022
19176085	-0.233	0	-0.408	0	-0.298	-0.415	0.15	0	0.072	0	-0.042	0.05	0.362	0.532	0.432	1.304	0.105	0.023
19176110	-0.237	0	-0.312	0	-0.293	-0.412	0.153	0	0.12	0	-0.049	0.048	0.364	0.559	0.096	1.263	0.118	0.024
19176135	-0.237	0	-0.216	0	-0.293	-0.412	0.148	0	0.024	0	-0.049	0.05	0.375	0.596	0.096	1.202	0.136	0.024
19176158	-0.237	0	-0.144	0	-0.295	-0.413	0.141	0	-0.048	0	-0.043	0.054	0.387	0.619	0.24	1.159	0.142	0.024
19176179	-0.237	0	-0.024	0	-0.298	-0.416	0.133	0	-0.168	0	-0.036	0.057	0.398	0.643	0.336	1.112	0.142	0.024
19176204	-0.237	0	0	0	-0.301	-0.419	0.116	0	-0.408	0	-0.025	0.063	0.419	0.666	0.576	1.063	0.143	0.024
19176226	-0.237	0	0	0	-0.304	-0.423	0.113	0	-0.408	0	-0.021	0.064	0.47	0.688	1.007	1.012	0.139	0.023
19176247	-0.237	0	0	0	-0.314	-0.433	0.111	0	-0.336	0	-0.015	0.063	0.517	0.718	1.415	0.935	0.119	0.022
19176273	-0.237	0	0	0	-0.317	-0.435	0.113	0	-0.264	0	-0.017	0.061	0.537	0.736	1.559	0.883	0.117	0.021
19176298	-0.237	0	0	0	-0.326	-0.445	0.121	0	0	0	-0.024	0.052	0.611	0.762	1.966	0.801	0.091	0.018
19176320	-0.237	0	0	0	-0.332	-0.45	0.125	0	0.144	0	-0.029	0.046	0.658	0.778	1.99	0.746	0.074	0.016
19176343	-0.237	0	0	0	-0.335	-0.454	0.13	0	0.216	0	-0.035	0.04	0.695	0.792	1.918	0.69	0.061	0.014
19176364	-0.237	0	0	0	-0.337	-0.456	0.131	0	0.192	0	-0.038	0.037	0.711	0.805	1.847	0.633	0.059	0.014
19176390	-0.237	0	0	0	-0.339	-0.458	0.121	0	0	0	-0.029	0.041	0.738	0.824	1.319	0.544	0.059	0.014
19176411	-0.237	0	0	0	-0.34	-0.458	0.11	0	-0.144	0	-0.019	0.044	0.746	0.834	1.007	0.485	0.057	0.014
19176433	-0.237	0	0	0	-0.339	-0.458	0.101	0	-0.24	0	-0.012	0.049	0.744	0.843	0.647	0.425	0.063	0.015
19176455	-0.237	0	0	0	-0.339	-0.458	0.101	0	-0.36	0	-0.013	0.049	0.744	0.851	0.192	0.365	0.067	0.015
19176476	-0.237	0	0	0	-0.339	-0.458	0.107	0	-0.192	0	-0.02	0.045	0.744	0.858	0.072	0.304	0.07	0.015
19176497	-0.237	0	0	0	-0.339	-0.458	0.11	0	-0.024	0	-0.024	0.044	0.746	0.863	0	0.24	0.071	0.014
19176521	-0.239	0	0	0	-0.337	-0.457	0.116	0	0.192	0	-0.031	0.04	0.747	0.869	0.024	0.145	0.073	0.014
19176544	-0.239	0	0	0	-0.337	-0.457	0.116	0	0.168	0	-0.031	0.04	0.747	0.872	0.024	0.083	0.074	0.014
19176568	-0.24	0	-0.024	0	-0.336	-0.456	0.119	0	0.072	0	-0.033	0.039	0.747	0.873	0.024	0.018	0.074	0.014
19176596	-0.24	0	-0.024	0	-0.336	-0.456	0.124	0	0.072	0	-0.034	0.038	0.747	0.872	0	-0.079	0.074	0.014
19176628	-0.239	0	0	0	-0.338	-0.457	0.127	0	0.096	0	-0.038	0.036	0.749	0.868	0	-0.171	0.071	0.013
19176655	-0.24	0	0	0	-0.336	-0.456	0.124	0	0.072	0	-0.038	0.036	0.749	0.861	0.024	-0.267	0.068	0.013
19176677	-0.24	0	0	0	-0.336	-0.456	0.122	0	0	0	-0.035	0.037	0.75	0.855	0.024	-0.327	0.064	0.013
19176698	-0.24	0	0	0	-0.336	-0.456	0.119	0	-0.024	0	-0.031	0.038	0.752	0.848	0.024	-0.388	0.06	0.014
19176722	-0.24	0	0	0	-0.337	-0.457	0.108	0	-0.168	0	-0.022	0.042	0.758	0.84	0.096	-0.448	0.054	0.014
19176743	-0.24	0	0	0	-0.337	-0.458	0.107	0	-0.216	0	-0.018	0.043	0.77	0.83	0.24	-0.507	0.047	0.014
19176764	-0.24	0	0	0	-0.338	-0.458	0.107	0	-0.192	0	-0.015	0.043	0.772	0.819	0.264	-0.569	0.038	0.014
19176788	-0.24	0	0	0	-0.338	-0.458	0.11	0	-0.072	0	-0.016	0.041	0.772	0.8	0.192	-0.658	0.027	0.014
19176810	-0.24	0	0	0	-0.338	-0.458	0.119	0	0.072	0	-0.023	0.036	0.772	0.785	0.12	-0.717	0.02	0.013
19176833	-0.24	0	0	0	-0.338	-0.458	0.125	0	0.216	0	-0.028	0.033	0.772	0.77	0	-0.772	0.012	0.012
19176857	-0.24	0	0	0	-0.338	-0.458	0.127	0	0.216	0	-0.027	0.032	0.77	0.754	0	-0.827	0.005	0.012
19176879	-0.24	0	0	0	-0.338	-0.458	0.125	0	0.144	0	-0.025	0.032	0.769	0.736	0	-0.885	-0.004	0.012
19176907	-0.239	0	0	0	-0.339	-0.458	0.127	0	0.072	0	-0.022	0.033	0.76	0.707	-0.072	-0.964	-0.013	0.012
19176932	-0.24	0	0	0	-0.336	-0.456	0.125	0	0	0	-0.017	0.035	0.754	0.677	-0.168	-1.038	-0.024	0.013
19176960	-0.24	0	0	0	-0.336	-0.456	0.121	0	0	0	-0.009	0.038	0.747	0.645	-0.24	-1.109	-0.036	0.014
19176983	-0.24	0	0	0	-0.337	-0.456	0.11	0	-0.096	0	0.005	0.044	0.743	0.622	-0.192	-1.154	-0.044	0.015
19177007	-0.239	0	0	0	-0.335	-0.455	0.104	0	-0.264	0	0.011	0.045	0.743	0.599	-0.192	-1.197	-0.054	0.015
19177029	-0.24	0	0	0	-0.334	-0.455	0.104	0	-0.288	0	0.017	0.048	0.735	0.574	-0.192	-1.239	-0.062	0.016
19177051	-0.24	0	0	0	-0.333	-0.453	0.105	0	-0.192	0	0.019	0.048	0.72	0.535	-0.288	-1.3	-0.073	0.016
19177075	-0.24	0	0	0	-0.331	-0.451	0.111	0	0	0	0.022	0.05	0.7	0.508	-0.48	-1.337	-0.076	0.017
19177097	-0.239	0	0	0	-0.329	-0.449	0.111	0	0	0	0.019	0.049	0.68	0.48	-0.695	-1.374	-0.08	0.017
19177124	-0.239	0	0	0	-0.324	-0.444	0.127	0	0.216	0	0.006	0.046	0.623	0.438	-1.031	-1.423	-0.072	0.017
19177146	-0.239	0	0	0	-0.324	-0.443	0.153	0	0.552	0	-0.017	0.032	0.527	0.409	-2.014	-1.453	-0.087	0.015
19177167	-0.239	0	0	0	-0.307	-0.427	0.196	0	0.959	0	-0.046	0.031	0.479	0.38	-2.254	-1.481	-0.028	0.019
19177191	-0.239	0	0	0	-0.298	-0.418	0.231	0	1.175	0	-0.058	0.031	0.358	0.35	-2.998	-1.507	-0.007	0.021
19177213	-0.239	0	0	0	-0.282	-0.402	0.248	0	1.223	0	-0.111	0.01	0.296	0.304	-3.261	-1.542	0.027	0.023
19177234	-0.239	0	0	0	-0.28	-0.399	0.257	0	1.175	0	-0.119	0.005	0.28	0.273	-3.141	-1.562	0.021	0.023
19177258	-0.239	0	0	0	-0.274	-0.393	0.26	0	0.624	0	-0.126	0.002	0.235	0.24	-2.806	-1.581	0.028	0.025
19177279	-0.239	0	0	0	-0.27	-0.39	0.254	0	0.336	0	-0.126	0.001	0.2	0.209	-1.871	-1.597	0.027	0.026
19177301	-0.239	0	0	0	-0.269	-0.389	0.246	0	-0.072	0	-0.118	0.003	0.2	0.176	-1.871	-1.611	0.016	0.026
19177325	-0.239	0	0	0	-0.266	-0.385	0.243	0	-0.144	0	-0.106	0.007	0.177	0.128	-0.983	-1.627	0.005	0.027
19177348	-0.239	0	0	0	-0.264	-0.383	0.237	0	-0.264	0	-0.097	0.01	0.165	0.095	-0.767	-1.635	-0.004	0.028
19177371	-0.239	0	0	0	-0.262	-0.382	0.227	0	-0.264	0	-0.091	0.012	0.152	0.062	-0.528	-1.641	-0.014	0.028
19177395	-0.239	0	0	0	-0.262	-0.381	0.217	0	-0.312	0	-0.068	0.021	0.143	0.013	-0.432	-1.645	-0.036	0.029
19177416	-0.239	0	0	0	-0.259	-0.379	0.207	0	-0.336	0	-0.055	0.027	0.134	-0.021	-0.408	-1.644	-0.044	0.03
19177440	-0.239	0	0	0	-0.258	-0.378	0.19	0	-0.48	0	-0.04	0.034	0.126	-0.054	-0.384	-1.642	-0.055	0.03
19177462	-0.239	0	0	0	-0.257	-0.376	0.182	0	-0.48	0	-0.032	0.036	0.102	-0.087	-0.504	-1.637	-0.065	0.031
19177484	-0.239	0	0	0	-0.255	-0.374	0.182	0	-0.36	0	-0.022	0.041	0.102	-0.12	-0.504	-1.629	-0.074	0.031
19177507	-0.239	0	0	0	-0.246	-0.366	0.182	0	-0.288	0	-0.022	0.042	0.037	-0.168	-0.959	-1.614	-0.065	0.033
19177529	-0.239	0	0	0	-0.241	-0.361	0.187	0	-0.096	0	-0.026	0.04	0.002	-0.202	-1.319	-1.6	-0.063	0.034
19177550	-0.239	0	0	0	-0.233	-0.353	0.193	0	0.096	0	-0.034	0.038	-0.076	-0.234	-1.894	-1.585	-0.048	0.035
19177575	-0.239	0	0	0	-0.23	-0.35	0.196	0	0.168	0	-0.036	0.036	-0.13	-0.267	-2.278	-1.566	-0.055	0.036
19177596	-0.233	0	0	0	-0.219	-0.338	0.196	0	0.144	0	-0.043	0.037	-0.17	-0.3	-2.422	-1.545	-0.024	0.038
19177623	-0.231	0	0.072	0	-0.212	-0.328	0.19	0	0	0	-0.044	0.039	-0.265	-0.347	-2.782	-1.509	0	0.038
19177648	-0.23	0	0.096	0	-0.214	-0.329	0.191	0	-0.048	0	-0.04	0.039	-0.349	-0.378	-2.83	-1.482	-0.016	0.038
19177677	-0.23	0	0.048	0	-0.198	-0.313	0.193	0	-0.024	0	-0.058	0.032	-0.385	-0.425	-2.71	-1.436	0.021	0.04
19177701	-0.23	0	0	0	-0.198	-0.313	0.191	0	0	0	-0.054	0.032	-0.432	-0.454	-2.278	-1.405	0.008	0.04
19177726	-0.23	0	0	0	-0.191	-0.306	0.184	0	0	0	-0.053	0.03	-0.464	-0.499	-1.607	-1.349	0.016	0.04
19177748	-0.228	0	0	0	-0.189	-0.304	0.177	0	-0.12	0	-0.05	0.03	-0.469	-0.526	-1.295	-1.313	0.013	0.04
19177771	-0.228	0	0	0	-0.19	-0.305	0.164	0	-0.312	0	-0.041	0.033	-0.475	-0.552	-0.839	-1.275	0.003	0.039
19177793	-0.228	0	0	0	-0.19	-0.304	0.156	0	-0.36	0	-0.032	0.036	-0.478	-0.577	-0.719	-1.235	-0.008	0.039
19177814	-0.228	0	0	0	-0.191	-0.305	0.151	0	-0.384	0	-0.021	0.04	-0.477	-0.602	-0.336	-1.191	-0.022	0.039
19177840	-0.228	0	0	0	-0.192	-0.306	0.138	0	-0.408	0	0.001	0.05	-0.478	-0.639	-0.12	-1.12	-0.04	0.037
19177861	-0.227	0	0	0	-0.192	-0.306	0.118	0	-0.504	0	0.016	0.057	-0.478	-0.661	-0.024	-1.074	-0.052	0.036
19177887	-0.219	0	0.096	0	-0.193	-0.306	0.101	0	-0.576	0	0.026	0.061	-0.478	-0.683	0	-1.024	-0.063	0.036
19177910	-0.214	0	0.168	0	-0.206	-0.313	0.095	0	-0.552	0	0.051	0.073	-0.489	-0.714	-0.096	-0.947	-0.079	0.033
19177931	-0.201	0	0.288	0	-0.221	-0.321	0.095	0	-0.48	0	0.051	0.073	-0.509	-0.733	-0.24	-0.893	-0.088	0.031
19177954	-0.181	0	0.48	0	-0.23	-0.324	0.096	0	-0.264	0	0.043	0.07	-0.529	-0.75	-0.48	-0.84	-0.078	0.03
19177980	-0.164	0	0.576	0	-0.252	-0.334	0.096	0	-0.096	0	0.038	0.068	-0.567	-0.774	-0.983	-0.759	-0.075	0.027
19178009	-0.15	0	0.6	0	-0.247	-0.329	0.121	0	0.192	0	0.024	0.06	-0.613	-0.789	-1.103	-0.703	-0.059	0.028
19178033	-0.142	0	0.576	0	-0.265	-0.336	0.138	0	0.432	0	-0.018	0.039	-0.656	-0.809	-1.607	-0.615	-0.047	0.028
19178057	-0.135	0	0.48	0	-0.268	-0.336	0.147	0	0.6	0	-0.033	0.031	-0.698	-0.822	-1.942	-0.554	-0.033	0.028
19178080	-0.128	0	0.408	0	-0.268	-0.332	0.151	0	0.6	0	-0.049	0.022	-0.767	-0.833	-1.99	-0.493	-0.004	0.028
19178103	-0.127	0	0.288	0	-0.267	-0.331	0.142	0	0.264	0	-0.043	0.024	-0.793	-0.846	-1.847	-0.403	0.001	0.027
19178130	-0.127	0	0.144	0	-0.267	-0.33	0.142	0	0.264	0	-0.044	0.023	-0.802	-0.854	-1.703	-0.343	0.002	0.027
19178152	-0.127	0	0.048	0	-0.268	-0.331	0.107	0	-0.432	0	-0.03	0.03	-0.8	-0.86	-0.815	-0.279	-0.004	0.026
19178176	-0.127	0	0	0	-0.269	-0.332	0.101	0	-0.528	0	-0.001	0.045	-0.794	-0.867	-0.072	-0.184	-0.013	0.023
19178198	-0.127	0	0	0	-0.27	-0.334	0.085	0	-0.671	0	0.017	0.054	-0.782	-0.87	0.144	-0.119	-0.023	0.021
19178222	-0.127	0	0	0	-0.271	-0.335	0.076	0	-0.647	0	0.029	0.06	-0.771	-0.872	0.312	-0.057	-0.03	0.02
19178245	-0.127	0	0	0	-0.273	-0.337	0.075	0	-0.384	0	0.033	0.063	-0.756	-0.873	0.456	0.005	-0.037	0.02
19178266	-0.127	0	0	0	-0.274	-0.338	0.075	0	-0.192	0	0.034	0.064	-0.747	-0.872	0.528	0.07	-0.042	0.02
19178290	-0.127	0	0	0	-0.276	-0.339	0.076	0	-0.072	0	0.036	0.065	-0.727	-0.868	0.647	0.163	-0.049	0.021
19178310	-0.127	0	0	0	-0.276	-0.34	0.09	0	0.12	0	0.035	0.064	-0.724	-0.864	0.552	0.225	-0.049	0.021
19178333	-0.127	0	0	0	-0.276	-0.339	0.102	0	0.264	0	0.008	0.051	-0.727	-0.859	0.456	0.286	-0.042	0.023
19178357	-0.127	0	0	0	-0.274	-0.337	0.115	0	0.408	0	-0.008	0.042	-0.747	-0.853	0	0.347	-0.028	0.024
19178378	-0.127	0	0	0	-0.272	-0.335	0.128	0	0.576	0	-0.021	0.035	-0.764	-0.845	-0.384	0.41	-0.015	0.025
19178403	-0.127	0	0	0	-0.271	-0.335	0.136	0	0.504	0	-0.035	0.028	-0.785	-0.831	-0.647	0.499	-0.005	0.026
19178426	-0.127	0	0	0	-0.27	-0.333	0.136	0	0.384	0	-0.039	0.027	-0.803	-0.821	-0.695	0.558	0.009	0.026
19178447	-0.127	0	0	0	-0.267	-0.33	0.136	0	0.24	0	-0.044	0.024	-0.816	-0.809	-0.719	0.619	0.03	0.026
19178471	-0.127	0	0	0	-0.264	-0.328	0.131	0	0.048	0	-0.045	0.024	-0.84	-0.788	-0.815	0.707	0.052	0.026
19178494	-0.127	0	0	0	-0.265	-0.328	0.122	0	-0.12	0	-0.036	0.029	-0.837	-0.773	-0.647	0.762	0.056	0.025
19178515	-0.127	0	0	0	-0.266	-0.329	0.116	0	-0.192	0	-0.029	0.033	-0.828	-0.757	-0.528	0.817	0.059	0.024
19178537	-0.127	0	0	0	-0.267	-0.33	0.087	0	-0.528	0	-0.008	0.045	-0.82	-0.741	-0.024	0.87	0.062	0.022
19178560	-0.127	0	0	0	-0.27	-0.333	0.078	0	-0.6	0	0.014	0.058	-0.788	-0.713	0.504	0.948	0.057	0.02
19178582	-0.127	0	0	0	-0.273	-0.336	0.079	0	-0.552	0	0.017	0.06	-0.756	-0.694	0.815	0.998	0.051	0.021
19178607	-0.128	0	0	0	-0.273	-0.336	0.081	0	-0.312	0	0.014	0.06	-0.714	-0.673	1.127	1.046	0.062	0.021
19178633	-0.128	0	0	0	-0.278	-0.343	0.09	0	-0.048	0	0.016	0.063	-0.679	-0.64	1.415	1.118	0.042	0.022
19178658	-0.128	0	0	0	-0.278	-0.342	0.115	0	0.36	0	-0.011	0.05	-0.575	-0.617	2.278	1.163	0.055	0.024
19178680	-0.127	0	0	0	-0.294	-0.357	0.131	0	0.528	0	-0.006	0.056	-0.537	-0.593	2.422	1.206	-0.003	0.025
19178707	-0.127	0	0	0	-0.303	-0.366	0.151	0	0.719	0	-0.018	0.051	-0.438	-0.554	2.83	1.271	-0.02	0.026
19178733	-0.128	0	0	0	-0.312	-0.376	0.154	0	0.6	0	-0.014	0.054	-0.382	-0.515	2.782	1.328	-0.04	0.025
19178760	-0.127	0	0	0	-0.316	-0.381	0.154	0	0.216	0	-0.015	0.054	-0.349	-0.488	2.062	1.364	-0.04	0.025
19178785	-0.128	0	0	0	-0.318	-0.382	0.156	0	0.072	0	-0.017	0.053	-0.348	-0.457	1.199	1.401	-0.028	0.025
19178809	-0.128	0	0	0	-0.321	-0.384	0.157	0	0.048	0	-0.026	0.048	-0.348	-0.412	0.695	1.45	-0.007	0.025
19178831	-0.127	0	0	0	-0.321	-0.384	0.164	0	0.096	0	-0.035	0.044	-0.349	-0.381	0.312	1.48	0.01	0.025
19178856	-0.127	0	0	0	-0.32	-0.384	0.167	0	0.144	0	-0.041	0.042	-0.356	-0.351	-0.024	1.506	0.026	0.025
19178879	-0.128	0	0	0	-0.319	-0.383	0.17	0	0.144	0	-0.047	0.04	-0.351	-0.305	-0.048	1.541	0.048	0.025
19178900	-0.128	0	0	0	-0.32	-0.384	0.17	0	0.12	0	-0.048	0.041	-0.345	-0.274	-0.024	1.562	0.06	0.025
19178924	-0.128	0	0	0	-0.322	-0.387	0.164	0	0.024	0	-0.042	0.045	-0.316	-0.241	0.432	1.581	0.066	0.025
19178947	-0.128	0	0	0	-0.327	-0.391	0.157	0	-0.12	0	-0.037	0.048	-0.293	-0.21	0.671	1.597	0.065	0.024
19178969	-0.128	0	0	0	-0.328	-0.392	0.151	0	-0.192	0	-0.034	0.051	-0.282	-0.176	0.839	1.611	0.076	0.024
19178993	-0.128	0	0	0	-0.333	-0.397	0.147	0	-0.216	0	-0.023	0.058	-0.248	-0.124	1.031	1.628	0.084	0.023
19179014	-0.128	0	0	0	-0.342	-0.406	0.142	0	-0.24	0	-0.012	0.064	-0.178	-0.091	1.439	1.636	0.064	0.022
19179039	-0.128	0	0	0	-0.352	-0.416	0.131	0	-0.264	0	0.001	0.07	-0.109	-0.059	1.847	1.641	0.045	0.02
19179066	-0.128	0	0	0	-0.358	-0.422	0.131	0	-0.264	0	0.005	0.074	-0.067	-0.009	2.206	1.645	0.048	0.019
19179096	-0.128	0	0	0	-0.372	-0.436	0.125	0	-0.24	0	0.015	0.078	0.028	0.042	2.374	1.643	0.025	0.018
19179124	-0.128	0	0	0	-0.378	-0.442	0.125	0	-0.048	0	0.014	0.077	0.072	0.091	2.134	1.636	0.026	0.017
19179147	-0.128	0	0	0	-0.382	-0.446	0.125	0	-0.048	0	0.012	0.076	0.095	0.124	1.942	1.628	0.03	0.017
19179169	-0.128	0	0	0	-0.385	-0.449	0.127	0	0	0	0.009	0.074	0.132	0.156	1.511	1.618	0.035	0.016
19179196	-0.128	0	0	0	-0.388	-0.452	0.128	0	0.024	0	0.004	0.072	0.143	0.206	1.271	1.599	0.046	0.016
19179217	-0.128	0	0	0	-0.388	-0.452	0.13	0	0.024	0	0.001	0.071	0.145	0.238	0.815	1.583	0.061	0.015
19179243	-0.128	0	0	0	-0.388	-0.452	0.139	0	0.12	0	-0.003	0.07	0.143	0.271	0.504	1.564	0.078	0.015
19179265	-0.128	0	0	0	-0.387	-0.451	0.153	0	0.192	0	-0.015	0.064	0.138	0.303	0	1.542	0.096	0.015
19179289	-0.135	0	-0.048	0	-0.383	-0.449	0.161	0	0.36	0	-0.041	0.053	0.14	0.351	-0.024	1.506	0.119	0.015
19179311	-0.139	0	-0.12	0	-0.38	-0.447	0.174	0	0.48	0	-0.058	0.045	0.14	0.38	0	1.48	0.133	0.016
19179333	-0.148	0	-0.168	0	-0.376	-0.445	0.184	0	0.528	0	-0.07	0.04	0.149	0.411	0.048	1.451	0.143	0.016
19179356	-0.151	0	-0.24	0	-0.367	-0.441	0.187	0	0.504	0	-0.075	0.038	0.158	0.44	0.144	1.421	0.154	0.017
19179379	-0.162	0	-0.288	0	-0.354	-0.436	0.185	0	0.264	0	-0.077	0.038	0.18	0.471	0.432	1.385	0.159	0.018
19179400	-0.17	0	-0.336	0	-0.348	-0.433	0.182	0	0.072	0	-0.076	0.04	0.195	0.5	0.647	1.349	0.166	0.019
19179426	-0.185	0	-0.384	0	-0.349	-0.439	0.165	0	-0.192	0	-0.066	0.043	0.28	0.54	1.319	1.291	0.144	0.018
19179446	-0.193	0	-0.384	0	-0.337	-0.433	0.165	0	-0.192	0	-0.059	0.047	0.301	0.566	1.487	1.252	0.148	0.019
19179468	-0.198	0	-0.384	0	-0.341	-0.44	0.136	0	-0.48	0	-0.027	0.062	0.382	0.591	2.134	1.211	0.128	0.02
19179492	-0.202	0	-0.312	0	-0.346	-0.447	0.115	0	-0.719	0	-0.004	0.071	0.442	0.626	2.302	1.146	0.109	0.019
19179515	-0.202	0	-0.192	0	-0.352	-0.453	0.102	0	-0.815	0	0.009	0.075	0.488	0.648	2.398	1.101	0.097	0.019
19179540	-0.204	0	-0.12	0	-0.354	-0.456	0.093	0	-0.791	0	0.016	0.077	0.517	0.671	2.374	1.052	0.094	0.019
19179562	-0.205	0	-0.072	0	-0.358	-0.461	0.084	0	-0.576	0	0.024	0.078	0.56	0.693	2.206	1.001	0.083	0.019
19179585	-0.211	0	-0.096	0	-0.355	-0.46	0.084	0	-0.336	0	0.019	0.073	0.596	0.722	1.703	0.923	0.08	0.018
19179609	-0.213	0	-0.12	0	-0.355	-0.46	0.085	0	-0.168	0	0.014	0.071	0.6	0.74	1.175	0.871	0.086	0.018
19179637	-0.213	0	-0.12	0	-0.352	-0.459	0.09	0	-0.024	0	0.006	0.068	0.599	0.765	0.959	0.791	0.099	0.018
19179661	-0.213	0	-0.024	0	-0.352	-0.458	0.104	0	0.216	0	-0.01	0.06	0.594	0.781	0.096	0.736	0.105	0.017
19179683	-0.213	0	0	0	-0.351	-0.457	0.108	0	0.288	0	-0.017	0.058	0.592	0.795	0	0.677	0.115	0.017
19179706	-0.213	0	0	0	-0.351	-0.457	0.11	0	0.24	0	-0.018	0.058	0.592	0.809	-0.072	0.617	0.122	0.017
19179728	-0.213	0	0	0	-0.351	-0.457	0.111	0	0.192	0	-0.023	0.056	0.592	0.827	-0.048	0.527	0.13	0.016
19179750	-0.213	0	0	0	-0.351	-0.457	0.115	0	0.096	0	-0.027	0.054	0.594	0.837	-0.024	0.468	0.134	0.016
19179776	-0.213	0	0	0	-0.352	-0.459	0.115	0	0.072	0	-0.028	0.054	0.605	0.845	0.096	0.408	0.133	0.016
19179801	-0.213	0	0	0	-0.354	-0.461	0.107	0	-0.024	0	-0.021	0.056	0.622	0.857	0.288	0.314	0.13	0.016
19179828	-0.213	0	0	0	-0.356	-0.462	0.095	0	-0.168	0	-0.021	0.055	0.646	0.863	0.552	0.247	0.127	0.015
19179851	-0.213	0	0	0	-0.357	-0.464	0.09	0	-0.288	0	-0.008	0.061	0.66	0.867	0.624	0.183	0.124	0.016
19179875	-0.213	0	0	0	-0.359	-0.466	0.093	0	-0.216	0	-0.004	0.062	0.665	0.871	0.6	0.087	0.117	0.016
19179896	-0.213	0	0	0	-0.36	-0.467	0.095	0	-0.12	0	-0.008	0.059	0.672	0.873	0.552	0.019	0.113	0.015
19179918	-0.213	0	0	0	-0.36	-0.467	0.098	0	0	0	-0.012	0.057	0.674	0.872	0.312	-0.043	0.112	0.015
19179944	-0.213	0	0	0	-0.36	-0.467	0.098	0	0.072	0	-0.012	0.057	0.674	0.871	0.12	-0.108	0.111	0.015
19179965	-0.213	0	0	0	-0.36	-0.467	0.096	0	0.048	0	-0.01	0.058	0.674	0.868	0.048	-0.17	0.11	0.015
19179991	-0.213	0	0	0	-0.36	-0.467	0.096	0	0	0	-0.009	0.058	0.674	0.861	0	-0.265	0.106	0.015
19180012	-0.213	0	0	0	-0.36	-0.467	0.096	0	0	0	-0.008	0.058	0.674	0.855	0	-0.326	0.104	0.015
19180035	-0.213	0	0	0	-0.36	-0.467	0.092	0	-0.024	0	-0.004	0.059	0.674	0.848	0	-0.39	0.1	0.015
19180059	-0.213	0	0	0	-0.36	-0.467	0.095	0	-0.024	0	-0.005	0.059	0.674	0.834	0	-0.483	0.094	0.015
19180080	-0.213	0	0	0	-0.36	-0.467	0.096	0	0	0	-0.005	0.058	0.674	0.824	0	-0.542	0.088	0.015
19180103	-0.213	0	0	0	-0.36	-0.467	0.104	0	0.072	0	-0.012	0.054	0.674	0.812	0	-0.603	0.082	0.015
19180132	-0.213	0	0	0	-0.36	-0.466	0.107	0	0.168	0	-0.013	0.052	0.674	0.792	0	-0.691	0.072	0.014
19180161	-0.213	0	0	0	-0.36	-0.466	0.108	0	0.144	0	-0.014	0.05	0.674	0.778	0	-0.747	0.065	0.014
19180185	-0.213	0	0	0	-0.36	-0.467	0.107	0	0	0	-0.009	0.052	0.671	0.754	0	-0.828	0.053	0.014
19180207	-0.213	0	0	0	-0.36	-0.466	0.107	0	0	0	-0.007	0.052	0.671	0.737	-0.024	-0.881	0.047	0.014
19180229	-0.213	0	0	0	-0.359	-0.466	0.11	0	0	0	-0.008	0.051	0.666	0.718	-0.072	-0.936	0.039	0.014
19180251	-0.213	0	0	0	-0.359	-0.466	0.11	0	0.024	0	-0.006	0.051	0.663	0.698	-0.12	-0.988	0.03	0.014
19180274	-0.213	0	0	0	-0.358	-0.465	0.111	0	0.024	0	-0.003	0.052	0.657	0.667	-0.144	-1.061	0.019	0.015
19180295	-0.213	0	0	0	-0.358	-0.464	0.116	0	0.048	0	-0.007	0.049	0.652	0.645	-0.168	-1.108	0.011	0.014
19180317	-0.213	0	0	0	-0.355	-0.461	0.119	0	0.096	0	-0.008	0.049	0.628	0.622	-0.384	-1.153	0.012	0.015
19180339	-0.213	0	0	0	-0.353	-0.459	0.122	0	0.168	0	-0.009	0.049	0.609	0.599	-0.6	-1.196	0.01	0.015
19180361	-0.213	0	0	0	-0.352	-0.459	0.121	0	0.12	0	-0.007	0.05	0.605	0.573	-0.695	-1.24	0	0.015
19180382	-0.213	0	0	0	-0.351	-0.457	0.122	0	0.072	0	-0.004	0.051	0.577	0.547	-0.671	-1.282	-0.006	0.016
19180408	-0.213	0	0	0	-0.347	-0.453	0.122	0	0	0	-0.001	0.053	0.56	0.508	-0.671	-1.338	-0.009	0.016
19180429	-0.213	0	0	0	-0.343	-0.449	0.125	0	0.024	0	-0.002	0.054	0.527	0.48	-0.863	-1.373	-0.005	0.017
19180451	-0.213	0	0	0	-0.341	-0.448	0.131	0	0.072	0	0.001	0.056	0.511	0.453	-1.103	-1.406	-0.01	0.018
19180474	-0.213	0	0	0	-0.337	-0.444	0.134	0	0.12	0	-0.007	0.053	0.457	0.423	-1.439	-1.439	-0.009	0.018
19180496	-0.213	0	0	0	-0.332	-0.438	0.133	0	0.144	0	-0.002	0.057	0.431	0.379	-1.487	-1.482	-0.006	0.02
19180519	-0.213	0	0	0	-0.329	-0.435	0.133	0	0.048	0	-0.002	0.057	0.41	0.349	-1.367	-1.508	-0.009	0.02
19180542	-0.213	0	0	0	-0.327	-0.434	0.13	0	0	0	0.002	0.059	0.381	0.319	-1.103	-1.531	-0.018	0.021
19180564	-0.213	0	0	0	-0.324	-0.43	0.131	0	0	0	0.005	0.06	0.376	0.286	-1.007	-1.554	-0.022	0.021
19180588	-0.213	0	0	0	-0.322	-0.428	0.138	0	0.024	0	0.003	0.057	0.364	0.239	-0.815	-1.582	-0.039	0.021
19180609	-0.213	0	0	0	-0.32	-0.427	0.133	0	0.048	0	0.006	0.058	0.352	0.207	-0.743	-1.598	-0.048	0.022
19180639	-0.213	0	0	0	-0.317	-0.423	0.13	0	0	0	0.017	0.063	0.326	0.159	-0.767	-1.617	-0.058	0.023
19180660	-0.213	0	0	0	-0.313	-0.42	0.122	0	-0.12	0	0.027	0.069	0.276	0.127	-0.983	-1.627	-0.059	0.024
19180681	-0.213	0	0	0	-0.311	-0.417	0.116	0	-0.168	0	0.035	0.073	0.252	0.094	-1.031	-1.635	-0.064	0.025
19180704	-0.213	0	0	0	-0.305	-0.411	0.115	0	-0.24	0	0.039	0.076	0.211	0.061	-1.151	-1.641	-0.058	0.026
19180727	-0.213	0	0	0	-0.302	-0.408	0.113	0	-0.192	0	0.04	0.076	0.169	0.027	-1.439	-1.644	-0.063	0.026
19180750	-0.213	0	0	0	-0.288	-0.395	0.113	0	-0.096	0	0.04	0.081	0.112	-0.024	-1.799	-1.644	-0.038	0.028
19180773	-0.213	0	0	0	-0.285	-0.391	0.118	0	-0.048	0	0.037	0.079	0.089	-0.057	-1.99	-1.641	-0.042	0.029
19180795	-0.213	0	0	0	-0.276	-0.382	0.122	0	0.12	0	0.031	0.078	0.023	-0.09	-2.23	-1.636	-0.025	0.03
19180816	-0.211	0	0	0	-0.27	-0.376	0.13	0	0.168	0	0.029	0.079	-0.061	-0.122	-2.566	-1.629	-0.015	0.03
19180839	-0.211	0	0	0	-0.257	-0.363	0.138	0	0.24	0	0.009	0.07	-0.115	-0.171	-2.566	-1.613	0.005	0.032
19180866	-0.211	0	0	0	-0.253	-0.36	0.139	0	0.24	0	0.008	0.069	-0.13	-0.203	-2.422	-1.6	-0.003	0.032
19180894	-0.21	0	0.024	0	-0.254	-0.359	0.139	0	0.168	0	0.009	0.067	-0.15	-0.251	-1.99	-1.576	-0.016	0.032
19180917	-0.199	0	0.096	0	-0.267	-0.366	0.138	0	0.048	0	0.011	0.065	-0.141	-0.282	-0.767	-1.557	-0.034	0.031
19180941	-0.187	0	0.264	0	-0.283	-0.377	0.13	0	-0.072	0	0.024	0.069	-0.133	-0.331	-0.024	-1.522	-0.068	0.029
19180963	-0.175	0	0.36	0	-0.297	-0.384	0.13	0	-0.072	0	0.025	0.069	-0.136	-0.362	0.048	-1.497	-0.083	0.027
19180985	-0.168	0	0.384	0	-0.303	-0.387	0.116	0	-0.264	0	0.034	0.073	-0.141	-0.391	0.12	-1.47	-0.096	0.026
19181010	-0.158	0	0.432	0	-0.314	-0.393	0.111	0	-0.288	0	0.045	0.079	-0.158	-0.42	-0.192	-1.441	-0.109	0.024
19181030	-0.139	0	0.528	0	-0.319	-0.394	0.111	0	-0.264	0	0.044	0.079	-0.179	-0.45	-0.408	-1.409	-0.11	0.024
19181051	-0.13	0	0.528	0	-0.331	-0.4	0.115	0	-0.192	0	0.041	0.077	-0.199	-0.478	-0.791	-1.376	-0.125	0.022
19181075	-0.128	0	0.48	0	-0.333	-0.397	0.124	0	0.12	0	0.031	0.073	-0.245	-0.52	-1.079	-1.321	-0.113	0.022
19181098	-0.128	0	0.288	0	-0.325	-0.389	0.136	0	0.216	0	0.012	0.064	-0.339	-0.546	-1.871	-1.283	-0.097	0.023
19181120	-0.128	0	0.192	0	-0.319	-0.384	0.145	0	0.336	0	0	0.057	-0.394	-0.571	-2.326	-1.243	-0.09	0.024
19181149	-0.128	0	0.072	0	-0.303	-0.367	0.15	0	0.384	0	-0.015	0.05	-0.458	-0.609	-2.518	-1.178	-0.048	0.026
19181175	-0.128	0	0	0	-0.297	-0.361	0.153	0	0.288	0	-0.023	0.044	-0.506	-0.643	-2.326	-1.112	-0.041	0.026
19181198	-0.128	0	0	0	-0.296	-0.36	0.153	0	0.216	0	-0.024	0.043	-0.518	-0.665	-2.038	-1.065	-0.045	0.027
19181227	-0.128	0	0	0	-0.294	-0.358	0.144	0	-0.072	0	-0.016	0.045	-0.541	-0.696	-1.679	-0.993	-0.05	0.026
19181251	-0.128	0	0	0	-0.294	-0.358	0.139	0	-0.144	0	-0.012	0.046	-0.547	-0.715	-0.911	-0.942	-0.057	0.026
19181275	-0.128	0	0	0	-0.294	-0.358	0.138	0	-0.168	0	-0.009	0.046	-0.547	-0.742	-0.432	-0.865	-0.07	0.026
19181296	-0.128	0	0	0	-0.294	-0.359	0.139	0	-0.072	0	-0.01	0.045	-0.546	-0.76	-0.048	-0.809	-0.079	0.026
19181320	-0.128	0	0	0	-0.294	-0.359	0.139	0	-0.024	0	-0.009	0.045	-0.546	-0.776	0	-0.754	-0.087	0.026
19181343	-0.128	0	0	0	-0.294	-0.359	0.136	0	0	0	-0.005	0.047	-0.547	-0.79	0	-0.699	-0.094	0.026
19181364	-0.128	0	0	0	-0.294	-0.359	0.128	0	-0.096	0	0.001	0.049	-0.547	-0.805	0	-0.636	-0.101	0.025
19181386	-0.128	0	0	0	-0.294	-0.358	0.118	0	-0.216	0	0.005	0.051	-0.549	-0.817	-0.024	-0.579	-0.107	0.025
19181409	-0.128	0	0	0	-0.293	-0.357	0.113	0	-0.264	0	0.02	0.058	-0.563	-0.833	-0.144	-0.488	-0.109	0.024
19181431	-0.128	0	0	0	-0.291	-0.355	0.111	0	-0.288	0	0.02	0.058	-0.575	-0.843	-0.264	-0.425	-0.108	0.024
19181455	-0.128	0	0	0	-0.289	-0.353	0.115	0	-0.144	0	0.018	0.057	-0.612	-0.851	-0.624	-0.365	-0.102	0.024
19181477	-0.128	0	0	0	-0.287	-0.351	0.118	0	-0.096	0	0.01	0.052	-0.639	-0.858	-0.959	-0.304	-0.097	0.024
19181499	-0.128	0	0	0	-0.281	-0.346	0.118	0	0.024	0	0.004	0.049	-0.656	-0.865	-1.055	-0.212	-0.078	0.025
19181523	-0.128	0	0	0	-0.278	-0.342	0.119	0	0.072	0	-0.001	0.046	-0.691	-0.869	-1.247	-0.151	-0.066	0.025
19181545	-0.128	0	0	0	-0.275	-0.339	0.121	0	0.024	0	-0.008	0.042	-0.716	-0.871	-1.175	-0.089	-0.051	0.025
19181566	-0.128	0	0	0	-0.274	-0.338	0.121	0	0.024	0	-0.009	0.041	-0.725	-0.873	-1.103	-0.021	-0.048	0.025
19181590	-0.128	0	0	0	-0.272	-0.336	0.124	0	0.048	0	-0.016	0.038	-0.751	-0.872	-0.959	0.044	-0.037	0.025
19181612	-0.128	0	0	0	-0.271	-0.335	0.128	0	0.096	0	-0.02	0.035	-0.764	-0.871	-0.815	0.106	-0.033	0.026
19181636	-0.128	0	0	0	-0.27	-0.334	0.128	0	0.096	0	-0.025	0.033	-0.767	-0.866	-0.647	0.205	-0.023	0.026
19181661	-0.128	0	0	0	-0.269	-0.334	0.131	0	0.096	0	-0.029	0.03	-0.773	-0.861	-0.408	0.267	-0.017	0.026
19181681	-0.128	0	0	0	-0.268	-0.333	0.136	0	0.096	0	-0.035	0.027	-0.783	-0.855	-0.336	0.327	-0.009	0.026
19181704	-0.128	0	0	0	-0.268	-0.332	0.136	0	0.096	0	-0.038	0.026	-0.788	-0.844	-0.312	0.418	-0.001	0.026
19181728	-0.128	0	0	0	-0.268	-0.332	0.136	0	0.024	0	-0.039	0.026	-0.79	-0.835	-0.288	0.478	0.004	0.026
19181750	-0.128	0	0	0	-0.268	-0.332	0.136	0	0.024	0	-0.039	0.026	-0.791	-0.825	-0.12	0.537	0.01	0.026
19181774	-0.128	0	0	0	-0.268	-0.332	0.138	0	0.024	0	-0.042	0.025	-0.79	-0.814	-0.048	0.595	0.016	0.027
19181794	-0.128	0	0	0	-0.268	-0.332	0.139	0	0.024	0	-0.044	0.024	-0.788	-0.794	0	0.681	0.024	0.027
19181817	-0.128	0	0	0	-0.268	-0.332	0.141	0	0.048	0	-0.046	0.024	-0.785	-0.78	0.048	0.737	0.029	0.027
19181841	-0.128	0	0	0	-0.268	-0.333	0.134	0	0	0	-0.045	0.025	-0.783	-0.765	0.072	0.792	0.036	0.027
19181862	-0.128	0	0	0	-0.269	-0.334	0.131	0	-0.072	0	-0.04	0.028	-0.774	-0.748	0.144	0.848	0.039	0.026
19181883	-0.128	0	0	0	-0.27	-0.334	0.133	0	-0.096	0	-0.039	0.03	-0.768	-0.729	0.24	0.903	0.046	0.026
19181908	-0.128	0	0	0	-0.27	-0.334	0.134	0	-0.048	0	-0.04	0.03	-0.765	-0.701	0.216	0.979	0.058	0.026
19181935	-0.128	0	0	0	-0.271	-0.335	0.136	0	0.024	0	-0.042	0.03	-0.762	-0.681	0.192	1.028	0.066	0.026
19181964	-0.128	0	0	0	-0.272	-0.336	0.136	0	0.024	0	-0.044	0.03	-0.728	-0.648	0.432	1.102	0.075	0.026
19181986	-0.128	0	0	0	-0.275	-0.34	0.134	0	0.024	0	-0.038	0.034	-0.714	-0.626	0.528	1.147	0.07	0.026
19182009	-0.128	0	0	0	-0.28	-0.344	0.133	0	0	0	-0.031	0.04	-0.665	-0.589	0.983	1.214	0.064	0.026
19182031	-0.128	0	0	0	-0.286	-0.35	0.122	0	-0.096	0	-0.012	0.051	-0.61	-0.564	1.439	1.255	0.048	0.025
19182051	-0.128	0	0	0	-0.288	-0.352	0.118	0	-0.168	0	-0.005	0.056	-0.589	-0.539	1.799	1.294	0.049	0.024
19182074	-0.128	0	0	0	-0.296	-0.36	0.105	0	-0.36	0	0.011	0.066	-0.521	-0.512	2.11	1.331	0.028	0.024
19182095	-0.128	0	0	0	-0.302	-0.366	0.099	0	-0.36	0	0.022	0.073	-0.437	-0.486	2.494	1.367	0.015	0.023
19182117	-0.128	0	0	0	-0.306	-0.37	0.095	0	-0.288	0	0.031	0.079	-0.383	-0.458	2.542	1.4	0.012	0.022
19182146	-0.128	0	0	0	-0.319	-0.383	0.093	0	-0.264	0	0.046	0.088	-0.343	-0.415	2.494	1.447	-0.014	0.022
19182167	-0.128	0	0	0	-0.323	-0.387	0.093	0	-0.144	0	0.046	0.088	-0.316	-0.384	2.11	1.477	-0.012	0.021
19182192	-0.128	0	0	0	-0.329	-0.393	0.098	0	-0.024	0	0.042	0.086	-0.276	-0.34	1.799	1.515	-0.01	0.021
19182214	-0.128	0	0	0	-0.333	-0.398	0.121	0	0.24	0	0.038	0.084	-0.244	-0.307	1.631	1.539	-0.01	0.021
19182236	-0.128	0	0	0	-0.335	-0.399	0.141	0	0.456	0	-0.003	0.064	-0.227	-0.275	1.583	1.561	-0.001	0.022
19182267	-0.128	0	0	0	-0.338	-0.402	0.165	0	0.791	0	-0.017	0.057	-0.202	-0.228	1.319	1.588	0.01	0.022
19182296	-0.128	0	0	0	-0.34	-0.404	0.168	0	0.695	0	-0.036	0.048	-0.188	-0.18	0.983	1.61	0.027	0.022
19182321	-0.128	0	0	0	-0.34	-0.404	0.168	0	0.695	0	-0.039	0.048	-0.188	-0.131	0.983	1.626	0.05	0.022
19182343	-0.128	0	0	0	-0.34	-0.404	0.168	0	0.695	0	-0.041	0.048	-0.188	-0.098	0.983	1.634	0.066	0.022
19182364	-0.128	0	0	0	-0.34	-0.404	0.168	0	0.695	0	-0.043	0.048	-0.188	-0.066	0.983	1.64	0.082	0.022
19182386	-0.128	0	0	0	-0.34	-0.404	0.168	0	0.695	0	-0.045	0.048	-0.188	-0.033	0.983	1.644	0.098	0.022
19182411	-0.128	0	0	0	-0.342	-0.406	0.115	0	-0.552	0	0.007	0.077	-0.184	0.016	-0.048	1.645	0.12	0.021
19182433	-0.128	0	0	0	-0.343	-0.408	0.105	0	-0.624	0	0.016	0.082	-0.17	0.049	0.048	1.642	0.129	0.02
19182457	-0.128	0	0	0	-0.343	-0.408	0.092	0	-0.695	0	0.028	0.09	-0.142	0.084	0.384	1.637	0.145	0.02
19182481	-0.128	0	0	0	-0.347	-0.412	0.084	0	-0.647	0	0.036	0.095	-0.098	0.118	0.887	1.63	0.148	0.02
19182504	-0.128	0	0	0	-0.358	-0.422	0.082	0	-0.504	0	0.042	0.098	-0.069	0.167	1.367	1.615	0.135	0.019
19182527	-0.128	0	0	0	-0.37	-0.434	0.084	0	-0.24	0	0.046	0.099	0.014	0.201	1.918	1.601	0.11	0.018
19182550	-0.128	0	0	0	-0.383	-0.447	0.085	0	0	0	0.051	0.101	0.1	0.232	2.566	1.586	0.082	0.017
19182573	-0.128	0	0	0	-0.389	-0.453	0.09	0	0.024	0	0.051	0.102	0.137	0.264	3.022	1.568	0.079	0.016
19182596	-0.128	0	0	0	-0.403	-0.467	0.093	0	0.12	0	0.045	0.096	0.234	0.311	3.285	1.537	0.053	0.015
19182619	-0.128	0	0	0	-0.412	-0.476	0.101	0	0.192	0	0.038	0.09	0.332	0.341	3.333	1.514	0.036	0.013
19182646	-0.128	0	0	0	-0.426	-0.49	0.105	0	0.264	0	0.029	0.081	0.395	0.387	3.141	1.474	0.008	0.011
19182669	-0.128	0	0	0	-0.432	-0.497	0.104	0	0.12	0	0.028	0.077	0.45	0.417	2.782	1.445	-0.006	0.01
19182694	-0.128	0	0	0	-0.433	-0.497	0.104	0	0.12	0	0.024	0.075	0.461	0.445	2.326	1.415	0.002	0.01
19182716	-0.128	0	0	0	-0.437	-0.501	0.102	0	0	0	0.022	0.072	0.496	0.487	1.871	1.365	0.005	0.009
19182740	-0.128	0	0	0	-0.437	-0.501	0.096	0	-0.048	0	0.026	0.075	0.496	0.514	0.935	1.33	0.019	0.01
19182763	-0.128	0	0	0	-0.436	-0.5	0.096	0	-0.048	0	0.023	0.073	0.496	0.54	0.935	1.292	0.031	0.01
19182786	-0.128	0	0	0	-0.436	-0.5	0.096	0	-0.048	0	0.02	0.073	0.496	0.578	0.935	1.233	0.05	0.01
19182806	-0.128	0	0	0	-0.436	-0.5	0.096	0	-0.048	0	0.019	0.073	0.496	0.603	0.935	1.188	0.063	0.01
19182828	-0.128	0	0	0	-0.436	-0.5	0.096	0	-0.048	0	0.017	0.073	0.496	0.627	0.935	1.145	0.074	0.01
19182852	-0.128	0	0	0	-0.434	-0.499	0.162	0	0.695	0	-0.054	0.037	0.496	0.649	0.935	1.099	0.08	0.005
19182875	-0.128	0	0	0	-0.434	-0.498	0.177	0	0.839	0	-0.055	0.036	0.494	0.671	0	1.052	0.092	0.005
19182897	-0.128	0	0	0	-0.434	-0.498	0.182	0	0.815	0	-0.078	0.025	0.497	0.702	0	0.977	0.104	0.004
19182919	-0.128	0	0	0	-0.435	-0.499	0.184	0	0.647	0	-0.081	0.024	0.5	0.721	0.024	0.926	0.112	0.004
19182943	-0.128	0	0	0	-0.437	-0.501	0.176	0	0.168	0	-0.074	0.028	0.519	0.74	0.24	0.872	0.115	0.004
19182966	-0.128	0	0	0	-0.438	-0.502	0.162	0	-0.12	0	-0.061	0.035	0.53	0.757	0.408	0.819	0.121	0.005
19182993	-0.128	0	0	0	-0.441	-0.505	0.153	0	-0.288	0	-0.053	0.038	0.543	0.78	0.48	0.737	0.121	0.005
19183023	-0.128	0	0	0	-0.441	-0.505	0.153	0	-0.288	0	-0.054	0.038	0.543	0.801	0.48	0.652	0.131	0.005
19183047	-0.128	0	0	0	-0.441	-0.505	0.153	0	-0.288	0	-0.055	0.038	0.543	0.814	0.48	0.595	0.137	0.005
19183069	-0.128	0	0	0	-0.441	-0.505	0.153	0	-0.288	0	-0.056	0.038	0.543	0.831	0.48	0.504	0.145	0.005
19183093	-0.128	0	0	0	-0.441	-0.505	0.104	0	-0.36	0	-0.005	0.065	0.543	0.84	0.48	0.445	0.154	0.008
19183116	-0.128	0	0	0	-0.45	-0.514	0.104	0	-0.36	0	-0.007	0.06	0.617	0.848	0.6	0.385	0.121	0.006
19183138	-0.128	0	0	0	-0.45	-0.514	0.104	0	-0.36	0	-0.007	0.06	0.617	0.856	0.6	0.324	0.124	0.006
19183161	-0.128	0	0	0	-0.45	-0.514	0.104	0	-0.36	0	-0.008	0.06	0.617	0.864	0.6	0.23	0.128	0.006
19183185	-0.128	0	0	0	-0.45	-0.514	0.104	0	-0.36	0	-0.008	0.06	0.617	0.868	0.6	0.168	0.13	0.006
19183210	-0.128	0	0	0	-0.45	-0.514	0.104	0	-0.36	0	-0.008	0.06	0.617	0.872	0.6	0.075	0.132	0.006
19183233	-0.128	0	0	0	-0.461	-0.525	0.042	0	-0.408	0	0.044	0.08	0.717	0.873	0.791	0.013	0.092	0.009
19183258	-0.128	0	0	0	-0.462	-0.526	0.041	0	-0.36	0	0.055	0.085	0.734	0.872	0.815	-0.049	0.087	0.01
19183280	-0.128	0	0	0	-0.465	-0.529	0.041	0	-0.288	0	0.054	0.082	0.746	0.871	0.815	-0.114	0.071	0.01
19183302	-0.128	0	0	0	-0.467	-0.531	0.047	0	-0.048	0	0.047	0.077	0.764	0.866	0.815	-0.209	0.059	0.009
19183327	-0.128	0	0	0	-0.468	-0.532	0.055	0	0.12	0	0.048	0.077	0.777	0.861	0.671	-0.271	0.054	0.009
19183356	-0.128	0	0	0	-0.468	-0.532	0.059	0	0.216	0	0.035	0.069	0.777	0.851	0.408	-0.362	0.044	0.007
19183383	-0.128	0	0	0	-0.466	-0.531	0.108	0	0.647	0	-0.015	0.042	0.775	0.839	0.312	-0.452	0.034	0.002
19183407	-0.128	0	0	0	-0.466	-0.531	0.134	0	0.887	0	-0.015	0.042	0.775	0.829	0.096	-0.511	0.029	0.002
19183429	-0.128	0	0	0	-0.465	-0.529	0.145	0	1.007	0	-0.052	0.023	0.772	0.818	-0.024	-0.573	0.022	-0.001
19183450	-0.128	0	0	0	-0.464	-0.529	0.157	0	0.911	0	-0.063	0.017	0.769	0.805	-0.048	-0.633	0.016	-0.002
19183475	-0.128	0	0	0	-0.466	-0.53	0.156	0	0.528	0	-0.061	0.018	0.755	0.784	-0.192	-0.721	0.008	-0.002
19183498	-0.128	0	0	0	-0.464	-0.528	0.156	0	0.384	0	-0.06	0.019	0.749	0.769	-0.216	-0.776	0.009	-0.002
19183519	-0.128	0	0	0	-0.464	-0.528	0.144	0	0	0	-0.045	0.027	0.741	0.753	-0.36	-0.83	0.006	0
19183543	-0.128	0	0	0	-0.463	-0.527	0.121	0	-0.384	0	-0.03	0.035	0.732	0.736	-0.384	-0.883	0.003	0.001
19183564	-0.128	0	0	0	-0.462	-0.526	0.121	0	-0.384	0	-0.019	0.041	0.723	0.716	-0.408	-0.94	-0.001	0.002
19183588	-0.128	0	0	0	-0.46	-0.524	0.078	0	-0.743	0	0.003	0.052	0.714	0.687	-0.408	-1.015	-0.009	0.004
19183610	-0.128	0	0	0	-0.459	-0.524	0.064	0	-0.815	0	0.044	0.073	0.709	0.666	-0.408	-1.063	-0.013	0.008
19183632	-0.128	0	0	0	-0.458	-0.522	0.047	0	-0.863	0	0.063	0.083	0.697	0.643	-0.384	-1.112	-0.017	0.01
19183660	-0.128	0	0	0	-0.457	-0.522	0.035	0	-0.767	0	0.078	0.091	0.688	0.608	-0.36	-1.181	-0.028	0.011
19183681	-0.128	0	0	0	-0.457	-0.521	0.038	0	-0.504	0	0.077	0.09	0.677	0.582	-0.384	-1.225	-0.036	0.011
19183702	-0.128	0	0	0	-0.456	-0.52	0.041	0	-0.216	0	0.076	0.089	0.665	0.558	-0.432	-1.265	-0.042	0.011
19183727	-0.128	0	0	0	-0.451	-0.516	0.055	0	0.024	0	0.065	0.086	0.622	0.532	-0.767	-1.304	-0.034	0.01
19183748	-0.128	0	0	0	-0.446	-0.51	0.096	0	0.6	0	0.043	0.077	0.573	0.504	-1.199	-1.343	-0.024	0.009
19183771	-0.128	0	0	0	-0.442	-0.506	0.13	0	1.007	0	-0.006	0.053	0.554	0.463	-1.511	-1.394	-0.039	0.006
19183795	-0.128	0	0	0	-0.435	-0.499	0.141	0	1.175	0	-0.014	0.051	0.504	0.435	-1.703	-1.426	-0.027	0.007
19183816	-0.128	0	0	0	-0.435	-0.499	0.141	0	1.175	0	-0.013	0.051	0.504	0.406	-1.703	-1.456	-0.041	0.007
19183837	-0.128	0	0	0	-0.435	-0.499	0.141	0	1.175	0	-0.011	0.051	0.504	0.377	-1.703	-1.484	-0.055	0.007
19183859	-0.128	0	0	0	-0.435	-0.499	0.141	0	1.175	0	-0.009	0.051	0.504	0.347	-1.703	-1.51	-0.07	0.007
19183880	-0.128	0	0	0	-0.435	-0.499	0.141	0	1.175	0	-0.007	0.051	0.392	0.316	-1.127	-1.533	-0.085	0.007
19183902	-0.128	0	0	0	-0.421	-0.485	0.142	0	-0.048	0	-0.009	0.055	0.381	0.27	-0.935	-1.564	-0.045	0.01
19183926	-0.128	0	0	0	-0.42	-0.484	0.13	0	-0.192	0	0.006	0.061	0.356	0.237	-0.624	-1.583	-0.058	0.01
19183948	-0.128	0	0	0	-0.417	-0.481	0.121	0	-0.24	0	0.017	0.067	0.329	0.205	-0.647	-1.599	-0.063	0.011
19183971	-0.128	0	0	0	-0.412	-0.476	0.118	0	-0.36	0	0.022	0.071	0.316	0.173	-0.767	-1.612	-0.058	0.012
19183993	-0.128	0	0	0	-0.403	-0.467	0.118	0	-0.264	0	0.024	0.075	0.247	0.124	-1.343	-1.628	-0.047	0.014
19184014	-0.128	0	0	0	-0.403	-0.467	0.119	0	-0.12	0	0.025	0.074	0.189	0.091	-1.847	-1.636	-0.063	0.014
19184038	-0.128	0	0	0	-0.388	-0.453	0.119	0	-0.048	0	0.026	0.079	0.141	0.059	-2.182	-1.641	-0.025	0.016
19184062	-0.128	0	0	0	-0.381	-0.445	0.116	0	-0.024	0	0.03	0.083	0.088	0.024	-2.47	-1.644	-0.015	0.017
19184093	-0.128	0	0	0	-0.37	-0.434	0.116	0	-0.024	0	0.03	0.085	0.016	-0.027	-2.782	-1.644	-0.003	0.018
19184120	-0.128	0	0	0	-0.35	-0.414	0.116	0	0	0	0.025	0.086	-0.121	-0.078	-3.07	-1.638	0.041	0.02
19184144	-0.128	0	0	0	-0.35	-0.414	0.116	0	0	0	0.027	0.086	-0.168	-0.11	-2.974	-1.632	0.025	0.02
19184172	-0.128	0	0	0	-0.34	-0.404	0.115	0	0	0	0.025	0.084	-0.19	-0.162	-2.83	-1.616	0.035	0.021
19184194	-0.128	0	0	0	-0.337	-0.401	0.11	0	-0.048	0	0.027	0.082	-0.214	-0.195	-2.11	-1.603	0.031	0.021
19184215	-0.128	0	0	0	-0.336	-0.401	0.105	0	-0.12	0	0.031	0.083	-0.222	-0.228	-0.911	-1.588	0.018	0.021
19184237	-0.128	0	0	0	-0.337	-0.401	0.105	0	-0.12	0	0.032	0.082	-0.224	-0.261	-0.528	-1.569	0.002	0.021
19184261	-0.128	0	0	0	-0.337	-0.401	0.105	0	-0.072	0	0.035	0.081	-0.219	-0.309	-0.168	-1.538	-0.024	0.021
19184283	-0.128	0	0	0	-0.337	-0.402	0.104	0	-0.024	0	0.037	0.081	-0.217	-0.342	-0.072	-1.514	-0.04	0.021
19184307	-0.128	0	0	0	-0.338	-0.402	0.105	0	0	0	0.039	0.081	-0.213	-0.373	0.12	-1.487	-0.058	0.021
19184332	-0.128	0	0	0	-0.337	-0.401	0.11	0	0.024	0	0.039	0.08	-0.222	-0.404	0.048	-1.458	-0.068	0.021
19184356	-0.128	0	0	0	-0.335	-0.399	0.111	0	0.072	0	0.037	0.078	-0.237	-0.448	-0.144	-1.411	-0.083	0.021
19184378	-0.128	0	0	0	-0.332	-0.397	0.11	0	0.072	0	0.036	0.077	-0.253	-0.476	-0.36	-1.378	-0.089	0.022
19184409	-0.128	0	0	0	-0.325	-0.389	0.111	0	0.048	0	0.033	0.075	-0.308	-0.517	-0.935	-1.325	-0.081	0.022
19184438	-0.128	0	0	0	-0.32	-0.384	0.113	0	0.024	0	0.031	0.073	-0.343	-0.557	-1.199	-1.266	-0.083	0.023
19184464	-0.128	0	0	0	-0.311	-0.376	0.113	0	0.024	0	0.026	0.071	-0.423	-0.582	-1.894	-1.226	-0.064	0.023
19184485	-0.128	0	0	0	-0.3	-0.364	0.118	0	0.024	0	0.014	0.065	-0.486	-0.607	-2.086	-1.181	-0.036	0.024
19184510	-0.128	0	0	0	-0.293	-0.358	0.119	0	0.072	0	0.009	0.061	-0.567	-0.643	-2.446	-1.112	-0.028	0.024
19184532	-0.128	0	0	0	-0.289	-0.354	0.119	0	0.072	0	0.006	0.059	-0.612	-0.665	-2.494	-1.066	-0.023	0.024
19184554	-0.128	0	0	0	-0.282	-0.346	0.121	0	0.072	0	-0.004	0.052	-0.633	-0.685	-2.35	-1.018	-0.001	0.025
19184580	-0.128	0	0	0	-0.278	-0.342	0.125	0	0.048	0	-0.013	0.046	-0.67	-0.717	-2.086	-0.938	0.002	0.025
19184602	-0.128	0	0	0	-0.275	-0.34	0.148	0	0.312	0	-0.024	0.039	-0.702	-0.735	-1.727	-0.887	0.01	0.026
[truncated: 1,388 more rows]
