# Supplementary material for: Design and development of a modular wrist rehabilitation robot with impedance control and gravity compensation
Source: Sci Rep. 2025 Dec 6;16:1452. doi: 10.1038/s41598-025-31185-w (PMC12796202; doi:10.1038/s41598-025-31185-w)
Supplement: Supplementary file 1 — Supplementary Material 1 [file 41598_2025_31185_MOESM1_ESM.zip › Experimental Tests/PS_Free.xlsx]

## Sheet: Sheet1
Time	Pa1	Pc1	Va1	Vc1	Tc1	TZ1	Pa2	Pc2	Va2	Vc2	Tc2	TZ2	Pa3	Pc3	Va3	Vc3	Tc3	TZ3
28989880	0	0	0	0	0	0	0	0	0	0	0	0	0	0	0	0	0	0
28989890	0	0	0	0	0	0	0	0	0	0	0	0	0	0	0	0	0	0
28989900	0	0	0	0	0	0	0	0	0	0	0	0	0	0	0	0	0	0
28989910	0	0	0	0	0	0	0	0	0	0	0	0	0	0	0	0	0	0
28989921	0	0	0	0	0	0	0	0	0	0	0	0	0	0	0	0	0	0
28989932	0	0	0	0	0	0	0	0	0	0	0	0	0	0	0	0	0	0
28989942	0	0	0	0	0	0	0	0	0	0	0	0	0	0	0	0	0	0
28989952	0	0	0	0	0	0	0	0	0	0	0	0	0	0	0	0	0	0
28989963	0	0	0	0	0	0	0	0	0	0	0	0	0	0	0	0	0	0
28989973	0	0	0	0	0	0	0	0	0	0	0	0	0	0	0	0	0	0
28989983	0	0	0	0	0	0	0	0	0	0	0	0	0	0	0	0	0	0
28989993	0	0	0	0	0	0	0	0	0	0	0	0	0	0	0	0	0	0
28990003	0	0	0	0	0	0	0	0	0	0	0	0	0	0	0	0	0	0
28990013	0	0	0	0	0	0	0	0	0	0	0	0	0	0	0	0	0	0
28990023	0	0	0	0	0	0	0	0	0	0	0	0	0	0	0	0	0	0
28990033	0	0	0	0	0	0	0	0	0	0	0	0	-0.063	0	0	0	0	0
28990043	0	0	0	0	0	0	0	0	0	0	0	0	-0.065	0	0	0	0	0
28990053	0	0	0	0	0	0	0	0	0	0	0	0	-0.065	0	0	0	0	0
28990064	0	0	0	0	0	0	-0.001	0	0	0	0	0	-0.065	0	0	0	0	0
28990076	0.002	0	0	0	0	0	-0.001	0	0	0	0	0	-0.065	0	0	0	0	0
28990089	0	0	0	0	0	0	-0.001	0	0	0	0	0	-0.065	0	0	0	0	0
28990100	0	0	0	0	0	0	-0.001	0	0	0	0	0	-0.065	0	0	0	0	0
28990113	0	0	0	0	0	0	-0.001	0	0	0	0	0	-0.065	0	0	0	0	0
28990124	0	0	0	0	0	0	0.004	0	0.048	0	0	0	-0.071	0	-0.048	0	0	0
28990137	-0.001	0	0	0	0	0	0.006	0	0.072	0	0	0	-0.071	0	-0.048	0	0	0
28990148	-0.001	0	0	0	0	0	0.006	0	0.072	0	0	0	-0.073	0	-0.072	0	0	0
28990160	-0.001	0	0	0	0	0	0.006	0	0.072	0	0	0	-0.073	0	-0.096	0	0	0
28990172	-0.001	0	0	0	0	0	0.004	0	0.048	0	0	0	-0.073	0	-0.096	0	0	0
28990183	-0.001	0	0	0	0	0	0.004	0	0.024	0	0	0	-0.076	0	-0.096	0	0	0
28990195	-0.001	0	0	0	0	0	0.004	0	0.024	0	0	0	-0.073	0	-0.072	0	0	0
28990206	-0.001	0	0	0	0	0	0.004	0	0	0	0	0	-0.076	0	-0.024	0	0	0
28990217	-0.001	0	0	0	0	0	0.004	0	0	0	0	0	-0.076	0	-0.024	0	0	0
28990229	-0.001	0	0	0	0	0	0.004	0	0	0	0	0	-0.076	0	-0.024	0	0	0
28990242	-0.003	0	0	0	0	0	0.004	0	0	0	0	0	-0.073	0	0	0	0	0
28990253	-0.003	0	0	0	0	0	0.004	0	0	0	0	0	-0.073	0	0	0	0	0
28990265	-0.003	0	0	0	0	0	0.004	0	0	0	0	0	-0.073	0	0	0	0	0
28990275	-0.003	0	0	0	0	0	0.004	0	0	0	0	0	-0.073	0	0	0	0	0
28990288	-0.003	0	0	0	0	0	0.003	0	0	0	0	0	-0.073	0	0	0	0	0
28990299	-0.003	0	0	0	0	0	0.001	0	0	0	0	0	-0.073	0	0	0	0	0
28990310	-0.003	0	0	0	0	0	0.001	0	-0.024	0	0	0	-0.073	0	0	0	0	0
28990322	-0.001	0	0	0	0	0	0.003	0	-0.024	0	0	0	-0.073	0	0	0	0	0
28990333	-0.001	0	0	0	0	0	0.004	0	0	0	0	0	-0.076	0	0	0	0	0
28990345	-0.001	0	0	0	0	0	0.003	0	0	0	0	0	-0.076	0	0	0	0	0
28990357	-0.001	0	0	0	0	0	0.003	0	0	0	0	0	-0.076	0	0	0	0	0
28990368	-0.001	0	0	0	0	0	0.003	0	0	0	0	0	-0.076	0	0	0	0	0
28990380	-0.001	0	0	0	0	0	0.003	0	0	0	0	0	-0.076	0	0	0	0	0
28990392	-0.001	0	0	0	0	0	0.001	0	0	0	0	0	-0.076	0	0	0	0	0
28990404	0	0	0	0	0	0	0.003	0	0	0	0	0	-0.076	0	0	0	0	0
28990417	0	0	0	0	0	0	0.003	0	0	0	0	0	-0.076	0	0	0	0	0
28990429	0.002	0	0.024	0	0	0	0.003	0	0	0	0	0	-0.076	0	0	0	0	0
28990441	0.002	0	0.024	0	0	0	0.003	0	0	0	0	0	-0.076	0	0	0	0	0
28990452	0.003	0	0.024	0	0	0	0.004	0	0	0	0	0	-0.073	0	0	0	0	0
28990464	0.003	0	0.048	0	0	0	0.003	0	0	0	0	0	-0.071	0	0.024	0	0	0
28990478	0.005	0	0.048	0	0	0	0.003	0	0	0	0	0	-0.071	0	0.024	0	0	0
28990492	0.007	0	0.072	0	0	0	0.001	0	0	0	0	0	-0.071	0	0.024	0	0	0
28990509	0.007	0	0.072	0	0	0	0.004	0	0	0	0	0	-0.071	0	0.024	0	0	0
28990524	0.008	0	0.072	0	0	0	0.004	0	0	0	0	0	-0.073	0	0.024	0	0	0
28990542	0.01	0	0.048	0	0	0	0.004	0	0	0	0	0	-0.071	0	0	0	0	0
28990559	0.011	0	0.048	0	0	0	0.003	0	0	0	0	0	-0.071	0	0	0	0	0
28990574	0.011	0	0.048	0	0	0	0.003	0	0	0	0	0	-0.073	0	0	0	0	0
28990588	0.014	0	0.048	0	0	0	-0.001	0	-0.048	0	0	0	-0.073	0	-0.024	0	0	0
28990600	0.014	0	0.048	0	0	0	-0.001	0	-0.048	0	0	0	-0.071	0	-0.024	0	0	0
28990613	0.014	0	0.048	0	0	0	-0.002	0	-0.048	0	0	0	-0.071	0	0	0	0	0
28990626	0.014	0	0.048	0	0	0	-0.002	0	-0.048	0	0	0	-0.073	0	0	0	0	0
28990639	0.017	0	0.072	0	0	0	-0.004	0	-0.048	0	0	0	-0.071	0	0	0	0	0
28990651	0.019	0	0.072	0	0	0	-0.005	0	-0.048	0	0	0	-0.069	0	0.024	0	0	0
28990665	0.019	0	0.072	0	0	0	-0.005	0	-0.048	0	0	0	-0.068	0	0.024	0	0	0
28990679	0.022	0	0.096	0	0	0	-0.005	0	-0.048	0	0	0	-0.068	0	0.024	0	0	0
28990693	0.022	0	0.096	0	0	0	-0.005	0	-0.048	0	0	0	-0.068	0	0.048	0	0	0
28990706	0.023	0	0.072	0	0	0	-0.005	0	-0.024	0	0	0	-0.068	0	0.048	0	0	0
28990719	0.023	0	0.072	0	0	0	-0.005	0	0	0	0	0	-0.068	0	0.048	0	0	0
28990732	0.025	0	0.072	0	0	0	-0.007	0	0	0	0	0	-0.068	0	0	0	0	0
28990746	0.026	0	0.072	0	0	0	-0.007	0	0	0	0	0	-0.068	0	0	0	0	0
28990760	0.028	0	0.072	0	0	0	-0.005	0	0	0	0	0	-0.069	0	0	0	0	0
28990773	0.03	0	0.072	0	0	0	-0.007	0	0	0	0	0	-0.068	0	0	0	0	0
28990786	0.03	0	0.072	0	0	0	-0.007	0	0	0	0	0	-0.068	0	0	0	0	0
28990799	0.031	0	0.072	0	0	0	-0.007	0	0	0	0	0	-0.068	0	0	0	0	0
28990813	0.031	0	0.048	0	0	0	-0.008	0	0	0	0	0	-0.068	0	0	0	0	0
28990827	0.031	0	0.048	0	0	0	-0.01	0	-0.024	0	0	0	-0.065	0	0.024	0	0	0
28990841	0.031	0	0.048	0	0	0	-0.01	0	-0.024	0	0	0	-0.065	0	0.024	0	0	0
28990853	0.033	0	0.024	0	0	0	-0.01	0	-0.024	0	0	0	-0.066	0	0.024	0	0	0
28990866	0.034	0	0.024	0	0	0	-0.01	0	-0.024	0	0	0	-0.066	0	0.024	0	0	0
28990881	0.036	0	0.024	1.508	-0.517	-0.517	-0.013	0	-0.048	0	0.149	0.149	-0.065	0	0.024	0	-0.005	-0.005
28990899	0.036	0.015	0.048	1.508	-0.517	-0.517	-0.013	0	-0.048	0	0.149	0.149	-0.063	0	0.024	0	-0.005	-0.005
28990925	0.036	0.06	0.048	1.504	-0.517	-0.517	-0.013	0	-0.048	0	0.149	0.149	-0.063	0	0.024	0	-0.005	-0.005
28990944	0.042	0.09	0.072	1.498	-0.517	-0.517	-0.02	0	-0.048	0	0.153	0.153	-0.054	0	0.12	0	-0.005	-0.005
28990962	0.042	0.12	0.072	1.491	-0.522	-0.522	-0.024	0	-0.12	0	0.155	0.155	-0.05	0	0.168	0	-0.006	-0.006
28990981	0.042	0.15	0.072	1.481	-0.522	-0.522	-0.024	0	-0.12	0	0.155	0.155	-0.05	0	0.168	0	-0.006	-0.006
28991000	-0.015	0.165	-0.552	1.476	-0.522	-0.492	-0.024	0	-0.12	0	0.155	0.155	-0.05	0	0.168	0	-0.006	0.002
28991016	-0.079	0.194	-1.247	1.463	-0.491	-0.491	-0.004	0	0.096	0	0.144	0.144	-0.056	0	0.072	0	0.002	0.002
28991032	-0.079	0.225	-1.247	1.447	-0.455	-0.455	0.009	0	0.36	0	0.136	0.136	-0.063	0	-0.12	0	0.011	0.011
28991046	-0.113	0.239	-1.799	1.439	-0.435	-0.435	0.018	0	0.432	0	0.129	0.129	-0.063	0	-0.12	0	0.016	0.016
28991060	-0.151	0.253	-1.99	1.43	-0.434	-0.434	0.042	0	0.624	0	0.129	0.129	-0.068	0	-0.24	0	0.016	0.016
28991074	-0.175	0.283	-2.014	1.41	-0.396	-0.396	0.042	0	0.624	0	0.114	0.114	-0.071	0	-0.288	0	0.024	0.024
28991086	-0.175	0.297	-2.014	1.4	-0.396	-0.396	0.055	0	0.863	0	0.107	0.107	-0.071	0	-0.288	0	0.024	0.024
28991099	-0.227	0.311	-1.99	1.389	-0.396	-0.396	0.102	0	1.127	0	0.107	0.107	-0.071	0	-0.168	0	0.024	0.024
28991113	-0.256	0.339	-1.966	1.366	-0.342	-0.342	0.102	0	1.127	0	0.081	0.081	-0.071	0	-0.168	0	0.035	0.035
28991127	-0.283	0.352	-1.942	1.354	-0.341	-0.341	0.162	0	1.583	0	0.063	0.063	-0.062	0	0	0	0.034	0.034
28991142	-0.283	0.367	-1.942	1.34	-0.321	-0.321	0.162	0	1.583	0	0.05	0.05	-0.057	0	0.12	0	0.038	0.038
28991157	-0.319	0.396	-1.894	1.31	-0.296	-0.296	0.205	0	1.847	0	0.028	0.028	-0.048	0	0.264	0	0.043	0.043
28991172	-0.334	0.409	-1.703	1.296	-0.285	-0.285	0.257	0	1.966	0	0.028	0.028	-0.048	0	0.264	0	0.045	0.045
28991186	-0.354	0.435	-1.535	1.266	-0.269	-0.269	0.282	0	2.014	0	-0.012	-0.012	-0.046	0	0.312	0	0.049	0.049
28991200	-0.354	0.448	-1.535	1.25	-0.269	-0.269	0.282	0	2.014	0	-0.012	-0.012	-0.048	0	0.288	0	0.049	0.049
28991215	-0.368	0.461	-0.959	1.232	-0.262	-0.262	0.317	0	2.014	0	-0.03	-0.03	-0.048	0	0.12	0	0.051	0.051
28991230	-0.368	0.487	-0.959	1.197	-0.261	-0.261	0.334	0	1.823	0	-0.039	-0.039	-0.048	0	0.12	0	0.052	0.052
28991245	-0.369	0.499	-0.504	1.179	-0.261	-0.261	0.334	0	1.823	0	-0.039	-0.039	-0.048	0	0	0	0.052	0.052
28991268	-0.369	0.533	-0.504	1.124	-0.262	-0.262	0.348	0	1.439	0	-0.047	-0.047	-0.05	0	0	0	0.053	0.053
28991284	-0.369	0.544	-0.504	1.105	-0.262	-0.262	0.348	0	1.439	0	-0.047	-0.047	-0.05	0	0	0	0.053	0.053
28991299	-0.369	0.566	-0.024	1.066	-0.262	-0.262	0.348	0	1.439	0	-0.047	-0.047	-0.05	0	0	0	0.053	0.053
28991315	-0.369	0.578	-0.024	1.043	-0.263	-0.263	0.348	0	1.439	0	-0.047	-0.047	-0.05	0	0	0	0.054	0.054
28991330	-0.369	0.598	-0.024	1.001	-0.263	-0.263	0.348	0	1.439	0	-0.047	-0.047	-0.05	0	0	0	0.054	0.054
28991344	-0.369	0.608	-0.024	0.98	-0.264	-0.264	0.276	0	-0.528	0	-0.009	-0.009	-0.048	0	0	0	0.053	0.053
28991358	-0.369	0.618	0	0.958	-0.264	-0.264	0.233	0	-1.151	0	-0.009	-0.009	-0.046	0	0	0	0.053	0.053
28991371	-0.368	0.638	0	0.909	-0.264	-0.264	0.205	0	-1.391	0	0.027	0.027	-0.043	0	0.024	0	0.052	0.052
28991385	-0.368	0.647	0	0.886	-0.264	-0.264	0.205	0	-1.391	0	0.027	0.027	-0.043	0	0.024	0	0.052	0.052
28991402	-0.369	0.664	0	0.84	-0.263	-0.263	0.159	0	-1.751	0	0.051	0.051	-0.042	0	0.072	0	0.052	0.052
28991419	-0.369	0.673	0	0.816	-0.262	-0.262	0.099	0	-1.918	0	0.051	0.051	-0.042	0	0.072	0	0.052	0.052
28991442	-0.369	0.696	0	0.743	-0.263	-0.263	0.099	0	-1.918	0	0.082	0.082	-0.042	0	0.072	0	0.052	0.052
28991466	-0.369	0.711	0	0.693	-0.263	-0.263	0.099	0	-1.918	0	0.082	0.082	-0.042	0	0.072	0	0.052	0.052
28991492	-0.369	0.73	0	0.616	-0.265	-0.265	0.099	0	-1.918	0	0.082	0.082	-0.023	0	0.072	0	0.052	0.052
28991525	-0.369	0.747	0	0.537	-0.265	-0.265	0.099	0	-1.918	0	0.082	0.082	-0.023	0	0.072	0	0.052	0.052
28991560	-0.369	0.762	0	0.457	-0.265	-0.265	0.099	0	-1.918	0	0.082	0.082	-0.023	0	0.072	0	0.052	0.052
28991583	-0.369	0.775	0	0.372	-0.265	-0.265	0.099	0	-1.918	0	0.082	0.082	-0.023	0	0.072	0	0.052	0.052
28991607	-0.369	0.782	0	0.317	-0.265	-0.265	0.099	0	-1.918	0	0.082	0.082	-0.023	0	0.072	0	0.052	0.052
28991632	-0.369	0.79	0	0.233	-0.265	-0.265	0.099	0	-1.918	0	0.082	0.082	-0.023	0	0.072	0	0.052	0.052
28991655	-0.369	0.794	0	0.177	-0.265	-0.265	0.099	0	-1.918	0	0.082	0.082	-0.023	0	0.072	0	0.052	0.052
28991669	-0.369	0.796	0	0.149	-0.265	-0.265	0.099	0	-1.918	0	0.082	0.082	-0.023	0	0.072	0	0.052	0.052
28991682	-0.369	0.799	0	0.089	-0.265	-0.265	0.099	0	-1.918	0	0.082	0.082	-0.023	0	0.072	0	0.052	0.052
28991696	-0.369	0.799	0	0.061	-0.265	-0.265	-0.099	0	0.168	0	0.082	0.082	-0.023	0	0.072	0	0.052	0.052
28991710	-0.369	0.8	0	0.032	-0.281	-0.281	-0.099	0	0.168	0	0.182	0.182	-0.023	0	0	0	0.051	0.051
28991723	-0.369	0.8	0	-0.025	-0.28	-0.28	-0.093	0	0.192	0	0.179	0.179	-0.022	0	0	0	0.051	0.051
28991737	-0.368	0.8	0	-0.053	-0.281	-0.281	-0.08	0	0.24	0	0.179	0.179	-0.022	0	0	0	0.051	0.051
28991751	-0.368	0.799	0	-0.081	-0.28	-0.28	-0.08	0	0.24	0	0.173	0.173	-0.017	0	0.072	0	0.051	0.051
28991765	-0.368	0.797	0	-0.138	-0.281	-0.281	-0.08	0	0.24	0	0.173	0.173	-0.017	0	0.072	0	0.051	0.051
28991780	-0.369	0.795	0	-0.166	-0.281	-0.281	-0.08	0	0.24	0	0.173	0.173	-0.017	0	0.072	0	0.051	0.051
28991794	-0.369	0.791	0	-0.226	-0.273	-0.273	0.015	0	1.175	0	0.126	0.126	-0.017	0	0.072	0	0.052	0.052
28991806	-0.368	0.789	0	-0.254	-0.275	-0.275	0.015	0	1.175	0	0.126	0.126	-0.007	0	0.192	0	0.051	0.051
28991822	-0.369	0.786	0	-0.282	-0.272	-0.272	0.05	0	1.655	0	0.108	0.108	-0.005	0	0.168	0	0.051	0.051
28991836	-0.369	0.779	0	-0.34	-0.269	-0.269	0.073	0	1.799	0	0.096	0.096	-0.004	0	0.096	0	0.052	0.052
28991848	-0.368	0.776	0	-0.368	-0.27	-0.27	0.105	0	1.703	0	0.096	0.096	-0.004	0	0.096	0	0.051	0.051
28991861	-0.368	0.772	0	-0.398	-0.27	-0.27	0.105	0	1.703	0	0.079	0.079	-0.004	0	0.072	0	0.051	0.051
28991874	-0.368	0.768	0	-0.425	-0.27	-0.27	0.116	0	1.511	0	0.074	0.074	-0.004	0	0.072	0	0.051	0.051
28991888	-0.368	0.758	0	-0.482	-0.27	-0.27	0.116	0	1.511	0	0.074	0.074	-0.004	0	0.072	0	0.051	0.051
28991901	-0.368	0.753	0	-0.509	-0.27	-0.27	0.116	0	1.511	0	0.074	0.074	-0.005	0	0	0	0.051	0.051
28991918	-0.368	0.742	0	-0.565	-0.27	-0.27	0.116	0	1.511	0	0.074	0.074	-0.005	0	0	0	0.051	0.051
28991936	-0.369	0.736	0	-0.591	-0.269	-0.269	0.116	0	1.511	0	0.074	0.074	-0.005	0	0	0	0.052	0.052
28991951	-0.369	0.723	0	-0.645	-0.269	-0.269	0.116	0	1.511	0	0.074	0.074	-0.005	0	0	0	0.052	0.052
28991967	-0.369	0.716	0	-0.671	-0.269	-0.269	0.156	0	0.24	0	0.074	0.074	-0.002	0	0.024	0	0.052	0.052
28991982	-0.369	0.702	0	-0.721	-0.272	-0.272	0.156	0	0.24	0	0.053	0.053	-0.002	0	0.024	0	0.052	0.052
28991997	-0.368	0.695	0	-0.746	-0.272	-0.272	0.154	0	0	0	0.054	0.054	-0.002	0	0.024	0	0.052	0.052
28992013	-0.368	0.679	0	-0.798	-0.273	-0.273	0.154	0	0	0	0.054	0.054	0	0	0.024	0	0.051	0.051
28992026	-0.369	0.671	0	-0.822	-0.272	-0.272	0.154	0	0	0	0.054	0.054	0	0	0.024	0	0.052	0.052
28992040	-0.369	0.654	0	-0.869	-0.272	-0.272	0.154	0	0	0	0.054	0.054	0	0	0.024	0	0.052	0.052
28992054	-0.369	0.645	0	-0.892	-0.272	-0.272	0.154	0	0	0	0.054	0.054	0.001	0	0.024	0	0.051	0.051
28992068	-0.369	0.636	0	-0.914	-0.272	-0.272	0.153	0	0	0	0.054	0.054	0.001	0	0.024	0	0.051	0.051
28992082	-0.368	0.617	0	-0.959	-0.274	-0.274	0.153	0	0	0	0.055	0.055	0.003	0	0.048	0	0.051	0.051
28992096	-0.368	0.608	0	-0.981	-0.274	-0.274	0.153	0	0	0	0.055	0.055	0.004	0	0.048	0	0.051	0.051
28992112	-0.368	0.587	0	-1.025	-0.274	-0.274	0.15	0	-0.024	0	0.055	0.055	0.003	0	0.024	0	0.051	0.051
28992126	-0.368	0.576	0	-1.046	-0.274	-0.274	0.15	0	-0.024	0	0.056	0.056	0.004	0	0.024	0	0.051	0.051
28992140	-0.368	0.566	0	-1.066	-0.274	-0.274	0.147	0	-0.048	0	0.056	0.056	0.004	0	0.024	0	0.051	0.051
28992153	-0.368	0.543	0	-1.108	-0.274	-0.274	0.147	0	-0.048	0	0.058	0.058	0.004	0	0	0	0.051	0.051
28992166	-0.368	0.531	0	-1.129	-0.274	-0.274	0.145	0	-0.072	0	0.059	0.059	0.004	0	0	0	0.051	0.051
28992179	-0.368	0.519	0	-1.147	-0.274	-0.274	0.145	0	-0.072	0	0.059	0.059	0.004	0	0	0	0.051	0.051
28992193	-0.368	0.496	0	-1.183	-0.274	-0.274	0.147	0	-0.048	0	0.058	0.058	0.003	0	0	0	0.051	0.051
28992208	-0.368	0.483	0	-1.202	-0.274	-0.274	0.147	0	-0.048	0	0.058	0.058	0.003	0	0	0	0.051	0.051
28992223	-0.368	0.458	0	-1.236	-0.274	-0.274	0.147	0	0	0	0.058	0.058	0.003	0	0	0	0.051	0.051
28992239	-0.365	0.446	0	-1.252	-0.274	-0.274	0.145	0	0	0	0.059	0.059	0.003	0	0	0	0.051	0.051
28992251	-0.365	0.433	0	-1.268	-0.276	-0.276	0.144	0	0	0	0.06	0.06	0.003	0	0	0	0.051	0.051
28992265	-0.354	0.406	0.096	-1.299	-0.283	-0.283	0.142	0	-0.048	0	0.061	0.061	0.003	0	0	0	0.049	0.049
28992279	-0.346	0.392	0.168	-1.315	-0.289	-0.289	0.141	0	-0.048	0	0.062	0.062	0.003	0	0	0	0.048	0.048
28992293	-0.346	0.379	0.168	-1.328	-0.289	-0.289	0.141	0	-0.048	0	0.062	0.062	0.003	0	0	0	0.048	0.048
28992307	-0.319	0.351	0.456	-1.355	-0.308	-0.308	0.136	0	-0.096	0	0.064	0.064	0.003	0	0	0	0.045	0.045
28992320	-0.319	0.337	0.456	-1.368	-0.308	-0.308	0.133	0	-0.12	0	0.066	0.066	0.003	0	0	0	0.045	0.045
28992334	-0.297	0.323	0.671	-1.379	-0.323	-0.323	0.128	0	-0.144	0	0.066	0.066	0.003	0	0	0	0.042	0.042
28992349	-0.29	0.295	0.815	-1.401	-0.328	-0.328	0.128	0	-0.144	0	0.069	0.069	0.003	0	0	0	0.041	0.041
28992362	-0.265	0.281	0.887	-1.412	-0.328	-0.328	0.124	0	-0.192	0	0.071	0.071	0.003	0	0	0	0.041	0.041
28992376	-0.265	0.253	0.887	-1.431	-0.345	-0.345	0.121	0	-0.216	0	0.073	0.073	0.003	0	0	0	0.037	0.037
28992390	-0.253	0.239	0.863	-1.439	-0.353	-0.353	0.116	0	-0.216	0	0.074	0.074	0.003	0	0	0	0.036	0.036
28992405	-0.248	0.224	0.815	-1.448	-0.356	-0.356	0.116	0	-0.192	0	0.076	0.076	0.003	0	0	0	0.035	0.035
28992418	-0.245	0.195	0.647	-1.462	-0.357	-0.357	0.115	0	-0.168	0	0.077	0.077	-0.002	0	-0.024	0	0.035	0.035
28992434	-0.245	0.18	0.432	-1.469	-0.357	-0.357	0.115	0	-0.168	0	0.077	0.077	-0.005	0	-0.048	0	0.035	0.035
28992456	-0.245	0.136	0.432	-1.486	-0.357	-0.357	0.115	0	-0.168	0	0.077	0.077	-0.005	0	-0.048	0	0.035	0.035
28992472	-0.245	0.121	0.432	-1.491	-0.357	-0.357	0.111	0	-0.072	0	0.079	0.079	-0.005	0	-0.048	0	0.035	0.035
28992486	-0.245	0.091	0.048	-1.498	-0.357	-0.357	0.111	0	-0.072	0	0.079	0.079	-0.007	0	-0.096	0	0.035	0.035
28992500	-0.245	0.076	0	-1.501	-0.357	-0.357	0.111	0	-0.072	0	0.079	0.079	-0.007	0	-0.048	0	0.035	0.035
28992515	-0.245	0.061	0	-1.504	-0.357	-0.357	0.11	0	-0.024	0	0.08	0.08	-0.007	0	0	0	0.035	0.035
28992530	-0.245	0.03	0	-1.507	-0.357	-0.357	0.11	0	-0.024	0	0.08	0.08	-0.007	0	0	0	0.035	0.035
28992542	-0.245	0.015	0	-1.508	-0.357	-0.357	0.11	0	0	0	0.08	0.08	-0.007	0	0	0	0.035	0.035
28992556	-0.245	-0.001	0	-1.508	-0.357	-0.357	0.11	0	0	0	0.08	0.08	-0.007	0	0	0	0.035	0.035
28992569	-0.245	-0.032	0	-1.507	-0.357	-0.357	0.11	0	0	0	0.08	0.08	-0.007	0	0	0	0.035	0.035
28992582	-0.245	-0.047	0	-1.505	-0.357	-0.357	0.11	0	0	0	0.08	0.08	-0.007	0	0	0	0.035	0.035
28992598	-0.245	-0.077	0	-1.501	-0.356	-0.356	0.11	0	0	0	0.08	0.08	-0.01	0	0	0	0.035	0.035
28992612	-0.245	-0.092	0	-1.498	-0.356	-0.356	0.11	0	0	0	0.08	0.08	-0.013	0	-0.024	0	0.035	0.035
28992628	-0.245	-0.107	0	-1.494	-0.356	-0.356	0.11	0	0	0	0.08	0.08	-0.013	0	-0.072	0	0.035	0.035
28992643	-0.245	-0.14	0	-1.485	-0.356	-0.356	0.11	0	0	0	0.08	0.08	-0.011	0	-0.072	0	0.035	0.035
28992659	-0.245	-0.155	0	-1.479	-0.356	-0.356	0.108	0	0	0	0.08	0.08	-0.013	0	-0.048	0	0.035	0.035
28992679	-0.245	-0.184	0	-1.467	-0.356	-0.356	0.108	0	0	0	0.081	0.081	-0.013	0	-0.024	0	0.035	0.035
28992699	-0.245	-0.214	0	-1.453	-0.356	-0.356	0.108	0	0	0	0.081	0.081	-0.013	0	0	0	0.035	0.035
28992717	-0.245	-0.242	0	-1.437	-0.356	-0.356	0.108	0	0	0	0.081	0.081	-0.014	0	0	0	0.035	0.035
28992736	-0.245	-0.271	0	-1.419	-0.356	-0.356	0.107	0	0	0	0.081	0.081	-0.014	0	0	0	0.035	0.035
28992750	-0.245	-0.299	0	-1.399	-0.355	-0.355	0.107	0	0	0	0.082	0.082	-0.025	0	-0.096	0	0.035	0.035
28992765	-0.245	-0.313	0	-1.388	-0.354	-0.354	0.107	0	0	0	0.082	0.082	-0.025	0	-0.096	0	0.035	0.035
28992781	-0.245	-0.341	0	-1.364	-0.353	-0.353	0.107	0	0	0	0.082	0.082	-0.04	0	-0.288	0	0.035	0.035
28992795	-0.245	-0.354	0	-1.352	-0.352	-0.352	0.107	0	0	0	0.082	0.082	-0.04	0	-0.288	0	0.035	0.035
28992808	-0.245	-0.368	0	-1.339	-0.351	-0.351	0.107	0	0	0	0.082	0.082	-0.046	0	-0.384	0	0.035	0.035
28992821	-0.245	-0.394	0	-1.312	-0.351	-0.351	0.107	0	0	0	0.082	0.082	-0.048	0	-0.384	0	0.035	0.035
28992834	-0.245	-0.407	0	-1.298	-0.351	-0.351	0.107	0	0	0	0.082	0.082	-0.048	0	-0.312	0	0.035	0.035
28992848	-0.245	-0.42	0	-1.283	-0.351	-0.351	0.105	0	0	0	0.082	0.082	-0.048	0	-0.24	0	0.035	0.035
28992865	-0.245	-0.446	0	-1.253	-0.351	-0.351	0.107	0	0	0	0.082	0.082	-0.048	0	-0.24	0	0.035	0.035
28992881	-0.245	-0.47	0	-1.22	-0.352	-0.352	0.107	0	0	0	0.082	0.082	-0.043	0	-0.024	0	0.035	0.035
28992893	-0.245	-0.482	0	-1.203	-0.352	-0.352	0.107	0	0	0	0.082	0.082	-0.043	0	-0.024	0	0.035	0.035
28992907	-0.245	-0.494	0	-1.186	-0.352	-0.352	0.107	0	0	0	0.082	0.082	-0.036	0	0.096	0	0.035	0.035
28992922	-0.245	-0.518	0	-1.15	-0.353	-0.353	0.107	0	0	0	0.082	0.082	-0.036	0	0.096	0	0.035	0.035
28992935	-0.245	-0.529	0	-1.131	-0.353	-0.353	0.107	0	0	0	0.082	0.082	-0.034	0	0.144	0	0.035	0.035
28992956	-0.245	-0.552	0	-1.091	-0.353	-0.353	0.107	0	0	0	0.082	0.082	-0.034	0	0.12	0	0.035	0.035
28992972	-0.245	-0.574	0	-1.051	-0.353	-0.353	0.105	0	0	0	0.082	0.082	-0.034	0	0.12	0	0.035	0.035
28992985	-0.245	-0.584	0	-1.03	-0.354	-0.354	0.107	0	0	0	0.082	0.082	-0.028	0	0.096	0	0.035	0.035
28993000	-0.245	-0.595	0	-1.007	-0.355	-0.355	0.107	0	0	0	0.082	0.082	-0.023	0	0.12	0	0.035	0.035
28993014	-0.245	-0.615	0	-0.964	-0.355	-0.355	0.107	0	0	0	0.082	0.082	-0.019	0	0.192	0	0.035	0.035
28993027	-0.245	-0.625	0	-0.942	-0.355	-0.355	0.105	0	0	0	0.082	0.082	-0.019	0	0.192	0	0.035	0.035
28993041	-0.245	-0.634	0	-0.92	-0.355	-0.355	0.105	0	0	0	0.082	0.082	-0.019	0	0.192	0	0.035	0.035
28993056	-0.245	-0.653	0	-0.872	-0.355	-0.355	0.105	0	0	0	0.082	0.082	-0.017	0	0.168	0	0.035	0.035
28993069	-0.245	-0.661	0	-0.848	-0.356	-0.356	0.105	0	0	0	0.082	0.082	-0.014	0	0.12	0	0.035	0.035
28993083	-0.245	-0.67	0	-0.825	-0.356	-0.356	0.107	0	0	0	0.082	0.082	-0.013	0	0.096	0	0.035	0.035
28993097	-0.245	-0.686	0	-0.777	-0.356	-0.356	0.107	0	0	0	0.082	0.082	-0.013	0	0.096	0	0.035	0.035
28993111	-0.245	-0.693	0	-0.752	-0.356	-0.356	0.105	0	0	0	0.082	0.082	-0.013	0	0.096	0	0.035	0.035
28993125	-0.245	-0.709	0	-0.7	-0.356	-0.356	0.105	0	0	0	0.082	0.082	-0.011	0	0.072	0	0.035	0.035
28993137	-0.245	-0.716	0	-0.674	-0.356	-0.356	0.107	0	0	0	0.082	0.082	-0.011	0	0.072	0	0.035	0.035
28993151	-0.245	-0.722	0	-0.649	-0.356	-0.356	0.105	0	0	0	0.082	0.082	-0.01	0	0.048	0	0.035	0.035
28993164	-0.245	-0.735	0	-0.597	-0.356	-0.356	0.105	0	0	0	0.082	0.082	-0.01	0	0.024	0	0.035	0.035
28993179	-0.245	-0.74	0	-0.571	-0.356	-0.356	0.107	0	0	0	0.082	0.082	-0.011	0	0.024	0	0.035	0.035
28993192	-0.245	-0.747	0	-0.542	-0.356	-0.356	0.107	0	0	0	0.082	0.082	-0.016	0	-0.024	0	0.035	0.035
28993206	-0.245	-0.757	0	-0.488	-0.355	-0.355	0.107	0	0	0	0.082	0.082	-0.017	0	-0.048	0	0.035	0.035
28993220	-0.245	-0.762	0	-0.461	-0.355	-0.355	0.105	0	0	0	0.082	0.082	-0.017	0	-0.048	0	0.035	0.035
28993235	-0.245	-0.77	0	-0.407	-0.355	-0.355	0.105	0	0	0	0.082	0.082	-0.017	0	-0.096	0	0.035	0.035
28993251	-0.245	-0.774	0	-0.38	-0.355	-0.355	0.105	0	0	0	0.082	0.082	-0.017	0	-0.072	0	0.035	0.035
28993263	-0.245	-0.778	0	-0.352	-0.355	-0.355	0.105	0	0	0	0.082	0.082	-0.017	0	-0.072	0	0.035	0.035
28993277	-0.245	-0.784	0	-0.297	-0.355	-0.355	0.105	0	0	0	0.082	0.082	-0.017	0	-0.072	0	0.035	0.035
28993290	-0.245	-0.787	0	-0.269	-0.355	-0.355	0.105	0	0	0	0.082	0.082	-0.017	0	-0.072	0	0.035	0.035
28993303	-0.245	-0.79	0	-0.241	-0.355	-0.355	0.105	0	0	0	0.082	0.082	-0.017	0	-0.072	0	0.035	0.035
28993315	-0.245	-0.794	0	-0.184	-0.355	-0.355	0.105	0	0	0	0.082	0.082	-0.017	0	-0.072	0	0.035	0.035
28993329	-0.245	-0.796	0	-0.156	-0.355	-0.355	0.105	0	0	0	0.082	0.082	-0.017	0	-0.072	0	0.035	0.035
28993341	-0.245	-0.797	0	-0.128	-0.355	-0.355	0.105	0	0	0	0.082	0.082	-0.017	0	-0.072	0	0.035	0.035
28993356	-0.245	-0.798	0	-0.097	-0.355	-0.355	0.105	0	0	0	0.082	0.082	-0.017	0	-0.072	0	0.035	0.035
28993368	-0.245	-0.8	0	-0.037	-0.355	-0.355	0.105	0	0	0	0.082	0.082	-0.017	0	-0.072	0	0.035	0.035
28993383	-0.245	-0.8	0	-0.009	-0.355	-0.355	0.105	0	0	0	0.082	0.082	-0.017	0	-0.072	0	0.035	0.035
28993397	-0.245	-0.8	0	0.048	-0.357	-0.357	0.105	0	0	0	0.082	0.082	-0.005	0	0.096	0	0.035	0.035
28993413	-0.245	-0.799	0	0.077	-0.357	-0.357	0.105	0	0	0	0.082	0.082	-0.002	0	0.096	0	0.035	0.035
28993426	-0.245	-0.798	0	0.105	-0.358	-0.358	0.105	0	0	0	0.082	0.082	-0.002	0	0.096	0	0.035	0.035
28993441	-0.245	-0.795	0	0.165	-0.357	-0.357	0.105	0	0	0	0.082	0.082	-0.004	0	0.096	0	0.035	0.035
28993462	-0.245	-0.791	0	0.221	-0.358	-0.358	0.105	0	0	0	0.082	0.082	-0.002	0	0.072	0	0.035	0.035
28993477	-0.245	-0.789	0	0.249	-0.358	-0.358	0.105	0	0	0	0.082	0.082	-0.002	0	0.072	0	0.035	0.035
28993493	-0.245	-0.783	0	0.308	-0.358	-0.358	0.105	0	0	0	0.082	0.082	0.003	0	0.048	0	0.035	0.035
28993507	-0.245	-0.78	0	0.335	-0.358	-0.358	0.104	0	0	0	0.083	0.083	0.006	0	0.072	0	0.035	0.035
28993523	-0.245	-0.773	0	0.391	-0.359	-0.359	0.104	0	0	0	0.083	0.083	0.006	0	0.072	0	0.035	0.035
28993535	-0.245	-0.769	0	0.418	-0.36	-0.36	0.104	0	0	0	0.083	0.083	0.016	0	0.192	0	0.034	0.034
28993550	-0.245	-0.764	0	0.445	-0.36	-0.36	0.104	0	0	0	0.083	0.083	0.016	0	0.192	0	0.034	0.034
28993563	-0.245	-0.754	0	0.502	-0.361	-0.361	0.104	0	0	0	0.083	0.083	0.023	0	0.24	0	0.034	0.034
28993577	-0.245	-0.749	0	0.529	-0.361	-0.361	0.104	0	0	0	0.083	0.083	0.026	0	0.264	0	0.034	0.034
28993593	-0.245	-0.738	0	0.581	-0.361	-0.361	0.104	0	0	0	0.083	0.083	0.027	0	0.24	0	0.034	0.034
28993607	-0.245	-0.732	0	0.608	-0.362	-0.362	0.105	0	0	0	0.083	0.083	0.027	0	0.24	0	0.034	0.034
28993620	-0.245	-0.72	0	0.659	-0.361	-0.361	0.105	0	0	0	0.082	0.082	0.026	0	0.12	0	0.034	0.034
28993634	-0.245	-0.712	0	0.687	-0.361	-0.361	0.104	0	0	0	0.083	0.083	0.026	0	0.096	0	0.034	0.034
28993649	-0.245	-0.705	0	0.712	-0.361	-0.361	0.104	0	0	0	0.083	0.083	0.026	0	0	0	0.034	0.034
28993662	-0.245	-0.69	0	0.762	-0.362	-0.362	0.104	0	0	0	0.083	0.083	0.027	0	0	0	0.034	0.034
28993677	-0.245	-0.683	0	0.786	-0.362	-0.362	0.104	0	0	0	0.083	0.083	0.027	0	0	0	0.034	0.034
28993690	-0.245	-0.675	0	0.81	-0.362	-0.362	0.104	0	0	0	0.083	0.083	0.027	0	0	0	0.034	0.034
28993703	-0.245	-0.657	0	0.86	-0.362	-0.362	0.104	0	0	0	0.083	0.083	0.03	0	0.024	0	0.034	0.034
28993717	-0.245	-0.648	0	0.883	-0.362	-0.362	0.105	0	0	0	0.083	0.083	0.032	0	0.048	0	0.034	0.034
28993732	-0.245	-0.63	0	0.929	-0.362	-0.362	0.104	0	0	0	0.083	0.083	0.032	0	0.048	0	0.034	0.034
28993750	-0.245	-0.621	0	0.951	-0.362	-0.362	0.104	0	0	0	0.083	0.083	0.03	0	0.048	0	0.034	0.034
28993771	-0.245	-0.601	0	0.994	-0.362	-0.362	0.104	0	0	0	0.083	0.083	0.03	0	0.024	0	0.034	0.034
28993791	-0.245	-0.58	0	1.038	-0.361	-0.361	0.104	0	0	0	0.083	0.083	0.026	0	0	0	0.034	0.034
28993811	-0.245	-0.559	0	1.079	-0.361	-0.361	0.104	0	0	0	0.083	0.083	0.016	0	-0.12	0	0.034	0.034
28993827	-0.245	-0.537	0	1.118	-0.36	-0.36	0.104	0	0	0	0.083	0.083	0.016	0	-0.12	0	0.034	0.034
28993841	-0.245	-0.526	0	1.137	-0.359	-0.359	0.104	0	0	0	0.083	0.083	0.012	0	-0.216	0	0.034	0.034
28993855	-0.245	-0.501	0	1.175	-0.359	-0.359	0.104	0	0	0	0.083	0.083	0.012	0	-0.216	0	0.034	0.034
28993867	-0.245	-0.49	0	1.193	-0.36	-0.36	0.104	0	0	0	0.083	0.083	0.013	0	-0.192	0	0.034	0.034
28993881	-0.245	-0.478	0	1.21	-0.36	-0.36	0.104	0	0	0	0.083	0.083	0.013	0	-0.12	0	0.034	0.034
28993895	-0.245	-0.453	0	1.243	-0.359	-0.359	0.104	0	0	0	0.083	0.083	0.012	0	-0.024	0	0.034	0.034
28993908	-0.245	-0.44	0	1.259	-0.359	-0.359	0.104	0	0	0	0.083	0.083	0.012	0	-0.024	0	0.034	0.034
28993922	-0.245	-0.428	0	1.274	-0.359	-0.359	0.104	0	0	0	0.083	0.083	0.012	0	0	0	0.034	0.034
28993936	-0.245	-0.401	0	1.305	-0.359	-0.359	0.104	0	0	0	0.083	0.083	0.012	0	0	0	0.034	0.034
28993952	-0.245	-0.388	0	1.319	-0.359	-0.359	0.104	0	0	0	0.083	0.083	0.012	0	0	0	0.034	0.034
28993973	-0.245	-0.361	0	1.346	-0.359	-0.359	0.104	0	0	0	0.083	0.083	0.012	0	0	0	0.034	0.034
28993987	-0.245	-0.334	0	1.37	-0.359	-0.359	0.104	0	0	0	0.083	0.083	0.012	0	0	0	0.034	0.034
28994000	-0.245	-0.32	0	1.382	-0.359	-0.359	0.104	0	0	0	0.083	0.083	0.012	0	0	0	0.034	0.034
28994013	-0.245	-0.306	0	1.393	-0.359	-0.359	0.104	0	0	0	0.083	0.083	0.012	0	0	0	0.034	0.034
28994025	-0.245	-0.291	0	1.405	-0.359	-0.359	0.104	0	0	0	0.083	0.083	0.012	0	0	0	0.034	0.034
28994038	-0.245	-0.262	0	1.425	-0.359	-0.359	0.104	0	0	0	0.083	0.083	0.012	0	0	0	0.034	0.034
28994052	-0.245	-0.248	0	1.434	-0.359	-0.359	0.104	0	0	0	0.083	0.083	0.012	0	0	0	0.034	0.034
28994064	-0.245	-0.234	0	1.442	-0.359	-0.359	0.104	0	0	0	0.083	0.083	0.012	0	0	0	0.034	0.034
28994079	-0.245	-0.205	0	1.458	-0.36	-0.36	0.102	0	0	0	0.084	0.084	0.012	0	0	0	0.034	0.034
28994093	-0.245	-0.19	0	1.465	-0.36	-0.36	0.102	0	0	0	0.084	0.084	0.013	0	0	0	0.034	0.034
28994107	-0.245	-0.161	0	1.477	-0.36	-0.36	0.102	0	0	0	0.084	0.084	0.012	0	0	0	0.034	0.034
28994121	-0.245	-0.146	0	1.483	-0.359	-0.359	0.104	0	0	0	0.083	0.083	0.012	0	0	0	0.034	0.034
28994134	-0.245	-0.13	0	1.488	-0.359	-0.359	0.101	0	0	0	0.083	0.083	0.012	0	0	0	0.034	0.034
28994148	-0.245	-0.1	0	1.496	-0.36	-0.36	0.099	0	-0.024	0	0.086	0.086	0.012	0	0	0	0.034	0.034
28994162	-0.245	-0.085	0	1.499	-0.36	-0.36	0.099	0	-0.024	0	0.086	0.086	0.012	0	-0.024	0	0.034	0.034
28994176	-0.245	-0.07	0	1.502	-0.36	-0.36	0.096	0	-0.048	0	0.087	0.087	0.007	0	-0.024	0	0.034	0.034
28994191	-0.245	-0.04	0	1.506	-0.359	-0.359	0.095	0	-0.096	0	0.088	0.088	0.007	0	-0.024	0	0.035	0.035
28994205	-0.245	-0.025	0	1.507	-0.358	-0.358	0.087	0	-0.144	0	0.088	0.088	0	0	-0.12	0	0.035	0.035
28994219	-0.245	0.006	0	1.508	-0.358	-0.358	0.079	0	-0.216	0	0.096	0.096	0	0	-0.12	0	0.035	0.035
28994233	-0.245	0.021	0	1.507	-0.358	-0.358	0.079	0	-0.216	0	0.096	0.096	-0.002	0	-0.168	0	0.035	0.035
28994248	-0.245	0.052	0	1.505	-0.358	-0.358	0.069	0	-0.312	0	0.102	0.102	-0.002	0	-0.12	0	0.035	0.035
28994261	-0.245	0.069	0	1.502	-0.358	-0.358	0.056	0	-0.432	0	0.109	0.109	-0.002	0	-0.072	0	0.035	0.035
28994276	-0.245	0.084	0	1.5	-0.358	-0.358	0.047	0	-0.48	0	0.109	0.109	-0.002	0	-0.072	0	0.035	0.035
28994291	-0.245	0.114	0	1.493	-0.359	-0.359	0.047	0	-0.48	0	0.114	0.114	-0.002	0	-0.024	0	0.035	0.035
28994304	-0.245	0.129	0	1.488	-0.359	-0.359	0.035	0	-0.528	0	0.12	0.12	0	0	0	0	0.035	0.035
28994317	-0.245	0.143	0	1.484	-0.359	-0.359	0.023	0	-0.576	0	0.12	0.12	0	0	0	0	0.035	0.035
28994332	-0.245	0.175	0	1.472	-0.36	-0.36	0.013	0	-0.576	0	0.131	0.131	0	0	0	0	0.035	0.035
28994347	-0.245	0.189	0	1.465	-0.36	-0.36	0.013	0	-0.576	0	0.131	0.131	0.001	0	0	0	0.035	0.035
28994361	-0.245	0.205	0	1.457	-0.36	-0.36	0.013	0	-0.576	0	0.131	0.131	0.001	0	0	0	0.035	0.035
28994375	-0.245	0.236	0	1.441	-0.361	-0.361	-0.008	0	-0.6	0	0.143	0.143	0	0	0	0	0.035	0.035
28994390	-0.245	0.25	0	1.432	-0.361	-0.361	-0.013	0	-0.552	0	0.145	0.145	0	0	0	0	0.035	0.035
28994403	-0.245	0.266	0	1.422	-0.361	-0.361	-0.013	0	-0.552	0	0.145	0.145	0	0	0	0	0.035	0.035
28994417	-0.245	0.294	0	1.402	-0.361	-0.361	-0.013	0	-0.552	0	0.145	0.145	0	0	0	0	0.035	0.035
28994432	-0.245	0.309	0	1.391	-0.361	-0.361	-0.013	0	-0.552	0	0.145	0.145	0	0	0	0	0.035	0.035
28994447	-0.245	0.338	0	1.366	-0.361	-0.361	-0.024	0	-0.24	0	0.151	0.151	-0.002	0	0	0	0.035	0.035
28994462	-0.242	0.353	0	1.353	-0.363	-0.363	-0.024	0	-0.24	0	0.151	0.151	-0.002	0	0	0	0.034	0.034
28994481	-0.242	0.381	0	1.326	-0.363	-0.363	-0.024	0	-0.24	0	0.151	0.151	-0.002	0	0	0	0.034	0.034
28994496	-0.242	0.395	0	1.312	-0.363	-0.363	-0.024	0	-0.24	0	0.151	0.151	-0.002	0	0	0	0.034	0.034
28994508	-0.242	0.422	0	1.281	-0.363	-0.363	-0.024	0	-0.24	0	0.151	0.151	-0.002	0	0	0	0.034	0.034
28994523	-0.242	0.435	0	1.266	-0.363	-0.363	-0.024	0	-0.24	0	0.151	0.151	-0.002	0	0	0	0.034	0.034
28994536	-0.242	0.447	0	1.25	-0.363	-0.363	-0.024	0	0	0	0.151	0.151	0.006	0	0.072	0	0.034	0.034
28994551	-0.187	0.472	0.6	1.218	-0.399	-0.399	-0.024	0	0	0	0.152	0.152	0.006	0	0.072	0	0.027	0.027
28994565	-0.167	0.485	0.743	1.199	-0.412	-0.412	-0.024	0	0	0	0.153	0.153	0.009	0	0.096	0	0.024	0.024
28994580	-0.156	0.509	0.887	1.164	-0.419	-0.419	-0.024	0	0	0	0.153	0.153	0.009	0	0.096	0	0.022	0.022
28994594	-0.132	0.52	0.935	1.145	-0.419	-0.419	-0.024	0	0	0	0.153	0.153	0.007	0	0.072	0	0.022	0.022
28994609	-0.132	0.543	0.935	1.108	-0.433	-0.433	-0.024	0	0	0	0.153	0.153	0.007	0	0.048	0	0.019	0.019
28994624	-0.115	0.554	0.983	1.088	-0.443	-0.443	-0.024	0	0	0	0.153	0.153	0.007	0	0.048	0	0.016	0.016
28994638	-0.104	0.565	0.959	1.068	-0.45	-0.45	-0.024	0	0	0	0.154	0.154	0.009	0	0	0	0.015	0.015
28994652	-0.098	0.587	0.863	1.025	-0.453	-0.453	-0.024	0	0	0	0.154	0.154	0.007	0	0	0	0.014	0.014
28994667	-0.096	0.598	0.671	1.002	-0.453	-0.453	-0.022	0	0	0	0.153	0.153	0.009	0	0	0	0.014	0.014
28994684	-0.096	0.618	0.671	0.957	-0.455	-0.455	-0.022	0	0	0	0.153	0.153	0.01	0	0	0	0.014	0.014
28994699	-0.098	0.629	0.432	0.932	-0.454	-0.454	-0.022	0	0	0	0.154	0.154	0.009	0	0	0	0.014	0.014
28994713	-0.098	0.647	0.168	0.887	-0.453	-0.453	-0.022	0	0	0	0.154	0.154	0.009	0	0	0	0.014	0.014
28994727	-0.099	0.656	0.048	0.864	-0.452	-0.452	-0.022	0	0	0	0.154	0.154	0.004	0	0	0	0.014	0.014
28994743	-0.101	0.664	0	0.841	-0.452	-0.452	-0.022	0	0	0	0.154	0.154	0.003	0	-0.048	0	0.014	0.014
28994755	-0.101	0.673	-0.024	0.814	-0.451	-0.449	-0.022	0	0	0	0.154	0.154	-0.007	0	-0.12	0	0.014	0.014
28994769	-0.101	0.69	-0.024	0.764	-0.449	-0.449	-0.022	0	0	0	0.154	0.154	-0.013	0	-0.216	0	0.014	0.014
28994783	-0.101	0.698	-0.024	0.736	-0.449	-0.449	-0.022	0	0	0	0.154	0.154	-0.013	0	-0.216	0	0.014	0.014
28994798	-0.101	0.712	-0.024	0.686	-0.449	-0.449	-0.022	0	0	0	0.154	0.154	-0.013	0	-0.216	0	0.014	0.014
28994814	-0.101	0.72	-0.024	0.658	-0.446	-0.446	-0.022	0	0	0	0.154	0.154	-0.028	0	-0.384	0	0.014	0.014
28994835	-0.099	0.732	0	0.607	-0.446	-0.446	-0.022	0	0	0	0.154	0.154	-0.03	0	-0.384	0	0.014	0.014
28994856	-0.101	0.744	0	0.554	-0.446	-0.446	-0.022	0	0	0	0.154	0.154	-0.031	0	-0.216	0	0.014	0.014
28994877	-0.101	0.755	0	0.498	-0.447	-0.447	-0.022	0	0	0	0.154	0.154	-0.036	0	-0.12	0	0.014	0.014
28994894	-0.101	0.765	0	0.442	-0.445	-0.445	-0.022	0	0	0	0.154	0.154	-0.036	0	-0.12	0	0.014	0.014
28994907	-0.101	0.77	0	0.412	-0.445	-0.445	-0.022	0	0	0	0.154	0.154	-0.039	0	-0.12	0	0.014	0.014
28994923	-0.101	0.777	0	0.357	-0.445	-0.445	-0.022	0	0	0	0.154	0.154	-0.039	0	-0.12	0	0.014	0.014
28994937	-0.101	0.781	0	0.329	-0.444	-0.444	-0.022	0	0	0	0.154	0.154	-0.042	0	-0.144	0	0.014	0.014
28994951	-0.099	0.787	0	0.273	-0.445	-0.445	-0.022	0	0	0	0.154	0.154	-0.042	0	-0.144	0	0.014	0.014
28994966	-0.101	0.789	0	0.245	-0.444	-0.444	-0.022	0	0	0	0.154	0.154	-0.042	0	-0.096	0	0.014	0.014
28994985	-0.101	0.794	0	0.189	-0.444	-0.444	-0.022	0	0	0	0.154	0.154	-0.042	0	-0.096	0	0.014	0.014
28995002	-0.101	0.797	0	0.13	-0.444	-0.444	-0.022	0	0	0	0.154	0.154	-0.043	0	-0.024	0	0.014	0.014
28995017	-0.101	0.798	0	0.098	-0.444	-0.444	-0.02	0	0	0	0.153	0.153	-0.045	0	-0.024	0	0.014	0.014
28995033	-0.101	0.8	0	0.042	-0.444	-0.444	-0.022	0	0	0	0.154	0.154	-0.046	0	-0.024	0	0.014	0.014
28995047	-0.101	0.8	0	0.01	-0.444	-0.444	-0.022	0	0	0	0.154	0.154	-0.046	0	-0.024	0	0.014	0.014
28995060	-0.099	0.8	0	-0.018	-0.444	-0.444	-0.022	0	0	0	0.154	0.154	-0.048	0	-0.072	0	0.014	0.014
28995075	-0.101	0.799	0	-0.075	-0.444	-0.444	-0.022	0	0	0	0.154	0.154	-0.048	0	-0.072	0	0.014	0.014
28995091	-0.101	0.798	0	-0.103	-0.444	-0.444	-0.022	0	0	0	0.154	0.154	-0.042	0	-0.024	0	0.014	0.014
28995104	-0.101	0.795	0	-0.16	-0.445	-0.445	-0.02	0	0	0	0.153	0.153	-0.04	0	0.024	0	0.014	0.014
28995117	-0.099	0.794	0	-0.188	-0.445	-0.445	-0.019	0	0	0	0.152	0.152	-0.037	0	0.048	0	0.014	0.014
28995131	-0.099	0.792	0	-0.216	-0.446	-0.446	-0.017	0	0.024	0	0.151	0.151	-0.036	0	0.144	0	0.014	0.014
28995145	-0.101	0.786	0	-0.278	-0.445	-0.445	-0.017	0	0.048	0	0.151	0.151	-0.036	0	0.144	0	0.014	0.014
28995159	-0.101	0.783	0	-0.306	-0.445	-0.445	-0.017	0	0.048	0	0.151	0.151	-0.036	0	0.144	0	0.014	0.014
28995173	-0.101	0.78	0	-0.336	-0.445	-0.445	-0.017	0	0.048	0	0.151	0.151	-0.036	0	0.144	0	0.014	0.014
28995186	-0.101	0.776	0	-0.367	-0.445	-0.445	-0.017	0	0.048	0	0.151	0.151	-0.036	0	0.144	0	0.014	0.014
28995200	-0.101	0.768	0	-0.422	-0.445	-0.445	-0.017	0	0.048	0	0.151	0.151	-0.036	0	0.144	0	0.014	0.014
28995212	-0.101	0.764	0	-0.449	-0.445	-0.445	-0.017	0	0.048	0	0.151	0.151	-0.036	0	0.144	0	0.014	0.014
28995225	-0.101	0.759	0	-0.476	-0.445	-0.445	-0.017	0	0.048	0	0.151	0.151	-0.036	0	0.144	0	0.014	0.014
28995239	-0.101	0.749	0	-0.529	-0.445	-0.445	-0.017	0	0.048	0	0.151	0.151	-0.036	0	0.144	0	0.014	0.014
28995252	-0.101	0.744	0	-0.556	-0.445	-0.445	-0.017	0	0.048	0	0.151	0.151	-0.036	0	0.144	0	0.014	0.014
28995268	-0.101	0.738	0	-0.582	-0.445	-0.445	-0.017	0	0.048	0	0.151	0.151	-0.036	0	0.144	0	0.014	0.014
28995282	-0.101	0.725	0	-0.637	-0.445	-0.445	-0.017	0	0.048	0	0.151	0.151	-0.036	0	0.144	0	0.014	0.014
28995296	-0.101	0.719	0	-0.663	-0.445	-0.445	-0.017	0	0.048	0	0.151	0.151	-0.036	0	0.144	0	0.014	0.014
28995313	-0.101	0.705	0	-0.713	-0.445	-0.445	-0.017	0	0	0	0.151	0.151	-0.036	0	0.144	0	0.014	0.014
28995326	-0.101	0.698	0	-0.738	-0.461	-0.461	-0.017	0	0	0	0.152	0.152	0.089	0	0.935	0	0.015	0.015
28995341	-0.101	0.682	0	-0.79	-0.463	-0.463	-0.017	0	0	0	0.151	0.151	0.089	0	0.935	0	0.015	0.015
28995354	-0.099	0.674	0	-0.814	-0.463	-0.463	-0.017	0	0	0	0.151	0.151	0.107	0	0.935	0	0.015	0.015
28995369	-0.099	0.664	0	-0.84	-0.466	-0.466	-0.017	0	0	0	0.151	0.151	0.107	0	0.935	0	0.014	0.014
28995385	-0.101	0.646	0	-0.889	-0.467	-0.467	-0.017	0	0	0	0.151	0.151	0.118	0	0.767	0	0.015	0.015
28995401	-0.101	0.628	0	-0.934	-0.467	-0.467	-0.017	0	0	0	0.151	0.151	0.121	0	0.624	0	0.015	0.015
28995415	-0.101	0.618	0	-0.958	-0.467	-0.467	-0.017	0	0	0	0.151	0.151	0.121	0	0.624	0	0.015	0.015
28995432	-0.101	0.608	0	-0.98	-0.468	-0.468	-0.017	0	0	0	0.15	0.15	0.124	0	0.36	0	0.015	0.015
28995446	-0.101	0.588	0	-1.023	-0.467	-0.467	-0.017	0	0	0	0.15	0.15	0.121	0	0.168	0	0.015	0.015
28995460	-0.101	0.578	0	-1.043	-0.467	-0.467	-0.017	0	0	0	0.15	0.15	0.121	0	0.168	0	0.015	0.015
28995475	-0.099	0.556	0	-1.084	-0.468	-0.468	-0.016	0	0	0	0.149	0.149	0.121	0	0.168	0	0.014	0.014
28995491	-0.099	0.545	0	-1.103	-0.467	-0.467	-0.016	0	0	0	0.15	0.15	0.112	0	0	0	0.014	0.014
28995511	-0.101	0.523	0	-1.141	-0.466	-0.466	-0.016	0	0	0	0.15	0.15	0.112	0	0	0	0.015	0.015
28995526	-0.101	0.5	0	-1.177	-0.466	-0.466	-0.016	0	0	0	0.15	0.15	0.112	0	0	0	0.015	0.015
28995542	-0.101	0.487	0	-1.197	-0.462	-0.462	-0.016	0	0	0	0.15	0.15	0.081	0	-0.432	0	0.015	0.015
28995557	-0.101	0.461	0	-1.232	-0.46	-0.46	-0.016	0	0	0	0.15	0.15	0.07	0	-0.528	0	0.014	0.014
28995573	-0.101	0.449	0	-1.248	-0.46	-0.46	-0.016	0	0	0	0.15	0.15	0.055	0	-0.671	0	0.014	0.014
28995586	-0.101	0.424	0	-1.279	-0.458	-0.458	-0.016	0	0	0	0.151	0.151	0.046	0	-0.671	0	0.014	0.014
28995602	-0.101	0.411	0	-1.294	-0.457	-0.457	-0.016	0	0	0	0.151	0.151	0.046	0	-0.671	0	0.014	0.014
28995617	-0.099	0.385	0	-1.322	-0.456	-0.456	-0.016	0	0	0	0.151	0.151	0.041	0	-0.528	0	0.014	0.014
28995631	-0.099	0.371	0	-1.336	-0.457	-0.457	-0.016	0	0	0	0.151	0.151	0.041	0	-0.432	0	0.014	0.014
28995645	-0.099	0.344	0	-1.361	-0.457	-0.457	-0.016	0	0	0	0.15	0.15	0.042	0	-0.216	0	0.014	0.014
28995658	-0.101	0.331	0	-1.373	-0.456	-0.456	-0.016	0	0	0	0.15	0.15	0.044	0	-0.12	0	0.014	0.014
28995673	-0.101	0.315	0	-1.386	-0.457	-0.457	-0.013	0	0	0	0.15	0.15	0.044	0	-0.12	0	0.014	0.014
28995685	-0.101	0.301	0	-1.397	-0.457	-0.457	-0.01	0	0.048	0	0.149	0.149	0.042	0	0	0	0.014	0.014
28995701	-0.099	0.272	0	-1.418	-0.457	-0.457	-0.01	0	0.048	0	0.147	0.147	0.044	0	0	0	0.014	0.014
28995716	-0.099	0.243	0	-1.436	-0.457	-0.457	-0.008	0	0.096	0	0.146	0.146	0.044	0	0	0	0.014	0.014
28995730	-0.099	0.229	0	-1.445	-0.457	-0.457	-0.008	0	0.096	0	0.146	0.146	0.044	0	0	0	0.014	0.014
28995743	-0.099	0.214	0	-1.453	-0.457	-0.457	-0.008	0	0.096	0	0.146	0.146	0.044	0	0	0	0.014	0.014
28995756	-0.099	0.185	0	-1.467	-0.457	-0.457	-0.008	0	0.096	0	0.146	0.146	0.044	0	0	0	0.014	0.014
28995771	-0.099	0.171	0	-1.473	-0.457	-0.457	-0.008	0	0.096	0	0.146	0.146	0.044	0	0	0	0.014	0.014
28995783	-0.099	0.156	0	-1.479	-0.457	-0.457	-0.008	0	0.096	0	0.146	0.146	0.044	0	0	0	0.014	0.014
28995796	-0.099	0.126	0	-1.489	-0.457	-0.457	-0.008	0	0.096	0	0.146	0.146	0.044	0	0	0	0.014	0.014
28995808	-0.099	0.111	0	-1.493	-0.457	-0.457	-0.008	0	0.096	0	0.146	0.146	0.044	0	0	0	0.014	0.014
28995822	-0.099	0.095	0	-1.497	-0.457	-0.457	-0.008	0	0.096	0	0.146	0.146	-0.019	0	-0.695	0	0.014	0.014
28995837	-0.099	0.065	0	-1.503	-0.448	-0.448	-0.008	0	0.096	0	0.147	0.147	-0.019	0	-0.695	0	0.014	0.014
28995851	-0.099	0.05	0	-1.505	-0.448	-0.448	-0.008	0	0.096	0	0.147	0.147	-0.019	0	-0.695	0	0.014	0.014
28995866	-0.101	0.033	0	-1.507	-0.448	-0.448	-0.008	0	0.096	0	0.147	0.147	-0.019	0	-0.695	0	0.014	0.014
28995879	-0.101	0.002	0	-1.508	-0.447	-0.447	-0.008	0	0	0	0.147	0.147	-0.019	0	-0.695	0	0.014	0.014
28995899	-0.101	-0.015	0	-1.508	-0.44	-0.44	-0.008	0	0	0	0.146	0.146	-0.073	0	-0.695	0	0.014	0.014
28995922	-0.099	-0.062	0	-1.503	-0.44	-0.44	-0.007	0	0	0	0.145	0.145	-0.076	0	-0.576	0	0.014	0.014
28995940	-0.101	-0.077	0	-1.501	-0.441	-0.441	-0.007	0	0	0	0.145	0.145	-0.071	0	-0.216	0	0.014	0.014
28995959	-0.101	-0.107	0	-1.494	-0.44	-0.44	-0.004	0	0.048	0	0.144	0.144	-0.071	0	-0.216	0	0.014	0.014
28995975	-0.101	-0.138	0	-1.485	-0.441	-0.441	-0.004	0	0.048	0	0.144	0.144	-0.065	0	0.024	0	0.014	0.014
28995991	-0.101	-0.153	0	-1.48	-0.441	-0.441	0.003	0	0.144	0	0.14	0.14	-0.06	0	0.144	0	0.014	0.014
28996012	-0.101	-0.197	0	-1.462	-0.441	-0.441	0.012	0	0.192	0	0.135	0.135	-0.06	0	0.144	0	0.014	0.014
28996027	-0.101	-0.212	0	-1.454	-0.441	-0.441	0.012	0	0.192	0	0.135	0.135	-0.059	0	0.12	0	0.014	0.014
28996042	-0.101	-0.241	0	-1.438	-0.441	-0.441	0.026	0	0.264	0	0.128	0.128	-0.062	0	0.072	0	0.015	0.015
28996059	-0.101	-0.255	0	-1.429	-0.441	-0.441	0.03	0	0.288	0	0.125	0.125	-0.062	0	0.072	0	0.015	0.015
28996075	-0.101	-0.283	0	-1.41	-0.441	-0.441	0.046	0	0.384	0	0.125	0.125	-0.06	0	0.024	0	0.015	0.015
28996091	-0.099	-0.297	0	-1.4	-0.442	-0.442	0.05	0	0.456	0	0.117	0.117	-0.059	0	0	0	0.014	0.014
28996102	-0.099	-0.325	0	-1.378	-0.441	-0.441	0.05	0	0.456	0	0.115	0.115	-0.062	0	0	0	0.015	0.015
28996116	-0.099	-0.34	0	-1.365	-0.441	-0.441	0.058	0	0.456	0	0.11	0.11	-0.063	0	0	0	0.015	0.015
28996130	-0.101	-0.354	0	-1.353	-0.44	-0.44	0.058	0	0.456	0	0.11	0.11	-0.063	0	0	0	0.015	0.015
28996143	-0.101	-0.367	0	-1.34	-0.44	-0.44	0.067	0	0.36	0	0.107	0.107	-0.071	0	-0.12	0	0.015	0.015
28996157	-0.101	-0.396	0	-1.31	-0.438	-0.438	0.067	0	0.36	0	0.105	0.105	-0.076	0	-0.168	0	0.015	0.015
28996170	-0.101	-0.409	0	-1.296	-0.438	-0.438	0.067	0	0.36	0	0.105	0.105	-0.076	0	-0.168	0	0.015	0.015
28996183	-0.101	-0.422	0	-1.281	-0.438	-0.438	0.07	0	0.24	0	0.104	0.104	-0.079	0	-0.168	0	0.015	0.015
28996196	-0.101	-0.448	0	-1.25	-0.438	-0.438	0.07	0	0.24	0	0.103	0.103	-0.079	0	-0.168	0	0.015	0.015
28996210	-0.101	-0.46	0	-1.234	-0.438	-0.438	0.07	0	0.144	0	0.104	0.104	-0.079	0	-0.168	0	0.015	0.015
28996225	-0.101	-0.484	0	-1.2	-0.438	-0.438	0.07	0	0.144	0	0.104	0.104	-0.079	0	-0.168	0	0.015	0.015
28996238	-0.101	-0.496	0	-1.183	-0.437	-0.437	0.07	0	0.144	0	0.103	0.103	-0.086	0	-0.168	0	0.015	0.015
28996251	-0.101	-0.508	0	-1.165	-0.437	-0.437	0.07	0	0	0	0.103	0.103	-0.086	0	-0.168	0	0.015	0.015
28996265	-0.101	-0.521	0	-1.145	-0.435	-0.435	0.07	0	0	0	0.103	0.103	-0.102	0	-0.24	0	0.015	0.015
28996280	-0.101	-0.544	0	-1.105	-0.434	-0.434	0.07	0	0	0	0.103	0.103	-0.109	0	-0.312	0	0.015	0.015
28996294	-0.101	-0.555	0	-1.086	-0.434	-0.434	0.07	0	0	0	0.103	0.103	-0.109	0	-0.312	0	0.015	0.015
28996306	-0.101	-0.567	0	-1.064	-0.434	-0.434	0.07	0	0	0	0.103	0.103	-0.109	0	-0.312	0	0.015	0.015
28996320	-0.101	-0.589	0	-1.02	-0.434	-0.434	0.069	0	0	0	0.104	0.104	-0.109	0	-0.312	0	0.015	0.015
28996334	-0.101	-0.599	0	-0.999	-0.434	-0.434	0.069	0	0	0	0.104	0.104	-0.12	0	-0.336	0	0.015	0.015
28996347	-0.101	-0.61	0	-0.976	-0.432	-0.432	0.07	0	0	0	0.104	0.104	-0.12	0	-0.336	0	0.015	0.015
28996360	-0.101	-0.62	0	-0.954	-0.432	-0.432	0.07	0	0	0	0.103	0.103	-0.119	0	-0.168	0	0.015	0.015
28996374	-0.101	-0.639	0	-0.907	-0.433	-0.433	0.07	0	0	0	0.103	0.103	-0.117	0	-0.024	0	0.015	0.015
28996386	-0.101	-0.648	0	-0.884	-0.433	-0.433	0.07	0	0	0	0.103	0.103	-0.117	0	-0.024	0	0.015	0.015
28996400	-0.101	-0.658	0	-0.859	-0.433	-0.433	0.07	0	0	0	0.103	0.103	-0.097	0	0.216	0	0.015	0.015
28996413	-0.101	-0.675	0	-0.809	-0.437	-0.437	0.07	0	0	0	0.103	0.103	-0.086	0	0.288	0	0.015	0.015
28996427	-0.101	-0.684	0	-0.782	-0.438	-0.438	0.07	0	0	0	0.104	0.104	-0.08	0	0.408	0	0.015	0.015
28996440	-0.101	-0.692	0	-0.758	-0.438	-0.438	0.07	0	0	0	0.104	0.104	-0.08	0	0.408	0	0.015	0.015
28996453	-0.101	-0.7	0	-0.731	-0.44	-0.44	0.07	0	0	0	0.104	0.104	-0.065	0	0.552	0	0.015	0.015
28996466	-0.101	-0.714	0	-0.68	-0.44	-0.44	0.072	0	0	0	0.103	0.103	-0.065	0	0.552	0	0.015	0.015
28996479	-0.101	-0.721	0	-0.655	-0.441	-0.441	0.072	0	0	0	0.103	0.103	-0.056	0	0.576	0	0.015	0.015
28996493	-0.101	-0.727	0	-0.629	-0.441	-0.441	0.072	0	0	0	0.103	0.103	-0.053	0	0.48	0	0.015	0.015
28996510	-0.101	-0.739	0	-0.577	-0.442	-0.442	0.072	0	0	0	0.103	0.103	-0.053	0	0.48	0	0.015	0.015
28996528	-0.101	-0.751	0	-0.521	-0.442	-0.442	0.072	0	0	0	0.103	0.103	-0.042	0	0.312	0	0.015	0.015
28996541	-0.101	-0.756	0	-0.492	-0.443	-0.443	0.072	0	0	0	0.103	0.103	-0.042	0	0.312	0	0.015	0.015
28996554	-0.101	-0.761	0	-0.465	-0.443	-0.443	0.076	0	0.072	0	0.103	0.103	-0.042	0	0.312	0	0.015	0.015
28996567	-0.101	-0.77	0	-0.411	-0.446	-0.446	0.084	0	0.12	0	0.101	0.101	-0.022	0	0.36	0	0.015	0.015
28996582	-0.101	-0.774	0	-0.383	-0.447	-0.447	0.084	0	0.12	0	0.096	0.096	-0.016	0	0.408	0	0.015	0.015
28996596	-0.101	-0.777	0	-0.356	-0.447	-0.447	0.085	0	0.168	0	0.096	0.096	-0.016	0	0.408	0	0.015	0.015
28996611	-0.101	-0.784	0	-0.3	-0.448	-0.448	0.085	0	0.168	0	0.096	0.096	-0.007	0	0.432	0	0.014	0.014
28996623	-0.101	-0.787	0	-0.272	-0.448	-0.448	0.085	0	0.144	0	0.096	0.096	-0.007	0	0.336	0	0.014	0.014
28996634	-0.101	-0.79	0	-0.242	-0.448	-0.448	0.087	0	0.072	0	0.096	0.096	-0.005	0	0.264	0	0.014	0.014
28996648	-0.101	-0.794	0	-0.185	-0.448	-0.448	0.087	0	0.072	0	0.095	0.095	-0.005	0	0.264	0	0.014	0.014
28996660	-0.099	-0.796	0	-0.154	-0.449	-0.449	0.09	0	0.072	0	0.093	0.093	-0.007	0	0.096	0	0.014	0.014
28996676	-0.099	-0.797	0	-0.123	-0.449	-0.449	0.093	0	0.072	0	0.091	0.091	-0.007	0	0.096	0	0.014	0.014
28996688	-0.099	-0.798	0	-0.095	-0.449	-0.449	0.093	0	0.072	0	0.091	0.091	-0.007	0	0.024	0	0.014	0.014
28996707	-0.099	-0.8	0	-0.038	-0.449	-0.449	0.093	0	0.096	0	0.091	0.091	-0.007	0	0.024	0	0.014	0.014
28996719	-0.101	-0.8	0	-0.009	-0.449	-0.449	0.093	0	0.048	0	0.091	0.091	-0.011	0	-0.024	0	0.014	0.014
28996732	-0.101	-0.8	0	0.047	-0.447	-0.447	0.093	0	0.048	0	0.091	0.091	-0.016	0	-0.12	0	0.015	0.015
28996746	-0.101	-0.799	0	0.076	-0.447	-0.447	0.093	0	0	0	0.091	0.091	-0.016	0	-0.12	0	0.015	0.015
28996760	-0.099	-0.797	0	0.132	-0.446	-0.446	0.093	0	0	0	0.091	0.091	-0.027	0	-0.192	0	0.014	0.014
28996773	-0.099	-0.795	0	0.161	-0.446	-0.446	0.093	0	0	0	0.091	0.091	-0.027	0	-0.192	0	0.014	0.014
28996785	-0.101	-0.794	0	0.189	-0.444	-0.444	0.092	0	0	0	0.091	0.091	-0.033	0	-0.288	0	0.015	0.015
28996799	-0.101	-0.792	0	0.217	-0.444	-0.444	0.092	0	0	0	0.092	0.092	-0.033	0	-0.288	0	0.015	0.015
28996812	-0.101	-0.786	0	0.276	-0.444	-0.444	0.09	0	-0.024	0	0.093	0.093	-0.037	0	-0.216	0	0.015	0.015
28996826	-0.101	-0.784	0	0.304	-0.444	-0.444	0.088	0	-0.048	0	0.093	0.093	-0.037	0	-0.216	0	0.015	0.015
28996839	-0.099	-0.78	0	0.332	-0.444	-0.444	0.088	0	-0.048	0	0.094	0.094	-0.042	0	-0.192	0	0.015	0.015
28996853	-0.099	-0.773	0	0.39	-0.444	-0.444	0.088	0	-0.048	0	0.094	0.094	-0.042	0	-0.192	0	0.015	0.015
28996867	-0.099	-0.769	0	0.417	-0.444	-0.444	0.087	0	-0.024	0	0.094	0.094	-0.042	0	-0.144	0	0.015	0.015
28996884	-0.099	-0.76	0	0.471	-0.444	-0.444	0.084	0	-0.048	0	0.095	0.095	-0.04	0	-0.12	0	0.015	0.015
28996897	-0.099	-0.755	0	0.498	-0.444	-0.444	0.084	0	-0.048	0	0.096	0.096	-0.043	0	-0.048	0	0.015	0.015
28996911	-0.099	-0.75	0	0.525	-0.444	-0.444	0.082	0	-0.072	0	0.097	0.097	-0.043	0	-0.048	0	0.015	0.015
28996925	-0.101	-0.738	0	0.581	-0.443	-0.443	0.082	0	-0.072	0	0.097	0.097	-0.045	0	-0.024	0	0.015	0.015
28996939	-0.099	-0.732	0	0.609	-0.442	-0.442	0.078	0	-0.12	0	0.1	0.1	-0.048	0	-0.048	0	0.015	0.015
28996953	-0.099	-0.725	0	0.638	-0.443	-0.443	0.07	0	-0.168	0	0.1	0.1	-0.048	0	-0.048	0	0.015	0.015
28996969	-0.099	-0.712	0	0.689	-0.442	-0.442	0.062	0	-0.216	0	0.104	0.104	-0.054	0	-0.12	0	0.015	0.015
28996995	-0.099	-0.69	0	0.764	-0.442	-0.442	0.062	0	-0.216	0	0.108	0.108	-0.06	0	-0.168	0	0.015	0.015
28997018	-0.099	-0.673	0	0.814	-0.441	-0.441	0.05	0	-0.312	0	0.115	0.115	-0.063	0	-0.216	0	0.015	0.015
28997040	-0.099	-0.657	0	0.862	-0.441	-0.441	0.05	0	-0.312	0	0.115	0.115	-0.063	0	-0.216	0	0.015	0.015
28997059	-0.101	-0.638	0	0.91	-0.44	-0.44	0.012	0	-0.552	0	0.133	0.133	-0.063	0	-0.072	0	0.014	0.014
28997075	-0.101	-0.629	0	0.932	-0.44	-0.44	0.012	0	-0.552	0	0.135	0.135	-0.063	0	-0.024	0	0.014	0.014
28997092	-0.099	-0.609	0	0.979	-0.442	-0.442	-0.007	0	-0.624	0	0.145	0.145	-0.062	0	0	0	0.014	0.014
28997107	-0.099	-0.598	0	1.002	-0.442	-0.442	-0.017	0	-0.624	0	0.145	0.145	-0.062	0	0	0	0.014	0.014
28997120	-0.099	-0.577	0	1.044	-0.443	-0.443	-0.017	0	-0.624	0	0.151	0.151	-0.057	0	0.048	0	0.014	0.014
28997135	-0.101	-0.567	0	1.064	-0.442	-0.442	-0.033	0	-0.6	0	0.151	0.151	-0.057	0	0.048	0	0.014	0.014
28997149	-0.101	-0.556	0	1.084	-0.443	-0.443	-0.04	0	-0.6	0	0.159	0.163	-0.051	0	0.12	0	0.014	0.014
28997164	-0.101	-0.534	0	1.123	-0.444	-0.444	-0.04	0	-0.6	0	0.163	0.163	-0.046	0	0.144	0	0.014	0.014
28997180	-0.101	-0.511	0	1.16	-0.444	-0.444	-0.048	0	-0.528	0	0.167	0.167	-0.046	0	0.192	0	0.014	0.014
28997195	-0.101	-0.499	0	1.178	-0.444	-0.444	-0.05	0	-0.48	0	0.168	0.168	-0.046	0	0.192	0	0.014	0.014
28997209	-0.099	-0.475	0	1.213	-0.444	-0.444	-0.05	0	-0.312	0	0.168	0.168	-0.051	0	0.072	0	0.014	0.014
28997225	-0.099	-0.463	0	1.229	-0.444	-0.444	-0.05	0	-0.312	0	0.168	0.168	-0.051	0	0.072	0	0.014	0.014
28997238	-0.101	-0.451	0	1.246	-0.444	-0.444	-0.051	0	-0.12	0	0.169	0.169	-0.057	0	-0.048	0	0.014	0.014
28997253	-0.101	-0.424	0	1.278	-0.443	-0.443	-0.051	0	-0.096	0	0.169	0.169	-0.06	0	-0.144	0	0.014	0.014
28997267	-0.101	-0.41	0	1.295	-0.442	-0.442	-0.051	0	0	0	0.169	0.169	-0.06	0	-0.144	0	0.014	0.014
28997282	-0.101	-0.384	0	1.323	-0.442	-0.442	-0.051	0	0	0	0.169	0.169	-0.063	0	-0.168	0	0.014	0.014
28997297	-0.099	-0.371	0	1.336	-0.443	-0.443	-0.051	0	0	0	0.169	0.169	-0.063	0	-0.168	0	0.014	0.014
28997311	-0.099	-0.356	0	1.35	-0.443	-0.443	-0.051	0	0	0	0.169	0.169	-0.062	0	-0.144	0	0.014	0.014
28997325	-0.099	-0.327	0	1.376	-0.443	-0.443	-0.051	0	0	0	0.169	0.169	-0.06	0	-0.024	0	0.014	0.014
28997342	-0.099	-0.314	0	1.387	-0.443	-0.443	-0.051	0	0	0	0.169	0.169	-0.059	0	0.024	0	0.014	0.014
28997358	-0.101	-0.284	0	1.41	-0.443	-0.443	-0.051	0	0	0	0.169	0.169	-0.059	0	0.024	0	0.014	0.014
28997370	-0.101	-0.27	0	1.419	-0.443	-0.443	-0.051	0	0	0	0.169	0.169	-0.059	0	0.024	0	0.014	0.014
28997383	-0.099	-0.256	0	1.429	-0.443	-0.443	-0.051	0	0	0	0.169	0.169	-0.057	0	0.072	0	0.014	0.014
28997398	-0.099	-0.226	0	1.447	-0.444	-0.444	-0.051	0	0	0	0.169	0.169	-0.057	0	0.072	0	0.014	0.014
28997412	-0.101	-0.211	0	1.455	-0.444	-0.444	-0.05	0	0	0	0.168	0.168	-0.056	0	0.024	0	0.014	0.014
28997427	-0.101	-0.18	0	1.469	-0.443	-0.443	-0.051	0	0	0	0.169	0.169	-0.056	0	0.024	0	0.014	0.014
28997440	-0.101	-0.164	0	1.476	-0.443	-0.443	-0.051	0	0	0	0.169	0.169	-0.056	0	0.024	0	0.014	0.014
28997454	-0.101	-0.148	0	1.482	-0.443	-0.443	-0.051	0	0	0	0.169	0.169	-0.054	0	0	0	0.014	0.014
28997468	-0.101	-0.133	0	1.487	-0.443	-0.443	-0.051	0	0	0	0.169	0.169	-0.05	0	0.048	0	0.014	0.014
28997482	-0.101	-0.103	0	1.495	-0.444	-0.444	-0.05	0	0	0	0.168	0.168	-0.045	0	0.072	0	0.014	0.014
28997497	-0.101	-0.087	0	1.499	-0.444	-0.444	-0.05	0	0	0	0.168	0.168	-0.045	0	0.072	0	0.014	0.014
28997511	-0.101	-0.055	0	1.504	-0.446	-0.446	-0.048	0	0	0	0.168	0.168	-0.037	0	0.192	0	0.014	0.014
28997528	-0.101	-0.04	0	1.506	-0.446	-0.446	-0.048	0	0	0	0.168	0.168	-0.034	0	0.264	0	0.014	0.014
28997547	-0.101	-0.007	0	1.508	-0.446	-0.446	-0.048	0	0	0	0.168	0.168	-0.034	0	0.264	0	0.014	0.014
28997561	-0.101	0.008	0	1.508	-0.446	-0.446	-0.047	0	0.024	0	0.168	0.168	-0.034	0	0.264	0	0.014	0.014
28997574	-0.101	0.038	0	1.506	-0.447	-0.447	-0.047	0	0.024	0	0.167	0.167	-0.023	0	0.264	0	0.014	0.014
28997590	-0.101	0.053	0	1.505	-0.448	-0.448	-0.047	0	0.024	0	0.167	0.167	-0.022	0	0.216	0	0.014	0.014
28997603	-0.101	0.083	0	1.5	-0.448	-0.448	-0.048	0	0	0	0.168	0.168	-0.019	0	0.168	0	0.014	0.014
28997617	-0.101	0.098	0	1.497	-0.448	-0.448	-0.047	0	0	0	0.168	0.168	-0.019	0	0.168	0	0.014	0.014
28997631	-0.101	0.113	0	1.493	-0.448	-0.448	-0.047	0	0	0	0.167	0.167	-0.019	0	0.096	0	0.014	0.014
28997646	-0.101	0.144	0	1.483	-0.448	-0.448	-0.047	0	0	0	0.167	0.167	-0.019	0	0.048	0	0.014	0.014
28997660	-0.101	0.159	0	1.478	-0.448	-0.448	-0.045	0	0	0	0.167	0.167	-0.019	0	0.048	0	0.014	0.014
28997675	-0.101	0.19	0	1.465	-0.448	-0.448	-0.045	0	0	0	0.166	0.166	-0.02	0	0	0	0.014	0.014
28997688	-0.101	0.205	0	1.458	-0.448	-0.448	-0.045	0	0	0	0.166	0.166	-0.02	0	0	0	0.014	0.014
28997702	-0.101	0.219	0	1.45	-0.448	-0.448	-0.045	0	0	0	0.166	0.166	-0.019	0	0	0	0.014	0.014
28997718	-0.101	0.248	0	1.434	-0.448	-0.448	-0.045	0	0	0	0.166	0.166	-0.017	0	0	0	0.014	0.014
28997733	-0.101	0.262	0	1.425	-0.448	-0.448	-0.045	0	0	0	0.166	0.166	-0.014	0	0.048	0	0.014	0.014
28997746	-0.099	0.291	0	1.405	-0.45	-0.45	-0.045	0	0	0	0.166	0.166	-0.014	0	0.048	0	0.014	0.014
28997761	-0.101	0.306	0	1.393	-0.449	-0.449	-0.045	0	0	0	0.166	0.166	-0.01	0	0.096	0	0.014	0.014
28997774	-0.101	0.32	0	1.382	-0.449	-0.449	-0.045	0	0	0	0.166	0.166	-0.004	0	0.168	0	0.014	0.014
28997787	-0.101	0.347	0	1.358	-0.451	-0.451	-0.045	0	0	0	0.166	0.166	0	0	0.192	0	0.014	0.014
28997802	-0.101	0.361	0	1.346	-0.451	-0.451	-0.045	0	0	0	0.166	0.166	0	0	0.192	0	0.014	0.014
28997816	-0.101	0.388	0	1.319	-0.451	-0.451	-0.043	0	0	0	0.165	0.165	0.003	0	0.24	0	0.014	0.014
28997831	-0.101	0.401	0	1.305	-0.451	-0.451	-0.045	0	0	0	0.165	0.165	0.003	0	0.24	0	0.014	0.014
28997844	-0.101	0.415	0	1.289	-0.451	-0.451	-0.045	0	0	0	0.166	0.166	0.004	0	0.168	0	0.014	0.014
28997858	-0.101	0.44	0	1.259	-0.451	-0.451	-0.045	0	0	0	0.166	0.166	0.004	0	0.12	0	0.014	0.014
28997871	-0.101	0.453	0	1.243	-0.451	-0.451	-0.045	0	0	0	0.166	0.166	0.004	0	0.12	0	0.014	0.014
28997886	-0.101	0.465	0	1.227	-0.451	-0.451	-0.043	0	0	0	0.166	0.166	0.003	0	0.024	0	0.014	0.014
28997900	-0.101	0.492	0	1.189	-0.451	-0.451	-0.043	0	0	0	0.165	0.165	0.003	0	0	0	0.014	0.014
28997915	-0.101	0.504	0	1.172	-0.451	-0.451	-0.043	0	0	0	0.165	0.165	0.003	0	0	0	0.014	0.014
28997928	-0.101	0.516	0	1.152	-0.451	-0.451	-0.045	0	0	0	0.165	0.165	0.003	0	0	0	0.014	0.014
28997943	-0.101	0.54	0	1.112	-0.451	-0.451	-0.045	0	0	0	0.166	0.166	0.003	0	0	0	0.014	0.014
28997955	-0.101	0.552	0	1.091	-0.451	-0.451	-0.043	0	0	0	0.165	0.165	0.001	0	0	0	0.014	0.014
28997968	-0.101	0.563	0	1.071	-0.451	-0.451	-0.045	0	0	0	0.166	0.166	0.001	0	0	0	0.014	0.014
28997982	-0.101	0.584	0	1.03	-0.45	-0.45	-0.043	0	0	0	0.166	0.166	-0.002	0	-0.048	0	0.014	0.014
28997996	-0.101	0.594	0	1.009	-0.45	-0.45	-0.043	0	0	0	0.165	0.165	-0.004	0	-0.048	0	0.014	0.014
28998010	-0.101	0.604	0	0.988	-0.45	-0.45	-0.043	0	0	0	0.165	0.165	-0.002	0	-0.048	0	0.014	0.014
28998026	-0.101	0.624	0	0.944	-0.45	-0.45	-0.045	0	0	0	0.166	0.166	0	0	-0.024	0	0.014	0.014
28998045	-0.099	0.642	0	0.899	-0.452	-0.452	-0.045	0	0	0	0.166	0.166	0	0	-0.024	0	0.014	0.014
28998062	-0.099	0.66	0	0.853	-0.452	-0.452	-0.043	0	0	0	0.165	0.165	0	0	-0.024	0	0.014	0.014
28998079	-0.101	0.668	0	0.829	-0.45	-0.45	-0.045	0	0	0	0.165	0.165	-0.008	0	-0.024	0	0.014	0.014
28998098	-0.101	0.684	0	0.781	-0.449	-0.449	-0.045	0	0	0	0.166	0.166	-0.011	0	-0.072	0	0.014	0.014
28998118	-0.101	0.699	0	0.732	-0.449	-0.449	-0.043	0	0	0	0.165	0.165	-0.014	0	-0.168	0	0.014	0.014
28998141	-0.101	0.713	0	0.682	-0.449	-0.449	-0.043	0	0	0	0.165	0.165	-0.014	0	-0.168	0	0.014	0.014
28998156	-0.101	0.728	0	0.626	-0.449	-0.449	-0.043	0	0	0	0.165	0.165	-0.013	0	-0.048	0	0.014	0.014
28998169	-0.101	0.734	0	0.6	-0.449	-0.449	-0.043	0	0	0	0.165	0.165	-0.013	0	-0.048	0	0.014	0.014
28998183	-0.101	0.74	0	0.574	-0.449	-0.449	-0.043	0	0	0	0.165	0.165	-0.013	0	0	0	0.014	0.014
28998197	-0.099	0.751	0	0.518	-0.45	-0.45	-0.043	0	0	0	0.165	0.165	-0.014	0	0	0	0.014	0.014
28998211	-0.099	0.757	0	0.488	-0.45	-0.45	-0.043	0	0	0	0.165	0.165	-0.013	0	0	0	0.014	0.014
28998226	-0.101	0.766	0	0.434	-0.45	-0.45	-0.043	0	0	0	0.165	0.165	-0.008	0	0	0	0.014	0.014
28998240	-0.101	0.77	0	0.407	-0.45	-0.45	-0.042	0	0	0	0.164	0.164	-0.008	0	0.048	0	0.014	0.014
28998254	-0.101	0.774	0	0.38	-0.45	-0.45	-0.037	0	0.024	0	0.164	0.164	-0.008	0	0.048	0	0.014	0.014
28998271	-0.099	0.781	0	0.324	-0.45	-0.45	-0.033	0	0.072	0	0.162	0.162	-0.007	0	0.072	0	0.014	0.014
28998286	-0.099	0.787	0	0.269	-0.45	-0.45	-0.033	0	0.072	0	0.159	0.159	-0.008	0	0.048	0	0.014	0.014
28998301	-0.099	0.79	0	0.241	-0.45	-0.45	-0.033	0	0.072	0	0.159	0.159	-0.008	0	0.048	0	0.014	0.014
28998316	-0.101	0.794	0	0.184	-0.449	-0.449	-0.025	0	0.216	0	0.155	0.155	-0.008	0	0	0	0.014	0.014
28998331	-0.101	0.796	0	0.156	-0.449	-0.449	-0.025	0	0.192	0	0.155	0.155	-0.008	0	0	0	0.014	0.014
28998344	-0.101	0.797	0	0.128	-0.449	-0.449	-0.025	0	0.192	0	0.155	0.155	-0.008	0	0	0	0.014	0.014
28998358	-0.101	0.799	0	0.068	-0.449	-0.449	-0.024	0	0.144	0	0.155	0.155	-0.008	0	0	0	0.014	0.014
28998373	-0.101	0.8	0	0.04	-0.449	-0.449	-0.024	0	0.072	0	0.155	0.155	-0.008	0	0	0	0.014	0.014
28998386	-0.101	0.8	0	0.011	-0.449	-0.449	-0.024	0	0.024	0	0.155	0.155	-0.008	0	0	0	0.014	0.014
28998401	-0.101	0.8	0	-0.045	-0.449	-0.449	-0.025	0	0	0	0.155	0.155	-0.008	0	0	0	0.014	0.014
28998417	-0.101	0.798	0	-0.102	-0.449	-0.449	-0.025	0	0	0	0.155	0.155	-0.008	0	0	0	0.014	0.014
28998430	-0.101	0.797	0	-0.131	-0.449	-0.449	-0.024	0	0	0	0.155	0.155	-0.01	0	0	0	0.014	0.014
28998445	-0.099	0.796	0	-0.159	-0.449	-0.449	-0.024	0	0	0	0.155	0.155	-0.01	0	0	0	0.014	0.014
28998460	-0.101	0.792	0	-0.215	-0.449	-0.449	-0.024	0	0	0	0.155	0.155	-0.011	0	-0.024	0	0.014	0.014
28998472	-0.101	0.79	0	-0.243	-0.449	-0.449	-0.024	0	0	0	0.155	0.155	-0.011	0	-0.024	0	0.014	0.014
28998487	-0.099	0.784	0	-0.299	-0.45	-0.45	-0.024	0	0	0	0.155	0.155	-0.008	0	0	0	0.014	0.014
28998500	-0.099	0.781	0	-0.33	-0.45	-0.45	-0.024	0	0	0	0.155	0.155	-0.007	0	0.048	0	0.014	0.014
28998513	-0.101	0.777	0	-0.36	-0.451	-0.451	-0.024	0	0	0	0.155	0.155	0.003	0	0.12	0	0.014	0.014
28998527	-0.101	0.773	0	-0.388	-0.451	-0.451	-0.022	0	0	0	0.155	0.155	0.003	0	0.12	0	0.014	0.014
28998542	-0.101	0.764	0	-0.445	-0.452	-0.452	-0.02	0	0.024	0	0.154	0.154	0.01	0	0.216	0	0.014	0.014
28998563	-0.101	0.755	0	-0.499	-0.452	-0.452	-0.02	0	0.024	0	0.153	0.153	0.01	0	0.216	0	0.014	0.014
28998581	-0.101	0.744	0	-0.552	-0.454	-0.454	-0.02	0	0.024	0	0.153	0.153	0.029	0	0.24	0	0.014	0.014
28998594	-0.099	0.739	0	-0.579	-0.455	-0.455	-0.017	0	0.024	0	0.153	0.153	0.032	0	0.336	0	0.014	0.014
28998608	-0.101	0.733	0	-0.605	-0.455	-0.455	-0.017	0	0.024	0	0.151	0.151	0.032	0	0.336	0	0.014	0.014
28998620	-0.101	0.72	0	-0.657	-0.455	-0.455	-0.016	0	0.048	0	0.15	0.15	0.03	0	0.312	0	0.014	0.014
28998636	-0.101	0.713	0	-0.685	-0.454	-0.454	-0.007	0	0.12	0	0.145	0.145	0.03	0	0.24	0	0.014	0.014
28998651	-0.101	0.698	0	-0.737	-0.454	-0.454	-0.007	0	0.12	0	0.145	0.145	0.03	0	0.24	0	0.014	0.014
28998665	-0.101	0.69	0	-0.762	-0.454	-0.454	0.01	0	0.336	0	0.139	0.139	0.027	0	0.024	0	0.014	0.014
28998680	-0.101	0.683	0	-0.786	-0.454	-0.454	0.01	0	0.336	0	0.136	0.136	0.026	0	-0.048	0	0.014	0.014
28998693	-0.101	0.665	0	-0.839	-0.453	-0.453	0.021	0	0.384	0	0.131	0.131	0.026	0	-0.048	0	0.014	0.014
28998708	-0.099	0.656	0	-0.862	-0.453	-0.453	0.021	0	0.384	0	0.131	0.131	0.024	0	-0.072	0	0.014	0.014
28998723	-0.099	0.647	0	-0.888	-0.454	-0.454	0.033	0	0.408	0	0.131	0.131	0.024	0	-0.072	0	0.014	0.014
28998737	-0.101	0.627	0	-0.935	-0.453	-0.453	0.033	0	0.408	0	0.124	0.124	0.016	0	-0.12	0	0.014	0.014
28998750	-0.101	0.617	0	-0.96	-0.451	-0.451	0.05	0	0.48	0	0.115	0.115	0.01	0	-0.168	0	0.014	0.014
28998766	-0.101	0.607	0	-0.982	-0.45	-0.45	0.056	0	0.504	0	0.111	0.111	0.01	0	-0.168	0	0.014	0.014
28998779	-0.099	0.585	0	-1.028	-0.451	-0.451	0.056	0	0.504	0	0.112	0.112	0.007	0	-0.216	0	0.014	0.014
28998793	-0.099	0.575	0	-1.049	-0.451	-0.451	0.075	0	0.6	0	0.101	0.101	0.009	0	-0.192	0	0.014	0.014
28998807	-0.101	0.564	0	-1.069	-0.451	-0.451	0.075	0	0.6	0	0.101	0.101	0.009	0	-0.192	0	0.014	0.014
28998820	-0.101	0.541	0	-1.11	-0.45	-0.45	0.093	0	0.624	0	0.091	0.091	0.009	0	-0.192	0	0.014	0.014
28998835	-0.101	0.53	0	-1.129	-0.451	-0.451	0.093	0	0.624	0	0.091	0.091	0.016	0	0.024	0	0.014	0.014
28998851	-0.101	0.506	0	-1.168	-0.452	-0.452	0.105	0	0.6	0	0.085	0.085	0.029	0	0.192	0	0.014	0.014
28998865	-0.101	0.494	0	-1.186	-0.452	-0.452	0.11	0	0.552	0	0.082	0.082	0.029	0	0.192	0	0.014	0.014
28998880	-0.101	0.481	0	-1.205	-0.454	-0.454	0.122	0	0.528	0	0.082	0.082	0.038	0	0.336	0	0.014	0.014
28998893	-0.101	0.457	0	-1.238	-0.454	-0.454	0.122	0	0.528	0	0.075	0.075	0.038	0	0.336	0	0.014	0.014
28998908	-0.101	0.444	0	-1.254	-0.454	-0.454	0.141	0	0.48	0	0.068	0.068	0.039	0	0.264	0	0.014	0.014
28998921	-0.101	0.419	0	-1.285	-0.453	-0.453	0.141	0	0.48	0	0.065	0.065	0.036	0	0.216	0	0.014	0.014
28998935	-0.101	0.406	0	-1.299	-0.453	-0.453	0.148	0	0.456	0	0.065	0.065	0.036	0	0.216	0	0.014	0.014
28998950	-0.101	0.393	0	-1.314	-0.453	-0.453	0.148	0	0.456	0	0.061	0.061	0.029	0	-0.024	0	0.014	0.014
28998964	-0.101	0.365	0	-1.342	-0.452	-0.452	0.148	0	0.384	0	0.061	0.061	0.024	0	-0.096	0	0.014	0.014
28998977	-0.101	0.351	0	-1.355	-0.452	-0.452	0.148	0	0.192	0	0.061	0.061	0.024	0	-0.096	0	0.014	0.014
28998991	-0.101	0.338	0	-1.367	-0.45	-0.45	0.15	0	0.144	0	0.061	0.061	0.01	0	-0.288	0	0.014	0.014
28999004	-0.101	0.309	0	-1.391	-0.45	-0.45	0.15	0	0.144	0	0.06	0.06	0.009	0	-0.384	0	0.014	0.014
28999019	-0.099	0.295	0	-1.402	-0.451	-0.451	0.148	0	0.024	0	0.06	0.06	-0.005	0	-0.408	0	0.014	0.014
28999033	-0.101	0.267	0	-1.422	-0.448	-0.448	0.15	0	0	0	0.06	0.06	-0.005	0	-0.408	0	0.014	0.014
28999048	-0.101	0.252	0	-1.431	-0.448	-0.448	0.15	0	0	0	0.06	0.06	-0.019	0	-0.456	0	0.014	0.014
28999068	-0.101	0.224	0	-1.448	-0.444	-0.444	0.148	0	0	0	0.061	0.061	-0.03	0	-0.48	0	0.015	0.015
28999084	-0.101	0.195	0	-1.463	-0.444	-0.444	0.148	0	0	0	0.061	0.061	-0.03	0	-0.48	0	0.015	0.015
28999098	-0.101	0.18	0	-1.469	-0.444	-0.444	0.148	0	0	0	0.061	0.061	-0.054	0	-0.647	0	0.015	0.015
28999111	-0.101	0.165	0	-1.475	-0.441	-0.441	0.147	0	0	0	0.062	0.062	-0.057	0	-0.624	0	0.015	0.015
28999126	-0.101	0.136	0	-1.486	-0.44	-0.44	0.147	0	0	0	0.062	0.062	-0.062	0	-0.576	0	0.016	0.016
28999138	-0.101	0.121	0	-1.491	-0.44	-0.44	0.147	0	0	0	0.062	0.062	-0.062	0	-0.576	0	0.016	0.016
28999155	-0.101	0.089	0	-1.499	-0.439	-0.439	0.147	0	0	0	0.062	0.062	-0.068	0	-0.432	0	0.016	0.016
28999173	-0.101	0.074	0	-1.501	-0.439	-0.439	0.147	0	0	0	0.062	0.062	-0.073	0	-0.288	0	0.016	0.016
28999193	-0.101	0.043	0	-1.506	-0.438	-0.438	0.147	0	0	0	0.061	0.061	-0.079	0	-0.216	0	0.016	0.016
28999212	-0.101	0.011	0	-1.508	-0.437	-0.437	0.147	0	0	0	0.061	0.061	-0.079	0	-0.216	0	0.016	0.016
28999230	-0.101	-0.019	0	-1.508	-0.437	-0.437	0.144	0	0	0	0.063	0.063	-0.08	0	-0.144	0	0.016	0.016
28999244	-0.101	-0.034	0	-1.507	-0.437	-0.437	0.144	0	-0.024	0	0.063	0.063	-0.079	0	-0.072	0	0.016	0.016
28999259	-0.101	-0.066	0	-1.503	-0.437	-0.437	0.144	0	-0.024	0	0.063	0.063	-0.079	0	-0.072	0	0.016	0.016
28999274	-0.101	-0.082	0	-1.5	-0.439	-0.439	0.144	0	-0.024	0	0.063	0.063	-0.066	0	0.048	0	0.016	0.016
28999287	-0.101	-0.099	0	-1.496	-0.439	-0.439	0.142	0	-0.024	0	0.063	0.063	-0.066	0	0.048	0	0.016	0.016
28999302	-0.101	-0.13	0	-1.488	-0.441	-0.441	0.142	0	-0.024	0	0.064	0.064	-0.053	0	0.264	0	0.015	0.015
28999316	-0.101	-0.145	0	-1.483	-0.441	-0.441	0.142	0	-0.024	0	0.064	0.064	-0.053	0	0.264	0	0.015	0.015
28999332	-0.101	-0.176	0	-1.471	-0.443	-0.443	0.142	0	0	0	0.064	0.064	-0.039	0	0.408	0	0.015	0.015
28999346	-0.101	-0.191	0	-1.465	-0.444	-0.444	0.142	0	0	0	0.064	0.064	-0.03	0	0.432	0	0.015	0.015
28999360	-0.101	-0.205	0	-1.457	-0.444	-0.444	0.142	0	0	0	0.064	0.064	-0.023	0	0.456	0	0.015	0.015
28999375	-0.101	-0.236	0	-1.441	-0.445	-0.445	0.142	0	0	0	0.064	0.064	-0.023	0	0.456	0	0.015	0.015
28999390	-0.101	-0.25	0	-1.432	-0.445	-0.445	0.141	0	0	0	0.064	0.064	-0.025	0	0.336	0	0.015	0.015
28999405	-0.101	-0.28	0	-1.413	-0.445	-0.445	0.141	0	0	0	0.065	0.065	-0.028	0	0.264	0	0.015	0.015
28999420	-0.101	-0.294	0	-1.402	-0.445	-0.445	0.142	0	0	0	0.065	0.065	-0.031	0	0.024	0	0.015	0.015
28999435	-0.101	-0.322	0	-1.381	-0.444	-0.444	0.142	0	0	0	0.064	0.064	-0.031	0	0.024	0	0.015	0.015
28999451	-0.101	-0.336	0	-1.369	-0.444	-0.444	0.141	0	0	0	0.065	0.065	-0.037	0	-0.12	0	0.015	0.015
28999466	-0.101	-0.364	0	-1.343	-0.443	-0.443	0.141	0	0	0	0.065	0.065	-0.037	0	-0.12	0	0.015	0.015
28999480	-0.101	-0.377	0	-1.33	-0.442	-0.442	0.141	0	0	0	0.065	0.065	-0.051	0	-0.24	0	0.015	0.015
28999494	-0.101	-0.392	0	-1.315	-0.441	-0.441	0.141	0	0	0	0.065	0.065	-0.051	0	-0.24	0	0.015	0.015
28999509	-0.101	-0.419	0	-1.284	-0.441	-0.441	0.141	0	0	0	0.065	0.065	-0.051	0	-0.24	0	0.015	0.015
28999523	-0.101	-0.432	0	-1.269	-0.44	-0.44	0.141	0	0	0	0.065	0.065	-0.059	0	-0.336	0	0.016	0.016
28999536	-0.101	-0.445	0	-1.254	-0.44	-0.44	0.141	0	0	0	0.065	0.065	-0.065	0	-0.312	0	0.016	0.016
28999552	-0.101	-0.471	0	-1.219	-0.439	-0.439	0.141	0	0	0	0.065	0.065	-0.065	0	-0.312	0	0.016	0.016
28999573	-0.101	-0.495	0	-1.185	-0.439	-0.439	0.139	0	0	0	0.066	0.066	-0.069	0	-0.24	0	0.016	0.016
28999591	-0.101	-0.518	0	-1.149	-0.439	-0.439	0.139	0	0	0	0.066	0.066	-0.069	0	-0.24	0	0.016	0.016
28999604	-0.101	-0.529	0	-1.131	-0.439	-0.439	0.138	0	-0.024	0	0.066	0.066	-0.069	0	-0.24	0	0.016	0.016
28999617	-0.101	-0.542	0	-1.11	-0.438	-0.438	0.138	0	-0.024	0	0.066	0.066	-0.073	0	-0.096	0	0.016	0.016
28999631	-0.101	-0.564	0	-1.07	-0.438	-0.438	0.138	0	-0.024	0	0.066	0.066	-0.073	0	-0.048	0	0.016	0.016
28999646	-0.101	-0.574	0	-1.05	-0.438	-0.438	0.138	0	-0.024	0	0.066	0.066	-0.071	0	-0.024	0	0.016	0.016
28999659	-0.101	-0.595	0	-1.009	-0.439	-0.439	0.138	0	0	0	0.066	0.066	-0.071	0	-0.024	0	0.016	0.016
28999674	-0.101	-0.605	0	-0.987	-0.44	-0.44	0.138	0	0	0	0.067	0.067	-0.063	0	0.048	0	0.016	0.016
28999686	-0.101	-0.614	0	-0.966	-0.44	-0.44	0.138	0	0	0	0.067	0.067	-0.056	0	0.144	0	0.016	0.016
28999701	-0.101	-0.633	0	-0.921	-0.441	-0.441	0.138	0	0	0	0.067	0.067	-0.056	0	0.144	0	0.015	0.015
28999715	-0.101	-0.643	0	-0.896	-0.442	-0.442	0.138	0	0	0	0.067	0.067	-0.042	0	0.336	0	0.015	0.015
28999728	-0.101	-0.652	0	-0.873	-0.443	-0.443	0.138	0	0	0	0.067	0.067	-0.042	0	0.336	0	0.015	0.015
28999742	-0.101	-0.67	0	-0.824	-0.444	-0.444	0.138	0	0	0	0.067	0.067	-0.031	0	0.384	0	0.015	0.015
28999755	-0.101	-0.678	0	-0.8	-0.444	-0.444	0.138	0	0	0	0.067	0.067	-0.031	0	0.384	0	0.015	0.015
28999769	-0.101	-0.687	0	-0.773	-0.444	-0.444	0.138	0	0	0	0.067	0.067	-0.03	0	0.384	0	0.015	0.015
28999784	-0.101	-0.702	0	-0.724	-0.445	-0.445	0.138	0	0	0	0.067	0.067	-0.028	0	0.336	0	0.015	0.015
28999798	-0.101	-0.71	0	-0.696	-0.445	-0.445	0.138	0	0	0	0.067	0.067	-0.03	0	0.216	0	0.015	0.015
28999811	-0.101	-0.716	0	-0.671	-0.444	-0.444	0.138	0	0	0	0.067	0.067	-0.031	0	0.12	0	0.015	0.015
28999825	-0.101	-0.73	0	-0.617	-0.444	-0.444	0.136	0	0	0	0.068	0.068	-0.031	0	0.12	0	0.015	0.015
28999838	-0.101	-0.736	0	-0.591	-0.444	-0.444	0.136	0	0	0	0.068	0.068	-0.034	0	-0.048	0	0.015	0.015
28999852	-0.101	-0.742	0	-0.565	-0.444	-0.444	0.136	0	0	0	0.068	0.068	-0.036	0	-0.072	0	0.015	0.015
28999866	-0.101	-0.753	0	-0.509	-0.444	-0.444	0.134	0	0	0	0.068	0.068	-0.033	0	-0.072	0	0.015	0.015
28999881	-0.101	-0.758	0	-0.482	-0.444	-0.444	0.136	0	0	0	0.068	0.068	-0.033	0	-0.072	0	0.015	0.015
28999896	-0.101	-0.767	0	-0.428	-0.444	-0.444	0.136	0	0	0	0.068	0.068	-0.033	0	-0.024	0	0.015	0.015
28999910	-0.101	-0.772	0	-0.398	-0.444	-0.444	0.136	0	0	0	0.068	0.068	-0.033	0	0	0	0.015	0.015
28999925	-0.101	-0.779	0	-0.343	-0.444	-0.444	0.136	0	0	0	0.068	0.068	-0.033	0	0	0	0.015	0.015
28999938	-0.101	-0.782	0	-0.315	-0.444	-0.444	0.136	0	0	0	0.068	0.068	-0.033	0	0	0	0.015	0.015
28999952	-0.101	-0.785	0	-0.287	-0.444	-0.444	0.136	0	0	0	0.068	0.068	-0.033	0	0	0	0.015	0.015
28999967	-0.102	-0.791	0	-0.228	-0.443	-0.443	0.136	0	0	0	0.068	0.068	-0.031	0	0	0	0.015	0.015
28999981	-0.102	-0.793	0	-0.2	-0.443	-0.443	0.136	0	0	0	0.068	0.068	-0.031	0	0	0	0.015	0.015
28999995	-0.101	-0.795	0	-0.172	-0.443	-0.443	0.136	0	0	0	0.068	0.068	-0.031	0	0	0	0.015	0.015
29000008	-0.101	-0.798	0	-0.113	-0.444	-0.444	0.136	0	0	0	0.068	0.068	-0.031	0	0	0	0.015	0.015
29000020	-0.102	-0.799	0	-0.084	-0.444	-0.444	0.134	0	0	0	0.068	0.068	-0.033	0	0	0	0.015	0.015
29000035	-0.102	-0.799	0	-0.056	-0.443	-0.443	0.134	0	0	0	0.068	0.068	-0.033	0	0	0	0.015	0.015
29000049	-0.101	-0.8	0	0.007	-0.444	-0.444	0.136	0	0	0	0.068	0.068	-0.036	0	-0.024	0	0.015	0.015
29000063	-0.101	-0.8	0	0.035	-0.443	-0.443	0.136	0	0	0	0.068	0.068	-0.039	0	-0.048	0	0.015	0.015
29000079	-0.101	-0.799	0	0.092	-0.443	-0.443	0.136	0	0	0	0.068	0.068	-0.039	0	-0.048	0	0.015	0.015
29000097	-0.101	-0.797	0	0.12	-0.443	-0.443	0.134	0	0	0	0.068	0.068	-0.039	0	-0.048	0	0.015	0.015
29000112	-0.11	-0.794	-0.072	0.177	-0.437	-0.437	0.133	0	0	0	0.068	0.068	-0.043	0	-0.12	0	0.016	0.016
29000126	-0.11	-0.792	-0.072	0.208	-0.437	-0.437	0.133	0	0	0	0.069	0.069	-0.045	0	-0.096	0	0.016	0.016
29000139	-0.118	-0.79	-0.168	0.239	-0.432	-0.432	0.131	0	-0.024	0	0.069	0.069	-0.045	0	-0.096	0	0.018	0.018
29000152	-0.122	-0.787	-0.216	0.267	-0.432	-0.432	0.13	0	-0.048	0	0.07	0.07	-0.045	0	-0.048	0	0.018	0.018
29000166	-0.122	-0.781	-0.216	0.325	-0.429	-0.429	0.13	0	-0.048	0	0.071	0.071	-0.045	0	-0.024	0	0.018	0.018
29000181	-0.128	-0.778	-0.264	0.353	-0.429	-0.429	0.13	0	-0.048	0	0.071	0.071	-0.043	0	0	0	0.018	0.018
29000195	-0.13	-0.77	-0.288	0.411	-0.425	-0.425	0.13	0	-0.048	0	0.071	0.071	-0.043	0	0	0	0.019	0.019
29000210	-0.133	-0.766	-0.24	0.438	-0.425	-0.425	0.128	0	-0.024	0	0.071	0.071	-0.043	0	0	0	0.019	0.019
29000229	-0.133	-0.756	-0.24	0.492	-0.423	-0.423	0.128	0	-0.024	0	0.071	0.071	-0.043	0	0	0	0.02	0.02
29000251	-0.133	-0.746	-0.168	0.545	-0.423	-0.423	0.128	0	-0.024	0	0.071	0.071	-0.043	0	0	0	0.02	0.02
29000272	-0.133	-0.734	-0.024	0.601	-0.423	-0.423	0.127	0	0	0	0.071	0.071	-0.045	0	0	0	0.02	0.02
29000296	-0.133	-0.714	-0.024	0.68	-0.422	-0.422	0.127	0	0	0	0.072	0.072	-0.048	0	-0.048	0	0.02	0.02
29000316	-0.133	-0.699	0	0.733	-0.422	-0.422	0.127	0	0	0	0.072	0.072	-0.048	0	-0.048	0	0.02	0.02
29000329	-0.133	-0.692	0	0.758	-0.422	-0.422	0.127	0	0	0	0.072	0.072	-0.046	0	0	0	0.02	0.02
29000343	-0.133	-0.684	0	0.782	-0.422	-0.422	0.127	0	0	0	0.072	0.072	-0.046	0	0	0	0.02	0.02
29000359	-0.133	-0.668	0	0.83	-0.422	-0.422	0.127	0	0	0	0.072	0.072	-0.046	0	0	0	0.02	0.02
29000371	-0.133	-0.659	0	0.856	-0.422	-0.422	0.127	0	0	0	0.072	0.072	-0.046	0	0	0	0.02	0.02
29000385	-0.133	-0.649	0	0.882	-0.422	-0.422	0.125	0	0	0	0.073	0.073	-0.046	0	0	0	0.02	0.02
29000401	-0.133	-0.631	0	0.927	-0.422	-0.422	0.125	0	0	0	0.073	0.073	-0.046	0	0	0	0.02	0.02
29000414	-0.133	-0.622	0	0.949	-0.423	-0.423	0.124	0	-0.024	0	0.074	0.074	-0.048	0	0	0	0.02	0.02
29000430	-0.133	-0.602	0	0.993	-0.422	-0.422	0.124	0	-0.024	0	0.074	0.074	-0.048	0	0	0	0.02	0.02
29000443	-0.133	-0.591	0	1.016	-0.422	-0.422	0.124	0	-0.024	0	0.074	0.074	-0.048	0	0	0	0.02	0.02
29000458	-0.133	-0.581	0	1.037	-0.422	-0.422	0.124	0	-0.024	0	0.074	0.074	-0.048	0	0	0	0.02	0.02
29000471	-0.133	-0.56	0	1.078	-0.423	-0.423	0.122	0	-0.024	0	0.075	0.075	-0.046	0	0	0	0.02	0.02
29000485	-0.133	-0.549	0	1.097	-0.423	-0.423	0.121	0	-0.024	0	0.076	0.076	-0.046	0	0	0	0.02	0.02
29000499	-0.133	-0.538	0	1.117	-0.423	-0.423	0.121	0	-0.024	0	0.076	0.076	-0.046	0	0	0	0.02	0.02
29000514	-0.133	-0.515	0	1.154	-0.423	-0.423	0.121	0	-0.024	0	0.076	0.076	-0.045	0	0.024	0	0.02	0.02
29000527	-0.133	-0.503	0	1.172	-0.423	-0.423	0.121	0	-0.024	0	0.076	0.076	-0.04	0	0.072	0	0.02	0.02
29000543	-0.133	-0.48	0	1.207	-0.424	-0.424	0.121	0	-0.024	0	0.076	0.076	-0.039	0	0.072	0	0.02	0.02
29000558	-0.133	-0.467	0	1.224	-0.424	-0.424	0.122	0	0	0	0.076	0.076	-0.037	0	0.12	0	0.02	0.02
29000571	-0.133	-0.441	0	1.258	-0.424	-0.424	0.122	0	0	0	0.075	0.075	-0.037	0	0.12	0	0.02	0.02
29000592	-0.133	-0.416	0	1.288	-0.424	-0.424	0.122	0	0	0	0.075	0.075	-0.037	0	0.096	0	0.02	0.02
29000613	-0.133	-0.39	0	1.317	-0.423	-0.423	0.122	0	0	0	0.075	0.075	-0.04	0	0.024	0	0.02	0.02
29000627	-0.133	-0.377	0	1.33	-0.423	-0.423	0.122	0	0	0	0.075	0.075	-0.04	0	0.024	0	0.02	0.02
29000643	-0.133	-0.35	0	1.356	-0.423	-0.423	0.122	0	0	0	0.075	0.075	-0.046	0	-0.096	0	0.02	0.02
29000655	-0.133	-0.336	0	1.368	-0.423	-0.423	0.121	0	0	0	0.076	0.076	-0.056	0	-0.192	0	0.02	0.02
29000669	-0.133	-0.322	0	1.38	-0.421	-0.421	0.121	0	0	0	0.076	0.076	-0.06	0	-0.264	0	0.02	0.02
29000683	-0.133	-0.294	0	1.402	-0.421	-0.421	0.122	0	0	0	0.076	0.076	-0.06	0	-0.264	0	0.02	0.02
29000697	-0.133	-0.28	0	1.412	-0.42	-0.42	0.122	0	0	0	0.075	0.075	-0.065	0	-0.312	0	0.02	0.02
29000711	-0.133	-0.252	0	1.431	-0.42	-0.42	0.122	0	0	0	0.075	0.075	-0.066	0	-0.264	0	0.02	0.02
29000725	-0.133	-0.238	0	1.44	-0.42	-0.42	0.121	0	0	0	0.076	0.076	-0.063	0	-0.168	0	0.02	0.02
29000737	-0.133	-0.223	0	1.448	-0.42	-0.42	0.121	0	0	0	0.076	0.076	-0.063	0	-0.168	0	0.02	0.02
29000752	-0.133	-0.193	0	1.464	-0.421	-0.421	0.121	0	0	0	0.076	0.076	-0.057	0	0	0	0.02	0.02
29000767	-0.133	-0.178	0	1.47	-0.421	-0.421	0.121	0	0	0	0.076	0.076	-0.057	0	0	0	0.02	0.02
29000781	-0.133	-0.148	0	1.482	-0.423	-0.423	0.121	0	0	0	0.076	0.076	-0.045	0	0.192	0	0.02	0.02
29000797	-0.133	-0.134	0	1.487	-0.423	-0.423	0.121	0	0	0	0.076	0.076	-0.04	0	0.312	0	0.02	0.02
29000810	-0.133	-0.119	0	1.491	-0.423	-0.423	0.121	0	0	0	0.076	0.076	-0.027	0	0.432	0	0.02	0.02
29000824	-0.133	-0.089	0	1.499	-0.425	-0.425	0.121	0	0	0	0.076	0.076	-0.027	0	0.432	0	0.019	0.019
29000837	-0.133	-0.074	0	1.502	-0.427	-0.427	0.121	0	0	0	0.076	0.076	-0.013	0	0.528	0	0.019	0.019
29000851	-0.133	-0.057	0	1.504	-0.429	-0.429	0.121	0	0	0	0.076	0.076	-0.004	0	0.552	0	0.019	0.019
29000865	-0.133	-0.026	0	1.507	-0.429	-0.429	0.121	0	0	0	0.076	0.076	0.013	0	0.624	0	0.019	0.019
29000878	-0.133	-0.011	0	1.508	-0.431	-0.431	0.121	0	0	0	0.076	0.076	0.013	0	0.624	0	0.019	0.019
29000894	-0.133	0.02	0	1.508	-0.432	-0.432	0.121	0	0	0	0.076	0.076	0.018	0	0.624	0	0.019	0.019
29000906	-0.133	0.035	0	1.507	-0.433	-0.433	0.121	0	0	0	0.076	0.076	0.024	0	0.552	0	0.019	0.019
29000920	-0.133	0.05	0	1.505	-0.433	-0.433	0.121	0	0	0	0.076	0.076	0.024	0	0.552	0	0.019	0.019
29000935	-0.133	0.081	0	1.5	-0.433	-0.433	0.121	0	0	0	0.076	0.076	0.027	0	0.288	0	0.018	0.018
29000950	-0.133	0.096	0	1.497	-0.433	-0.433	0.121	0	0	0	0.076	0.076	0.027	0	0.288	0	0.018	0.018
29000964	-0.133	0.126	0	1.489	-0.433	-0.433	0.121	0	0	0	0.076	0.076	0.027	0	0.12	0	0.018	0.018
29000978	-0.133	0.141	0	1.484	-0.433	-0.433	0.122	0	0	0	0.075	0.075	0.027	0	0.12	0	0.018	0.018
29000994	-0.133	0.156	0	1.479	-0.433	-0.433	0.121	0	0	0	0.075	0.075	0.026	0	0.024	0	0.018	0.018
29001008	-0.133	0.185	0	1.467	-0.432	-0.432	0.121	0	0	0	0.076	0.076	0.021	0	-0.024	0	0.019	0.019
29001022	-0.133	0.2	0	1.46	-0.432	-0.432	0.121	0	0	0	0.076	0.076	0.01	0	-0.144	0	0.019	0.019
29001036	-0.133	0.229	0	1.445	-0.431	-0.431	0.121	0	0	0	0.076	0.076	0.01	0	-0.144	0	0.019	0.019
29001051	-0.133	0.243	0	1.436	-0.43	-0.43	0.121	0	0	0	0.076	0.076	0.004	0	-0.264	0	0.019	0.019
29001065	-0.133	0.272	0	1.418	-0.428	-0.428	0.121	0	0	0	0.076	0.076	-0.01	0	-0.456	0	0.019	0.019
29001079	-0.133	0.286	0	1.408	-0.428	-0.428	0.121	0	0	0	0.076	0.076	-0.03	0	-0.552	0	0.019	0.019
29001094	-0.133	0.3	0	1.398	-0.425	-0.425	0.121	0	0	0	0.076	0.076	-0.03	0	-0.552	0	0.019	0.019
29001110	-0.133	0.328	0	1.376	-0.423	-0.423	0.121	0	0	0	0.076	0.076	-0.04	0	-0.624	0	0.02	0.02
29001129	-0.133	0.355	0	1.351	-0.422	-0.422	0.121	0	0	0	0.076	0.076	-0.053	0	-0.624	0	0.02	0.02
29001143	-0.133	0.369	0	1.338	-0.422	-0.422	0.121	0	0	0	0.076	0.076	-0.053	0	-0.624	0	0.02	0.02
29001158	-0.133	0.395	0	1.311	-0.422	-0.422	0.121	0	0	0	0.076	0.076	-0.077	0	-0.576	0	0.02	0.02
29001170	-0.133	0.408	0	1.297	-0.418	-0.418	0.121	0	0	0	0.076	0.076	-0.077	0	-0.576	0	0.02	0.02
29001184	-0.133	0.422	0	1.281	-0.417	-0.417	0.121	0	0	0	0.076	0.076	-0.086	0	-0.576	0	0.02	0.02
29001198	-0.133	0.449	0	1.248	-0.415	-0.415	0.121	0	0	0	0.075	0.075	-0.097	0	-0.576	0	0.02	0.02
29001212	-0.133	0.461	0	1.232	-0.415	-0.415	0.121	0	0	0	0.075	0.075	-0.097	0	-0.576	0	0.02	0.02
29001226	-0.133	0.475	0	1.214	-0.414	-0.414	0.121	0	0	0	0.075	0.075	-0.105	0	-0.576	0	0.021	0.021
29001242	-0.133	0.501	0	1.176	-0.414	-0.414	0.121	0	0	0	0.075	0.075	-0.106	0	-0.48	0	0.021	0.021
29001254	-0.133	0.513	0	1.158	-0.414	-0.414	0.121	0	0	0	0.075	0.075	-0.106	0	-0.288	0	0.021	0.021
29001270	-0.133	0.535	0	1.12	-0.414	-0.414	0.121	0	0	0	0.075	0.075	-0.106	0	-0.216	0	0.021	0.021
29001284	-0.133	0.547	0	1.101	-0.414	-0.414	0.121	0	0	0	0.075	0.075	-0.106	0	-0.216	0	0.021	0.021
29001302	-0.133	0.568	0	1.062	-0.414	-0.414	0.121	0	0	0	0.075	0.075	-0.105	0	-0.024	0	0.021	0.021
29001318	-0.133	0.579	0	1.041	-0.414	-0.414	0.121	0	0	0	0.075	0.075	-0.102	0	0	0	0.021	0.021
29001335	-0.133	0.6	0	0.997	-0.415	-0.415	0.121	0	0	0	0.075	0.075	-0.099	0	0.048	0	0.021	0.021
29001352	-0.133	0.62	0	0.954	-0.415	-0.415	0.121	0	0	0	0.075	0.075	-0.093	0	0.12	0	0.021	0.021
29001372	-0.133	0.638	0	0.909	-0.416	-0.416	0.121	0	0	0	0.075	0.075	-0.093	0	0.12	0	0.02	0.02
29001392	-0.133	0.657	0	0.861	-0.42	-0.42	0.121	0	0	0	0.076	0.076	-0.066	0	0.336	0	0.02	0.02
29001408	-0.133	0.665	0	0.837	-0.42	-0.42	0.121	0	0	0	0.076	0.076	-0.066	0	0.336	0	0.02	0.02
29001422	-0.133	0.682	0	0.79	-0.421	-0.421	0.121	0	0	0	0.076	0.076	-0.056	0	0.504	0	0.02	0.02
29001437	-0.133	0.689	0	0.765	-0.421	-0.421	0.121	0	0	0	0.076	0.076	-0.054	0	0.48	0	0.02	0.02
29001450	-0.133	0.697	0	0.741	-0.421	-0.421	0.121	0	0	0	0.076	0.076	-0.045	0	0.432	0	0.02	0.02
29001464	-0.133	0.712	0	0.688	-0.423	-0.423	0.121	0	0	0	0.076	0.076	-0.045	0	0.432	0	0.02	0.02
29001478	-0.133	0.719	0	0.663	-0.423	-0.423	0.121	0	0	0	0.076	0.076	-0.04	0	0.336	0	0.02	0.02
29001491	-0.133	0.725	0	0.637	-0.423	-0.423	0.121	0	0	0	0.076	0.076	-0.031	0	0.312	0	0.02	0.02
29001504	-0.133	0.738	0	0.582	-0.425	-0.425	0.121	0	0	0	0.076	0.076	-0.031	0	0.312	0	0.019	0.019
29001519	-0.133	0.744	0	0.556	-0.426	-0.426	0.121	0	0	0	0.076	0.076	-0.023	0	0.312	0	0.019	0.019
29001533	-0.133	0.754	0	0.503	-0.427	-0.427	0.121	0	0	0	0.076	0.076	-0.013	0	0.36	0	0.019	0.019
29001547	-0.133	0.759	0	0.476	-0.427	-0.427	0.121	0	0	0	0.076	0.076	-0.008	0	0.384	0	0.019	0.019
29001561	-0.133	0.764	0	0.449	-0.428	-0.428	0.121	0	0	0	0.076	0.076	-0.008	0	0.384	0	0.019	0.019
29001575	-0.133	0.772	0	0.394	-0.429	-0.429	0.121	0	0	0	0.076	0.076	0.001	0	0.432	0	0.019	0.019
29001590	-0.133	0.776	0	0.367	-0.429	-0.429	0.121	0	0	0	0.076	0.076	0.006	0	0.432	0	0.019	0.019
29001605	-0.133	0.783	0	0.311	-0.43	-0.43	0.121	0	0	0	0.076	0.076	0.006	0	0.432	0	0.019	0.019
29001621	-0.133	0.786	0	0.283	-0.43	-0.43	0.121	0	0	0	0.076	0.076	0.024	0	0.432	0	0.019	0.019
29001641	-0.133	0.791	0	0.227	-0.433	-0.433	0.121	0	0	0	0.076	0.076	0.029	0	0.432	0	0.018	0.018
29001658	-0.133	0.795	0	0.171	-0.433	-0.433	0.121	0	0	0	0.076	0.076	0.036	0	0.408	0	0.018	0.018
29001672	-0.133	0.796	0	0.143	-0.434	-0.434	0.121	0	0	0	0.076	0.076	0.036	0	0.408	0	0.018	0.018
29001685	-0.133	0.799	0	0.083	-0.434	-0.434	0.121	0	0	0	0.076	0.076	0.036	0	0.264	0	0.018	0.018
29001700	-0.133	0.8	0	0.052	-0.434	-0.434	0.121	0	0	0	0.076	0.076	0.038	0	0.144	0	0.018	0.018
29001715	-0.133	0.8	0	0.024	-0.434	-0.434	0.121	0	0	0	0.076	0.076	0.038	0	0.144	0	0.018	0.018
29001729	-0.133	0.8	0	-0.036	-0.434	-0.434	0.121	0	0	0	0.076	0.076	0.035	0	0.048	0	0.018	0.018
29001743	-0.133	0.799	0	-0.064	-0.434	-0.434	0.121	0	0	0	0.076	0.076	0.032	0	0	0	0.018	0.018
29001755	-0.133	0.798	0	-0.093	-0.434	-0.434	0.121	0	0	0	0.076	0.076	0.03	0	-0.024	0	0.018	0.018
29001771	-0.133	0.796	0	-0.152	-0.433	-0.433	0.121	0	0	0	0.076	0.076	0.03	0	-0.024	0	0.018	0.018
29001784	-0.133	0.794	0	-0.183	-0.432	-0.432	0.121	0	0	0	0.076	0.076	0.023	0	-0.144	0	0.019	0.019
29001800	-0.133	0.79	0	-0.242	-0.432	-0.432	0.121	0	0	0	0.076	0.076	0.023	0	-0.168	0	0.019	0.019
29001813	-0.133	0.787	0	-0.27	-0.432	-0.432	0.121	0	0	0	0.076	0.076	0.023	0	-0.168	0	0.019	0.019
29001827	-0.133	0.784	0	-0.298	-0.432	-0.432	0.121	0	0	0	0.076	0.076	0.018	0	-0.168	0	0.019	0.019
29001840	-0.133	0.778	0	-0.354	-0.431	-0.431	0.121	0	0	0	0.076	0.076	0.013	0	-0.144	0	0.019	0.019
29001854	-0.133	0.774	0	-0.381	-0.431	-0.431	0.121	0	0	0	0.076	0.076	0.01	0	-0.144	0	0.019	0.019
29001868	-0.133	0.77	0	-0.412	-0.431	-0.431	0.121	0	0	0	0.076	0.076	0.001	0	-0.216	0	0.019	0.019
29001883	-0.133	0.76	0	-0.469	-0.429	-0.429	0.121	0	0	0	0.076	0.076	0.001	0	-0.216	0	0.019	0.019
29001897	-0.133	0.756	0	-0.496	-0.429	-0.429	0.121	0	0	0	0.076	0.076	-0.008	0	-0.336	0	0.019	0.019
29001913	-0.133	0.745	0	-0.552	-0.428	-0.428	0.121	0	0	0	0.076	0.076	-0.01	0	-0.336	0	0.019	0.019
29001926	-0.133	0.738	0	-0.581	-0.428	-0.428	0.121	0	0	0	0.076	0.076	-0.01	0	-0.288	0	0.019	0.019
29001939	-0.133	0.732	0	-0.607	-0.428	-0.428	0.121	0	0	0	0.076	0.076	-0.01	0	-0.288	0	0.019	0.019
29001953	-0.133	0.72	0	-0.658	-0.428	-0.428	0.121	0	0	0	0.076	0.076	-0.008	0	-0.12	0	0.019	0.019
29001968	-0.133	0.713	0	-0.684	-0.428	-0.428	0.121	0	0	0	0.076	0.076	-0.007	0	-0.072	0	0.019	0.019
29001984	-0.133	0.699	0	-0.734	-0.428	-0.428	0.121	0	0	0	0.076	0.076	-0.007	0	-0.072	0	0.019	0.019
29001997	-0.133	0.691	0	-0.759	-0.429	-0.429	0.121	0	0	0	0.076	0.076	0.003	0	0.072	0	0.019	0.019
29002012	-0.133	0.684	0	-0.783	-0.429	-0.429	0.121	0	0	0	0.076	0.076	0.007	0	0.192	0	0.019	0.019
29002026	-0.133	0.667	0	-0.833	-0.431	-0.431	0.121	0	0	0	0.076	0.076	0.01	0	0.216	0	0.019	0.019
29002041	-0.133	0.658	0	-0.857	-0.431	-0.431	0.121	0	0	0	0.076	0.076	0.01	0	0.216	0	0.019	0.019
29002055	-0.133	0.641	0	-0.903	-0.432	-0.432	0.121	0	0	0	0.076	0.076	0.019	0	0.264	0	0.019	0.019
29002069	-0.133	0.632	0	-0.926	-0.432	-0.432	0.121	0	0	0	0.076	0.076	0.019	0	0.264	0	0.019	0.019
29002084	-0.133	0.613	0	-0.97	-0.433	-0.433	0.121	0	0	0	0.076	0.076	0.03	0	0.288	0	0.018	0.018
29002099	-0.133	0.603	0	-0.992	-0.435	-0.435	0.121	0	0	0	0.076	0.076	0.039	0	0.384	0	0.018	0.018
29002114	-0.133	0.593	0	-1.013	-0.435	-0.435	0.121	0	0	0	0.076	0.076	0.05	0	0.432	0	0.018	0.018
29002129	-0.133	0.572	0	-1.054	-0.436	-0.436	0.121	0	0	0	0.076	0.076	0.05	0	0.432	0	0.018	0.018
29002147	-0.133	0.551	0	-1.094	-0.438	-0.438	0.121	0	0	0	0.076	0.076	0.064	0	0.528	0	0.018	0.018
29002164	-0.133	0.528	0	-1.132	-0.438	-0.438	0.121	0	0	0	0.076	0.076	0.064	0	0.528	0	0.018	0.018
29002178	-0.133	0.517	0	-1.151	-0.44	-0.44	0.121	0	0	0	0.076	0.076	0.078	0	0.624	0	0.018	0.018
29002194	-0.133	0.505	0	-1.169	-0.44	-0.44	0.121	0	0	0	0.076	0.076	0.11	0	0.695	0	0.018	0.018
29002207	-0.133	0.482	0	-1.204	-0.445	-0.445	0.121	0	0	0	0.075	0.075	0.121	0	0.719	0	0.017	0.017
29002221	-0.133	0.469	0	-1.221	-0.446	-0.446	0.121	0	0	0	0.075	0.075	0.121	0	0.719	0	0.017	0.017
29002235	-0.133	0.445	0	-1.254	-0.446	-0.446	0.121	0	0	0	0.075	0.075	0.121	0	0.719	0	0.017	0.017
29002250	-0.133	0.432	0	-1.269	-0.449	-0.449	0.121	0	0	0	0.075	0.075	0.141	0	0.695	0	0.016	0.016
29002263	-0.133	0.419	0	-1.284	-0.449	-0.449	0.119	0	0	0	0.075	0.075	0.15	0	0.624	0	0.016	0.016
29002278	-0.133	0.392	0	-1.315	-0.451	-0.451	0.119	0	0	0	0.075	0.075	0.154	0	0.576	0	0.016	0.016
29002291	-0.133	0.377	0	-1.33	-0.451	-0.451	0.119	0	0	0	0.075	0.075	0.154	0	0.576	0	0.016	0.016
29002305	-0.133	0.363	0	-1.344	-0.451	-0.451	0.119	0	0	0	0.075	0.075	0.154	0	0.312	0	0.016	0.016
29002319	-0.133	0.334	0	-1.37	-0.451	-0.451	0.119	0	0	0	0.075	0.075	0.154	0	0.312	0	0.016	0.016
29002334	-0.133	0.32	0	-1.382	-0.45	-0.45	0.119	0	0	0	0.075	0.075	0.151	0	0.144	0	0.016	0.016
29002348	-0.133	0.307	0	-1.393	-0.45	-0.45	0.119	0	0	0	0.075	0.075	0.15	0	-0.024	0	0.016	0.016
29002362	-0.133	0.279	0	-1.414	-0.45	-0.45	0.119	0	0	0	0.075	0.075	0.15	0	-0.048	0	0.016	0.016
29002377	-0.133	0.264	0	-1.423	-0.45	-0.45	0.121	0	0	0	0.075	0.075	0.15	0	-0.048	0	0.016	0.016
29002393	-0.133	0.234	0	-1.442	-0.45	-0.45	0.119	0	0	0	0.075	0.075	0.15	0	-0.024	0	0.016	0.016
29002415	-0.133	0.205	0	-1.457	-0.45	-0.45	0.119	0	0	0	0.075	0.075	0.15	0	-0.024	0	0.016	0.016
29002433	-0.133	0.176	0	-1.471	-0.45	-0.45	0.119	0	0	0	0.075	0.075	0.15	0	-0.024	0	0.016	0.016
29002460	-0.133	0.132	0	-1.487	-0.449	-0.449	0.119	0	0	0	0.075	0.075	0.138	0	-0.096	0	0.016	0.016
29002478	-0.133	0.117	0	-1.492	-0.447	-0.447	0.116	0	-0.024	0	0.076	0.076	0.13	0	-0.288	0	0.017	0.017
29002494	-0.133	0.085	0	-1.499	-0.445	-0.445	0.116	0	-0.024	0	0.078	0.078	0.112	0	-0.408	0	0.017	0.017
29002509	-0.133	0.07	0	-1.502	-0.445	-0.445	0.116	0	-0.024	0	0.078	0.078	0.098	0	-0.504	0	0.017	0.017
29002525	-0.133	0.039	0	-1.506	-0.443	-0.443	0.116	0	-0.024	0	0.078	0.078	0.098	0	-0.504	0	0.017	0.017
29002539	-0.133	0.024	0	-1.507	-0.443	-0.443	0.116	0	-0.024	0	0.078	0.078	0.087	0	-0.48	0	0.017	0.017
29002553	-0.133	-0.008	0	-1.508	-0.441	-0.441	0.116	0	0	0	0.078	0.078	0.082	0	-0.48	0	0.018	0.018
29002568	-0.133	-0.023	0	-1.507	-0.441	-0.441	0.116	0	0	0	0.078	0.078	0.082	0	-0.48	0	0.018	0.018
29002582	-0.133	-0.053	0	-1.505	-0.44	-0.44	0.116	0	0	0	0.078	0.078	0.075	0	-0.408	0	0.018	0.018
29002596	-0.133	-0.068	0	-1.502	-0.44	-0.44	0.116	0	0	0	0.078	0.078	0.069	0	-0.336	0	0.018	0.018
29002611	-0.133	-0.083	0	-1.5	-0.439	-0.439	0.116	0	0	0	0.078	0.078	0.069	0	-0.336	0	0.018	0.018
29002626	-0.133	-0.115	0	-1.492	-0.439	-0.439	0.115	0	0	0	0.079	0.079	0.07	0	-0.168	0	0.018	0.018
29002641	-0.132	-0.13	0	-1.488	-0.44	-0.44	0.115	0	0	0	0.079	0.079	0.07	0	-0.168	0	0.018	0.018
29002658	-0.133	-0.159	0	-1.478	-0.44	-0.44	0.115	0	0	0	0.079	0.079	0.07	0	-0.072	0	0.018	0.018
29002680	-0.133	-0.189	0	-1.465	-0.439	-0.439	0.115	0	0	0	0.079	0.079	0.07	0	-0.072	0	0.018	0.018
29002694	-0.133	-0.218	0	-1.451	-0.439	-0.439	0.115	0	0	0	0.079	0.079	0.073	0	0	0	0.018	0.018
29002709	-0.133	-0.232	0	-1.443	-0.44	-0.44	0.115	0	0	0	0.079	0.079	0.073	0	0	0	0.018	0.018
29002723	-0.133	-0.248	0	-1.434	-0.44	-0.44	0.115	0	0	0	0.079	0.079	0.073	0	0	0	0.018	0.018
29002737	-0.133	-0.278	0	-1.414	-0.441	-0.441	0.115	0	0	0	0.079	0.079	0.082	0	0.048	0	0.018	0.018
29002753	-0.133	-0.292	0	-1.404	-0.441	-0.441	0.115	0	0	0	0.079	0.079	0.085	0	0.192	0	0.018	0.018
29002768	-0.133	-0.32	0	-1.382	-0.441	-0.441	0.115	0	0	0	0.079	0.079	0.085	0	0.192	0	0.017	0.017
29002783	-0.133	-0.334	0	-1.37	-0.441	-0.441	0.115	0	0	0	0.079	0.079	0.09	0	0.192	0	0.017	0.017
29002797	-0.133	-0.362	0	-1.344	-0.443	-0.443	0.115	0	0	0	0.079	0.079	0.095	0	0.192	0	0.017	0.017
29002812	-0.133	-0.376	0	-1.331	-0.443	-0.443	0.115	0	0	0	0.079	0.079	0.096	0	0.168	0	0.017	0.017
29002827	-0.133	-0.403	0	-1.302	-0.443	-0.443	0.115	0	0	0	0.079	0.079	0.096	0	0.168	0	0.017	0.017
29002840	-0.133	-0.418	0	-1.286	-0.443	-0.443	0.115	0	0	0	0.079	0.079	0.095	0	0.12	0	0.017	0.017
29002854	-0.133	-0.43	0	-1.271	-0.442	-0.442	0.115	0	0	0	0.079	0.079	0.093	0	0.096	0	0.017	0.017
29002869	-0.133	-0.455	0	-1.24	-0.442	-0.442	0.115	0	0	0	0.079	0.079	0.093	0	0.096	0	0.017	0.017
29002884	-0.133	-0.468	0	-1.223	-0.442	-0.442	0.115	0	0	0	0.079	0.079	0.089	0	-0.048	0	0.017	0.017
29002897	-0.133	-0.48	0	-1.206	-0.442	-0.442	0.115	0	0	0	0.079	0.079	0.085	0	-0.12	0	0.017	0.017
29002912	-0.133	-0.504	0	-1.172	-0.441	-0.441	0.115	0	0	0	0.079	0.079	0.085	0	-0.12	0	0.017	0.017
29002927	-0.133	-0.515	0	-1.153	-0.441	-0.441	0.115	0	0	0	0.079	0.079	0.085	0	-0.12	0	0.017	0.017
29002941	-0.133	-0.539	0	-1.114	-0.44	-0.44	0.115	0	0	0	0.079	0.079	0.078	0	-0.12	0	0.018	0.018
29002954	-0.133	-0.55	0	-1.095	-0.44	-0.44	0.115	0	0	0	0.079	0.079	0.078	0	-0.12	0	0.018	0.018
29002968	-0.133	-0.561	0	-1.075	-0.44	-0.44	0.115	0	0	0	0.079	0.079	0.076	0	-0.144	0	0.018	0.018
29002981	-0.133	-0.583	0	-1.032	-0.44	-0.44	0.115	0	0	0	0.079	0.079	0.076	0	-0.144	0	0.018	0.018
29002995	-0.133	-0.593	0	-1.011	-0.44	-0.44	0.115	0	0	0	0.079	0.079	0.07	0	-0.144	0	0.018	0.018
29003010	-0.133	-0.613	0	-0.968	-0.439	-0.439	0.115	0	0	0	0.079	0.079	0.07	0	-0.144	0	0.018	0.018
29003022	-0.133	-0.624	0	-0.944	-0.438	-0.438	0.115	0	0	0	0.079	0.079	0.064	0	-0.168	0	0.018	0.018
29003037	-0.133	-0.633	0	-0.922	-0.438	-0.438	0.115	0	0	0	0.079	0.079	0.064	0	-0.168	0	0.018	0.018
29003051	-0.133	-0.642	0	-0.899	-0.438	-0.438	0.115	0	0	0	0.079	0.079	0.059	0	-0.192	0	0.018	0.018
29003067	-0.133	-0.661	0	-0.851	-0.438	-0.438	0.115	0	0	0	0.079	0.079	0.058	0	-0.168	0	0.018	0.018
29003081	-0.133	-0.669	0	-0.827	-0.437	-0.437	0.115	0	0	0	0.079	0.079	0.058	0	-0.168	0	0.018	0.018
29003095	-0.133	-0.686	0	-0.777	-0.437	-0.437	0.115	0	0	0	0.079	0.079	0.056	0	-0.12	0	0.018	0.018
29003109	-0.133	-0.693	0	-0.752	-0.437	-0.437	0.115	0	0	0	0.079	0.079	0.056	0	-0.12	0	0.018	0.018
29003125	-0.133	-0.708	0	-0.702	-0.438	-0.438	0.115	0	0	0	0.079	0.079	0.061	0	0	0	0.018	0.018
29003138	-0.133	-0.716	0	-0.674	-0.438	-0.438	0.115	0	0	0	0.079	0.079	0.07	0	0.072	0	0.018	0.018
29003152	-0.133	-0.722	0	-0.649	-0.439	-0.439	0.115	0	0	0	0.079	0.079	0.07	0	0.072	0	0.018	0.018
29003168	-0.133	-0.735	0	-0.597	-0.44	-0.44	0.115	0	0	0	0.079	0.079	0.075	0	0.192	0	0.018	0.018
29003192	-0.133	-0.746	0	-0.545	-0.44	-0.44	0.115	0	0	0	0.079	0.079	0.075	0	0.216	0	0.018	0.018
29003209	-0.133	-0.757	0	-0.488	-0.44	-0.44	0.115	0	0	0	0.079	0.079	0.07	0	0.072	0	0.018	0.018
29003222	-0.133	-0.762	0	-0.461	-0.439	-0.439	0.115	0	0	0	0.079	0.079	0.07	0	0.072	0	0.018	0.018
29003236	-0.133	-0.771	0	-0.404	-0.439	-0.439	0.115	0	0	0	0.079	0.079	0.069	0	-0.048	0	0.018	0.018
29003251	-0.133	-0.775	0	-0.377	-0.439	-0.439	0.115	0	0	0	0.079	0.079	0.069	0	-0.072	0	0.018	0.018
29003265	-0.133	-0.778	0	-0.349	-0.439	-0.439	0.115	0	0	0	0.079	0.079	0.069	0	-0.072	0	0.018	0.018
29003282	-0.133	-0.785	0	-0.291	-0.439	-0.439	0.115	0	0	0	0.079	0.079	0.069	0	-0.072	0	0.018	0.018
29003295	-0.133	-0.788	0	-0.263	-0.44	-0.44	0.115	0	0	0	0.079	0.079	0.075	0	0	0	0.018	0.018
29003310	-0.133	-0.793	0	-0.204	-0.44	-0.44	0.115	0	0	0	0.079	0.079	0.076	0	0.096	0	0.018	0.018
29003323	-0.133	-0.795	0	-0.173	-0.44	-0.44	0.115	0	0	0	0.079	0.079	0.082	0	0.144	0	0.018	0.018
29003338	-0.133	-0.796	0	-0.145	-0.441	-0.441	0.115	0	0	0	0.079	0.079	0.087	0	0.168	0	0.018	0.018
29003352	-0.133	-0.799	0	-0.085	-0.441	-0.441	0.115	0	0	0	0.079	0.079	0.087	0	0.168	0	0.017	0.017
29003366	-0.133	-0.799	0	-0.054	-0.442	-0.442	0.115	0	0	0	0.079	0.079	0.09	0	0.192	0	0.017	0.017
29003380	-0.133	-0.8	0	-0.026	-0.442	-0.442	0.115	0	0	0	0.079	0.079	0.087	0	0.144	0	0.017	0.017
29003394	-0.133	-0.8	0	0.031	-0.441	-0.441	0.115	0	0	0	0.079	0.079	0.082	0	0.096	0	0.018	0.018
29003409	-0.133	-0.799	0	0.06	-0.441	-0.441	0.115	0	0	0	0.079	0.079	0.082	0	0.096	0	0.018	0.018
29003423	-0.133	-0.798	0	0.116	-0.441	-0.441	0.115	0	0	0	0.079	0.079	0.082	0	0.096	0	0.018	0.018
29003436	-0.133	-0.796	0	0.145	-0.439	-0.439	0.115	0	0	0	0.079	0.079	0.067	0	-0.192	0	0.018	0.018
29003450	-0.133	-0.795	0	0.176	-0.438	-0.438	0.115	0	0	0	0.079	0.079	0.062	0	-0.288	0	0.018	0.018
29003465	-0.133	-0.79	0	0.232	-0.438	-0.438	0.115	0	0	0	0.079	0.079	0.055	0	-0.36	0	0.018	0.018
29003478	-0.133	-0.788	0	0.263	-0.437	-0.437	0.115	0	0	0	0.079	0.079	0.055	0	-0.36	0	0.018	0.018
29003495	-0.133	-0.782	0	0.319	-0.437	-0.437	0.115	0	0	0	0.079	0.079	0.055	0	-0.36	0	0.018	0.018
29003514	-0.133	-0.775	0	0.374	-0.436	-0.436	0.116	0	0	0	0.078	0.078	0.05	0	-0.24	0	0.018	0.018
29003538	-0.133	-0.767	0	0.429	-0.436	-0.436	0.116	0	0	0	0.078	0.078	0.05	0	-0.24	0	0.018	0.018
29003559	-0.133	-0.757	0	0.486	-0.436	-0.436	0.116	0	0	0	0.078	0.078	0.05	0	-0.24	0	0.018	0.018
29003574	-0.133	-0.752	0	0.515	-0.436	-0.436	0.116	0	0	0	0.078	0.078	0.05	0	-0.24	0	0.018	0.018
29003586	-0.133	-0.74	0	0.571	-0.436	-0.436	0.116	0	0	0	0.078	0.078	0.05	0	-0.24	0	0.018	0.018
29003599	-0.133	-0.735	0	0.597	-0.436	-0.436	0.116	0	0	0	0.078	0.078	0.05	0	-0.24	0	0.018	0.018
29003613	-0.133	-0.729	0	0.623	-0.436	-0.436	0.116	0	0	0	0.078	0.078	0.05	0	-0.24	0	0.018	0.018
29003626	-0.133	-0.716	0	0.674	-0.436	-0.436	0.116	0	0	0	0.078	0.078	0.05	0	-0.24	0	0.018	0.018
29003640	-0.133	-0.709	0	0.7	-0.436	-0.436	0.116	0	0	0	0.078	0.078	0.05	0	-0.24	0	0.018	0.018
29003655	-0.133	-0.702	0	0.725	-0.436	-0.436	0.116	0	0	0	0.078	0.078	0.015	0	-0.288	0	0.018	0.018
29003671	-0.133	-0.687	0	0.774	-0.431	-0.431	0.115	0	0	0	0.079	0.079	0.012	0	-0.312	0	0.019	0.019
29003689	-0.133	-0.671	0	0.822	-0.43	-0.43	0.115	0	0	0	0.079	0.079	0.007	0	-0.312	0	0.019	0.019
29003705	-0.133	-0.662	0	0.846	-0.43	-0.43	0.115	0	0	0	0.079	0.079	0.007	0	-0.312	0	0.019	0.019
29003721	-0.133	-0.645	0	0.892	-0.43	-0.43	0.115	0	0	0	0.079	0.079	0.007	0	-0.312	0	0.019	0.019
29003734	-0.133	-0.636	0	0.915	-0.43	-0.43	0.115	0	0	0	0.079	0.079	0.007	0	-0.312	0	0.019	0.019
29003748	-0.133	-0.617	0	0.96	-0.43	-0.43	0.115	0	0	0	0.079	0.079	0.007	0	-0.312	0	0.019	0.019
29003762	-0.133	-0.607	0	0.982	-0.43	-0.43	0.115	0	0	0	0.079	0.079	0.007	0	-0.312	0	0.019	0.019
29003778	-0.133	-0.587	0	1.024	-0.43	-0.43	0.115	0	0	0	0.079	0.079	0.003	0	-0.072	0	0.019	0.019
29003792	-0.133	-0.577	0	1.045	-0.43	-0.43	0.115	0	0	0	0.079	0.079	0.003	0	-0.072	0	0.019	0.019
29003807	-0.133	-0.556	0	1.085	-0.43	-0.43	0.115	0	0	0	0.079	0.079	0.003	0	-0.072	0	0.019	0.019
29003820	-0.133	-0.545	0	1.104	-0.43	-0.43	0.115	0	0	0	0.079	0.079	0.003	0	-0.072	0	0.019	0.019
29003832	-0.133	-0.534	0	1.124	-0.43	-0.43	0.115	0	0	0	0.079	0.079	0.003	0	-0.072	0	0.019	0.019
29003844	-0.133	-0.522	0	1.142	-0.43	-0.43	0.115	0	0	0	0.079	0.079	0.003	0	-0.072	0	0.019	0.019
29003858	-0.133	-0.499	0	1.179	-0.43	-0.43	0.115	0	0	0	0.079	0.079	0.003	0	-0.072	0	0.019	0.019
29003871	-0.133	-0.487	0	1.196	-0.43	-0.43	0.115	0	0	0	0.079	0.079	0.003	0	-0.072	0	0.019	0.019
29003885	-0.133	-0.475	0	1.213	-0.43	-0.43	0.115	0	0	0	0.079	0.079	0.003	0	-0.072	0	0.019	0.019
29003902	-0.133	-0.45	0	1.246	-0.433	-0.433	0.115	0	0	0	0.079	0.079	0.032	0	0.336	0	0.018	0.018
29003917	-0.133	-0.425	0	1.277	-0.434	-0.434	0.115	0	0	0	0.079	0.079	0.032	0	0.336	0	0.018	0.018
29003932	-0.133	-0.412	0	1.292	-0.435	-0.435	0.115	0	0	0	0.079	0.079	0.042	0	0.432	0	0.018	0.018
29003948	-0.133	-0.386	0	1.321	-0.436	-0.436	0.115	0	0	0	0.079	0.079	0.049	0	0.432	0	0.018	0.018
29003962	-0.133	-0.373	0	1.334	-0.436	-0.436	0.115	0	0	0	0.079	0.079	0.049	0	0.36	0	0.018	0.018
29003977	-0.133	-0.345	0	1.361	-0.436	-0.436	0.115	0	0	0	0.079	0.079	0.049	0	0.36	0	0.018	0.018
29003991	-0.133	-0.331	0	1.373	-0.436	-0.436	0.115	0	0	0	0.079	0.079	0.047	0	0.192	0	0.018	0.018
29004005	-0.133	-0.317	0	1.384	-0.436	-0.436	0.115	0	0	0	0.079	0.079	0.047	0	0.12	0	0.018	0.018
29004020	-0.133	-0.288	0	1.407	-0.435	-0.435	0.116	0	0	0	0.078	0.078	0.044	0	0	0	0.018	0.018
29004035	-0.133	-0.274	0	1.417	-0.435	-0.435	0.115	0	0	0	0.079	0.079	0.044	0	0	0	0.018	0.018
29004051	-0.133	-0.244	0	1.436	-0.435	-0.435	0.115	0	0	0	0.079	0.079	0.044	0	-0.024	0	0.018	0.018
29004067	-0.133	-0.229	0	1.445	-0.435	-0.435	0.115	0	0	0	0.079	0.079	0.036	0	-0.072	0	0.018	0.018
29004082	-0.133	-0.2	0	1.46	-0.434	-0.434	0.115	0	0	0	0.079	0.079	0.033	0	-0.096	0	0.018	0.018
29004096	-0.133	-0.186	0	1.467	-0.434	-0.434	0.115	0	0	0	0.079	0.079	0.033	0	-0.096	0	0.018	0.018
29004108	-0.133	-0.171	0	1.473	-0.434	-0.434	0.113	0	0	0	0.08	0.08	0.019	0	-0.24	0	0.018	0.018
29004121	-0.133	-0.14	0	1.485	-0.432	-0.432	0.113	0	0	0	0.08	0.08	0.018	0	-0.36	0	0.019	0.019
29004136	-0.133	-0.125	0	1.489	-0.432	-0.432	0.113	0	0	0	0.08	0.08	0.004	0	-0.408	0	0.019	0.019
29004150	-0.133	-0.109	0	1.494	-0.43	-0.43	0.113	0	0	0	0.08	0.08	0.004	0	-0.408	0	0.019	0.019
29004165	-0.133	-0.077	0	1.501	-0.427	-0.427	0.111	0	0	0	0.08	0.08	-0.013	0	-0.504	0	0.019	0.019
29004181	-0.133	-0.062	0	1.503	-0.427	-0.427	0.111	0	0	0	0.081	0.081	-0.025	0	-0.647	0	0.019	0.019
29004200	-0.133	-0.031	0	1.507	-0.426	-0.426	0.111	0	0	0	0.081	0.081	-0.025	0	-0.647	0	0.019	0.019
29004216	-0.133	-0.001	0	1.508	-0.426	-0.426	0.108	0	-0.024	0	0.081	0.081	-0.025	0	-0.647	0	0.019	0.019
29004229	-0.133	0.015	0	1.508	-0.418	-0.418	0.107	0	-0.048	0	0.083	0.083	-0.079	0	-0.911	0	0.02	0.02
29004243	-0.133	0.045	0	1.506	-0.417	-0.417	0.107	0	-0.048	0	0.084	0.084	-0.089	0	-1.007	0	0.02	0.02
29004258	-0.133	0.06	0	1.504	-0.417	-0.417	0.104	0	-0.096	0	0.085	0.085	-0.12	0	-1.079	0	0.02	0.02
29004271	-0.133	0.075	0	1.501	-0.412	-0.412	0.104	0	-0.096	0	0.085	0.085	-0.142	0	-1.103	0	0.021	0.021
29004286	-0.133	0.105	0	1.495	-0.409	-0.409	0.102	0	-0.072	0	0.085	0.085	-0.142	0	-1.103	0	0.021	0.021
29004301	-0.133	0.12	0	1.491	-0.407	-0.407	0.102	0	-0.048	0	0.085	0.085	-0.155	0	-1.127	0	0.021	0.021
29004316	-0.133	0.149	0	1.481	-0.406	-0.406	0.102	0	-0.048	0	0.085	0.085	-0.163	0	-0.959	0	0.021	0.021
29004330	-0.133	0.164	0	1.476	-0.406	-0.406	0.102	0	-0.024	0	0.085	0.085	-0.163	0	-0.863	0	0.021	0.021
29004346	-0.133	0.194	0	1.463	-0.406	-0.406	0.101	0	-0.024	0	0.086	0.086	-0.163	0	-0.863	0	0.021	0.021
29004361	-0.133	0.208	0	1.456	-0.407	-0.407	0.101	0	-0.024	0	0.085	0.085	-0.158	0	-0.36	0	0.021	0.021
29004374	-0.133	0.237	0	1.44	-0.407	-0.407	0.101	0	-0.024	0	0.085	0.085	-0.157	0	-0.072	0	0.021	0.021
29004389	-0.133	0.252	0	1.432	-0.407	-0.407	0.099	0	-0.024	0	0.086	0.086	-0.148	0	0.096	0	0.021	0.021
29004404	-0.133	0.28	0	1.413	-0.409	-0.409	0.099	0	-0.024	0	0.086	0.086	-0.148	0	0.096	0	0.021	0.021
29004419	-0.133	0.295	0	1.401	-0.41	-0.41	0.099	0	-0.024	0	0.086	0.086	-0.139	0	0.192	0	0.021	0.021
29004434	-0.133	0.309	0	1.391	-0.41	-0.41	0.099	0	-0.024	0	0.086	0.086	-0.123	0	0.312	0	0.021	0.021
29004448	-0.133	0.34	0	1.365	-0.413	-0.413	0.099	0	0	0	0.087	0.087	-0.119	0	0.408	0	0.02	0.02
29004463	-0.133	0.353	0	1.353	-0.413	-0.413	0.099	0	0	0	0.087	0.087	-0.119	0	0.408	0	0.02	0.02
29004477	-0.133	0.38	0	1.327	-0.415	-0.415	0.099	0	0	0	0.087	0.087	-0.1	0	0.552	0	0.02	0.02
29004495	-0.133	0.395	0	1.312	-0.416	-0.416	0.099	0	0	0	0.087	0.087	-0.094	0	0.6	0	0.02	0.02
29004510	-0.133	0.421	0	1.283	-0.417	-0.417	0.098	0	0	0	0.088	0.088	-0.088	0	0.552	0	0.02	0.02
29004525	-0.133	0.433	0	1.268	-0.417	-0.417	0.098	0	0	0	0.088	0.088	-0.088	0	0.552	0	0.02	0.02
29004538	-0.133	0.458	0	1.236	-0.417	-0.417	0.098	0	0	0	0.088	0.088	-0.085	0	0.384	0	0.02	0.02
29004555	-0.133	0.471	0	1.219	-0.417	-0.417	0.098	0	0	0	0.088	0.088	-0.083	0	0.216	0	0.02	0.02
29004575	-0.133	0.495	0	1.185	-0.418	-0.418	0.098	0	0	0	0.088	0.088	-0.083	0	0.168	0	0.02	0.02
29004593	-0.133	0.518	0	1.149	-0.418	-0.418	0.098	0	0	0	0.088	0.088	-0.083	0	0.048	0	0.02	0.02
29004613	-0.133	0.541	0	1.112	-0.418	-0.418	0.096	0	0	0	0.089	0.089	-0.083	0	0	0	0.02	0.02
29004631	-0.133	0.564	0	1.07	-0.418	-0.418	0.096	0	0	0	0.089	0.089	-0.083	0	0	0	0.02	0.02
29004649	-0.133	0.585	0	1.03	-0.418	-0.418	0.096	0	0	0	0.089	0.089	-0.083	0	0	0	0.02	0.02
29004663	-0.133	0.595	0	1.009	-0.418	-0.418	0.096	0	0	0	0.089	0.089	-0.083	0	0	0	0.02	0.02
29004679	-0.133	0.615	0	0.963	-0.418	-0.418	0.095	0	0	0	0.09	0.09	-0.082	0	0	0	0.02	0.02
29004700	-0.133	0.634	0	0.919	-0.418	-0.418	0.095	0	0	0	0.09	0.09	-0.082	0	0	0	0.02	0.02
29004713	-0.133	0.643	0	0.896	-0.418	-0.418	0.095	0	0	0	0.09	0.09	-0.079	0	0	0	0.02	0.02
29004727	-0.133	0.652	0	0.873	-0.418	-0.418	0.095	0	0	0	0.09	0.09	-0.079	0	0.048	0	0.02	0.02
29004740	-0.133	0.669	0	0.826	-0.418	-0.418	0.095	0	0	0	0.09	0.09	-0.079	0	0.048	0	0.02	0.02
29004754	-0.133	0.677	0	0.802	-0.418	-0.418	0.095	0	0	0	0.09	0.09	-0.079	0	0.048	0	0.02	0.02
29004768	-0.133	0.685	0	0.778	-0.418	-0.418	0.095	0	0	0	0.09	0.09	-0.076	0	0.048	0	0.02	0.02
29004783	-0.133	0.701	0	0.726	-0.419	-0.419	0.095	0	0	0	0.09	0.09	-0.076	0	0.048	0	0.02	0.02
29004797	-0.133	0.708	0	0.701	-0.419	-0.419	0.095	0	0	0	0.09	0.09	-0.076	0	0.048	0	0.02	0.02
29004811	-0.133	0.722	0	0.651	-0.419	-0.419	0.095	0	0	0	0.09	0.09	-0.073	0	0.048	0	0.02	0.02
29004826	-0.133	0.728	0	0.625	-0.419	-0.419	0.095	0	0	0	0.09	0.09	-0.071	0	0.072	0	0.02	0.02
29004838	-0.133	0.734	0	0.599	-0.419	-0.419	0.095	0	0	0	0.09	0.09	-0.071	0	0.048	0	0.02	0.02
29004852	-0.133	0.746	0	0.546	-0.419	-0.419	0.095	0	0	0	0.09	0.09	-0.071	0	0.048	0	0.02	0.02
29004867	-0.133	0.751	0	0.52	-0.419	-0.419	0.093	0	0	0	0.09	0.09	-0.073	0	0.024	0	0.02	0.02
29004882	-0.133	0.761	0	0.466	-0.419	-0.419	0.093	0	0	0	0.091	0.091	-0.073	0	0.024	0	0.02	0.02
29004895	-0.133	0.765	0	0.439	-0.419	-0.419	0.092	0	-0.024	0	0.091	0.091	-0.076	0	0	0	0.02	0.02
29004910	-0.133	0.774	0	0.384	-0.419	-0.419	0.09	0	-0.024	0	0.092	0.092	-0.077	0	-0.024	0	0.02	0.02
29004922	-0.133	0.777	0	0.357	-0.419	-0.419	0.087	0	-0.072	0	0.092	0.092	-0.077	0	-0.024	0	0.02	0.02
29004936	-0.133	0.781	0	0.329	-0.419	-0.419	0.087	0	-0.072	0	0.094	0.094	-0.073	0	-0.024	0	0.02	0.02
29004952	-0.133	0.787	0	0.273	-0.42	-0.42	0.085	0	-0.096	0	0.095	0.095	-0.069	0	0	0	0.02	0.02
29004966	-0.133	0.79	0	0.242	-0.421	-0.421	0.084	0	-0.096	0	0.096	0.096	-0.063	0	0.048	0	0.02	0.02
29004980	-0.133	0.792	0	0.214	-0.421	-0.421	0.084	0	-0.072	0	0.096	0.096	-0.063	0	0.048	0	0.02	0.02
29004993	-0.133	0.796	0	0.155	-0.422	-0.422	0.084	0	-0.048	0	0.096	0.096	-0.051	0	0.216	0	0.02	0.02
29005010	-0.133	0.797	0	0.127	-0.422	-0.422	0.084	0	-0.048	0	0.096	0.096	-0.042	0	0.264	0	0.02	0.02
29005023	-0.133	0.799	0	0.07	-0.424	-0.424	0.084	0	-0.024	0	0.096	0.096	-0.036	0	0.432	0	0.019	0.019
29005037	-0.133	0.8	0	0.042	-0.424	-0.424	0.084	0	0	0	0.096	0.096	-0.036	0	0.432	0	0.019	0.019
29005051	-0.133	0.8	0	0.013	-0.424	-0.424	0.084	0	0	0	0.096	0.096	-0.025	0	0.456	0	0.019	0.019
29005066	-0.133	0.8	0	-0.046	-0.426	-0.426	0.084	0	0	0	0.096	0.096	-0.019	0	0.432	0	0.019	0.019
29005081	-0.133	0.799	0	-0.078	-0.427	-0.427	0.084	0	0	0	0.096	0.096	-0.019	0	0.432	0	0.019	0.019
29005096	-0.133	0.797	0	-0.134	-0.428	-0.428	0.084	0	0	0	0.096	0.096	-0.014	0	0.312	0	0.019	0.019
29005110	-0.133	0.795	0	-0.163	-0.428	-0.428	0.084	0	0	0	0.096	0.096	-0.013	0	0.264	0	0.019	0.019
29005123	-0.133	0.794	0	-0.191	-0.428	-0.428	0.082	0	0	0	0.096	0.096	-0.013	0	0.264	0	0.019	0.019
29005137	-0.133	0.789	0	-0.25	-0.428	-0.428	0.082	0	0	0	0.097	0.097	-0.01	0	0.168	0	0.019	0.019
29005153	-0.133	0.786	0	-0.278	-0.428	-0.428	0.078	0	-0.048	0	0.099	0.099	-0.01	0	0.144	0	0.019	0.019
29005167	-0.133	0.78	0	-0.336	-0.428	-0.428	0.067	0	-0.168	0	0.105	0.105	-0.01	0	0.072	0	0.019	0.019
29005184	-0.133	0.776	0	-0.364	-0.428	-0.428	0.061	0	-0.216	0	0.109	0.109	-0.01	0	0.072	0	0.019	0.019
29005201	-0.133	0.769	0	-0.419	-0.428	-0.428	0.061	0	-0.216	0	0.109	0.109	-0.01	0	0.048	0	0.019	0.019
29005220	-0.133	0.76	0	-0.473	-0.428	-0.428	0.044	0	-0.408	0	0.118	0.118	-0.01	0	0	0	0.019	0.019
29005238	-0.133	0.749	0	-0.529	-0.428	-0.428	0.044	0	-0.408	0	0.118	0.118	-0.01	0	0	0	0.019	0.019
29005252	-0.133	0.744	0	-0.556	-0.429	-0.429	0.013	0	-0.624	0	0.134	0.134	-0.005	0	0.024	0	0.019	0.019
29005267	-0.133	0.737	0	-0.585	-0.429	-0.429	-0.001	0	-0.671	0	0.142	0.142	-0.004	0	0.048	0	0.019	0.019
29005282	-0.133	0.725	0	-0.639	-0.43	-0.43	-0.025	0	-0.767	0	0.142	0.142	-0.004	0	0.048	0	0.019	0.019
29005296	-0.133	0.718	0	-0.665	-0.431	-0.431	-0.037	0	-0.839	0	0.155	0.155	0.003	0	0.12	0	0.019	0.019
29005313	-0.133	0.703	0	-0.718	-0.431	-0.431	-0.037	0	-0.839	0	0.161	0.161	0.003	0	0.12	0	0.019	0.019
29005328	-0.133	0.695	0	-0.745	-0.431	-0.431	-0.065	0	-1.007	0	0.176	0.176	0.003	0	0.12	0	0.019	0.019
29005343	-0.132	0.687	0	-0.773	-0.431	-0.432	-0.085	0	-1.031	0	0.176	0.186	0.003	0	0.096	0	0.019	0.019
29005356	-0.133	0.67	0	-0.823	-0.432	-0.432	-0.085	0	-1.031	0	0.186	0.186	0.003	0	0.048	0	0.019	0.019
29005371	-0.133	0.661	0	-0.849	-0.432	-0.432	-0.099	0	-0.983	0	0.194	0.194	0.001	0	0.024	0	0.019	0.019
29005386	-0.132	0.644	0	-0.896	-0.433	-0.433	-0.119	0	-0.863	0	0.194	0.194	0.001	0	0.024	0	0.019	0.019
29005402	-0.133	0.635	0	-0.918	-0.434	-0.434	-0.119	0	-0.863	0	0.204	0.204	0.003	0	0	0	0.019	0.019
29005417	-0.133	0.615	0	-0.965	-0.433	-0.433	-0.119	0	-0.863	0	0.204	0.204	0.003	0	0	0	0.019	0.019
29005433	-0.133	0.605	0	-0.987	-0.434	-0.434	-0.129	0	-0.624	0	0.209	0.209	0.013	0	0.096	0	0.019	0.019
29005446	-0.132	0.584	0	-1.031	-0.437	-0.437	-0.131	0	-0.48	0	0.21	0.21	0.018	0	0.144	0	0.019	0.019
29005461	-0.133	0.573	0	-1.051	-0.436	-0.436	-0.131	0	-0.48	0	0.21	0.21	0.018	0	0.144	0	0.019	0.019
29005474	-0.132	0.563	0	-1.072	-0.436	-0.436	-0.129	0	-0.192	0	0.209	0.209	0.029	0	0.264	0	0.019	0.019
29005488	-0.132	0.54	0	-1.113	-0.439	-0.439	-0.131	0	-0.12	0	0.21	0.21	0.032	0	0.312	0	0.019	0.019
29005502	-0.133	0.529	0	-1.132	-0.438	-0.438	-0.129	0	-0.024	0	0.21	0.21	0.032	0	0.312	0	0.02	0.02
29005516	-0.133	0.517	0	-1.15	-0.439	-0.439	-0.129	0	-0.024	0	0.209	0.209	0.033	0	0.288	0	0.02	0.02
29005531	-0.132	0.493	0	-1.188	-0.439	-0.439	-0.129	0	0	0	0.209	0.209	0.033	0	0.192	0	0.02	0.02
29005545	-0.132	0.481	0	-1.205	-0.439	-0.439	-0.131	0	0	0	0.209	0.209	0.033	0	0.192	0	0.019	0.019
29005562	-0.133	0.456	0	-1.239	-0.439	-0.439	-0.129	0	0	0	0.21	0.21	0.035	0	0.096	0	0.02	0.02
29005577	-0.132	0.444	0	-1.255	-0.439	-0.439	-0.129	0	0	0	0.209	0.209	0.035	0	0.048	0	0.02	0.02
29005590	-0.132	0.417	0	-1.287	-0.44	-0.44	-0.129	0	0	0	0.209	0.209	0.035	0	0.024	0	0.019	0.019
29005604	-0.133	0.403	0	-1.303	-0.439	-0.439	-0.129	0	0	0	0.209	0.209	0.035	0	0.024	0	0.02	0.02
29005619	-0.132	0.39	0	-1.317	-0.439	-0.439	-0.129	0	0	0	0.209	0.209	0.035	0	0	0	0.02	0.02
29005633	-0.132	0.362	0	-1.345	-0.44	-0.44	-0.129	0	0	0	0.209	0.209	0.035	0	0	0	0.019	0.019
29005653	-0.132	0.335	0	-1.37	-0.44	-0.44	-0.129	0	0	0	0.209	0.209	0.036	0	0	0	0.019	0.019
29005674	-0.132	0.306	0	-1.394	-0.44	-0.44	-0.129	0	0	0	0.209	0.209	0.036	0	0	0	0.019	0.019
29005694	-0.133	0.276	0	-1.415	-0.439	-0.439	-0.129	0	0	0	0.209	0.209	0.036	0	0	0	0.02	0.02
29005715	-0.133	0.246	0	-1.435	-0.439	-0.439	-0.129	0	0	0	0.209	0.209	0.036	0	0	0	0.02	0.02
29005734	-0.132	0.217	0	-1.451	-0.44	-0.44	-0.129	0	0	0	0.209	0.209	0.036	0	0	0	0.019	0.019
29005748	-0.132	0.203	0	-1.459	-0.44	-0.44	-0.129	0	0	0	0.209	0.209	0.036	0	0	0	0.019	0.019
29005762	-0.132	0.188	0	-1.466	-0.44	-0.44	-0.129	0	0	0	0.209	0.209	0.036	0	0	0	0.019	0.019
29005775	-0.132	0.159	0	-1.478	-0.44	-0.44	-0.129	0	0	0	0.209	0.209	0.036	0	0	0	0.019	0.019
29005788	-0.132	0.144	0	-1.483	-0.44	-0.44	-0.129	0	0	0	0.209	0.209	0.036	0	0	0	0.019	0.019
29005801	-0.132	0.129	0	-1.488	-0.44	-0.44	-0.129	0	0	0	0.209	0.209	0.036	0	0	0	0.019	0.019
29005815	-0.132	0.099	0	-1.496	-0.44	-0.44	-0.129	0	0	0	0.209	0.209	0.036	0	0	0	0.019	0.019
29005830	-0.132	0.084	0	-1.5	-0.439	-0.439	-0.129	0	0	0	0.209	0.209	0.033	0	-0.024	0	0.019	0.019
29005845	-0.132	0.054	0	-1.504	-0.439	-0.439	-0.129	0	0	0	0.209	0.209	0.033	0	0	0	0.019	0.019
29005862	-0.132	0.039	0	-1.506	-0.439	-0.439	-0.129	0	0	0	0.209	0.209	0.03	0	-0.024	0	0.019	0.019
29005876	-0.132	0.008	0	-1.508	-0.439	-0.439	-0.129	0	0	0	0.209	0.209	0.029	0	-0.024	0	0.019	0.019
29005890	-0.132	-0.008	0	-1.508	-0.439	-0.439	-0.129	0	0	0	0.209	0.209	0.029	0	-0.024	0	0.019	0.019
29005904	-0.132	-0.024	0	-1.507	-0.438	-0.438	-0.129	0	0	0	0.209	0.209	0.024	0	-0.096	0	0.019	0.019
29005919	-0.132	-0.054	0	-1.504	-0.438	-0.438	-0.129	0	0	0	0.209	0.209	0.023	0	-0.12	0	0.019	0.019
29005934	-0.132	-0.069	0	-1.502	-0.438	-0.438	-0.129	0	0	0	0.209	0.209	0.019	0	-0.144	0	0.019	0.019
29005949	-0.132	-0.099	0	-1.496	-0.438	-0.438	-0.129	0	0	0	0.209	0.209	0.021	0	-0.12	0	0.019	0.019
29005963	-0.128	-0.114	0.024	-1.493	-0.44	-0.44	-0.129	0	0	0	0.209	0.209	0.023	0	-0.072	0	0.019	0.019
29005979	-0.128	-0.144	0.024	-1.483	-0.44	-0.44	-0.129	0	0	0	0.209	0.209	0.023	0	-0.072	0	0.019	0.019
29005993	-0.125	-0.159	0.072	-1.478	-0.441	-0.441	-0.129	0	0	0	0.209	0.209	0.03	0	0.048	0	0.019	0.019
29006006	-0.125	-0.188	0.072	-1.466	-0.443	-0.443	-0.129	0	0	0	0.209	0.209	0.035	0	0.096	0	0.018	0.018
29006021	-0.121	-0.203	0.144	-1.459	-0.446	-0.446	-0.129	0	0	0	0.21	0.21	0.038	0	0.192	0	0.018	0.018
29006036	-0.116	-0.232	0.144	-1.443	-0.449	-0.449	-0.129	0	0	0	0.21	0.21	0.038	0	0.192	0	0.017	0.017
29006051	-0.105	-0.248	0.216	-1.434	-0.45	-0.45	-0.129	0	0	0	0.21	0.21	0.042	0	0.216	0	0.017	0.017
29006066	-0.105	-0.262	0.216	-1.425	-0.456	-0.456	-0.129	0	0	0	0.21	0.21	0.042	0	0.216	0	0.016	0.016
29006082	-0.096	-0.292	0.312	-1.404	-0.461	-0.461	-0.129	0	0	0	0.21	0.21	0.042	0	0.216	0	0.014	0.014
29006097	-0.096	-0.306	0.312	-1.394	-0.461	-0.461	-0.129	0	0	0	0.21	0.21	0.047	0	0.096	0	0.014	0.014
29006112	-0.079	-0.333	0.456	-1.371	-0.472	-0.472	-0.129	0	0	0	0.21	0.21	0.05	0	0.096	0	0.012	0.012
29006127	-0.076	-0.347	0.456	-1.359	-0.472	-0.472	-0.129	0	0	0	0.21	0.21	0.05	0	0.096	0	0.012	0.012
29006140	-0.069	-0.375	0.432	-1.332	-0.477	-0.477	-0.128	0	0	0	0.209	0.209	0.047	0	0.096	0	0.011	0.011
29006156	-0.069	-0.388	0.432	-1.318	-0.477	-0.477	-0.128	0	0	0	0.21	0.21	0.046	0	0.048	0	0.011	0.011
29006169	-0.059	-0.403	0.336	-1.303	-0.48	-0.48	-0.129	0	0	0	0.21	0.21	0.046	0	0	0	0.01	0.01
29006187	-0.059	-0.43	0.336	-1.272	-0.482	-0.482	-0.129	0	0	0	0.211	0.211	0.046	0	0	0	0.009	0.009
29006201	-0.059	-0.455	0.24	-1.24	-0.482	-0.482	-0.129	0	0	0	0.211	0.211	0.047	0	-0.024	0	0.009	0.009
29006217	-0.059	-0.467	0.192	-1.224	-0.482	-0.482	-0.129	0	0	0	0.211	0.211	0.049	0	0	0	0.009	0.009
29006233	-0.059	-0.492	0.072	-1.19	-0.483	-0.483	-0.129	0	0	0	0.211	0.211	0.053	0	0.072	0	0.009	0.009
29006255	-0.059	-0.515	0.072	-1.154	-0.483	-0.483	-0.129	0	0	0	0.211	0.211	0.053	0	0.072	0	0.009	0.009
29006270	-0.059	-0.526	0.072	-1.136	-0.483	-0.483	-0.129	0	0	0	0.211	0.211	0.053	0	0.072	0	0.009	0.009
29006287	-0.059	-0.55	0	-1.095	-0.483	-0.483	-0.129	0	0	0	0.211	0.211	0.053	0	0.072	0	0.009	0.009
29006303	-0.059	-0.571	0	-1.056	-0.483	-0.483	-0.128	0	0	0	0.21	0.21	0.055	0	0.024	0	0.009	0.009
29006318	-0.059	-0.582	0	-1.035	-0.483	-0.483	-0.128	0	0	0	0.21	0.21	0.055	0	0.024	0	0.009	0.009
29006333	-0.059	-0.602	0	-0.993	-0.483	-0.483	-0.128	0	0	0	0.21	0.21	0.056	0	0.024	0	0.009	0.009
29006346	-0.059	-0.612	0	-0.971	-0.483	-0.483	-0.128	0	0	0	0.21	0.21	0.058	0	0.048	0	0.009	0.009
29006359	-0.059	-0.622	0	-0.947	-0.484	-0.484	-0.128	0	0	0	0.21	0.21	0.059	0	0.048	0	0.01	0.01
29006373	-0.059	-0.633	0	-0.923	-0.484	-0.484	-0.128	0	0	0	0.21	0.21	0.059	0	0.048	0	0.01	0.01
29006387	-0.059	-0.651	0	-0.877	-0.484	-0.484	-0.128	0	0	0	0.21	0.21	0.059	0	0.048	0	0.01	0.01
29006402	-0.059	-0.659	0	-0.854	-0.484	-0.484	-0.128	0	0	0	0.21	0.21	0.059	0	0.048	0	0.01	0.01
29006416	-0.059	-0.676	0	-0.806	-0.484	-0.484	-0.128	0	0	0	0.21	0.21	0.058	0	0	0	0.01	0.01
29006430	-0.059	-0.684	0	-0.782	-0.484	-0.484	-0.128	0	0	0	0.21	0.21	0.058	0	0	0	0.01	0.01
29006444	-0.059	-0.699	0	-0.733	-0.483	-0.483	-0.128	0	0	0	0.21	0.21	0.055	0	-0.024	0	0.009	0.009
29006459	-0.059	-0.706	0	-0.708	-0.483	-0.483	-0.128	0	0	0	0.21	0.21	0.055	0	-0.048	0	0.009	0.009
29006473	-0.059	-0.713	0	-0.683	-0.483	-0.483	-0.128	0	0	0	0.21	0.21	0.055	0	-0.048	0	0.009	0.009
29006488	-0.059	-0.727	0	-0.629	-0.483	-0.483	-0.128	0	0	0	0.21	0.21	0.052	0	-0.048	0	0.009	0.009
29006502	-0.059	-0.733	0	-0.603	-0.483	-0.483	-0.128	0	0	0	0.21	0.21	0.044	0	-0.12	0	0.009	0.009
29006517	-0.059	-0.745	0	-0.551	-0.481	-0.481	-0.128	0	0	0	0.21	0.21	0.039	0	-0.144	0	0.009	0.009
29006531	-0.059	-0.75	0	-0.524	-0.481	-0.481	-0.128	0	0	0	0.21	0.21	0.039	0	-0.144	0	0.009	0.009
29006545	-0.059	-0.756	0	-0.495	-0.479	-0.479	-0.128	0	0	0	0.21	0.21	0.026	0	-0.312	0	0.009	0.009
29006559	-0.059	-0.765	0	-0.441	-0.478	-0.478	-0.128	0	0	0	0.21	0.21	0.021	0	-0.432	0	0.009	0.009
29006572	-0.059	-0.769	0	-0.413	-0.478	-0.478	-0.128	0	0	0	0.21	0.21	0.007	0	-0.48	0	0.009	0.009
29006589	-0.059	-0.777	0	-0.358	-0.476	-0.476	-0.126	0	0	0	0.21	0.21	0.003	0	-0.456	0	0.009	0.009
29006603	-0.059	-0.781	0	-0.331	-0.476	-0.476	-0.126	0	0	0	0.209	0.209	0.003	0	-0.456	0	0.009	0.009
29006619	-0.059	-0.787	0	-0.27	-0.476	-0.476	-0.126	0	0	0	0.209	0.209	0.001	0	-0.336	0	0.008	0.008
29006634	-0.059	-0.79	0	-0.242	-0.476	-0.476	-0.126	0	0	0	0.209	0.209	0.001	0	-0.264	0	0.008	0.008
29006649	-0.059	-0.794	0	-0.185	-0.476	-0.476	-0.126	0	0	0	0.209	0.209	0.003	0	-0.096	0	0.008	0.008
29006663	-0.059	-0.796	0	-0.157	-0.476	-0.476	-0.126	0	0	0	0.209	0.209	0.003	0	-0.096	0	0.009	0.009
29006678	-0.059	-0.797	0	-0.126	-0.476	-0.476	-0.126	0	0	0	0.209	0.209	0.003	0	0	0	0.009	0.009
29006691	-0.059	-0.799	0	-0.069	-0.476	-0.476	-0.126	0	0	0	0.209	0.209	0.006	0	0.024	0	0.009	0.009
29006705	-0.059	-0.8	0	-0.041	-0.476	-0.476	-0.125	0	0	0	0.209	0.209	0.006	0	0.024	0	0.009	0.009
29006723	-0.059	-0.8	0	0.016	-0.478	-0.478	-0.123	0	0	0	0.208	0.208	0.016	0	0.12	0	0.009	0.009
29006745	-0.059	-0.799	0	0.073	-0.478	-0.478	-0.12	0	0.072	0	0.208	0.208	0.016	0	0.12	0	0.009	0.009
29006766	-0.059	-0.797	0	0.13	-0.48	-0.48	-0.12	0	0.072	0	0.206	0.206	0.032	0	0.288	0	0.009	0.009
29006786	-0.059	-0.794	0	0.186	-0.48	-0.48	-0.119	0	0.12	0	0.205	0.205	0.032	0	0.288	0	0.009	0.009
29006805	-0.059	-0.79	0	0.242	-0.481	-0.481	-0.119	0	0.12	0	0.205	0.205	0.038	0	0.312	0	0.009	0.009
29006820	-0.059	-0.784	0	0.298	-0.48	-0.48	-0.111	0	0.144	0	0.201	0.201	0.035	0	0.168	0	0.009	0.009
29006833	-0.059	-0.781	0	0.326	-0.48	-0.48	-0.111	0	0.096	0	0.201	0.201	0.035	0	0.168	0	0.009	0.009
29006847	-0.059	-0.778	0	0.354	-0.48	-0.48	-0.111	0	0.072	0	0.201	0.201	0.035	0	0.048	0	0.009	0.009
29006863	-0.059	-0.77	0	0.409	-0.48	-0.48	-0.111	0	0.072	0	0.201	0.201	0.035	0	-0.024	0	0.009	0.009
29006878	-0.059	-0.766	0	0.436	-0.48	-0.48	-0.111	0	0	0	0.201	0.201	0.03	0	-0.024	0	0.009	0.009
29006893	-0.059	-0.756	0	0.493	-0.48	-0.48	-0.111	0	0	0	0.201	0.201	0.024	0	-0.096	0	0.009	0.009
29006907	-0.059	-0.751	0	0.52	-0.479	-0.479	-0.112	0	0	0	0.201	0.201	0.024	0	-0.096	0	0.009	0.009
29006921	-0.059	-0.74	0	0.573	-0.478	-0.478	-0.112	0	0	0	0.202	0.202	0.021	0	-0.168	0	0.009	0.009
29006936	-0.059	-0.734	0	0.599	-0.478	-0.478	-0.111	0	0	0	0.201	0.201	0.021	0	-0.168	0	0.009	0.009
29006950	-0.059	-0.728	0	0.625	-0.478	-0.478	-0.111	0	0	0	0.201	0.201	0.021	0	-0.168	0	0.009	0.009
29006963	-0.059	-0.715	0	0.676	-0.478	-0.478	-0.111	0	0	0	0.201	0.201	0.016	0	-0.144	0	0.009	0.009
29006978	-0.059	-0.708	0	0.701	-0.477	-0.477	-0.111	0	0	0	0.201	0.201	0.015	0	-0.12	0	0.009	0.009
29006994	-0.059	-0.693	0	0.754	-0.477	-0.477	-0.111	0	0	0	0.201	0.201	0.012	0	-0.12	0	0.009	0.009
29007007	-0.059	-0.685	0	0.778	-0.477	-0.477	-0.111	0	0	0	0.201	0.201	0.012	0	-0.12	0	0.009	0.009
29007022	-0.059	-0.669	0	0.826	-0.477	-0.477	-0.111	0	0	0	0.201	0.201	0.015	0	-0.072	0	0.009	0.009
29007039	-0.059	-0.661	0	0.85	-0.477	-0.477	-0.111	0	0	0	0.201	0.201	0.015	0	-0.072	0	0.009	0.009
29007053	-0.059	-0.642	0	0.899	-0.478	-0.478	-0.111	0	0	0	0.201	0.201	0.018	0	0	0	0.009	0.009
29007069	-0.059	-0.632	0	0.923	-0.478	-0.478	-0.111	0	0	0	0.201	0.201	0.019	0	0.048	0	0.009	0.009
29007084	-0.059	-0.614	0	0.968	-0.478	-0.478	-0.111	0	0	0	0.201	0.201	0.018	0	0.048	0	0.009	0.009
29007098	-0.059	-0.604	0	0.989	-0.478	-0.478	-0.111	0	0	0	0.201	0.201	0.018	0	0.048	0	0.009	0.009
29007112	-0.059	-0.593	0	1.013	-0.478	-0.478	-0.111	0	0	0	0.201	0.201	0.018	0	0.024	0	0.009	0.009
29007127	-0.059	-0.571	0	1.056	-0.478	-0.478	-0.111	0	0	0	0.201	0.201	0.018	0	0	0	0.009	0.009
29007141	-0.059	-0.56	0	1.076	-0.477	-0.477	-0.111	0	0	0	0.201	0.201	0.015	0	-0.024	0	0.009	0.009
29007155	-0.059	-0.549	0	1.096	-0.477	-0.477	-0.111	0	0	0	0.201	0.201	0.013	0	-0.024	0	0.009	0.009
29007170	-0.059	-0.525	0	1.138	-0.477	-0.477	-0.111	0	0	0	0.201	0.201	0.009	0	-0.072	0	0.009	0.009
29007185	-0.059	-0.513	0	1.156	-0.476	-0.476	-0.111	0	0	0	0.201	0.201	0.009	0	-0.072	0	0.009	0.009
29007199	-0.059	-0.489	0	1.194	-0.476	-0.476	-0.111	0	0	0	0.201	0.201	0.004	0	-0.144	0	0.009	0.009
29007216	-0.059	-0.475	0	1.213	-0.476	-0.476	-0.111	0	0	0	0.201	0.201	0.006	0	-0.144	0	0.009	0.009
29007230	-0.059	-0.45	0	1.247	-0.476	-0.476	-0.111	0	0	0	0.201	0.201	0.003	0	-0.12	0	0.009	0.009
29007245	-0.059	-0.437	0	1.263	-0.476	-0.476	-0.111	0	0	0	0.201	0.201	0.003	0	-0.12	0	0.009	0.009
29007262	-0.059	-0.41	0	1.295	-0.476	-0.476	-0.111	0	0	0	0.201	0.201	0.003	0	-0.072	0	0.009	0.009
29007282	-0.059	-0.384	0	1.323	-0.476	-0.476	-0.111	0	0	0	0.201	0.201	0.003	0	-0.072	0	0.009	0.009
29007296	-0.059	-0.371	0	1.336	-0.476	-0.476	-0.111	0	0	0	0.201	0.201	0.003	0	-0.024	0	0.009	0.009
29007312	-0.059	-0.344	0	1.362	-0.476	-0.476	-0.111	0	0	0	0.201	0.201	0.009	0	0.024	0	0.009	0.009
29007327	-0.059	-0.33	0	1.374	-0.476	-0.476	-0.111	0	0	0	0.201	0.201	0.01	0	0.072	0	0.009	0.009
29007340	-0.059	-0.316	0	1.385	-0.477	-0.477	-0.111	0	0	0	0.201	0.201	0.01	0	0.072	0	0.009	0.009
29007354	-0.059	-0.287	0	1.408	-0.477	-0.477	-0.111	0	0	0	0.201	0.201	0.012	0	0.096	0	0.009	0.009
29007369	-0.059	-0.273	0	1.418	-0.477	-0.477	-0.111	0	0	0	0.201	0.201	0.013	0	0.12	0	0.009	0.009
29007383	-0.059	-0.244	0	1.436	-0.477	-0.477	-0.111	0	0	0	0.201	0.201	0.015	0	0.096	0	0.009	0.009
29007397	-0.059	-0.23	0	1.444	-0.478	-0.478	-0.111	0	0	0	0.201	0.201	0.016	0	0.096	0	0.009	0.009
29007411	-0.059	-0.215	0	1.452	-0.478	-0.478	-0.111	0	0	0	0.201	0.201	0.013	0	0.048	0	0.009	0.009
29007426	-0.059	-0.185	0	1.467	-0.477	-0.477	-0.111	0	0	0	0.201	0.201	0.013	0	0.048	0	0.009	0.009
29007439	-0.059	-0.17	0	1.473	-0.477	-0.477	-0.111	0	0	0	0.201	0.201	0.009	0	-0.048	0	0.009	0.009
29007454	-0.059	-0.141	0	1.485	-0.476	-0.476	-0.111	0	0	0	0.201	0.201	0.009	0	-0.072	0	0.009	0.009
29007469	-0.059	-0.126	0	1.489	-0.476	-0.476	-0.111	0	0	0	0.201	0.201	0.009	0	-0.072	0	0.009	0.009
29007482	-0.059	-0.111	0	1.493	-0.476	-0.476	-0.111	0	0	0	0.201	0.201	0.003	0	-0.12	0	0.009	0.009
29007497	-0.059	-0.079	0	1.501	-0.476	-0.476	-0.111	0	0	0	0.201	0.201	0.003	0	-0.12	0	0.009	0.009
29007513	-0.059	-0.064	0	1.503	-0.476	-0.476	-0.111	0	0	0	0.201	0.201	0.003	0	-0.096	0	0.009	0.009
29007527	-0.059	-0.034	0	1.507	-0.476	-0.476	-0.111	0	0	0	0.201	0.201	0.003	0	-0.096	0	0.009	0.009
29007540	-0.059	-0.018	0	1.508	-0.475	-0.475	-0.111	0	0	0	0.201	0.201	0	0	-0.096	0	0.008	0.008
29007554	-0.059	-0.003	0	1.508	-0.475	-0.475	-0.111	0	0	0	0.201	0.201	0	0	-0.096	0	0.008	0.008
29007568	-0.059	0.029	0	1.507	-0.466	-0.475	-0.111	0	0	0	0.212	0.201	0	0	-0.096	0	0.008	0.008
29007582	-0.059	0.044	0	1.506	-0.465	-0.475	-0.111	0	0	0	0.212	0.201	0	0	-0.096	0	0.008	0.008
29007595	-0.059	0.059	0	1.504	-0.463	-0.475	-0.111	0	0	0	0.212	0.201	0	0	-0.096	0	0.008	0.008
29007610	-0.059	0.089	0	1.499	-0.46	-0.475	-0.111	0	0	0	0.212	0.201	0	0	0	0	0.008	0.008
29007623	-0.059	0.104	0	1.495	-0.459	-0.475	-0.111	0	0	0	0.212	0.201	0.003	0	0.024	0	0.007	0.008
29007637	-0.059	0.134	0	1.487	-0.456	-0.476	-0.111	0	0	0	0.212	0.201	0.003	0	0.024	0	0.007	0.009
29007651	-0.059	0.15	0	1.481	-0.455	-0.476	-0.111	0	0	0	0.212	0.201	0.006	0	0.072	0	0.006	0.009
29007665	-0.059	0.165	0	1.475	-0.454	-0.476	-0.111	0	0	0	0.212	0.201	0.006	0	0.072	0	0.006	0.009
29007678	-0.059	0.195	0	1.463	-0.451	-0.476	-0.111	0	0	0	0.212	0.201	0.006	0	0.048	0	0.006	0.009
29007694	-0.059	0.209	0	1.456	-0.449	-0.476	-0.111	0	0	0	0.212	0.201	0.006	0	0.048	0	0.006	0.009
29007707	-0.059	0.224	0	1.448	-0.448	-0.476	-0.111	0	0	0	0.212	0.201	0.006	0	0.024	0	0.006	0.009
29007721	-0.059	0.255	0	1.429	-0.444	-0.476	-0.111	0	0	0	0.212	0.201	0.003	0	0	0	0.005	0.009
29007736	-0.059	0.27	0	1.42	-0.443	-0.476	-0.109	0	0	0	0.212	0.201	0.003	0	0	0	0.005	0.009
29007753	-0.059	0.298	0	1.4	-0.439	-0.475	-0.109	0	0	0	0.211	0.201	-0.002	0	-0.048	0	0.005	0.008
29007774	-0.059	0.326	0	1.377	-0.436	-0.475	-0.111	0	0	0	0.212	0.201	-0.002	0	-0.048	0	0.005	0.008
29007789	-0.059	0.353	0	1.353	-0.432	-0.473	-0.111	0	0	0	0.212	0.201	-0.017	0	-0.216	0	0.006	0.008
29007804	-0.059	0.366	0	1.341	-0.43	-0.473	-0.111	0	0	0	0.212	0.201	-0.031	0	-0.384	0	0.006	0.008
29007822	-0.059	0.393	0	1.314	-0.426	-0.471	-0.111	0	0	0	0.212	0.201	-0.031	0	-0.384	0	0.007	0.008
29007840	-0.059	0.419	0	1.285	-0.421	-0.469	-0.109	0	0	0	0.211	0.201	-0.042	0	-0.456	0	0.007	0.008
29007861	-0.059	0.446	0	1.253	-0.417	-0.468	-0.111	0	0	0	0.212	0.201	-0.051	0	-0.48	0	0.008	0.008
29007883	-0.059	0.47	0	1.22	-0.415	-0.468	-0.111	0	0	0	0.212	0.201	-0.054	0	-0.408	0	0.008	0.008
29007899	-0.059	0.482	0	1.203	-0.413	-0.468	-0.111	0	0	0	0.212	0.201	-0.056	0	-0.24	0	0.008	0.008
29007913	-0.059	0.506	0	1.168	-0.411	-0.467	-0.111	0	0	0	0.212	0.201	-0.056	0	-0.24	0	0.008	0.008
29007928	-0.059	0.518	0	1.15	-0.41	-0.467	-0.111	0	0	0	0.212	0.201	-0.053	0	-0.096	0	0.007	0.008
29007943	-0.059	0.541	0	1.11	-0.408	-0.468	-0.111	0	0	0	0.212	0.201	-0.053	0	-0.048	0	0.007	0.008
29007956	-0.059	0.552	0	1.091	-0.407	-0.468	-0.111	0	0	0	0.212	0.201	-0.053	0	0.024	0	0.007	0.008
29007971	-0.059	0.564	0	1.069	-0.405	-0.468	-0.111	0	0	0	0.212	0.201	-0.053	0	0.024	0	0.007	0.008
29007986	-0.059	0.586	0	1.026	-0.403	-0.468	-0.111	0	0	0	0.212	0.201	-0.053	0	0.024	0	0.006	0.008
29008001	-0.059	0.596	0	1.005	-0.402	-0.467	-0.109	0	0	0	0.211	0.2	-0.054	0	0.024	0	0.006	0.008
29008014	-0.059	0.617	0	0.96	-0.4	-0.467	-0.109	0	0	0	0.211	0.2	-0.054	0	0.024	0	0.006	0.008
29008029	-0.059	0.627	0	0.938	-0.398	-0.467	-0.111	0	0	0	0.212	0.201	-0.057	0	-0.024	0	0.006	0.008
29008045	-0.059	0.645	0	0.892	-0.397	-0.467	-0.111	0	0	0	0.212	0.201	-0.057	0	-0.048	0	0.006	0.008
29008058	-0.059	0.654	0	0.869	-0.396	-0.467	-0.109	0	0	0	0.211	0.2	-0.056	0	-0.024	0	0.006	0.008
29008072	-0.059	0.662	0	0.846	-0.395	-0.467	-0.109	0	0	0	0.211	0.2	-0.056	0	-0.024	0	0.006	0.008
29008086	-0.059	0.679	0	0.798	-0.393	-0.467	-0.109	0	0	0	0.211	0.2	-0.056	0	0	0	0.006	0.008
29008101	-0.059	0.687	0	0.774	-0.393	-0.467	-0.109	0	0	0	0.211	0.2	-0.056	0	0	0	0.006	0.008
29008115	-0.059	0.702	0	0.722	-0.391	-0.467	-0.109	0	0	0	0.211	0.2	-0.057	0	0	0	0.006	0.008
29008130	-0.059	0.709	0	0.697	-0.39	-0.467	-0.109	0	0	0	0.211	0.2	-0.056	0	0	0	0.006	0.008
29008143	-0.059	0.716	0	0.672	-0.39	-0.467	-0.109	0	0	0	0.211	0.2	-0.056	0	0	0	0.005	0.008
29008156	-0.059	0.73	0	0.618	-0.389	-0.467	-0.109	0	0	0	0.211	0.2	-0.054	0	0	0	0.005	0.008
29008170	-0.059	0.736	0	0.592	-0.388	-0.467	-0.109	0	0	0	0.211	0.2	-0.054	0	0	0	0.005	0.008
29008184	-0.059	0.742	0	0.566	-0.388	-0.469	-0.109	0	0	0	0.211	0.2	-0.046	0	0.048	0	0.004	0.008
29008198	-0.059	0.752	0	0.513	-0.388	-0.47	-0.109	0	0	0	0.211	0.2	-0.039	0	0.096	0	0.003	0.008
29008212	-0.059	0.757	0	0.486	-0.388	-0.47	-0.109	0	0	0	0.211	0.2	-0.031	0	0.264	0	0.003	0.008
29008224	-0.059	0.762	0	0.459	-0.389	-0.471	-0.108	0	0	0	0.211	0.201	-0.031	0	0.264	0	0.003	0.008
29008238	-0.061	0.771	0	0.402	-0.388	-0.471	-0.106	0	0.024	0	0.209	0.199	-0.02	0	0.36	0	0.002	0.008
29008254	-0.061	0.775	0	0.374	-0.389	-0.473	-0.106	0	0.024	0	0.21	0.199	-0.011	0	0.432	0	0.001	0.009
29008271	-0.061	0.782	0	0.319	-0.388	-0.473	-0.106	0	0.048	0	0.21	0.199	0.01	0	0.576	0	0.001	0.009
29008293	-0.061	0.788	0	0.263	-0.391	-0.476	-0.106	0	0.048	0	0.21	0.199	0.01	0	0.576	0	-0.001	0.009
29008307	-0.059	0.79	0	0.235	-0.392	-0.477	-0.1	0	0.048	0	0.21	0.196	0.01	0	0.576	0	-0.001	0.009
29008323	-0.059	0.794	0	0.179	-0.393	-0.479	-0.1	0	0.048	0	0.206	0.196	0.026	0	0.576	0	-0.002	0.009
29008339	-0.061	0.797	0	0.122	-0.392	-0.478	-0.1	0	0.048	0	0.206	0.196	0.026	0	0.576	0	-0.001	0.009
29008353	-0.059	0.798	0	0.094	-0.392	-0.478	-0.1	0	0.048	0	0.206	0.196	0.029	0	0.24	0	-0.001	0.009
29008367	-0.059	0.8	0	0.037	-0.393	-0.479	-0.1	0	0.048	0	0.206	0.196	0.029	0	0.192	0	-0.002	0.009
29008381	-0.059	0.8	0	0.009	-0.393	-0.479	-0.1	0	0	0	0.206	0.196	0.029	0	0.192	0	-0.002	0.009
29008396	-0.059	0.8	0	-0.02	-0.393	-0.479	-0.1	0	0	0	0.206	0.196	0.03	0	0.072	0	-0.002	0.009
29008411	-0.059	0.799	0	-0.077	-0.394	-0.479	-0.1	0	0	0	0.206	0.196	0.032	0	0.048	0	-0.002	0.009
29008424	-0.059	0.798	0	-0.108	-0.394	-0.48	-0.1	0	0	0	0.206	0.196	0.032	0	0.048	0	-0.002	0.009
29008439	-0.059	0.795	0	-0.165	-0.394	-0.48	-0.1	0	0	0	0.206	0.196	0.033	0	0.048	0	-0.002	0.009
29008454	-0.059	0.793	0	-0.193	-0.395	-0.48	-0.1	0	0	0	0.206	0.196	0.033	0	0.048	0	-0.002	0.009
29008471	-0.059	0.789	0	-0.252	-0.395	-0.48	-0.1	0	0	0	0.206	0.196	0.033	0	0.048	0	-0.002	0.009
29008485	-0.061	0.786	0	-0.28	-0.394	-0.479	-0.1	0	0	0	0.206	0.196	0.033	0	0.048	0	-0.002	0.009
29008498	-0.059	0.783	0	-0.308	-0.395	-0.479	-0.1	0	0	0	0.206	0.196	0.032	0	0	0	-0.002	0.009
29008513	-0.059	0.776	0	-0.366	-0.396	-0.479	-0.1	0	0	0	0.206	0.196	0.029	0	0	0	-0.002	0.009
29008527	-0.059	0.772	0	-0.396	-0.396	-0.479	-0.1	0	0	0	0.206	0.196	0.029	0	0	0	-0.002	0.009
29008540	-0.059	0.768	0	-0.423	-0.396	-0.479	-0.1	0	0	0	0.206	0.196	0.019	0	-0.12	0	-0.002	0.009
29008554	-0.059	0.758	0	-0.48	-0.395	-0.477	-0.1	0	0	0	0.206	0.196	0.015	0	-0.216	0	0	0.009
29008574	-0.059	0.748	0	-0.537	-0.396	-0.477	-0.1	0	0	0	0.206	0.196	0.01	0	-0.264	0	0	0.009
29008590	-0.059	0.742	0	-0.563	-0.396	-0.477	-0.1	0	0	0	0.206	0.196	0.01	0	-0.264	0	0	0.009
29008602	-0.059	0.736	0	-0.589	-0.397	-0.476	-0.1	0	0	0	0.206	0.196	0.007	0	-0.216	0	0	0.009
29008618	-0.059	0.723	0	-0.646	-0.398	-0.476	-0.1	0	0	0	0.206	0.196	0.007	0	-0.216	0	0.001	0.009
29008633	-0.059	0.716	0	-0.672	-0.399	-0.476	-0.1	0	0	0	0.206	0.196	0.007	0	-0.216	0	0.001	0.009
29008647	-0.059	0.702	0	-0.722	-0.4	-0.476	-0.1	0	0	0	0.206	0.196	0.009	0	-0.024	0	0.001	0.009
29008660	-0.059	0.695	0	-0.747	-0.401	-0.476	-0.1	0	0	0	0.206	0.196	0.009	0	0	0	0.001	0.009
29008674	-0.059	0.687	0	-0.774	-0.402	-0.476	-0.1	0	0	0	0.206	0.196	0.009	0	0	0	0.001	0.009
29008688	-0.059	0.67	0	-0.825	-0.403	-0.476	-0.1	0	0	0	0.206	0.196	0.006	0	0	0	0.001	0.009
29008712	-0.059	0.653	0	-0.872	-0.404	-0.475	-0.1	0	0	0	0.206	0.196	0.003	0	-0.024	0	0.002	0.009
29008726	-0.059	0.644	0	-0.895	-0.405	-0.475	-0.1	0	0	0	0.206	0.196	-0.005	0	-0.12	0	0.002	0.009
29008740	-0.059	0.625	0	-0.942	-0.405	-0.473	-0.1	0	0	0	0.206	0.196	-0.011	0	-0.192	0	0.003	0.008
29008755	-0.059	0.615	0	-0.964	-0.406	-0.473	-0.1	0	0	0	0.206	0.196	-0.011	0	-0.192	0	0.003	0.008
29008771	-0.059	0.595	0	-1.007	-0.408	-0.473	-0.1	0	0	0	0.206	0.196	-0.02	0	-0.288	0	0.003	0.008
29008792	-0.059	0.575	0	-1.049	-0.409	-0.472	-0.1	0	0	0	0.206	0.196	-0.02	0	-0.288	0	0.004	0.008
29008808	-0.059	0.553	0	-1.089	-0.408	-0.469	-0.1	0	0	0	0.205	0.196	-0.042	0	-0.36	0	0.006	0.008
29008823	-0.059	0.542	0	-1.108	-0.409	-0.469	-0.1	0	0	0	0.205	0.196	-0.042	0	-0.36	0	0.007	0.008
29008839	-0.059	0.53	0	-1.129	-0.41	-0.468	-0.1	0	0	0	0.205	0.196	-0.046	0	-0.456	0	0.007	0.008
29008854	-0.059	0.507	0	-1.166	-0.412	-0.468	-0.1	0	0	0	0.205	0.196	-0.046	0	-0.456	0	0.007	0.008
29008868	-0.059	0.495	0	-1.184	-0.412	-0.467	-0.1	0	0	0	0.205	0.196	-0.053	0	-0.336	0	0.008	0.008
29008886	-0.061	0.47	0	-1.22	-0.415	-0.468	-0.1	0	0	0	0.205	0.196	-0.053	0	-0.336	0	0.008	0.008
29008908	-0.059	0.446	0	-1.253	-0.416	-0.467	-0.1	0	0	0	0.205	0.196	-0.053	0	-0.072	0	0.009	0.008
29008932	-0.059	0.407	0	-1.298	-0.421	-0.468	-0.1	0	0	0	0.205	0.196	-0.051	0	0	0	0.009	0.008
29008952	-0.059	0.381	0	-1.326	-0.424	-0.468	-0.1	0	0	0	0.205	0.196	-0.051	0	0	0	0.009	0.008
29008971	-0.059	0.354	0	-1.352	-0.426	-0.468	-0.1	0	0	0	0.205	0.196	-0.051	0	0	0	0.009	0.008
29008987	-0.059	0.339	0	-1.366	-0.429	-0.468	-0.1	0	0	0	0.205	0.196	-0.046	0	0.072	0	0.009	0.008
29009001	-0.059	0.312	0	-1.389	-0.432	-0.469	-0.1	0	0	0	0.205	0.196	-0.045	0	0.072	0	0.009	0.008
29009015	-0.059	0.298	0	-1.4	-0.433	-0.469	-0.1	0	0	0	0.205	0.196	-0.045	0	0.072	0	0.009	0.008
29009029	-0.059	0.284	0	-1.41	-0.434	-0.469	-0.1	0	0	0	0.205	0.196	-0.045	0	0.024	0	0.009	0.008
29009044	-0.061	0.255	0	-1.429	-0.436	-0.468	-0.1	0	0	0	0.205	0.196	-0.045	0	0.024	0	0.01	0.008
29009058	-0.061	0.24	0	-1.439	-0.438	-0.468	-0.1	0	0	0	0.205	0.196	-0.045	0	0.024	0	0.01	0.008
29009072	-0.059	0.211	0	-1.455	-0.441	-0.468	-0.1	0	0	0	0.205	0.196	-0.046	0	0	0	0.01	0.008
29009086	-0.061	0.196	0	-1.462	-0.441	-0.467	-0.1	0	0	0	0.205	0.196	-0.05	0	-0.048	0	0.011	0.008
29009102	-0.061	0.167	0	-1.475	-0.444	-0.467	-0.1	0	0	0	0.205	0.196	-0.05	0	-0.048	0	0.011	0.008
29009115	-0.059	0.15	0	-1.481	-0.447	-0.468	-0.1	0	0	0	0.205	0.196	-0.048	0	-0.048	0	0.011	0.008
29009130	-0.059	0.136	0	-1.486	-0.449	-0.468	-0.1	0	0	0	0.205	0.196	-0.05	0	-0.048	0	0.011	0.008
29009145	-0.059	0.106	0	-1.495	-0.452	-0.468	-0.1	0	0	0	0.205	0.196	-0.05	0	-0.048	0	0.012	0.008
29009160	-0.059	0.091	0	-1.498	-0.453	-0.468	-0.1	0	0	0	0.205	0.196	-0.048	0	0	0	0.012	0.008
29009174	-0.059	0.059	0	-1.504	-0.457	-0.469	-0.1	0	0	0	0.205	0.196	-0.045	0	0.048	0	0.012	0.008
29009189	-0.059	0.043	0	-1.506	-0.458	-0.469	-0.1	0	0	0	0.205	0.196	-0.045	0	0.048	0	0.012	0.008
29009205	-0.059	0.028	0	-1.507	-0.46	-0.469	-0.1	0	0	0	0.205	0.196	-0.04	0	0.096	0	0.012	0.008
29009219	-0.059	-0.004	0	-1.508	-0.464	-0.469	-0.1	0	0	0	0.205	0.196	-0.04	0	0.096	0	0.012	0.008
29009234	-0.061	-0.019	0	-1.508	-0.465	-0.469	-0.1	0	0	0	0.205	0.196	-0.037	0	0.096	0	0.012	0.008
29009249	-0.061	-0.051	0	-1.505	-0.468	-0.469	-0.1	0	0	0	0.205	0.196	-0.037	0	0.096	0	0.012	0.008
29009264	-0.059	-0.066	0	-1.503	-0.47	-0.47	-0.1	0	0	0	0.205	0.196	-0.037	0	0.096	0	0.012	0.008
29009280	-0.059	-0.096	0	-1.497	-0.474	-0.471	-0.1	0	0	0	0.205	0.196	-0.031	0	0.096	0	0.012	0.008
29009300	-0.059	-0.126	0	-1.489	-0.477	-0.471	-0.1	0	0	0	0.205	0.196	-0.031	0	0.096	0	0.012	0.008
29009315	-0.059	-0.141	0	-1.485	-0.479	-0.471	-0.099	0	0	0	0.205	0.196	-0.031	0	0.096	0	0.013	0.008
29009330	-0.059	-0.172	0	-1.473	-0.485	-0.474	-0.099	0	0	0	0.205	0.195	-0.008	0	0.288	0	0.011	0.008
29009346	-0.059	-0.186	0	-1.467	-0.487	-0.474	-0.1	0	0	0	0.205	0.195	-0.008	0	0.288	0	0.011	0.008
29009361	-0.059	-0.217	0	-1.451	-0.493	-0.477	-0.1	0	0	0	0.206	0.196	0.013	0	0.504	0	0.01	0.009
29009376	-0.059	-0.231	0	-1.444	-0.494	-0.477	-0.099	0	0	0	0.206	0.196	0.013	0	0.504	0	0.01	0.009
29009390	-0.059	-0.262	0	-1.425	-0.5	-0.48	-0.099	0	0	0	0.205	0.195	0.036	0	0.719	0	0.008	0.009
29009405	-0.059	-0.276	0	-1.416	-0.502	-0.48	-0.1	0	0	0	0.206	0.196	0.036	0	0.719	0	0.008	0.009
29009420	-0.059	-0.29	0	-1.406	-0.507	-0.484	-0.1	0	0	0	0.206	0.196	0.067	0	0.791	0	0.006	0.009
29009435	-0.059	-0.319	0	-1.383	-0.511	-0.485	-0.1	0	0	0	0.206	0.196	0.067	0	0.791	0	0.006	0.009
29009451	-0.059	-0.334	0	-1.37	-0.515	-0.487	-0.099	0	0	0	0.205	0.195	0.084	0	0.743	0	0.005	0.01
29009465	-0.059	-0.363	0	-1.344	-0.518	-0.488	-0.099	0	0	0	0.205	0.195	0.092	0	0.695	0	0.004	0.01
29009479	-0.059	-0.376	0	-1.331	-0.52	-0.488	-0.1	0	0	0	0.206	0.196	0.093	0	0.552	0	0.004	0.01
29009494	-0.059	-0.402	0	-1.303	-0.523	-0.488	-0.099	0	0	0	0.205	0.195	0.093	0	0.552	0	0.004	0.01
29009506	-0.059	-0.417	0	-1.287	-0.524	-0.488	-0.099	0	0	0	0.205	0.194	0.092	0	0.336	0	0.005	0.01
29009521	-0.059	-0.43	0	-1.272	-0.525	-0.488	-0.1	0	0	0	0.206	0.195	0.089	0	0.216	0	0.005	0.01
29009535	-0.059	-0.455	0	-1.241	-0.527	-0.488	-0.1	0	0	0	0.206	0.195	0.078	0	-0.048	0	0.005	0.01
29009552	-0.059	-0.467	0	-1.224	-0.527	-0.486	-0.1	0	0	0	0.206	0.195	0.078	0	-0.048	0	0.007	0.01
29009566	-0.059	-0.492	0	-1.189	-0.529	-0.485	-0.1	0	0	0	0.206	0.195	0.072	0	-0.216	0	0.007	0.009
29009581	-0.059	-0.504	0	-1.171	-0.53	-0.485	-0.1	0	0	0	0.206	0.195	0.072	0	-0.216	0	0.007	0.009
29009595	-0.059	-0.527	0	-1.134	-0.53	-0.484	-0.099	0	0	0	0.205	0.195	0.059	0	-0.336	0	0.009	0.009
29009609	-0.059	-0.538	0	-1.115	-0.531	-0.483	-0.099	0	0	0	0.205	0.195	0.055	0	-0.384	0	0.009	0.009
29009623	-0.059	-0.549	0	-1.096	-0.532	-0.483	-0.1	0	0	0	0.205	0.195	0.042	0	-0.408	0	0.009	0.009
29009639	-0.059	-0.572	0	-1.054	-0.532	-0.481	-0.1	0	0	0	0.206	0.196	0.042	0	-0.408	0	0.011	0.009
29009653	-0.059	-0.582	0	-1.034	-0.533	-0.481	-0.099	0	0	0	0.206	0.196	0.033	0	-0.408	0	0.011	0.009
29009669	-0.059	-0.604	0	-0.989	-0.534	-0.48	-0.099	0	0	0	0.205	0.195	0.033	0	-0.408	0	0.012	0.009
29009684	-0.059	-0.614	0	-0.968	-0.535	-0.48	-0.1	0	0	0	0.206	0.196	0.033	0	-0.408	0	0.012	0.009
29009697	-0.059	-0.623	0	-0.946	-0.536	-0.48	-0.1	0	0	0	0.206	0.196	0.033	0	-0.408	0	0.012	0.009
29009712	-0.059	-0.643	0	-0.896	-0.538	-0.48	-0.1	0	0	0	0.206	0.196	0.033	0	-0.408	0	0.012	0.009
29009727	-0.059	-0.653	0	-0.871	-0.539	-0.48	-0.1	0	0	0	0.206	0.196	0.033	0	-0.072	0	0.012	0.009
29009742	-0.059	-0.671	0	-0.822	-0.541	-0.48	-0.099	0	0	0	0.205	0.195	0.033	0	-0.072	0	0.012	0.009
29009756	-0.059	-0.68	0	-0.795	-0.542	-0.48	-0.099	0	0	0	0.205	0.195	0.033	0	0	0	0.012	0.009
29009770	-0.059	-0.688	0	-0.771	-0.543	-0.48	-0.099	0	0	0	0.205	0.195	0.035	0	0	0	0.012	0.009
29009783	-0.059	-0.702	0	-0.721	-0.544	-0.48	-0.099	0	0	0	0.205	0.195	0.035	0	0	0	0.012	0.009
29009805	-0.059	-0.716	0	-0.671	-0.546	-0.48	-0.099	0	0	0	0.205	0.195	0.033	0	0	0	0.013	0.009
29009821	-0.059	-0.723	0	-0.645	-0.546	-0.48	-0.099	0	0	0	0.205	0.195	0.033	0	0	0	0.013	0.009
29009836	-0.059	-0.736	0	-0.591	-0.547	-0.48	-0.099	0	0	0	0.205	0.195	0.039	0	0.048	0	0.013	0.009
29009851	-0.059	-0.742	0	-0.565	-0.549	-0.481	-0.099	0	0	0	0.205	0.195	0.039	0	0.048	0	0.012	0.009
29009865	-0.059	-0.753	0	-0.509	-0.551	-0.481	-0.099	0	0	0	0.205	0.195	0.044	0	0.12	0	0.012	0.009
29009880	-0.059	-0.758	0	-0.482	-0.551	-0.481	-0.099	0	0	0	0.205	0.195	0.044	0	0.12	0	0.012	0.009
29009896	-0.059	-0.768	0	-0.425	-0.554	-0.483	-0.099	0	0	0	0.205	0.195	0.058	0	0.264	0	0.011	0.009
29009912	-0.059	-0.772	0	-0.398	-0.555	-0.484	-0.099	0	0	0	0.205	0.195	0.059	0	0.264	0	0.011	0.009
29009926	-0.059	-0.776	0	-0.368	-0.555	-0.484	-0.099	0	0	0	0.205	0.195	0.059	0	0.264	0	0.011	0.009
29009944	-0.059	-0.783	0	-0.31	-0.556	-0.484	-0.099	0	0	0	0.205	0.195	0.061	0	0.216	0	0.011	0.009
29009959	-0.059	-0.789	0	-0.254	-0.556	-0.484	-0.099	0	0	0	0.205	0.195	0.059	0	0.072	0	0.011	0.009
29009982	-0.059	-0.793	0	-0.197	-0.557	-0.483	-0.099	0	0	0	0.205	0.195	0.058	0	0	0	0.011	0.009
29010002	-0.059	-0.796	0	-0.141	-0.557	-0.483	-0.099	0	0	0	0.205	0.195	0.056	0	-0.024	0	0.012	0.009
29010030	-0.059	-0.8	0	-0.053	-0.557	-0.483	-0.099	0	0	0	0.205	0.195	0.056	0	-0.024	0	0.012	0.009
29010050	-0.059	-0.8	0	0.004	-0.556	-0.482	-0.099	0	0	0	0.205	0.195	0.046	0	-0.144	0	0.012	0.009
29010068	-0.059	-0.799	0	0.061	-0.555	-0.481	-0.099	0	0	0	0.205	0.195	0.041	0	-0.168	0	0.013	0.009
29010086	-0.059	-0.799	0	0.089	-0.555	-0.481	-0.099	0	0	0	0.205	0.195	0.041	0	-0.168	0	0.013	0.009
29010105	-0.059	-0.796	0	0.146	-0.555	-0.481	-0.097	0	0	0	0.204	0.194	0.035	0	-0.216	0	0.013	0.009
29010122	-0.059	-0.793	0	0.202	-0.553	-0.48	-0.094	0	0.048	0	0.202	0.192	0.035	0	-0.216	0	0.013	0.009
29010139	-0.059	-0.791	0	0.23	-0.554	-0.48	-0.091	0	0.072	0	0.202	0.192	0.038	0	-0.168	0	0.013	0.009
29010157	-0.059	-0.785	0	0.289	-0.553	-0.481	-0.091	0	0.072	0	0.2	0.191	0.041	0	0	0	0.012	0.009
29010176	-0.059	-0.778	0	0.347	-0.553	-0.481	-0.091	0	0.072	0	0.2	0.191	0.041	0	0	0	0.012	0.009
29010193	-0.059	-0.771	0	0.402	-0.552	-0.481	-0.091	0	0.072	0	0.2	0.191	0.041	0	0	0	0.012	0.009
29010212	-0.059	-0.762	0	0.457	-0.553	-0.482	-0.091	0	0.072	0	0.2	0.191	0.052	0	0.192	0	0.011	0.009
29010229	-0.059	-0.758	0	0.484	-0.552	-0.482	-0.088	0	0.048	0	0.2	0.191	0.061	0	0.24	0	0.011	0.009
29010247	-0.059	-0.747	0	0.54	-0.552	-0.484	-0.088	0	0.024	0	0.198	0.189	0.061	0	0.24	0	0.01	0.009
29010263	-0.059	-0.736	0	0.593	-0.551	-0.484	-0.088	0	0.024	0	0.198	0.189	0.061	0	0.216	0	0.01	0.009
29010277	-0.059	-0.73	0	0.619	-0.551	-0.484	-0.088	0	0.024	0	0.198	0.189	0.061	0	0.216	0	0.01	0.009
29010290	-0.059	-0.723	0	0.645	-0.55	-0.484	-0.088	0	0.024	0	0.198	0.189	0.061	0	0.216	0	0.01	0.009
29010312	-0.059	-0.702	0	0.723	-0.548	-0.484	-0.088	0	0.024	0	0.198	0.189	0.061	0	0.216	0	0.009	0.009
29010328	-0.059	-0.694	0	0.75	-0.548	-0.485	-0.088	0	0	0	0.198	0.189	0.07	0	0.048	0	0.008	0.009
29010341	-0.059	-0.686	0	0.775	-0.548	-0.485	-0.088	0	0	0	0.198	0.189	0.07	0	0.048	0	0.008	0.009
29010354	-0.061	-0.67	0	0.823	-0.547	-0.486	-0.088	0	0	0	0.198	0.189	0.081	0	0.216	0	0.008	0.01
29010368	-0.061	-0.662	0	0.847	-0.546	-0.486	-0.088	0	0	0	0.198	0.189	0.085	0	0.336	0	0.007	0.01
29010383	-0.059	-0.645	0	0.893	-0.546	-0.487	-0.088	0	0	0	0.198	0.189	0.085	0	0.336	0	0.007	0.01
29010398	-0.059	-0.635	0	0.916	-0.545	-0.487	-0.088	0	0	0	0.198	0.189	0.085	0	0.336	0	0.007	0.01
29010413	-0.059	-0.617	0	0.96	-0.547	-0.491	-0.088	0	0	0	0.198	0.189	0.115	0	0.48	0	0.004	0.01
29010429	-0.059	-0.607	0	0.982	-0.546	-0.491	-0.088	0	0	0	0.198	0.189	0.115	0	0.48	0	0.004	0.01
29010444	-0.059	-0.587	0	1.025	-0.545	-0.493	-0.088	0	0	0	0.198	0.188	0.124	0	0.48	0	0.003	0.01
29010457	-0.059	-0.577	0	1.045	-0.544	-0.493	-0.088	0	0	0	0.198	0.188	0.125	0	0.456	0	0.003	0.01
29010471	-0.061	-0.565	0	1.068	-0.542	-0.492	-0.085	0	0	0	0.196	0.187	0.125	0	0.456	0	0.002	0.01
29010488	-0.059	-0.543	0	1.107	-0.541	-0.493	-0.085	0	0	0	0.196	0.187	0.125	0	0.288	0	0.002	0.01
29010503	-0.059	-0.532	0	1.126	-0.539	-0.492	-0.085	0	0	0	0.196	0.187	0.118	0	0.192	0	0.003	0.01
29010520	-0.059	-0.509	0	1.163	-0.536	-0.491	-0.085	0	0	0	0.196	0.187	0.113	0	-0.024	0	0.003	0.01
29010535	-0.059	-0.486	0	1.198	-0.533	-0.49	-0.088	0	0	0	0.198	0.188	0.108	0	-0.168	0	0.003	0.01
29010550	-0.059	-0.473	0	1.215	-0.532	-0.49	-0.085	0	0	0	0.196	0.187	0.108	0	-0.168	0	0.003	0.01
29010568	-0.061	-0.449	0	1.248	-0.528	-0.489	-0.085	0	0	0	0.196	0.187	0.107	0	-0.144	0	0.003	0.01
29010583	-0.059	-0.436	0	1.264	-0.528	-0.49	-0.085	0	0	0	0.196	0.187	0.107	0	-0.144	0	0.003	0.01
29010597	-0.061	-0.409	0	1.296	-0.525	-0.49	-0.085	0	0	0	0.196	0.187	0.108	0	-0.072	0	0.002	0.01
29010613	-0.061	-0.396	0	1.31	-0.523	-0.489	-0.085	0	0	0	0.196	0.187	0.11	0	-0.048	0	0.003	0.01
29010627	-0.059	-0.367	0	1.34	-0.521	-0.491	-0.085	0	0	0	0.196	0.187	0.11	0	-0.048	0	0.002	0.01
29010641	-0.059	-0.354	0	1.353	-0.52	-0.491	-0.085	0	0	0	0.196	0.187	0.112	0	0.024	0	0.002	0.01
29010655	-0.059	-0.34	0	1.365	-0.519	-0.491	-0.088	0	0	0	0.198	0.188	0.115	0	0.072	0	0.002	0.01
29010670	-0.059	-0.313	0	1.388	-0.517	-0.491	-0.085	0	0	0	0.196	0.187	0.115	0	0.072	0	0.001	0.01
29010685	-0.059	-0.299	0	1.399	-0.515	-0.491	-0.085	0	0	0	0.196	0.187	0.115	0	0.072	0	0.001	0.01
29010700	-0.059	-0.271	0	1.419	-0.512	-0.491	-0.085	0	0	0	0.196	0.187	0.115	0	0.072	0	0.001	0.01
29010714	-0.059	-0.256	0	1.428	-0.511	-0.491	-0.088	0	0	0	0.198	0.188	0.11	0	0	0	0.001	0.01
29010730	-0.059	-0.226	0	1.446	-0.507	-0.491	-0.088	0	0	0	0.198	0.188	0.11	0	0	0	0.001	0.01
29010744	-0.059	-0.212	0	1.454	-0.506	-0.491	-0.085	0	0	0	0.198	0.188	0.107	0	-0.096	0	0.001	0.01
29010758	-0.059	-0.196	0	1.462	-0.504	-0.49	-0.085	0	0	0	0.196	0.187	0.107	0	-0.096	0	0.001	0.01
29010773	-0.059	-0.166	0	1.475	-0.501	-0.49	-0.085	0	0	0	0.196	0.187	0.105	0	-0.12	0	0.001	0.01
29010788	-0.059	-0.151	0	1.481	-0.499	-0.49	-0.085	0	0	0	0.196	0.187	0.101	0	-0.12	0	0.001	0.01
29010805	-0.059	-0.12	0	1.491	-0.495	-0.489	-0.085	0	0	0	0.196	0.187	0.101	0	-0.12	0	0.001	0.01
29010829	-0.059	-0.09	0	1.498	-0.491	-0.488	-0.085	0	0	0	0.196	0.187	0.093	0	-0.144	0	0.001	0.01
29010841	-0.059	-0.06	0	1.504	-0.488	-0.488	-0.085	0	0	0	0.196	0.187	0.093	0	-0.144	0	0.001	0.01
29010856	-0.059	-0.045	0	1.506	-0.485	-0.486	-0.085	0	0	0	0.196	0.187	0.079	0	-0.288	0	0.002	0.009
29010871	-0.059	-0.015	0	1.508	-0.48	-0.485	-0.085	0	0	0	0.196	0.187	0.069	0	-0.36	0	0.003	0.009
29010886	-0.059	0	0	1.508	-0.479	-0.485	-0.085	0	0	0	0.196	0.187	0.069	0	-0.36	0	0.002	0.009
29010902	-0.059	0.03	0	1.507	-0.476	-0.484	-0.085	0	0	0	0.196	0.187	0.067	0	-0.36	0	0.002	0.009
29010917	-0.059	0.045	0	1.506	-0.474	-0.484	-0.085	0	0	0	0.196	0.187	0.067	0	-0.36	0	0.002	0.009
29010932	-0.059	0.077	0	1.501	-0.471	-0.485	-0.085	0	0	0	0.196	0.187	0.072	0	-0.12	0	0.002	0.009
29010946	-0.061	0.092	0	1.498	-0.469	-0.484	-0.085	0	0	0	0.196	0.187	0.072	0	-0.12	0	0.002	0.01
29010960	-0.059	0.107	0	1.494	-0.467	-0.484	-0.085	0	0	0	0.196	0.187	0.075	0	0.048	0	0.002	0.01
29010973	-0.059	0.138	0	1.485	-0.466	-0.486	-0.085	0	0	0	0.196	0.187	0.076	0	0.12	0	0.001	0.009
29010988	-0.059	0.153	0	1.48	-0.465	-0.486	-0.085	0	0	0	0.196	0.187	0.076	0	0.12	0	0	0.009
29011003	-0.059	0.182	0	1.468	-0.462	-0.486	-0.085	0	0	0	0.196	0.187	0.078	0	0.12	0	0	0.009
29011017	-0.059	0.197	0	1.462	-0.46	-0.486	-0.085	0	0	0	0.196	0.187	0.078	0	0.072	0	0	0.009
29011032	-0.059	0.212	0	1.454	-0.459	-0.486	-0.085	0	0	0	0.196	0.187	0.078	0	0.072	0	0	0.009
29011046	-0.059	0.241	0	1.438	-0.456	-0.486	-0.085	0	0	0	0.196	0.187	0.078	0	0.024	0	0	0.009
29011065	-0.059	0.269	0	1.42	-0.452	-0.485	-0.085	0	0	0	0.196	0.187	0.073	0	-0.024	0	0	0.009
29011080	-0.061	0.283	0	1.41	-0.451	-0.485	-0.085	0	0	0	0.196	0.187	0.065	0	-0.072	0	0	0.009
29011103	-0.061	0.326	0	1.377	-0.445	-0.483	-0.085	0	0	0	0.196	0.187	0.065	0	-0.072	0	0	0.009
29011124	-0.061	0.354	0	1.353	-0.44	-0.481	-0.085	0	0	0	0.196	0.188	0.05	0	-0.36	0	0.001	0.009
29011142	-0.059	0.367	0	1.34	-0.438	-0.481	-0.083	0	0	0	0.196	0.188	0.03	0	-0.456	0	0.001	0.009
29011158	-0.059	0.395	0	1.311	-0.434	-0.479	-0.083	0	0	0	0.195	0.187	0.03	0	-0.456	0	0.003	0.009
29011176	-0.059	0.421	0	1.282	-0.429	-0.477	-0.082	0	0.024	0	0.196	0.187	0.013	0	-0.576	0	0.004	0.009
29011191	-0.059	0.434	0	1.267	-0.427	-0.477	-0.082	0	0.024	0	0.195	0.186	0.003	0	-0.671	0	0.004	0.009
29011207	-0.061	0.46	0	1.234	-0.422	-0.474	-0.077	0	0.048	0	0.192	0.184	-0.013	0	-0.695	0	0.005	0.009
29011222	-0.059	0.473	0	1.215	-0.419	-0.472	-0.077	0	0.048	0	0.192	0.184	-0.013	0	-0.695	0	0.006	0.009
29011238	-0.059	0.497	0	1.181	-0.417	-0.473	-0.074	0	0.12	0	0.19	0.182	-0.014	0	-0.528	0	0.006	0.008
29011254	-0.059	0.509	0	1.163	-0.416	-0.473	-0.074	0	0.12	0	0.19	0.182	-0.013	0	-0.312	0	0.006	0.008
29011269	-0.059	0.532	0	1.126	-0.414	-0.473	-0.074	0	0.096	0	0.189	0.182	-0.007	0	-0.096	0	0.006	0.008
29011283	-0.059	0.544	0	1.105	-0.413	-0.474	-0.074	0	0.096	0	0.189	0.182	-0.007	0	-0.096	0	0.005	0.008
29011297	-0.059	0.566	0	1.066	-0.413	-0.476	-0.073	0	0.048	0	0.188	0.181	0.007	0	0.096	0	0.004	0.009
29011312	-0.059	0.577	0	1.045	-0.412	-0.476	-0.073	0	0.048	0	0.188	0.181	0.007	0	0.096	0	0.004	0.009
29011329	-0.059	0.597	0	1.004	-0.41	-0.476	-0.073	0	0.048	0	0.188	0.181	0.007	0	0.096	0	0.004	0.009
29011348	-0.059	0.617	0	0.96	-0.408	-0.476	-0.073	0	0.048	0	0.188	0.181	0.007	0	0.096	0	0.003	0.009
29011362	-0.059	0.626	0	0.938	-0.407	-0.476	-0.073	0	0.048	0	0.188	0.181	0.007	0	0.096	0	0.003	0.009
29011375	-0.059	0.635	0	0.916	-0.406	-0.476	-0.073	0	0	0	0.188	0.181	0.007	0	0.096	0	0.003	0.009
29011389	-0.059	0.653	0	0.87	-0.414	-0.486	-0.073	0	0	0	0.189	0.181	0.076	0	0.767	0	-0.003	0.009
29011405	-0.059	0.662	0	0.847	-0.414	-0.486	-0.073	0	0	0	0.189	0.181	0.089	0	0.887	0	-0.003	0.009
29011435	-0.061	0.688	0	0.77	-0.414	-0.489	-0.073	0	0	0	0.189	0.181	0.105	0	0.887	0	-0.006	0.01
29011453	-0.061	0.703	0	0.721	-0.413	-0.489	-0.073	0	0	0	0.189	0.181	0.105	0	0.887	0	-0.006	0.01
29011470	-0.059	0.717	0	0.668	-0.413	-0.49	-0.073	0	0	0	0.189	0.181	0.108	0	0.719	0	-0.006	0.01
29011485	-0.059	0.724	0	0.642	-0.411	-0.489	-0.073	0	0	0	0.188	0.181	0.102	0	0.264	0	-0.006	0.009
29011502	-0.059	0.736	0	0.59	-0.41	-0.489	-0.073	0	0	0	0.188	0.181	0.102	0	0.264	0	-0.006	0.009
29011521	-0.059	0.748	0	0.535	-0.409	-0.489	-0.073	0	0	0	0.188	0.181	0.102	0	0.264	0	-0.006	0.009
29011538	-0.059	0.753	0	0.508	-0.408	-0.489	-0.073	0	0	0	0.188	0.181	0.102	0	0.264	0	-0.006	0.009
29011554	-0.059	0.763	0	0.454	-0.407	-0.489	-0.073	0	0	0	0.188	0.181	0.102	0	0.264	0	-0.006	0.009
29011575	-0.059	0.772	0	0.397	-0.396	-0.479	-0.073	0	0	0	0.189	0.182	0.032	0	-0.767	0	0	0.009
29011588	-0.059	0.776	0	0.367	-0.396	-0.479	-0.071	0	0	0	0.189	0.182	0.032	0	-0.767	0	0	0.009
29011603	-0.059	0.78	0	0.339	-0.395	-0.479	-0.071	0	0	0	0.188	0.181	0	0	-0.983	0	0	0.009
29011618	-0.059	0.786	0	0.283	-0.388	-0.473	-0.071	0	0	0	0.188	0.181	-0.013	0	-1.031	0	0.004	0.008
29011632	-0.059	0.788	0	0.256	-0.388	-0.473	-0.07	0	0.024	0	0.188	0.181	-0.013	0	-1.031	0	0.004	0.008
29011647	-0.059	0.793	0	0.199	-0.386	-0.471	-0.07	0	0.024	0	0.187	0.18	-0.027	0	-0.959	0	0.005	0.008
29011661	-0.059	0.795	0	0.171	-0.386	-0.471	-0.071	0	0.024	0	0.188	0.181	-0.03	0	-0.671	0	0.005	0.008
29011677	-0.059	0.798	0	0.112	-0.385	-0.471	-0.07	0	0.024	0	0.187	0.18	-0.03	0	-0.671	0	0.006	0.008
29011694	-0.059	0.799	0	0.055	-0.384	-0.47	-0.07	0	0	0	0.186	0.18	-0.031	0	-0.24	0	0.006	0.008
29011712	-0.059	0.8	0	0.027	-0.384	-0.47	-0.07	0	0	0	0.186	0.18	-0.031	0	-0.24	0	0.006	0.008
29011731	-0.059	0.8	0	-0.033	-0.384	-0.47	-0.07	0	0	0	0.186	0.18	-0.031	0	-0.24	0	0.006	0.008
29011750	-0.059	0.799	0	-0.09	-0.385	-0.47	-0.07	0	0	0	0.186	0.18	-0.03	0	0	0	0.006	0.008
29011766	-0.059	0.796	0	-0.149	-0.385	-0.471	-0.07	0	0	0	0.186	0.18	-0.03	0	0	0	0.006	0.008
29011780	-0.059	0.794	0	-0.178	-0.386	-0.472	-0.07	0	0	0	0.186	0.18	-0.022	0	0.048	0	0.005	0.008
29011798	-0.059	0.79	0	-0.237	-0.387	-0.472	-0.071	0	0	0	0.187	0.18	-0.02	0	0.096	0	0.005	0.008
29011813	-0.059	0.788	0	-0.265	-0.387	-0.472	-0.07	0	0	0	0.186	0.18	-0.013	0	0.192	0	0.005	0.008
29011837	-0.059	0.778	0	-0.348	-0.389	-0.473	-0.07	0	0	0	0.186	0.18	-0.011	0	0.216	0	0.004	0.008
29011862	-0.059	0.771	0	-0.403	-0.39	-0.473	-0.07	0	0	0	0.186	0.18	-0.011	0	0.216	0	0.004	0.008
29011876	-0.059	0.767	0	-0.431	-0.391	-0.473	-0.07	0	0	0	0.186	0.18	-0.011	0	0.216	0	0.004	0.008
29011890	-0.059	0.757	0	-0.488	-0.392	-0.474	-0.07	0	0	0	0.186	0.18	-0.007	0	0.12	0	0.004	0.008
29011904	-0.059	0.752	0	-0.514	-0.392	-0.474	-0.07	0	0	0	0.186	0.18	-0.008	0	0.096	0	0.004	0.008
29011919	-0.059	0.746	0	-0.544	-0.393	-0.474	-0.07	0	0	0	0.186	0.18	-0.007	0	0.072	0	0.004	0.008
29011934	-0.059	0.734	0	-0.599	-0.394	-0.474	-0.07	0	0	0	0.186	0.18	-0.007	0	0.072	0	0.004	0.008
29011949	-0.059	0.727	0	-0.627	-0.395	-0.474	-0.07	0	0	0	0.186	0.18	-0.005	0	0.024	0	0.004	0.008
29011962	-0.059	0.714	0	-0.681	-0.396	-0.474	-0.07	0	0	0	0.186	0.18	-0.008	0	0	0	0.004	0.008
29011976	-0.059	0.706	0	-0.709	-0.397	-0.473	-0.07	0	0	0	0.186	0.18	-0.01	0	0	0	0.004	0.008
29011990	-0.059	0.699	0	-0.734	-0.398	-0.473	-0.068	0	0	0	0.186	0.18	-0.01	0	0	0	0.004	0.008
29012004	-0.059	0.683	0	-0.785	-0.398	-0.473	-0.07	0	0	0	0.186	0.18	-0.016	0	-0.072	0	0.005	0.008
29012021	-0.061	0.675	0	-0.81	-0.399	-0.472	-0.07	0	0	0	0.186	0.18	-0.017	0	-0.12	0	0.005	0.008
29012037	-0.061	0.658	0	-0.857	-0.399	-0.471	-0.07	0	0	0	0.186	0.18	-0.017	0	-0.12	0	0.006	0.009
29012069	-0.059	0.632	0	-0.926	-0.403	-0.473	-0.07	0	0	0	0.186	0.18	-0.016	0	-0.072	0	0.006	0.008
29012091	-0.059	0.613	0	-0.97	-0.405	-0.473	-0.07	0	0	0	0.186	0.18	-0.016	0	0	0	0.006	0.008
29012114	-0.061	0.592	0	-1.015	-0.407	-0.473	-0.07	0	0	0	0.186	0.18	-0.017	0	0	0	0.006	0.008
29012135	-0.061	0.57	0	-1.058	-0.408	-0.471	-0.07	0	0	0	0.186	0.18	-0.017	0	0	0	0.006	0.009
29012157	-0.059	0.536	0	-1.119	-0.412	-0.472	-0.07	0	0	0	0.186	0.18	-0.02	0	-0.024	0	0.007	0.008
29012185	-0.059	0.513	0	-1.156	-0.415	-0.472	-0.07	0	0	0	0.186	0.18	-0.02	0	-0.024	0	0.007	0.008
29012205	-0.059	0.49	0	-1.192	-0.417	-0.472	-0.07	0	0	0	0.185	0.179	-0.023	0	-0.048	0	0.007	0.008
29012222	-0.059	0.466	0	-1.226	-0.419	-0.471	-0.07	0	0	0	0.186	0.18	-0.025	0	-0.072	0	0.007	0.008
29012238	-0.059	0.441	0	-1.258	-0.421	-0.471	-0.068	0	0	0	0.185	0.179	-0.025	0	-0.072	0	0.008	0.008
29012253	-0.059	0.428	0	-1.274	-0.422	-0.471	-0.068	0	0	0	0.185	0.179	-0.025	0	-0.072	0	0.008	0.008
29012268	-0.059	0.402	0	-1.303	-0.425	-0.471	-0.068	0	0	0	0.185	0.179	-0.027	0	-0.048	0	0.008	0.008
29012282	-0.061	0.389	0	-1.317	-0.425	-0.47	-0.068	0	0	0	0.185	0.179	-0.027	0	-0.048	0	0.008	0.008
29012296	-0.059	0.376	0	-1.331	-0.426	-0.47	-0.068	0	0	0	0.185	0.179	-0.03	0	-0.048	0	0.009	0.008
29012310	-0.059	0.348	0	-1.358	-0.43	-0.471	-0.068	0	0	0	0.185	0.179	-0.03	0	-0.048	0	0.009	0.008
29012326	-0.061	0.334	0	-1.37	-0.43	-0.47	-0.068	0	0	0	0.185	0.179	-0.03	0	-0.048	0	0.009	0.008
29012345	-0.061	0.305	0	-1.394	-0.433	-0.47	-0.068	0	0	0	0.185	0.179	-0.03	0	-0.048	0	0.009	0.008
29012369	-0.061	0.263	0	-1.424	-0.437	-0.47	-0.068	0	0	0	0.185	0.179	-0.03	0	-0.048	0	0.01	0.008
29012387	-0.061	0.249	0	-1.433	-0.439	-0.47	-0.068	0	0	0	0.185	0.179	-0.03	0	-0.048	0	0.01	0.008
29012413	-0.061	0.205	0	-1.457	-0.443	-0.47	-0.068	0	0	0	0.185	0.179	-0.03	0	-0.048	0	0.01	0.008
29012428	-0.061	0.191	0	-1.465	-0.444	-0.47	-0.068	0	0	0	0.185	0.179	0.019	0	0.528	0	0.01	0.008
29012444	-0.059	0.16	0	-1.478	-0.456	-0.478	-0.068	0	0	0	0.186	0.179	0.036	0	0.6	0	0.006	0.009
29012460	-0.059	0.145	0	-1.483	-0.459	-0.48	-0.068	0	0	0	0.186	0.179	0.036	0	0.6	0	0.004	0.009
29012478	-0.059	0.112	0	-1.493	-0.463	-0.48	-0.068	0	0	0	0.186	0.179	0.055	0	0.624	0	0.004	0.009
29012494	-0.059	0.082	0	-1.5	-0.469	-0.483	-0.068	0	0	0	0.186	0.179	0.058	0	0.624	0	0.003	0.009
29012516	-0.059	0.052	0	-1.505	-0.472	-0.483	-0.068	0	0	0	0.186	0.179	0.067	0	0.504	0	0.003	0.009
29012531	-0.059	0.037	0	-1.506	-0.475	-0.484	-0.068	0	0	0	0.186	0.179	0.07	0	0.408	0	0.002	0.009
29012546	-0.059	0.006	0	-1.508	-0.478	-0.485	-0.068	0	0	0	0.186	0.179	0.07	0	0.408	0	0.002	0.009
29012562	-0.059	-0.01	0	-1.508	-0.48	-0.484	-0.068	0	0	0	0.186	0.178	0.069	0	0.24	0	0.002	0.009
29012575	-0.059	-0.041	0	-1.506	-0.482	-0.484	-0.068	0	0	0	0.186	0.178	0.067	0	0.12	0	0.003	0.009
29012589	-0.059	-0.056	0	-1.504	-0.484	-0.484	-0.068	0	0	0	0.186	0.178	0.067	0	0.12	0	0.003	0.009
29012605	-0.059	-0.086	0	-1.499	-0.487	-0.484	-0.068	0	0	0	0.186	0.178	0.064	0	-0.024	0	0.003	0.009
29012618	-0.059	-0.101	0	-1.496	-0.488	-0.484	-0.068	0	0	0	0.186	0.178	0.064	0	-0.024	0	0.003	0.009
29012633	-0.059	-0.116	0	-1.492	-0.489	-0.484	-0.068	0	0	0	0.186	0.178	0.062	0	-0.072	0	0.004	0.009
29012648	-0.059	-0.147	0	-1.482	-0.492	-0.484	-0.068	0	0	0	0.186	0.178	0.062	0	-0.072	0	0.004	0.009
29012665	-0.059	-0.164	0	-1.476	-0.494	-0.484	-0.068	0	0	0	0.186	0.178	0.062	0	-0.048	0	0.004	0.009
29012679	-0.059	-0.195	0	-1.463	-0.496	-0.483	-0.068	0	0	0	0.186	0.179	0.056	0	-0.048	0	0.005	0.009
29012692	-0.059	-0.209	0	-1.456	-0.498	-0.483	-0.068	0	0	0	0.186	0.179	0.05	0	-0.12	0	0.005	0.009
29012706	-0.059	-0.225	0	-1.447	-0.498	-0.482	-0.068	0	0	0	0.186	0.179	0.05	0	-0.12	0	0.005	0.009
29012721	-0.059	-0.254	0	-1.43	-0.5	-0.48	-0.068	0	0	0	0.186	0.179	0.039	0	-0.24	0	0.007	0.009
29012736	-0.059	-0.268	0	-1.421	-0.501	-0.48	-0.068	0	0	0	0.186	0.179	0.035	0	-0.336	0	0.007	0.009
29012750	-0.059	-0.296	0	-1.401	-0.503	-0.48	-0.068	0	0	0	0.186	0.179	0.035	0	-0.336	0	0.007	0.009
29012764	-0.059	-0.31	0	-1.39	-0.505	-0.48	-0.068	0	0	0	0.186	0.179	0.018	0	-0.408	0	0.007	0.009
29012778	-0.059	-0.338	0	-1.367	-0.504	-0.476	-0.068	0	0	0	0.186	0.179	0.012	0	-0.432	0	0.01	0.009
29012796	-0.059	-0.351	0	-1.355	-0.506	-0.476	-0.068	0	0	0	0.186	0.179	0.006	0	-0.456	0	0.01	0.009
29012813	-0.059	-0.38	0	-1.327	-0.508	-0.476	-0.068	0	0	0	0.186	0.179	0.006	0	-0.456	0	0.011	0.009
29012844	-0.059	-0.42	0	-1.283	-0.511	-0.475	-0.068	0	0	0	0.186	0.179	0	0	-0.336	0	0.011	0.008
29012864	-0.059	-0.446	0	-1.253	-0.513	-0.475	-0.068	0	0	0	0.186	0.179	-0.002	0	-0.288	0	0.012	0.008
29012881	-0.059	-0.47	0	-1.22	-0.516	-0.474	-0.068	0	0	0	0.186	0.179	-0.002	0	-0.288	0	0.012	0.008
29012898	-0.059	-0.482	0	-1.203	-0.517	-0.474	-0.068	0	0	0	0.186	0.179	0.001	0	0	0	0.012	0.008
29012914	-0.059	-0.507	0	-1.166	-0.52	-0.475	-0.068	0	0	0	0.186	0.179	0.001	0	0	0	0.012	0.008
29012935	-0.059	-0.53	0	-1.129	-0.523	-0.476	-0.068	0	0	0	0.186	0.179	0.009	0	0.072	0	0.011	0.009
29012952	-0.059	-0.552	0	-1.091	-0.526	-0.476	-0.068	0	0	0	0.186	0.179	0.012	0	0.168	0	0.011	0.009
29012966	-0.059	-0.564	0	-1.069	-0.527	-0.477	-0.068	0	0	0	0.186	0.179	0.015	0	0.192	0	0.011	0.009
29012981	-0.059	-0.575	0	-1.049	-0.528	-0.477	-0.068	0	0	0	0.186	0.179	0.015	0	0.168	0	0.011	0.009
29012997	-0.059	-0.596	0	-1.005	-0.531	-0.477	-0.068	0	0	0	0.186	0.179	0.015	0	0.168	0	0.011	0.009
29013011	-0.059	-0.607	0	-0.982	-0.532	-0.477	-0.068	0	0	0	0.186	0.179	0.015	0	0.072	0	0.011	0.009
29013024	-0.059	-0.627	0	-0.938	-0.533	-0.477	-0.068	0	0	0	0.186	0.179	0.013	0	0	0	0.012	0.009
29013038	-0.059	-0.636	0	-0.915	-0.534	-0.477	-0.068	0	0	0	0.186	0.179	0.013	0	0	0	0.012	0.009
29013054	-0.059	-0.645	0	-0.892	-0.535	-0.477	-0.068	0	0	0	0.186	0.179	0.012	0	-0.024	0	0.012	0.009
29013068	-0.059	-0.662	0	-0.846	-0.537	-0.476	-0.068	0	0	0	0.186	0.179	0.012	0	-0.024	0	0.012	0.009
29013081	-0.059	-0.671	0	-0.822	-0.538	-0.476	-0.068	0	0	0	0.186	0.179	0.013	0	-0.024	0	0.012	0.009
29013096	-0.059	-0.687	0	-0.774	-0.539	-0.477	-0.068	0	0	0	0.186	0.179	0.013	0	-0.024	0	0.012	0.009
29013111	-0.059	-0.694	0	-0.75	-0.54	-0.477	-0.068	0	0	0	0.186	0.179	0.013	0	0	0	0.012	0.009
29013124	-0.059	-0.709	0	-0.7	-0.542	-0.477	-0.068	0	0	0	0.186	0.179	0.015	0	0	0	0.012	0.009
29013139	-0.059	-0.716	0	-0.674	-0.542	-0.477	-0.068	0	0	0	0.186	0.179	0.013	0	0	0	0.012	0.009
29013155	-0.059	-0.729	0	-0.623	-0.544	-0.477	-0.068	0	0	0	0.186	0.179	0.013	0	0	0	0.012	0.009
29013170	-0.059	-0.735	0	-0.597	-0.544	-0.476	-0.068	0	0	0	0.186	0.179	0.007	0	-0.024	0	0.013	0.009
29013185	-0.059	-0.746	0	-0.545	-0.544	-0.476	-0.068	0	0	0	0.186	0.179	0.007	0	-0.024	0	0.013	0.009
29013199	-0.059	-0.751	0	-0.518	-0.545	-0.476	-0.068	0	0	0	0.186	0.179	0.003	0	-0.096	0	0.013	0.009
29013213	-0.059	-0.756	0	-0.491	-0.545	-0.475	-0.068	0	0	0	0.186	0.179	0.003	0	-0.12	0	0.013	0.009
29013230	-0.059	-0.766	0	-0.437	-0.546	-0.475	-0.068	0	0	0	0.186	0.179	0.003	0	-0.12	0	0.013	0.009
29013250	-0.059	-0.774	0	-0.38	-0.547	-0.475	-0.068	0	0	0	0.186	0.179	0.003	0	-0.12	0	0.014	0.009
29013268	-0.059	-0.781	0	-0.324	-0.548	-0.476	-0.068	0	0	0	0.186	0.179	0.007	0	0	0	0.013	0.009
29013290	-0.059	-0.787	0	-0.266	-0.549	-0.476	-0.068	0	0	0	0.186	0.179	0.007	0	0	0	0.013	0.009
29013307	-0.059	-0.792	0	-0.207	-0.55	-0.476	-0.068	0	0	0	0.186	0.179	0.012	0	0.12	0	0.013	0.009
29013325	-0.059	-0.794	0	-0.179	-0.55	-0.476	-0.068	0	0	0	0.186	0.179	0.013	0	0.12	0	0.013	0.009
29013345	-0.059	-0.797	0	-0.119	-0.55	-0.477	-0.068	0	0	0	0.186	0.179	0.013	0	0.12	0	0.013	0.009
29013366	-0.059	-0.799	0	-0.063	-0.551	-0.478	-0.068	0	0	0	0.186	0.179	0.019	0	0.072	0	0.012	0.009
29013383	-0.059	-0.8	0	-0.006	-0.552	-0.478	-0.068	0	0	0	0.186	0.179	0.019	0	0.072	0	0.012	0.009
29013398	-0.059	-0.8	0	0.051	-0.552	-0.478	-0.068	0	0	0	0.186	0.179	0.033	0	0.192	0	0.012	0.009
29013414	-0.059	-0.799	0	0.08	-0.553	-0.479	-0.068	0	0	0	0.186	0.179	0.036	0	0.24	0	0.011	0.009
29013430	-0.059	-0.797	0	0.136	-0.554	-0.48	-0.068	0	0	0	0.186	0.179	0.036	0	0.24	0	0.011	0.009
29013447	-0.059	-0.795	0	0.165	-0.554	-0.481	-0.068	0	0	0	0.186	0.179	0.041	0	0.288	0	0.01	0.009
29013461	-0.059	-0.791	0	0.227	-0.554	-0.481	-0.068	0	0	0	0.186	0.179	0.041	0	0.288	0	0.01	0.009
29013474	-0.059	-0.789	0	0.255	-0.553	-0.481	-0.068	0	0	0	0.186	0.179	0.039	0	0.168	0	0.01	0.009
29013489	-0.059	-0.786	0	0.283	-0.553	-0.48	-0.066	0	0	0	0.185	0.178	0.039	0	0.072	0	0.01	0.009
29013503	-0.059	-0.779	0	0.341	-0.552	-0.48	-0.068	0	0	0	0.185	0.178	0.039	0	0.072	0	0.01	0.009
29013518	-0.059	-0.775	0	0.371	-0.552	-0.48	-0.068	0	0	0	0.186	0.179	0.039	0	0	0	0.01	0.009
29013532	-0.059	-0.772	0	0.399	-0.552	-0.48	-0.066	0	0	0	0.185	0.178	0.044	0	0	0	0.01	0.009
29013547	-0.059	-0.763	0	0.456	-0.552	-0.481	-0.068	0	0	0	0.186	0.179	0.047	0	0.024	0	0.009	0.009
29013568	-0.059	-0.752	0	0.513	-0.551	-0.481	-0.066	0	0	0	0.186	0.179	0.061	0	0.192	0	0.009	0.009
29013585	-0.059	-0.742	0	0.566	-0.552	-0.483	-0.068	0	0	0	0.185	0.178	0.061	0	0.192	0	0.008	0.009
29013602	-0.059	-0.736	0	0.592	-0.551	-0.483	-0.068	0	0	0	0.186	0.179	0.067	0	0.312	0	0.008	0.009
29013620	-0.059	-0.723	0	0.644	-0.551	-0.484	-0.068	0	0	0	0.186	0.179	0.067	0	0.312	0	0.007	0.009
29013639	-0.059	-0.71	0	0.695	-0.549	-0.484	-0.068	0	0	0	0.186	0.179	0.075	0	0.24	0	0.007	0.009
29013656	-0.059	-0.696	0	0.745	-0.549	-0.486	-0.068	0	0	0	0.186	0.178	0.078	0	0.216	0	0.006	0.009
29013673	-0.059	-0.688	0	0.769	-0.549	-0.486	-0.066	0	0	0	0.186	0.178	0.078	0	0.216	0	0.006	0.009
29013692	-0.059	-0.672	0	0.818	-0.547	-0.486	-0.068	0	0	0	0.185	0.178	0.078	0	0.12	0	0.006	0.009
29013715	-0.059	-0.647	0	0.888	-0.545	-0.486	-0.068	0	0	0	0.186	0.178	0.078	0	0.12	0	0.006	0.009
29013729	-0.059	-0.638	0	0.911	-0.544	-0.486	-0.068	0	0	0	0.186	0.178	0.078	0	0.12	0	0.006	0.009
29013743	-0.059	-0.628	0	0.933	-0.543	-0.486	-0.068	0	0	0	0.186	0.178	0.078	0	0.12	0	0.006	0.009
29013756	-0.059	-0.609	0	0.977	-0.541	-0.486	-0.068	0	0	0	0.186	0.178	0.078	0	0.12	0	0.006	0.009
29013775	-0.059	-0.589	0	1.02	-0.539	-0.486	-0.068	0	0	0	0.186	0.178	0.078	0	0.12	0	0.005	0.009
29013788	-0.059	-0.578	0	1.043	-0.538	-0.486	-0.068	0	0	0	0.186	0.178	0.078	0	0.12	0	0.005	0.009
29013803	-0.059	-0.566	0	1.065	-0.531	-0.48	-0.068	0	0	0	0.186	0.179	0.032	0	-0.432	0	0.009	0.009
29013819	-0.059	-0.545	0	1.104	-0.528	-0.479	-0.068	0	0	0	0.186	0.179	0.032	0	-0.432	0	0.009	0.009
29013833	-0.059	-0.534	0	1.124	-0.527	-0.479	-0.068	0	0	0	0.186	0.179	0.024	0	-0.504	0	0.009	0.009
29013849	-0.059	-0.511	0	1.161	-0.523	-0.478	-0.068	0	0	0	0.186	0.179	0.023	0	-0.504	0	0.01	0.009
29013869	-0.059	-0.487	0	1.196	-0.521	-0.478	-0.068	0	0	0	0.186	0.179	0.023	0	-0.504	0	0.01	0.009
29013886	-0.059	-0.475	0	1.213	-0.52	-0.478	-0.068	0	0	0	0.186	0.179	0.03	0	-0.12	0	0.01	0.009
29013903	-0.059	-0.448	0	1.249	-0.518	-0.479	-0.066	0	0	0	0.185	0.178	0.033	0	0	0	0.009	0.009
29013921	-0.059	-0.421	0	1.282	-0.516	-0.479	-0.066	0	0	0	0.185	0.178	0.033	0	0	0	0.008	0.009
29013938	-0.061	-0.409	0	1.297	-0.514	-0.48	-0.068	0	0	0	0.185	0.178	0.046	0	0.24	0	0.008	0.009
29013958	-0.059	-0.382	0	1.325	-0.514	-0.481	-0.068	0	0	0	0.186	0.179	0.046	0	0.24	0	0.007	0.009
29013977	-0.059	-0.356	0	1.351	-0.511	-0.481	-0.068	0	0	0	0.186	0.179	0.046	0	0.24	0	0.007	0.009
29013997	-0.059	-0.328	0	1.375	-0.618	-0.483	-0.066	0	0	0	0.213	0.178	0.061	0	0.336	0	-0.01	0.009
29014012	-0.059	-0.301	0	1.397	-0.604	-0.483	-0.066	0	0	0	0.213	0.178	0.061	0	0.336	0	-0.011	0.009
29014033	-0.059	-0.272	0	1.418	-0.59	-0.483	-0.066	0	0	0	0.213	0.178	0.061	0	0.336	0	-0.012	0.009
29014049	-0.059	-0.244	0	1.436	-0.578	-0.485	-0.066	0	0	0	0.213	0.178	0.075	0	0.312	0	-0.02	0.009
29014068	-0.061	-0.229	0	1.445	-0.57	-0.485	-0.066	0	0	0	0.213	0.178	0.075	0	0.312	0	-0.02	0.009
29014084	-0.059	-0.199	0	1.461	-0.554	-0.484	-0.068	0	0	0	0.214	0.178	0.067	0	0.024	0	-0.018	0.009
29014098	-0.059	-0.184	0	1.467	-0.547	-0.484	-0.068	0	0	0	0.214	0.178	0.059	0	0	0	-0.018	0.009
29014113	-0.059	-0.153	0	1.48	-0.53	-0.483	-0.066	0	0	0	0.213	0.178	0.059	0	0	0	-0.015	0.009
29014128	-0.059	-0.139	0	1.485	-0.521	-0.481	-0.066	0	0	0	0.212	0.178	0.047	0	-0.288	0	-0.01	0.009
29014142	-0.061	-0.109	0	1.494	-0.503	-0.479	-0.065	0	0.024	0	0.211	0.177	0.035	0	-0.408	0	-0.005	0.009
29014157	-0.061	-0.092	0	1.498	-0.494	-0.479	-0.065	0	0.024	0	0.211	0.177	0.035	0	-0.408	0	-0.005	0.009
29014173	-0.061	-0.061	0	1.504	-0.475	-0.476	-0.065	0	0.024	0	0.21	0.177	0.012	0	-0.647	0	0.005	0.009
29014189	-0.061	-0.046	0	1.506	-0.468	-0.476	-0.065	0	0.024	0	0.21	0.177	-0.005	0	-0.815	0	0.004	0.009
29014204	-0.059	-0.016	0	1.508	-0.449	-0.471	-0.065	0	0	0	0.209	0.178	-0.025	0	-0.863	0	0.021	0.008
29014219	-0.059	-0.001	0	1.508	-0.442	-0.471	-0.065	0	0	0	0.209	0.178	-0.025	0	-0.863	0	0.021	0.008
29014235	-0.059	0.03	0	1.507	-0.426	-0.471	-0.063	0	0	0	0.208	0.177	-0.028	0	-0.815	0	0.021	0.008
29014254	-0.059	0.06	0	1.504	-0.41	-0.47	-0.063	0	0	0	0.207	0.176	-0.036	0	-0.504	0	0.024	0.008
29014273	-0.059	0.09	0	1.498	-0.395	-0.47	-0.063	0	0.024	0	0.207	0.176	-0.036	0	-0.504	0	0.023	0.008
29014299	-0.059	0.12	0	1.491	-0.38	-0.47	-0.062	0	0.024	0	0.205	0.175	-0.036	0	-0.12	0	0.022	0.008
29014330	-0.061	0.164	0	1.476	-0.356	-0.469	-0.062	0	0	0	0.205	0.175	-0.025	0	0.072	0	0.021	0.008
29014351	-0.059	0.194	0	1.463	-0.345	-0.471	-0.062	0	0	0	0.206	0.175	-0.025	0	0.072	0	0.015	0.008
29014378	-0.059	0.237	0	1.44	-0.323	-0.471	-0.062	0	0	0	0.206	0.175	-0.025	0	0.072	0	0.013	0.008
29014401	-0.059	0.266	0	1.422	-0.314	-0.476	-0.062	0	0	0	0.207	0.176	0.012	0	0.456	0	-0.006	0.009
29014414	-0.059	0.294	0	1.402	-0.3	-0.476	-0.062	0	0	0	0.207	0.176	0.012	0	0.456	0	-0.006	0.009
29014430	-0.061	0.308	0	1.392	-0.295	-0.478	-0.062	0	0	0	0.207	0.176	0.026	0	0.576	0	-0.014	0.009
29014444	-0.059	0.336	0	1.369	-0.282	-0.48	-0.062	0	0	0	0.208	0.176	0.035	0	0.552	0	-0.019	0.009
29014457	-0.059	0.349	0	1.357	-0.275	-0.48	-0.062	0	0	0	0.208	0.176	0.042	0	0.552	0	-0.019	0.009
29014470	-0.059	0.363	0	1.344	-0.27	-0.481	-0.062	0	0	0	0.208	0.176	0.042	0	0.552	0	-0.024	0.009
29014484	-0.059	0.389	0	1.317	-0.257	-0.481	-0.062	0	0	0	0.208	0.176	0.046	0	0.408	0	-0.026	0.009
29014498	-0.059	0.402	0	1.303	-0.25	-0.481	-0.062	0	0	0	0.208	0.175	0.044	0	0.312	0	-0.026	0.009
29014514	-0.059	0.43	0	1.272	-0.235	-0.48	-0.062	0	0	0	0.207	0.175	0.036	0	0.12	0	-0.023	0.009
29014530	-0.059	0.442	0	1.257	-0.229	-0.48	-0.06	0	0	0	0.207	0.175	0.033	0	-0.024	0	-0.023	0.009
29014546	-0.059	0.468	0	1.223	-0.216	-0.479	-0.062	0	0	0	0.207	0.175	0.033	0	-0.024	0	-0.022	0.009
29014560	-0.061	0.48	0	1.206	-0.208	-0.478	-0.06	0	0	0	0.207	0.175	0.026	0	-0.168	0	-0.019	0.009
29014574	-0.059	0.492	0	1.189	-0.2	-0.477	-0.06	0	0	0	0.205	0.175	0.023	0	-0.216	0	-0.017	0.009
29014588	-0.059	0.517	0	1.151	-0.19	-0.478	-0.062	0	0	0	0.207	0.176	0.013	0	-0.288	0	-0.019	0.009
29014603	-0.058	0.529	0	1.131	-0.184	-0.477	-0.06	0	0	0	0.205	0.175	0.013	0	-0.288	0	-0.014	0.008
29014620	-0.047	0.553	0.096	1.09	-0.172	-0.477	-0.06	0	0	0	0.205	0.175	0.01	0	-0.312	0	-0.013	0.008
29014634	-0.047	0.564	0.096	1.07	-0.178	-0.483	-0.06	0	0	0	0.205	0.175	0.01	0	-0.312	0	-0.015	0.007
29014649	-0.047	0.586	0.096	1.027	-0.165	-0.482	-0.06	0	0	0	0.205	0.175	0.003	0	-0.288	0	-0.012	0.007
29014666	-0.027	0.596	0.36	1.006	-0.181	-0.493	-0.057	0	0	0	0.202	0.173	0.004	0	-0.192	0	-0.014	0.004
29014688	-0.003	0.615	0.432	0.963	-0.197	-0.506	-0.057	0	0	0	0.202	0.173	0.004	0	-0.192	0	-0.019	0
29014707	-0.003	0.635	0.432	0.917	-0.187	-0.506	-0.056	0	0.048	0	0.2	0.173	0.004	0	-0.192	0	-0.019	0
29014731	0.043	0.662	0.911	0.848	-0.22	-0.53	-0.054	0	0.048	0	0.198	0.171	0	0	0	0	-0.024	-0.006
29014747	0.076	0.67	1.127	0.824	-0.248	-0.546	-0.054	0	0.048	0	0.197	0.17	0	0	0	0	-0.028	-0.011
29014765	0.076	0.686	1.127	0.776	-0.24	-0.546	-0.053	0	0.048	0	0.195	0.169	0	0	0	0	-0.028	-0.011
29014781	0.132	0.702	1.391	0.724	-0.288	-0.573	-0.051	0	0.048	0	0.192	0.167	0	0	-0.048	0	-0.036	-0.018
29014799	0.146	0.709	1.535	0.699	-0.298	-0.579	-0.051	0	0.048	0	0.191	0.166	0	0	-0.048	0	-0.038	-0.02
29014816	0.186	0.722	1.607	0.648	-0.329	-0.597	-0.053	0	0.024	0	0.191	0.165	0.003	0	0	0	-0.046	-0.026
29014833	0.186	0.735	1.607	0.596	-0.323	-0.597	-0.053	0	0.024	0	0.191	0.165	0.003	0	0	0	-0.047	-0.026
29014848	0.218	0.741	1.535	0.57	-0.35	-0.611	-0.051	0	0	0	0.188	0.164	0.003	0	0	0	-0.051	-0.031
29014864	0.237	0.752	1.223	0.514	-0.344	-0.611	-0.051	0	0	0	0.188	0.164	0.003	0	0.024	0	-0.051	-0.031
29014882	0.237	0.757	1.223	0.488	-0.358	-0.618	-0.051	0	0	0	0.188	0.164	0.003	0	0	0	-0.054	-0.033
29014902	0.237	0.77	1.223	0.406	-0.351	-0.618	-0.051	0	0	0	0.188	0.164	0.003	0	0	0	-0.054	-0.033
29014917	0.252	0.774	0.624	0.379	-0.363	-0.624	-0.051	0	0	0	0.189	0.164	0.003	0	0	0	-0.056	-0.035
29014931	0.252	0.778	0.408	0.351	-0.361	-0.624	-0.051	0	0	0	0.189	0.164	0.003	0	0	0	-0.057	-0.035
29014946	0.252	0.784	0.408	0.296	-0.358	-0.624	-0.051	0	0	0	0.189	0.165	0.003	0	0	0	-0.057	-0.036
29014960	0.252	0.787	0.12	0.268	-0.357	-0.624	-0.051	0	0	0	0.189	0.165	0.003	0	0	0	-0.057	-0.036
29014974	0.25	0.792	0.048	0.209	-0.353	-0.624	-0.051	0	0	0	0.189	0.165	0.003	0	0	0	-0.057	-0.035
29014991	0.25	0.794	0.048	0.178	-0.351	-0.624	-0.051	0	0	0	0.189	0.165	0.001	0	0	0	-0.056	-0.035
29015006	0.25	0.798	0	0.118	-0.35	-0.624	-0.051	0	0	0	0.189	0.165	0.001	0	0	0	-0.056	-0.035
29015021	0.25	0.799	0	0.087	-0.348	-0.622	-0.05	0	0	0	0.19	0.165	-0.01	0	-0.096	0	-0.053	-0.035
29015036	0.25	0.799	0	0.056	-0.348	-0.622	-0.05	0	0	0	0.189	0.164	-0.01	0	-0.096	0	-0.05	-0.035
29015051	0.252	0.8	0	-0.001	-0.346	-0.621	-0.05	0	0	0	0.19	0.164	-0.019	0	-0.24	0	-0.046	-0.035
29015066	0.252	0.8	0	-0.029	-0.347	-0.621	-0.05	0	0	0	0.19	0.164	-0.023	0	-0.336	0	-0.046	-0.036
29015081	0.25	0.799	0	-0.086	-0.346	-0.62	-0.051	0	0	0	0.191	0.164	-0.023	0	-0.336	0	-0.044	-0.036
29015096	0.25	0.798	0	-0.117	-0.345	-0.619	-0.051	0	0	0	0.194	0.165	-0.033	0	-0.36	0	-0.04	-0.036
29015110	0.25	0.795	0	-0.174	-0.347	-0.619	-0.05	0	0	0	0.192	0.164	-0.036	0	-0.288	0	-0.039	-0.036
29015125	0.252	0.793	0	-0.202	-0.349	-0.619	-0.05	0	0	0	0.192	0.164	-0.036	0	-0.288	0	-0.038	-0.036
29015140	0.25	0.788	0	-0.261	-0.351	-0.619	-0.05	0	0	0	0.192	0.164	-0.034	0	-0.144	0	-0.039	-0.036
29015156	0.25	0.785	0	-0.289	-0.351	-0.619	-0.05	0	0	0	0.192	0.164	-0.034	0	-0.096	0	-0.038	-0.036
29015173	0.252	0.778	0	-0.347	-0.356	-0.619	-0.05	0	0	0	0.192	0.164	-0.036	0	-0.024	0	-0.038	-0.036
29015192	0.252	0.771	0	-0.405	-0.36	-0.619	-0.05	0	0	0	0.192	0.164	-0.036	0	-0.024	0	-0.038	-0.036
29015215	0.252	0.762	0	-0.46	-0.364	-0.619	-0.05	0	0	0	0.192	0.164	-0.036	0	-0.024	0	-0.037	-0.036
29015233	0.252	0.752	0	-0.513	-0.369	-0.619	-0.05	0	0	0	0.192	0.164	-0.036	0	-0.024	0	-0.037	-0.036
29015249	0.252	0.747	0	-0.54	-0.372	-0.619	-0.05	0	0	0	0.192	0.164	-0.036	0	-0.024	0	-0.037	-0.036
29015270	0.252	0.735	0	-0.595	-0.378	-0.619	-0.05	0	0	0	0.192	0.164	-0.036	0	0	0	-0.037	-0.036
29015290	0.252	0.723	0	-0.647	-0.384	-0.619	-0.045	0	0.024	0	0.192	0.164	-0.036	0	0	0	-0.036	-0.036
29015308	0.252	0.709	0	-0.698	-0.391	-0.619	-0.043	0	0.048	0	0.186	0.161	-0.036	0	0	0	-0.034	-0.036
29015325	0.252	0.694	0	-0.75	-0.398	-0.619	-0.043	0	0.048	0	0.186	0.161	-0.036	0	0	0	-0.033	-0.036
29015342	0.252	0.686	0	-0.775	-0.402	-0.619	-0.04	0	0.096	0	0.183	0.159	-0.036	0	0	0	-0.032	-0.036
29015357	0.252	0.669	0	-0.826	-0.411	-0.62	-0.039	0	0.096	0	0.182	0.158	-0.036	0	0	0	-0.031	-0.036
29015372	0.252	0.661	0	-0.849	-0.415	-0.62	-0.033	0	0.12	0	0.182	0.158	-0.036	0	0	0	-0.031	-0.036
29015389	0.252	0.644	0	-0.896	-0.424	-0.62	-0.033	0	0.12	0	0.176	0.155	-0.037	0	0	0	-0.028	-0.036
29015418	0.252	0.615	0	-0.965	-0.438	-0.62	-0.033	0	0.12	0	0.176	0.155	-0.037	0	0	0	-0.028	-0.036
29015438	0.252	0.595	0	-1.008	-0.448	-0.62	-0.03	0	0.048	0	0.176	0.155	-0.037	0	0	0	-0.027	-0.036
29015462	0.252	0.575	0	-1.049	-0.458	-0.619	-0.03	0	0.048	0	0.173	0.154	-0.043	0	-0.048	0	-0.025	-0.036
29015482	0.25	0.553	0	-1.089	-0.468	-0.619	-0.03	0	0.048	0	0.173	0.153	-0.043	0	-0.048	0	-0.023	-0.036
29015497	0.252	0.531	0	-1.128	-0.477	-0.617	-0.025	0	0.072	0	0.17	0.151	-0.053	0	-0.144	0	-0.017	-0.035
29015513	0.252	0.52	0	-1.147	-0.484	-0.618	-0.022	0	0.096	0	0.167	0.149	-0.057	0	-0.216	0	-0.016	-0.036
29015529	0.252	0.496	0	-1.183	-0.495	-0.617	-0.02	0	0.12	0	0.167	0.149	-0.065	0	-0.288	0	-0.013	-0.036
29015545	0.252	0.483	0	-1.202	-0.501	-0.616	-0.017	0	0.12	0	0.167	0.149	-0.065	0	-0.288	0	-0.009	-0.036
29015557	0.252	0.458	0	-1.237	-0.513	-0.616	-0.017	0	0.12	0	0.164	0.147	-0.069	0	-0.288	0	-0.006	-0.036
29015571	0.252	0.445	0	-1.253	-0.519	-0.616	-0.017	0	0.096	0	0.164	0.147	-0.069	0	-0.288	0	-0.006	-0.036
29015585	0.252	0.432	0	-1.269	-0.525	-0.616	-0.017	0	0.048	0	0.164	0.147	-0.069	0	-0.288	0	-0.006	-0.036
29015600	0.252	0.407	0	-1.298	-0.538	-0.616	-0.017	0	0.048	0	0.164	0.147	-0.069	0	-0.144	0	-0.006	-0.036
29015616	0.252	0.394	0	-1.313	-0.545	-0.616	-0.017	0	0.048	0	0.164	0.147	-0.068	0	-0.048	0	-0.006	-0.036
29015630	0.252	0.366	0	-1.341	-0.56	-0.617	-0.017	0	0	0	0.163	0.147	-0.063	0	0	0	-0.008	-0.036
29015647	0.252	0.352	0	-1.354	-0.566	-0.617	-0.017	0	0	0	0.163	0.147	-0.063	0	0	0	-0.008	-0.036
29015668	0.252	0.324	0	-1.379	-0.582	-0.618	-0.016	0	0	0	0.16	0.146	-0.046	0	0.192	0	-0.013	-0.036
29015690	0.252	0.282	0	-1.411	-0.604	-0.619	-0.016	0	0	0	0.16	0.146	-0.046	0	0.192	0	-0.015	-0.036
29015709	0.252	0.253	0	-1.43	-0.62	-0.621	-0.016	0	0	0	0.158	0.147	-0.031	0	0.456	0	-0.023	-0.036
29015726	0.252	0.239	0	-1.439	-0.63	-0.623	-0.011	0	0.024	0	0.153	0.145	-0.017	0	0.504	0	-0.029	-0.036
29015746	0.252	0.209	0	-1.456	-0.645	-0.623	-0.011	0	0.024	0	0.152	0.144	-0.013	0	0.48	0	-0.028	-0.036
29015763	0.252	0.179	0	-1.47	-0.66	-0.624	-0.011	0	0.048	0	0.151	0.144	-0.013	0	0.408	0	-0.03	-0.036
29015781	0.252	0.148	0	-1.482	-0.675	-0.623	-0.011	0	0.048	0	0.151	0.144	-0.016	0	0.168	0	-0.029	-0.036
29015804	0.252	0.119	0	-1.491	-0.69	-0.623	-0.011	0	0.024	0	0.151	0.144	-0.016	0	0.024	0	-0.029	-0.036
29015824	0.252	0.089	0	-1.499	-0.705	-0.623	-0.011	0	0.024	0	0.151	0.144	-0.016	0	0.024	0	-0.028	-0.036
29015839	0.252	0.072	0	-1.502	-0.713	-0.623	-0.01	0	0	0	0.15	0.143	-0.02	0	-0.048	0	-0.026	-0.036
29015855	0.252	0.042	0	-1.506	-0.727	-0.622	-0.01	0	0	0	0.151	0.143	-0.023	0	-0.12	0	-0.024	-0.036
29015871	0.25	0.027	0	-1.507	-0.735	-0.622	-0.01	0	0.024	0	0.151	0.143	-0.034	0	-0.216	0	-0.024	-0.036
29015887	0.25	-0.003	0	-1.508	-0.747	-0.62	-0.008	0	0.024	0	0.151	0.142	-0.034	0	-0.216	0	-0.019	-0.035
29015903	0.252	-0.035	0	-1.507	-0.764	-0.621	-0.008	0	0	0	0.151	0.142	-0.036	0	-0.24	0	-0.018	-0.036
29015927	0.252	-0.066	0	-1.503	-0.78	-0.621	-0.008	0	0	0	0.15	0.142	-0.033	0	-0.216	0	-0.019	-0.036
29015941	0.25	-0.081	0	-1.5	-0.786	-0.621	-0.008	0	0	0	0.15	0.142	-0.033	0	-0.216	0	-0.019	-0.035
29015956	0.252	-0.113	0	-1.493	-0.802	-0.621	-0.008	0	0	0	0.15	0.142	-0.033	0	0	0	-0.019	-0.035
29015971	0.252	-0.128	0	-1.489	-0.811	-0.621	-0.008	0	0	0	0.15	0.142	-0.033	0	0.024	0	-0.019	-0.036
29015987	0.25	-0.157	0	-1.479	-0.824	-0.621	-0.008	0	0	0	0.15	0.142	-0.033	0	0.024	0	-0.019	-0.035
29016003	0.246	-0.174	-0.024	-1.472	-0.828	-0.619	-0.008	0	0	0	0.151	0.143	-0.033	0	0	0	-0.018	-0.035
29016017	0.243	-0.204	-0.096	-1.458	-0.841	-0.617	-0.008	0	0	0	0.151	0.143	-0.033	0	0	0	-0.018	-0.034
29016033	0.243	-0.219	-0.096	-1.45	-0.848	-0.617	-0.008	0	0	0	0.151	0.143	-0.033	0	0	0	-0.018	-0.034
29016048	0.238	-0.249	-0.168	-1.433	-0.859	-0.616	-0.007	0	0	0	0.149	0.142	-0.033	0	0	0	-0.017	-0.034
29016063	0.238	-0.263	-0.168	-1.424	-0.867	-0.617	-0.007	0	0	0	0.148	0.142	-0.025	0	0.024	0	-0.021	-0.034
29016077	0.211	-0.279	-0.408	-1.413	-0.875	-0.617	-0.004	0	0.048	0	0.148	0.142	-0.022	0	0.12	0	-0.021	-0.034
29016092	0.211	-0.308	-0.408	-1.391	-0.865	-0.606	-0.004	0	0.048	0	0.145	0.141	-0.022	0	0.12	0	-0.019	-0.03
29016106	0.191	-0.324	-0.528	-1.379	-0.873	-0.606	-0.004	0	0.048	0	0.145	0.141	-0.022	0	0.144	0	-0.019	-0.03
29016121	0.191	-0.351	-0.528	-1.355	-0.868	-0.597	-0.002	0	0.048	0	0.144	0.141	-0.023	0	0.096	0	-0.015	-0.027
29016136	0.178	-0.366	-0.671	-1.341	-0.864	-0.592	-0.002	0	0.048	0	0.144	0.141	-0.028	0	0	0	-0.013	-0.025
29016152	0.155	-0.379	-0.767	-1.328	-0.848	-0.581	-0.001	0	0.024	0	0.145	0.141	-0.028	0	0	0	-0.008	-0.022
29016166	0.129	-0.407	-0.887	-1.298	-0.836	-0.568	-0.001	0	0.024	0	0.143	0.141	-0.031	0	-0.096	0	-0.003	-0.018
29016181	0.129	-0.42	-0.887	-1.284	-0.843	-0.568	-0.002	0	0	0	0.145	0.142	-0.034	0	-0.12	0	-0.002	-0.018
29016196	0.118	-0.445	-0.959	-1.253	-0.844	-0.563	-0.001	0	0	0	0.145	0.142	-0.034	0	-0.12	0	0.001	-0.017
29016209	0.088	-0.458	-1.007	-1.237	-0.85	-0.562	-0.001	0	0	0	0.143	0.141	-0.039	0	-0.144	0	0.003	-0.017
29016224	0.088	-0.483	-1.007	-1.202	-0.833	-0.547	-0.001	0	0	0	0.143	0.141	-0.039	0	-0.144	0	0.007	-0.012
29016241	0.057	-0.496	-1.031	-1.183	-0.808	-0.531	-0.001	0	0	0	0.143	0.141	-0.042	0	-0.144	0	0.013	-0.008
29016260	0.057	-0.521	-1.031	-1.145	-0.82	-0.531	0.006	0	0	0	0.137	0.138	-0.042	0	-0.144	0	0.012	-0.008
29016282	0.057	-0.543	-1.031	-1.107	-0.831	-0.531	0.006	0	0	0	0.137	0.138	-0.045	0	-0.12	0	0.013	-0.008
29016299	-0.01	-0.565	-1.103	-1.068	-0.773	-0.496	0.015	0	0.168	0	0.126	0.133	-0.04	0	-0.048	0	0.017	0.002
29016316	-0.01	-0.586	-1.103	-1.027	-0.784	-0.496	0.023	0	0.192	0	0.118	0.129	-0.04	0	-0.048	0	0.015	0.002
29016335	-0.043	-0.596	-1.127	-1.006	-0.757	-0.48	0.026	0	0.264	0	0.114	0.128	-0.028	0	0.144	0	0.012	0.006
29016353	-0.073	-0.617	-1.127	-0.96	-0.734	-0.462	0.026	0	0.264	0	0.114	0.128	-0.028	0	0.144	0	0.016	0.01
29016372	-0.073	-0.636	-1.127	-0.914	-0.745	-0.463	0.03	0	0.24	0	0.11	0.125	-0.02	0	0.264	0	0.011	0.01
29016388	-0.125	-0.646	-1.271	-0.889	-0.703	-0.438	0.035	0	0.192	0	0.104	0.122	-0.017	0	0.24	0	0.015	0.017
29016408	-0.125	-0.664	-1.271	-0.84	-0.702	-0.433	0.036	0	0.168	0	0.102	0.121	-0.017	0	0.24	0	0.014	0.018
29016430	-0.159	-0.682	-1.223	-0.79	-0.674	-0.412	0.036	0	0.168	0	0.101	0.12	-0.014	0	0.144	0	0.017	0.023
29016445	-0.159	-0.698	-1.223	-0.738	-0.682	-0.412	0.047	0	0.24	0	0.09	0.115	-0.008	0	0.144	0	0.013	0.023
29016459	-0.196	-0.706	-1.151	-0.711	-0.645	-0.39	0.047	0	0.24	0	0.09	0.114	-0.008	0	0.144	0	0.015	0.028
29016473	-0.196	-0.713	-1.151	-0.683	-0.648	-0.39	0.064	0	0.312	0	0.073	0.105	-0.01	0	0.12	0	0.009	0.028
29016497	-0.24	-0.733	-1.031	-0.603	-0.628	-0.373	0.073	0	0.384	0	0.063	0.1	-0.01	0	0.048	0	0.009	0.031
29016517	-0.251	-0.745	-1.007	-0.551	-0.6	-0.353	0.09	0	0.48	0	0.046	0.09	-0.007	0	0.024	0	0.005	0.035
29016540	-0.251	-0.755	-1.007	-0.497	-0.605	-0.353	0.107	0	0.552	0	0.028	0.081	-0.007	0	0.024	0	-0.002	0.035
29016561	-0.27	-0.765	-0.695	-0.443	-0.589	-0.341	0.121	0	0.6	0	0.029	0.081	0.007	0	0.168	0	-0.002	0.038
29016574	-0.277	-0.769	-0.647	-0.416	-0.583	-0.337	0.122	0	0.528	0	0.016	0.074	0.007	0	0.168	0	-0.011	0.039
29016591	-0.285	-0.777	-0.456	-0.358	-0.587	-0.337	0.122	0	0.384	0	0.016	0.073	0.012	0	0.24	0	-0.014	0.039
29016606	-0.288	-0.781	-0.432	-0.331	-0.58	-0.332	0.122	0	0.384	0	0.015	0.073	0.01	0	0.24	0	-0.012	0.04
29016622	-0.288	-0.787	-0.432	-0.27	-0.58	-0.33	0.122	0	0.144	0	0.015	0.073	0.007	0	0.12	0	-0.012	0.04
29016636	-0.291	-0.79	-0.312	-0.242	-0.577	-0.328	0.122	0	0.096	0	0.015	0.072	0.007	0	0.12	0	-0.01	0.041
29016651	-0.293	-0.794	-0.24	-0.185	-0.579	-0.328	0.122	0	0.096	0	0.015	0.072	0.007	0	0	0	-0.011	0.041
29016665	-0.293	-0.796	-0.168	-0.157	-0.577	-0.326	0.122	0	0	0	0.014	0.072	0.001	0	-0.072	0	-0.008	0.041
29016680	-0.293	-0.798	-0.168	-0.1	-0.579	-0.326	0.121	0	0	0	0.016	0.073	-0.013	0	-0.192	0	-0.007	0.041
29016696	-0.293	-0.799	-0.072	-0.072	-0.577	-0.324	0.116	0	-0.048	0	0.014	0.073	-0.013	0	-0.192	0	0	0.041
29016710	-0.293	-0.8	-0.072	-0.015	-0.577	-0.323	0.116	0	-0.048	0	0.017	0.076	-0.02	0	-0.384	0	0.005	0.041
29016725	-0.293	-0.8	0	0.013	-0.577	-0.323	0.116	0	-0.096	0	0.017	0.076	-0.02	0	-0.384	0	0.005	0.041
29016747	-0.293	-0.799	0	0.07	-0.572	-0.319	0.116	0	-0.096	0	0.013	0.076	-0.051	0	-0.695	0	0.02	0.042
29016764	-0.293	-0.797	0	0.13	-0.571	-0.319	0.113	0	-0.072	0	0.016	0.078	-0.051	0	-0.695	0	0.022	0.042
29016779	-0.293	-0.796	0	0.158	-0.565	-0.313	0.111	0	-0.048	0	0.01	0.077	-0.094	0	-0.863	0	0.041	0.042
29016792	-0.293	-0.791	0	0.22	-0.562	-0.313	0.111	0	-0.048	0	0.011	0.078	-0.094	0	-0.863	0	0.043	0.042
29016807	-0.293	-0.789	0	0.248	-0.561	-0.313	0.113	0	-0.024	0	0.01	0.077	-0.099	0	-0.624	0	0.043	0.042
29016821	-0.293	-0.786	0	0.276	-0.559	-0.312	0.113	0	0	0	0.009	0.077	-0.099	0	-0.624	0	0.045	0.042
29016838	-0.293	-0.78	0	0.337	-0.556	-0.312	0.113	0	0	0	0.008	0.077	-0.099	0	-0.408	0	0.046	0.042
29016854	-0.293	-0.772	0	0.392	-0.553	-0.314	0.111	0	0	0	0.011	0.078	-0.091	0	-0.072	0	0.043	0.042
29016868	-0.293	-0.768	0	0.42	-0.551	-0.314	0.11	0	-0.024	0	0.013	0.078	-0.085	0	0.048	0	0.044	0.042
29016884	-0.293	-0.759	0	0.477	-0.548	-0.314	0.11	0	-0.048	0	0.014	0.078	-0.085	0	0.048	0	0.041	0.042
29016899	-0.293	-0.754	0	0.506	-0.547	-0.316	0.104	0	-0.072	0	0.016	0.079	-0.071	0	0.264	0	0.035	0.042
29016914	-0.293	-0.748	0	0.533	-0.545	-0.317	0.104	0	-0.072	0	0.023	0.082	-0.063	0	0.336	0	0.034	0.042
29016933	-0.293	-0.737	0	0.586	-0.54	-0.318	0.096	0	-0.12	0	0.031	0.086	-0.045	0	0.528	0	0.037	0.042
29016951	-0.293	-0.724	0	0.64	-0.536	-0.32	0.096	0	-0.12	0	0.034	0.086	-0.045	0	0.528	0	0.029	0.042
29016966	-0.293	-0.711	0	0.691	-0.531	-0.322	0.096	0	-0.168	0	0.036	0.087	-0.031	0	0.6	0	0.023	0.042
29016984	-0.293	-0.703	0	0.719	-0.527	-0.322	0.096	0	-0.096	0	0.036	0.087	-0.031	0	0.6	0	0.023	0.042
29016998	-0.293	-0.688	0	0.768	-0.521	-0.323	0.096	0	-0.048	0	0.037	0.086	-0.023	0	0.456	0	0.02	0.041
29017014	-0.293	-0.681	0	0.793	-0.518	-0.324	0.096	0	-0.048	0	0.038	0.086	-0.017	0	0.36	0	0.017	0.041
29017031	-0.293	-0.664	0	0.841	-0.51	-0.324	0.096	0	0	0	0.038	0.086	-0.017	0	0.264	0	0.018	0.041
29017047	-0.293	-0.655	0	0.866	-0.505	-0.324	0.096	0	0	0	0.038	0.086	-0.017	0	0.264	0	0.018	0.041
29017063	-0.293	-0.637	0	0.912	-0.497	-0.325	0.099	0	0.024	0	0.036	0.085	-0.011	0	0.192	0	0.015	0.041
29017077	-0.293	-0.628	0	0.935	-0.492	-0.325	0.099	0	0.048	0	0.036	0.085	-0.005	0	0.168	0	0.016	0.041
29017093	-0.293	-0.608	0	0.981	-0.483	-0.326	0.099	0	0.048	0	0.036	0.085	-0.005	0	0.168	0	0.014	0.041
29017108	-0.293	-0.598	0	1.002	-0.478	-0.326	0.099	0	0	0	0.037	0.085	-0.004	0	0.168	0	0.014	0.041
29017124	-0.293	-0.576	0	1.046	-0.468	-0.326	0.099	0	0	0	0.037	0.085	-0.004	0	0.144	0	0.015	0.041
29017140	-0.293	-0.555	0	1.086	-0.456	-0.325	0.099	0	0	0	0.036	0.085	-0.01	0	0.048	0	0.019	0.041
29017157	-0.293	-0.544	0	1.106	-0.451	-0.325	0.098	0	0	0	0.036	0.085	-0.01	0	0.048	0	0.019	0.041
29017171	-0.293	-0.521	0	1.144	-0.437	-0.323	0.096	0	-0.024	0	0.035	0.085	-0.023	0	-0.12	0	0.027	0.041
29017188	-0.293	-0.51	0	1.162	-0.431	-0.322	0.096	0	-0.024	0	0.036	0.086	-0.03	0	-0.264	0	0.031	0.042
29017202	-0.293	-0.486	0	1.197	-0.419	-0.322	0.098	0	-0.024	0	0.034	0.085	-0.03	0	-0.264	0	0.032	0.042
29017216	-0.293	-0.474	0	1.214	-0.411	-0.32	0.098	0	0	0	0.032	0.086	-0.045	0	-0.48	0	0.04	0.042
29017230	-0.293	-0.45	0	1.247	-0.398	-0.319	0.098	0	0	0	0.031	0.085	-0.051	0	-0.48	0	0.044	0.042
29017247	-0.293	-0.437	0	1.263	-0.392	-0.319	0.099	0	0.024	0	0.031	0.085	-0.051	0	-0.48	0	0.045	0.042
29017261	-0.293	-0.424	0	1.278	-0.385	-0.319	0.099	0	0.024	0	0.03	0.085	-0.054	0	-0.336	0	0.045	0.042
29017275	-0.293	-0.397	0	1.309	-0.371	-0.319	0.098	0	0.024	0	0.031	0.085	-0.053	0	-0.264	0	0.048	0.042
29017291	-0.293	-0.371	0	1.336	-0.358	-0.319	0.096	0	0	0	0.032	0.086	-0.053	0	-0.096	0	0.049	0.042
29017306	-0.293	-0.357	0	1.349	-0.352	-0.319	0.095	0	-0.024	0	0.034	0.087	-0.053	0	-0.096	0	0.05	0.042
29017321	-0.293	-0.33	0	1.374	-0.338	-0.319	0.092	0	-0.048	0	0.037	0.089	-0.051	0	-0.072	0	0.051	0.042
29017336	-0.293	-0.316	0	1.385	-0.332	-0.32	0.092	0	-0.048	0	0.038	0.089	-0.046	0	0.024	0	0.05	0.042
29017351	-0.293	-0.288	0	1.407	-0.32	-0.322	0.092	0	-0.072	0	0.04	0.089	-0.034	0	0.192	0	0.045	0.042
29017367	-0.293	-0.274	0	1.417	-0.314	-0.323	0.093	0	-0.048	0	0.04	0.088	-0.027	0	0.264	0	0.042	0.041
29017382	-0.293	-0.244	0	1.436	-0.299	-0.323	0.093	0	0	0	0.04	0.088	-0.027	0	0.264	0	0.043	0.041
29017397	-0.293	-0.23	0	1.444	-0.294	-0.325	0.095	0	0	0	0.041	0.087	-0.007	0	0.48	0	0.034	0.041
29017412	-0.293	-0.215	0	1.452	-0.287	-0.325	0.095	0	0	0	0.041	0.087	0.003	0	0.6	0	0.034	0.041
29017427	-0.293	-0.185	0	1.467	-0.273	-0.327	0.096	0	0.048	0	0.042	0.087	0.003	0	0.6	0	0.031	0.041
29017448	-0.293	-0.155	0	1.479	-0.259	-0.328	0.096	0	0.048	0	0.042	0.086	0.013	0	0.528	0	0.027	0.041
29017465	-0.293	-0.126	0	1.489	-0.245	-0.328	0.096	0	0	0	0.042	0.086	0.013	0	0.528	0	0.029	0.041
29017481	-0.293	-0.111	0	1.493	-0.239	-0.33	0.096	0	0	0	0.044	0.086	0.029	0	0.384	0	0.022	0.041
29017496	-0.293	-0.079	0	1.501	-0.224	-0.33	0.093	0	0	0	0.048	0.088	0.033	0	0.384	0	0.024	0.041
29017510	-0.293	-0.063	0	1.503	-0.216	-0.331	0.092	0	-0.024	0	0.05	0.089	0.033	0	0.336	0	0.022	0.041
29017525	-0.293	-0.033	0	1.507	-0.201	-0.331	0.092	0	-0.048	0	0.05	0.089	0.033	0	0.336	0	0.024	0.041
29017540	-0.291	-0.018	0	1.508	-0.193	-0.331	0.092	0	-0.048	0	0.049	0.089	0.03	0	0.144	0	0.026	0.041
29017557	-0.291	0.013	0	1.508	-0.179	-0.331	0.092	0	-0.048	0	0.049	0.089	0.027	0	0.096	0	0.028	0.041
29017575	-0.282	0.043	0.096	1.506	-0.175	-0.337	0.092	0	-0.024	0	0.049	0.089	0.026	0	-0.048	0	0.029	0.039
29017596	-0.265	0.073	0.288	1.502	-0.18	-0.348	0.092	0	-0.024	0	0.049	0.089	0.026	0	-0.048	0	0.028	0.037
29017616	-0.265	0.089	0.288	1.499	-0.171	-0.348	0.09	0	0	0	0.05	0.09	0.026	0	-0.048	0	0.029	0.037
29017638	-0.265	0.134	0.288	1.487	-0.149	-0.348	0.09	0	0	0	0.05	0.09	0.026	0	-0.048	0	0.031	0.037
29017654	-0.228	0.149	0.791	1.482	-0.184	-0.373	0.092	0	0	0	0.05	0.091	0.027	0	0	0	0.026	0.032
29017669	-0.19	0.178	0.959	1.47	-0.214	-0.398	0.092	0	0	0	0.048	0.09	0.027	0	0	0	0.022	0.027
29017683	-0.155	0.193	1.175	1.463	-0.206	-0.398	0.092	0	0	0	0.048	0.09	0.027	0	0	0	0.022	0.027
29017698	-0.132	0.224	1.247	1.448	-0.256	-0.434	0.092	0	0	0	0.047	0.091	0.024	0	0	0	0.017	0.019
29017712	-0.132	0.238	1.247	1.44	-0.249	-0.434	0.09	0	0	0	0.049	0.092	0.024	0	0	0	0.017	0.019
29017726	-0.093	0.252	1.487	1.431	-0.242	-0.434	0.088	0	0	0	0.049	0.092	0.024	0	-0.024	0	0.018	0.019
29017742	-0.093	0.281	1.487	1.412	-0.27	-0.457	0.088	0	0	0	0.05	0.093	0.024	0	-0.024	0	0.014	0.013
29017757	-0.047	0.309	1.631	1.391	-0.306	-0.484	0.088	0	0	0	0.049	0.093	0.024	0	-0.024	0	0.008	0.007
29017773	-0.047	0.323	1.631	1.38	-0.299	-0.484	0.087	0	-0.024	0	0.049	0.093	0.021	0	0	0	0.009	0.007
29017787	0.007	0.35	1.679	1.356	-0.342	-0.514	0.087	0	-0.024	0	0.05	0.094	0.021	0	0	0	0.004	-0.001
29017802	0.007	0.364	1.679	1.343	-0.335	-0.514	0.087	0	-0.024	0	0.05	0.094	0.016	0	-0.072	0	0.004	-0.001
29017817	0.059	0.39	1.775	1.316	-0.374	-0.54	0.087	0	-0.024	0	0.05	0.093	0.012	0	-0.096	0	0.003	-0.008
29017833	0.074	0.405	1.823	1.301	-0.383	-0.548	0.087	0	-0.024	0	0.049	0.093	0.012	0	-0.096	0	0.001	-0.01
29017848	0.074	0.43	1.823	1.271	-0.37	-0.548	0.087	0	0	0	0.049	0.093	0.001	0	-0.24	0	0.003	-0.01
29017863	0.157	0.443	1.823	1.256	-0.444	-0.587	0.085	0	0	0	0.05	0.093	0.001	0	-0.24	0	-0.003	-0.022
29017877	0.172	0.457	1.823	1.238	-0.451	-0.594	0.085	0	0	0	0.051	0.093	-0.002	0	-0.264	0	-0.004	-0.024
29017893	0.209	0.484	1.727	1.201	-0.438	-0.594	0.085	0	0	0	0.051	0.093	-0.002	0	-0.192	0	-0.002	-0.024
29017907	0.209	0.497	1.727	1.182	-0.466	-0.61	0.085	0	0	0	0.051	0.093	0	0	-0.168	0	-0.008	-0.029
29017924	0.221	0.52	1.607	1.146	-0.466	-0.616	0.085	0	0	0	0.051	0.093	0	0	-0.168	0	-0.009	-0.031
29017939	0.25	0.531	1.463	1.127	-0.488	-0.629	0.085	0	0	0	0.05	0.092	0.007	0	0	0	-0.016	-0.035
29017957	0.266	0.553	1.199	1.089	-0.492	-0.636	0.085	0	0	0	0.049	0.092	0.013	0	0.144	0	-0.02	-0.037
29017979	0.266	0.575	1.199	1.049	-0.481	-0.636	0.084	0	-0.024	0	0.049	0.092	0.013	0	0.144	0	-0.019	-0.037
29017997	0.266	0.595	1.199	1.007	-0.471	-0.636	0.084	0	-0.024	0	0.05	0.092	0.029	0	0.336	0	-0.019	-0.037
29018011	0.267	0.606	0.264	0.984	-0.468	-0.638	0.084	0	-0.024	0	0.048	0.092	0.029	0	0.336	0	-0.026	-0.038
29018025	0.267	0.626	0.192	0.94	-0.462	-0.641	0.082	0	-0.024	0	0.048	0.094	0.049	0	0.408	0	-0.036	-0.038
29018041	0.267	0.635	0.192	0.917	-0.458	-0.641	0.082	0	-0.024	0	0.048	0.094	0.049	0	0.408	0	-0.036	-0.038
29018056	0.266	0.654	0	0.869	-0.449	-0.643	0.082	0	0	0	0.046	0.094	0.064	0	0.576	0	-0.042	-0.038
29018073	0.266	0.663	0	0.844	-0.444	-0.643	0.082	0	0	0	0.046	0.094	0.067	0	0.552	0	-0.042	-0.038
29018088	0.266	0.679	0	0.796	-0.437	-0.643	0.082	0	0	0	0.045	0.094	0.069	0	0.408	0	-0.043	-0.038
29018102	0.266	0.687	0	0.772	-0.433	-0.643	0.082	0	0	0	0.045	0.094	0.069	0	0.408	0	-0.043	-0.038
29018120	0.266	0.703	0	0.72	-0.425	-0.643	0.082	0	0	0	0.045	0.094	0.072	0	0.144	0	-0.042	-0.038
29018136	0.266	0.71	0	0.695	-0.422	-0.644	0.082	0	0	0	0.045	0.094	0.072	0	0.144	0	-0.044	-0.038
29018150	0.266	0.724	0	0.641	-0.416	-0.645	0.082	0	0	0	0.044	0.094	0.078	0	0.12	0	-0.046	-0.038
29018165	0.266	0.73	0	0.615	-0.412	-0.645	0.082	0	0	0	0.044	0.094	0.078	0	0.12	0	-0.046	-0.038
29018181	0.266	0.743	0	0.558	-0.406	-0.644	0.082	0	0	0	0.044	0.094	0.076	0	0.096	0	-0.044	-0.038
29018197	0.266	0.749	0	0.531	-0.403	-0.644	0.082	0	0	0	0.044	0.094	0.076	0	0.096	0	-0.044	-0.038
29018213	0.266	0.759	0	0.478	-0.397	-0.644	0.081	0	0	0	0.046	0.095	0.072	0	0	0	-0.042	-0.038
29018228	0.266	0.763	0	0.451	-0.395	-0.644	0.079	0	0	0	0.046	0.095	0.072	0	0	0	-0.042	-0.038
29018243	0.266	0.772	0	0.393	-0.389	-0.643	0.079	0	0	0	0.049	0.096	0.064	0	-0.144	0	-0.038	-0.038
29018258	0.266	0.776	0	0.366	-0.388	-0.643	0.079	0	0	0	0.049	0.096	0.064	0	-0.144	0	-0.038	-0.038
29018276	0.266	0.783	0	0.31	-0.384	-0.643	0.079	0	0	0	0.049	0.096	0.064	0	-0.144	0	-0.038	-0.038
29018292	0.266	0.789	0	0.252	-0.381	-0.643	0.081	0	0	0	0.048	0.095	0.062	0	-0.096	0	-0.036	-0.038
29018307	0.266	0.791	0	0.224	-0.38	-0.643	0.081	0	0	0	0.048	0.095	0.062	0	-0.096	0	-0.036	-0.038
29018322	0.266	0.795	0	0.167	-0.378	-0.642	0.079	0	0	0	0.049	0.096	0.061	0	-0.072	0	-0.036	-0.038
29018338	0.266	0.797	0	0.139	-0.377	-0.642	0.079	0	0	0	0.049	0.096	0.061	0	0	0	-0.036	-0.038
29018354	0.266	0.799	0	0.08	-0.376	-0.643	0.081	0	0	0	0.047	0.095	0.064	0	0	0	-0.037	-0.038
29018370	0.266	0.8	0	0.051	-0.376	-0.643	0.081	0	0	0	0.047	0.095	0.067	0	0.048	0	-0.037	-0.038
29018386	0.266	0.8	0	-0.006	-0.376	-0.643	0.081	0	0	0	0.047	0.095	0.067	0	0.048	0	-0.038	-0.038
29018401	0.266	0.8	0	-0.037	-0.376	-0.643	0.079	0	0	0	0.049	0.096	0.067	0	0.048	0	-0.039	-0.038
29018416	0.266	0.798	0	-0.094	-0.378	-0.644	0.079	0	0	0	0.047	0.096	0.075	0	0.144	0	-0.043	-0.038
29018433	0.266	0.797	0	-0.125	-0.378	-0.644	0.079	0	0	0	0.047	0.096	0.075	0	0.144	0	-0.043	-0.038
29018449	0.266	0.794	0	-0.184	-0.38	-0.645	0.079	0	0	0	0.047	0.095	0.079	0	0.144	0	-0.044	-0.038
29018467	0.266	0.79	0	-0.241	-0.383	-0.645	0.079	0	0	0	0.047	0.095	0.079	0	0.144	0	-0.045	-0.038
29018485	0.266	0.787	0	-0.269	-0.384	-0.645	0.079	0	0	0	0.047	0.095	0.079	0	0.144	0	-0.045	-0.038
29018502	0.266	0.781	0	-0.327	-0.387	-0.645	0.078	0	0	0	0.047	0.095	0.078	0	0.048	0	-0.045	-0.038
29018517	0.266	0.774	0	-0.382	-0.39	-0.644	0.078	0	0	0	0.049	0.096	0.076	0	0	0	-0.045	-0.038
29018533	0.266	0.77	0	-0.41	-0.392	-0.644	0.078	0	0	0	0.049	0.096	0.079	0	0	0	-0.045	-0.038
29018548	0.266	0.761	0	-0.464	-0.397	-0.645	0.079	0	0	0	0.047	0.095	0.079	0	0	0	-0.046	-0.038
29018563	0.266	0.756	0	-0.491	-0.4	-0.645	0.078	0	0	0	0.046	0.095	0.089	0	0.096	0	-0.049	-0.038
29018579	0.266	0.746	0	-0.545	-0.406	-0.646	0.078	0	0	0	0.047	0.096	0.089	0	0.096	0	-0.052	-0.038
29018593	0.266	0.74	0	-0.571	-0.409	-0.646	0.078	0	0	0	0.047	0.096	0.099	0	0.24	0	-0.052	-0.038
29018608	0.266	0.729	0	-0.623	-0.416	-0.647	0.078	0	0	0	0.046	0.096	0.099	0	0.24	0	-0.058	-0.038
29018624	0.266	0.721	0	-0.651	-0.42	-0.648	0.078	0	0	0	0.045	0.096	0.101	0	0.264	0	-0.059	-0.038
29018642	0.266	0.708	0	-0.702	-0.427	-0.648	0.078	0	0	0	0.045	0.096	0.102	0	0.264	0	-0.06	-0.038
29018662	0.266	0.693	0	-0.752	-0.434	-0.648	0.076	0	0	0	0.047	0.097	0.101	0	0.12	0	-0.061	-0.038
29018682	0.266	0.678	0	-0.801	-0.442	-0.648	0.075	0	-0.024	0	0.048	0.098	0.098	0	0	0	-0.062	-0.038
29018703	0.266	0.661	0	-0.848	-0.449	-0.647	0.073	0	-0.048	0	0.049	0.098	0.098	0	0	0	-0.061	-0.038
29018720	0.266	0.644	0	-0.895	-0.458	-0.647	0.073	0	-0.048	0	0.051	0.099	0.096	0	-0.072	0	-0.061	-0.038
29018735	0.266	0.635	0	-0.917	-0.462	-0.647	0.073	0	-0.024	0	0.051	0.099	0.096	0	-0.072	0	-0.061	-0.038
29018749	0.266	0.616	0	-0.962	-0.472	-0.647	0.073	0	0	0	0.051	0.099	0.095	0	-0.048	0	-0.061	-0.038
29018764	0.266	0.605	0	-0.986	-0.477	-0.647	0.073	0	0	0	0.051	0.099	0.095	0	-0.048	0	-0.062	-0.038
29018777	0.266	0.595	0	-1.007	-0.482	-0.647	0.072	0	0	0	0.051	0.099	0.093	0	-0.024	0	-0.062	-0.038
29018793	0.266	0.574	0	-1.051	-0.492	-0.646	0.072	0	0	0	0.053	0.099	0.092	0	-0.048	0	-0.062	-0.038
29018809	0.266	0.562	0	-1.073	-0.498	-0.646	0.072	0	0	0	0.053	0.099	0.092	0	-0.048	0	-0.062	-0.038
29018823	0.266	0.539	0	-1.114	-0.51	-0.646	0.072	0	0	0	0.053	0.099	0.093	0	-0.024	0	-0.064	-0.038
29018841	0.266	0.527	0	-1.135	-0.516	-0.647	0.073	0	0	0	0.052	0.099	0.096	0	0	0	-0.066	-0.038
29018856	0.266	0.503	0	-1.173	-0.529	-0.647	0.073	0	0	0	0.051	0.099	0.096	0	0.024	0	-0.066	-0.038
29018871	0.266	0.491	0	-1.191	-0.534	-0.647	0.072	0	0	0	0.052	0.099	0.099	0	0.048	0	-0.067	-0.038
29018887	0.266	0.467	0	-1.225	-0.547	-0.647	0.072	0	0	0	0.052	0.099	0.099	0	0.048	0	-0.069	-0.038
29018902	0.266	0.454	0	-1.241	-0.553	-0.648	0.072	0	0	0	0.051	0.099	0.104	0	0.072	0	-0.071	-0.038
29018917	0.266	0.428	0	-1.274	-0.567	-0.648	0.072	0	0	0	0.051	0.099	0.104	0	0.072	0	-0.073	-0.038
29018932	0.266	0.415	0	-1.289	-0.574	-0.649	0.073	0	0	0	0.05	0.099	0.112	0	0.144	0	-0.077	-0.038
29018948	0.266	0.389	0	-1.318	-0.588	-0.65	0.073	0	0	0	0.048	0.098	0.116	0	0.168	0	-0.08	-0.038
29018964	0.266	0.362	0	-1.344	-0.602	-0.65	0.072	0	0	0	0.049	0.099	0.119	0	0.24	0	-0.083	-0.038
29018987	0.266	0.335	0	-1.369	-0.615	-0.65	0.072	0	0	0	0.049	0.099	0.119	0	0.24	0	-0.084	-0.038
29019003	0.266	0.32	0	-1.382	-0.623	-0.65	0.072	0	0	0	0.049	0.099	0.119	0	0.24	0	-0.084	-0.038
29019017	0.266	0.291	0	-1.405	-0.636	-0.649	0.072	0	0	0	0.05	0.099	0.112	0	0.024	0	-0.082	-0.038
29019032	0.266	0.277	0	-1.415	-0.644	-0.649	0.073	0	0	0	0.048	0.098	0.112	0	0.024	0	-0.082	-0.038
29019046	0.266	0.248	0	-1.434	-0.657	-0.649	0.073	0	0	0	0.049	0.098	0.108	0	-0.096	0	-0.082	-0.038
29019060	0.266	0.234	0	-1.442	-0.664	-0.648	0.073	0	0	0	0.05	0.098	0.104	0	-0.168	0	-0.08	-0.038
29019073	0.266	0.218	0	-1.451	-0.672	-0.648	0.072	0	0	0	0.05	0.098	0.104	0	-0.168	0	-0.08	-0.038
29019090	0.266	0.189	0	-1.465	-0.685	-0.647	0.073	0	0	0	0.051	0.099	0.096	0	-0.24	0	-0.078	-0.038
29019105	0.266	0.174	0	-1.472	-0.692	-0.647	0.073	0	0	0	0.051	0.099	0.093	0	-0.264	0	-0.077	-0.038
29019121	0.266	0.144	0	-1.483	-0.707	-0.646	0.072	0	0	0	0.053	0.099	0.093	0	-0.264	0	-0.078	-0.038
29019136	0.266	0.13	0	-1.488	-0.714	-0.645	0.072	0	0	0	0.054	0.1	0.082	0	-0.24	0	-0.075	-0.038
29019150	0.266	0.1	0	-1.496	-0.728	-0.645	0.072	0	0	0	0.054	0.1	0.082	0	-0.24	0	-0.074	-0.038
29019165	0.263	0.085	0	-1.499	-0.736	-0.645	0.072	0	0	0	0.053	0.099	0.081	0	-0.192	0	-0.075	-0.038
29019181	0.263	0.055	0	-1.504	-0.748	-0.644	0.072	0	0	0	0.055	0.1	0.081	0	-0.168	0	-0.075	-0.038
29019194	0.258	0.038	-0.072	-1.506	-0.752	-0.642	0.072	0	0	0	0.055	0.1	0.079	0	-0.096	0	-0.075	-0.037
29019209	0.255	0.008	-0.096	-1.508	-0.764	-0.64	0.072	0	0	0	0.055	0.1	0.079	0	-0.096	0	-0.075	-0.037
29019223	0.238	-0.009	-0.24	-1.508	-0.772	-0.64	0.072	0	0	0	0.056	0.1	0.076	0	-0.072	0	-0.074	-0.037
29019238	0.238	-0.024	-0.24	-1.507	-0.763	-0.632	0.07	0	0	0	0.059	0.101	0.072	0	-0.072	0	-0.07	-0.034
29019253	0.224	-0.055	-0.288	-1.504	-0.766	-0.627	0.072	0	0	0	0.059	0.101	0.072	0	-0.072	0	-0.069	-0.032
29019268	0.212	-0.07	-0.504	-1.502	-0.762	-0.62	0.072	0	0	0	0.059	0.101	0.064	0	-0.168	0	-0.064	-0.031
29019283	0.189	-0.103	-0.695	-1.495	-0.756	-0.61	0.072	0	0	0	0.06	0.101	0.062	0	-0.216	0	-0.062	-0.027
29019298	0.189	-0.118	-0.695	-1.491	-0.764	-0.61	0.072	0	0	0	0.06	0.101	0.062	0	-0.216	0	-0.062	-0.027
29019313	0.168	-0.149	-0.839	-1.481	-0.758	-0.6	0.072	0	0	0	0.061	0.101	0.056	0	-0.168	0	-0.057	-0.024
29019326	0.157	-0.164	-0.887	-1.476	-0.755	-0.595	0.072	0	0	0	0.062	0.101	0.056	0	-0.168	0	-0.056	-0.023
29019342	0.157	-0.179	-0.887	-1.47	-0.763	-0.595	0.072	0	0	0	0.062	0.101	0.052	0	-0.12	0	-0.057	-0.023
29019357	0.118	-0.208	-1.031	-1.456	-0.739	-0.575	0.072	0	0	0	0.063	0.102	0.049	0	-0.12	0	-0.049	-0.017
29019373	0.106	-0.237	-1.175	-1.44	-0.741	-0.569	0.072	0	0	0	0.064	0.102	0.049	0	-0.12	0	-0.048	-0.015
29019388	0.065	-0.253	-1.271	-1.431	-0.706	-0.547	0.072	0	0	0	0.065	0.102	0.038	0	-0.216	0	-0.037	-0.009
29019403	0.065	-0.267	-1.271	-1.421	-0.713	-0.547	0.072	0	0	0	0.065	0.102	0.035	0	-0.288	0	-0.036	-0.009
29019417	0.011	-0.297	-1.487	-1.4	-0.671	-0.517	0.073	0	0	0	0.064	0.101	0.026	0	-0.336	0	-0.025	-0.002
29019432	0.011	-0.311	-1.487	-1.39	-0.678	-0.517	0.075	0	0	0	0.062	0.1	0.026	0	-0.336	0	-0.026	-0.002
29019447	-0.029	-0.338	-1.559	-1.366	-0.648	-0.493	0.075	0	0.024	0	0.063	0.1	0.013	0	-0.384	0	-0.015	0.004
29019465	-0.066	-0.352	-1.631	-1.354	-0.655	-0.493	0.075	0	0.024	0	0.063	0.1	0.013	0	-0.384	0	-0.016	0.004
29019485	-0.066	-0.38	-1.631	-1.327	-0.629	-0.472	0.075	0	0.024	0	0.063	0.099	0.013	0	-0.384	0	-0.011	0.01
29019500	-0.138	-0.406	-1.703	-1.299	-0.641	-0.47	0.075	0	0	0	0.062	0.099	0.001	0	-0.36	0	-0.006	0.01
29019516	-0.138	-0.432	-1.703	-1.269	-0.572	-0.425	0.075	0	0	0	0.06	0.098	-0.017	0	-0.384	0	0.013	0.02
29019531	-0.17	-0.446	-1.703	-1.252	-0.543	-0.405	0.078	0	0.024	0	0.057	0.096	-0.025	0	-0.432	0	0.016	0.025
29019546	-0.188	-0.46	-1.679	-1.234	-0.528	-0.392	0.081	0	0.048	0	0.055	0.096	-0.025	0	-0.432	0	0.022	0.027
29019559	-0.227	-0.485	-1.607	-1.199	-0.539	-0.391	0.081	0	0.048	0	0.052	0.094	-0.031	0	-0.432	0	0.023	0.027
29019574	-0.227	-0.497	-1.607	-1.182	-0.501	-0.366	0.081	0	0.072	0	0.051	0.094	-0.033	0	-0.408	0	0.029	0.033
29019590	-0.248	-0.52	-1.535	-1.145	-0.488	-0.352	0.081	0	0.072	0	0.05	0.093	-0.04	0	-0.288	0	0.031	0.036
29019605	-0.268	-0.532	-1.439	-1.127	-0.47	-0.338	0.081	0	0.072	0	0.049	0.093	-0.04	0	-0.288	0	0.037	0.038
29019621	-0.288	-0.555	-1.223	-1.086	-0.457	-0.324	0.081	0	0	0	0.048	0.093	-0.046	0	-0.264	0	0.041	0.041
29019636	-0.299	-0.566	-1.151	-1.066	-0.449	-0.316	0.081	0	0	0	0.047	0.093	-0.051	0	-0.264	0	0.044	0.043
29019650	-0.299	-0.576	-1.151	-1.046	-0.454	-0.316	0.082	0	0	0	0.045	0.092	-0.051	0	-0.264	0	0.044	0.043
29019665	-0.308	-0.599	-0.887	-1	-0.455	-0.309	0.084	0	0	0	0.043	0.091	-0.053	0	-0.264	0	0.044	0.044
29019682	-0.308	-0.618	-0.887	-0.957	-0.464	-0.309	0.084	0	0	0	0.044	0.091	-0.053	0	-0.216	0	0.043	0.044
29019697	-0.313	-0.628	-0.504	-0.935	-0.464	-0.306	0.084	0	0.024	0	0.044	0.092	-0.053	0	-0.216	0	0.043	0.044
29019713	-0.313	-0.646	-0.24	-0.889	-0.473	-0.306	0.085	0	0.024	0	0.044	0.092	-0.053	0	-0.096	0	0.043	0.044
29019733	-0.313	-0.663	-0.168	-0.843	-0.481	-0.306	0.084	0	0	0	0.044	0.092	-0.053	0	0	0	0.042	0.044
29019755	-0.313	-0.68	-0.048	-0.795	-0.489	-0.305	0.084	0	0	0	0.043	0.092	-0.057	0	-0.024	0	0.043	0.044
29019782	-0.313	-0.696	0	-0.744	-0.496	-0.304	0.084	0	0	0	0.042	0.092	-0.065	0	-0.072	0	0.046	0.045
29019801	-0.313	-0.711	0	-0.691	-0.504	-0.304	0.084	0	0	0	0.042	0.092	-0.079	0	-0.264	0	0.046	0.045
29019816	-0.313	-0.725	0	-0.638	-0.508	-0.301	0.084	0	0	0	0.039	0.092	-0.086	0	-0.288	0	0.056	0.045
29019830	-0.313	-0.731	0	-0.612	-0.511	-0.301	0.084	0	0	0	0.039	0.092	-0.091	0	-0.36	0	0.055	0.045
29019847	-0.314	-0.743	0	-0.56	-0.514	-0.3	0.084	0	0	0	0.038	0.092	-0.091	0	-0.36	0	0.057	0.045
29019862	-0.313	-0.748	0	-0.533	-0.516	-0.299	0.081	0	0	0	0.036	0.092	-0.1	0	-0.36	0	0.061	0.045
29019876	-0.313	-0.758	0	-0.479	-0.522	-0.299	0.081	0	0	0	0.039	0.093	-0.103	0	-0.36	0	0.063	0.045
29019891	-0.313	-0.763	0	-0.452	-0.525	-0.299	0.078	0	-0.048	0	0.042	0.095	-0.108	0	-0.312	0	0.064	0.045
29019907	-0.313	-0.772	0	-0.398	-0.528	-0.299	0.078	0	-0.048	0	0.041	0.095	-0.112	0	-0.288	0	0.066	0.045
29019923	-0.313	-0.775	0	-0.37	-0.53	-0.298	0.078	0	-0.048	0	0.04	0.095	-0.114	0	-0.216	0	0.068	0.045
29019937	-0.313	-0.782	0	-0.315	-0.533	-0.298	0.076	0	-0.048	0	0.042	0.095	-0.114	0	-0.216	0	0.069	0.045
29019952	-0.313	-0.785	0	-0.287	-0.535	-0.298	0.076	0	-0.048	0	0.042	0.095	-0.112	0	-0.168	0	0.068	0.045
29019967	-0.314	-0.791	0	-0.228	-0.535	-0.297	0.078	0	-0.024	0	0.04	0.094	-0.112	0	-0.096	0	0.068	0.045
29019985	-0.314	-0.793	0	-0.2	-0.536	-0.297	0.078	0	0	0	0.04	0.094	-0.112	0	-0.096	0	0.068	0.045
29020006	-0.314	-0.796	0	-0.141	-0.538	-0.297	0.078	0	0	0	0.04	0.094	-0.112	0	-0.096	0	0.068	0.045
29020021	-0.314	-0.799	0	-0.081	-0.539	-0.297	0.082	0	0.024	0	0.035	0.092	-0.114	0	-0.024	0	0.066	0.045
29020036	-0.314	-0.8	0	-0.053	-0.539	-0.297	0.082	0	0.024	0	0.035	0.092	-0.119	0	-0.048	0	0.066	0.045
29020053	-0.314	-0.8	0	0.004	-0.539	-0.296	0.087	0	0.096	0	0.03	0.09	-0.119	0	-0.048	0	0.067	0.045
29020068	-0.313	-0.799	0	0.061	-0.539	-0.296	0.087	0	0.096	0	0.029	0.089	-0.126	0	-0.144	0	0.07	0.045
29020083	-0.314	-0.799	0	0.092	-0.537	-0.294	0.09	0	0.144	0	0.025	0.088	-0.129	0	-0.192	0	0.071	0.045
29020098	-0.314	-0.797	0	0.12	-0.536	-0.294	0.09	0	0.12	0	0.025	0.088	-0.129	0	-0.192	0	0.071	0.045
29020111	-0.313	-0.794	0	0.18	-0.536	-0.295	0.088	0	0.048	0	0.026	0.089	-0.135	0	-0.168	0	0.074	0.045
29020126	-0.313	-0.792	0	0.211	-0.534	-0.295	0.088	0	0.048	0	0.026	0.089	-0.135	0	-0.168	0	0.075	0.045
29020142	-0.313	-0.787	0	0.267	-0.531	-0.293	0.087	0	0	0	0.025	0.089	-0.148	0	-0.216	0	0.081	0.045
29020157	-0.313	-0.785	0	0.295	-0.529	-0.293	0.085	0	0	0	0.027	0.09	-0.151	0	-0.288	0	0.082	0.045
29020172	-0.314	-0.778	0	0.35	-0.524	-0.292	0.082	0	-0.072	0	0.029	0.091	-0.151	0	-0.288	0	0.085	0.045
29020187	-0.314	-0.774	0	0.378	-0.521	-0.291	0.082	0	-0.072	0	0.028	0.091	-0.155	0	-0.288	0	0.087	0.045
29020201	-0.314	-0.77	0	0.408	-0.519	-0.291	0.082	0	-0.072	0	0.028	0.091	-0.165	0	-0.288	0	0.087	0.045
29020216	-0.313	-0.761	0	0.462	-0.515	-0.291	0.081	0	-0.072	0	0.028	0.092	-0.165	0	-0.288	0	0.093	0.045
29020232	-0.313	-0.752	0	0.516	-0.51	-0.29	0.081	0	-0.072	0	0.027	0.092	-0.172	0	-0.288	0	0.097	0.045
29020248	-0.314	-0.746	0	0.543	-0.505	-0.289	0.084	0	0	0	0.027	0.092	-0.172	0	-0.288	0	0.097	0.045
29020264	-0.313	-0.735	0	0.595	-0.499	-0.288	0.085	0	0.024	0	0.02	0.089	-0.185	0	-0.36	0	0.102	0.045
29020279	-0.313	-0.729	0	0.621	-0.495	-0.287	0.085	0	0.024	0	0.019	0.089	-0.192	0	-0.384	0	0.106	0.045
29020292	-0.313	-0.723	0	0.647	-0.492	-0.287	0.082	0	0	0	0.019	0.089	-0.197	0	-0.384	0	0.106	0.045
29020307	-0.313	-0.708	0	0.701	-0.485	-0.287	0.081	0	0	0	0.021	0.09	-0.197	0	-0.384	0	0.11	0.045
29020323	-0.314	-0.694	0	0.75	-0.476	-0.286	0.081	0	-0.048	0	0.022	0.091	-0.197	0	-0.288	0	0.111	0.045
29020338	-0.314	-0.686	0	0.775	-0.472	-0.286	0.081	0	-0.048	0	0.023	0.091	-0.195	0	-0.216	0	0.11	0.045
29020353	-0.314	-0.67	0	0.823	-0.464	-0.286	0.076	0	-0.072	0	0.027	0.094	-0.195	0	-0.048	0	0.113	0.045
29020367	-0.314	-0.661	0	0.849	-0.46	-0.286	0.076	0	-0.072	0	0.027	0.094	-0.195	0	-0.048	0	0.113	0.045
29020382	-0.313	-0.652	0	0.873	-0.455	-0.286	0.072	0	-0.12	0	0.032	0.096	-0.192	0	0.024	0	0.115	0.045
29020398	-0.313	-0.635	0	0.918	-0.449	-0.288	0.062	0	-0.144	0	0.042	0.101	-0.192	0	0.024	0	0.116	0.045
29020411	-0.313	-0.625	0	0.941	-0.445	-0.289	0.058	0	-0.24	0	0.042	0.101	-0.188	0	0.072	0	0.114	0.045
[truncated: 9,774 more rows]
