# Supplementary material for: Design and development of a modular wrist rehabilitation robot with impedance control and gravity compensation
Source: Sci Rep. 2025 Dec 6;16:1452. doi: 10.1038/s41598-025-31185-w (PMC12796202; doi:10.1038/s41598-025-31185-w)
Supplement: Supplementary file 1 — Supplementary Material 1 [file 41598_2025_31185_MOESM1_ESM.zip › Experimental Tests/PS_Test.xlsx]

## Sheet: Sheet1
Time	Pa1	Pc1	Va1	Vc1	Tc1	TZ1	Pa2	Pc2	Va2	Vc2	Tc2	TZ2	Pa3	Pc3	Va3	Vc3	Tc3	TZ3
26125966	0	0	0	0	0	0	0	0	0	0	0	0	0	0	0	0	0	0
26125977	0	0	0	0	0	0	0	0	0	0	0	0	0	0	0	0	0	0
26125987	0	0	0	0	0	0	0	0	0	0	0	0	0	0	0	0	0	0
26125997	0	0	0	0	0	0	0	0	0	0	0	0	0	0	0	0	0	0
26126007	0	0	0	0	0	0	0	0	0	0	0	0	0	0	0	0	0	0
26126017	0	0	0	0	0	0	0	0	0	0	0	0	0	0	0	0	0	0
26126027	0	0	0	0	0	0	0	0	0	0	0	0	0	0	0	0	0	0
26126037	0	0	0	0	0	0	0	0	0	0	0	0	0	0	0	0	0	0
26126048	0	0	0	0	0	0	0	0	0	0	0	0	0	0	0	0	0	0
26126058	0	0	0	0	0	0	0	0	0	0	0	0	0	0	0	0	0	0
26126068	0	0	0	0	0	0	0	0	0	0	0	0	0	0	0	0	0	0
26126078	0	0	0	0	0	0	0	0	0	0	0	0	0	0	0	0	0	0
26126088	0	0	0	0	0	0	0	0	0	0	0	0	0	0	0	0	0	0
26126098	0	0	0	0	0	0	0	0	0	0	0	0	0	0	0	0	0	0
26126108	0	0	0	0	0	0	0	0	0	0	0	0	0	0	0	0	0	0
26126118	0	0	0	0	0	0	0	0	0	0	0	0	0	0	0	0	0	0
26126128	0	0	0	0	0	0	0	0	0	0	0	0	-0.03	0	0	0	0	0
26126138	0	0	0	0	0	0	0	0	0	0	0	0	-0.03	0	0	0	0	0
26126148	0.033	0	0	0	0	0	0	0	0	0	0	0	-0.03	0	0	0	0	0
26126160	0.033	0	0	0	0	0	0	0	0	0	0	0	-0.03	0	0	0	0	0
26126172	0.033	0	0	0	0	0	-0.405	0	0	0	0	0	-0.03	0	0	0	0	0
26126185	0.033	0	0	0	0	0	-0.405	0	0	0	0	0	-0.028	0	0	0	0	0
26126195	0.033	0	0	0	0	0	-0.405	0	0	0	0	0	-0.028	0	0	0	0	0
26126208	0.031	0	0	0	0	0	-0.405	0	0	0	0	0	-0.028	0	0	0	0	0
26126220	0.031	0	0	0	0	0	-0.405	0	0	0	0	0	-0.028	0	0.024	0	0	0
26126232	0.031	0	0	0	0	0	-0.405	0	0	0	0	0	-0.027	0	0.024	0	0	0
26126244	0.031	0	0	0	0	0	-0.405	0	0	0	0	0	-0.025	0	0.024	0	0	0
26126256	0.033	0	0	0	0	0	-0.404	0	0	0	0	0	-0.025	0	0.024	0	0	0
26126268	0.033	0	0	0	0	0	-0.405	0	0	0	0	0	-0.027	0	0.024	0	0	0
26126279	0.034	0	0.024	0	0	0	-0.405	0	0	0	0	0	-0.027	0	0.024	0	0	0
26126291	0.037	0	0.048	0	0	0	-0.404	0	0	0	0	0	-0.027	0	0	0	0	0
26126303	0.037	0	0.048	0	0	0	-0.402	0	0.024	0	0	0	-0.027	0	0	0	0	0
26126314	0.037	0	0.072	0	0	0	-0.404	0	0.024	0	0	0	-0.025	0	0	0	0	0
26126326	0.039	0	0.072	0	0	0	-0.404	0	0.024	0	0	0	-0.023	0	0.024	0	0	0
26126338	0.039	0	0.072	0	0	0	-0.402	0	0.024	0	0	0	-0.023	0	0.024	0	0	0
26126351	0.042	0	0.072	0	0	0	-0.402	0	0.024	0	0	0	-0.025	0	0.024	0	0	0
26126362	0.042	0	0.072	0	0	0	-0.401	0	0.024	0	0	0	-0.027	0	0.024	0	0	0
26126374	0.042	0	0.072	0	0	0	-0.401	0	0	0	0	0	-0.027	0	0.024	0	0	0
26126386	0.043	0	0.048	0	0	0	-0.402	0	0	0	0	0	-0.023	0	0	0	0	0
26126399	0.045	0	0.072	0	0	0	-0.402	0	0	0	0	0	-0.02	0	0.024	0	0	0
26126410	0.045	0	0.072	0	0	0	-0.402	0	0	0	0	0	-0.02	0	0.048	0	0	0
26126423	0.046	0	0.072	0	0	0	-0.401	0	0	0	0	0	-0.02	0	0.048	0	0	0
26126435	0.048	0	0.072	0	0	0	-0.399	0	0	0	0	0	-0.02	0	0.048	0	0	0
26126447	0.049	0	0.072	0	0	0	-0.399	0	0.024	0	0	0	-0.019	0	0.072	0	0	0
26126460	0.049	0	0.072	0	0	0	-0.399	0	0.024	0	0	0	-0.016	0	0.048	0	0	0
26126472	0.049	0	0.072	0	0	0	-0.399	0	0.024	0	0	0	-0.013	0	0.072	0	0	0
26126485	0.048	0	0.048	0	0	0	-0.399	0	0.024	0	0	0	-0.011	0	0.096	0	0	0
26126496	0.049	0	0.024	0	0	0	-0.396	0	0.024	0	0	0	-0.011	0	0.096	0	0	0
26126510	0.049	0	0.024	0	0	0	-0.396	0	0.024	0	0	0	-0.007	0	0.144	0	0	0
26126523	0.049	0	0.024	0	0	0	-0.396	0	0.024	0	0	0	-0.007	0	0.144	0	0	0
26126535	0.051	0	0	0	0	0	-0.398	0	0.024	0	0	0	-0.007	0	0.12	0	0	0
26126547	0.051	0	0	0	0	0	-0.399	0	0.024	0	0	0	-0.007	0	0.12	0	0	0
26126559	0.051	0	0.024	0	0	0	-0.396	0	0	0	0	0	-0.007	0	0.048	0	0	0
26126571	0.053	0	0.024	0	0	0	-0.395	0	0	0	0	0	-0.008	0	0.024	0	0	0
26126584	0.053	0	0.024	0	0	0	-0.395	0	0	0	0	0	-0.008	0	0.024	0	0	0
26126595	0.053	0	0.024	0	0	0	-0.395	0	0	0	0	0	-0.008	0	0	0	0	0
26126607	0.054	0	0.024	0	0	0	-0.395	0	0.024	0	0	0	-0.01	0	0	0	0	0
26126620	0.054	0	0.024	0	0	0	-0.395	0	0.024	0	0	0	-0.01	0	0	0	0	0
26126632	0.054	0	0.024	0	0	0	-0.398	0	0	0	0	0	-0.013	0	-0.072	0	0	0
26126643	0.054	0	0.024	0	0	0	-0.398	0	0	0	0	0	-0.013	0	-0.072	0	0	0
26126655	0.054	0	0.024	0	0	0	-0.398	0	0	0	0	0	-0.013	0	-0.072	0	0	0
26126667	0.054	0	0.024	0	0	0	-0.398	0	-0.024	0	0	0	-0.013	0	-0.072	0	0	0
26126679	0.054	0	0.024	0	0	0	-0.396	0	-0.024	0	0	0	-0.013	0	-0.072	0	0	0
26126691	0.054	0	0	0	0	0	-0.398	0	0	0	0	0	-0.014	0	-0.024	0	0	0
26126704	0.056	0	0	0	0	0	-0.398	0	0	0	0	0	-0.014	0	-0.024	0	0	0
26126715	0.059	0	0.024	0	0	0	-0.396	0	0	0	0	0	-0.014	0	-0.024	0	0	0
26126727	0.062	0	0.072	0	0	0	-0.396	0	0	0	0	0	-0.014	0	-0.024	0	0	0
26126740	0.062	0	0.072	0	0	0	-0.396	0	0	0	0	0	-0.014	0	-0.024	0	0	0
26126752	0.065	0	0.096	0	0	0	-0.396	0	0	0	0	0	-0.014	0	0	0	0	0
26126766	0.066	0	0.12	0	0	0	-0.396	0	0	0	0	0	-0.014	0	0	0	0	0
26126777	0.071	0	0.144	0	0	0	-0.395	0	0	0	0	0	-0.014	0	0	0	0	0
26126790	0.074	0	0.168	0	0	0	-0.395	0	0	0	0	0	-0.016	0	0	0	0	0
26126804	0.074	0	0.168	0	0	0	-0.395	0	0	0	0	0	-0.016	0	0	0	0	0
26126819	0.077	0	0.168	0	0	0	-0.398	0	0	0	0	0	-0.016	0	0	0	0	0
26126832	0.08	0	0.192	0	0	0	-0.398	0	-0.024	0	0	0	-0.016	0	0	0	0	0
26126845	0.08	0	0.168	0	0	0	-0.398	0	-0.024	0	0	0	-0.011	0	0	0	0	0
26126862	0.082	0	0.144	0	0	0	-0.393	0	0	0	0	0	-0.011	0	0	0	0	0
26126875	0.083	0	0.096	0	0	0	-0.393	0	0	0	0	0	-0.01	0	0.048	0	0	0
26126894	0.085	0	0.096	0	0	0	-0.393	0	0.048	0	0	0	-0.01	0	0.048	0	0	0
26126910	0.085	0	0.072	0	0	0	-0.393	0	0.048	0	0	0	-0.007	0	0.096	0	0	0
26126923	0.085	0	0.072	0	0	0	-0.392	0	0.048	0	0	0	-0.007	0	0.072	0	0	0
26126935	0.086	0	0.072	0	0	0	-0.392	0	0.024	0	0	0	-0.007	0	0.072	0	0	0
26126953	0.086	0	0.072	0	0	0	-0.392	0	0.024	0	0	0	-0.007	0	0.048	0	0	0
26126966	0.091	0	0.072	1.508	-0.545	-0.545	-0.389	0	0.024	0	0.337	0.337	-0.007	0	0.024	0	-0.013	-0.013
26126983	0.091	0.03	0.072	1.507	-0.545	-0.545	-0.39	0	0.024	0	0.336	0.336	-0.007	0	0.024	0	-0.013	-0.013
26127005	0.091	0.06	0.072	1.504	-0.545	-0.545	-0.39	0	0.024	0	0.336	0.336	-0.007	0	0.024	0	-0.013	-0.013
26127025	0.091	0.09	0.072	1.498	-0.545	-0.545	-0.39	0	0.024	0	0.336	0.336	-0.016	0	-0.192	0	-0.013	-0.013
26127039	0.099	0.12	0.096	1.491	-0.546	-0.546	-0.402	0	-0.144	0	0.341	0.341	-0.016	0	-0.192	0	-0.015	-0.015
26127052	0.083	0.137	0.048	1.486	-0.536	-0.536	-0.402	0	-0.144	0	0.342	0.342	-0.04	0	-0.336	0	-0.014	-0.014
26127065	0.083	0.151	0.048	1.481	-0.535	-0.535	-0.416	0	-0.24	0	0.348	0.348	-0.048	0	-0.408	0	-0.015	-0.015
26127078	0.057	0.166	-0.528	1.475	-0.535	-0.535	-0.416	0	-0.24	0	0.348	0.348	-0.048	0	-0.408	0	-0.015	-0.015
26127091	0.057	0.197	-0.528	1.462	-0.523	-0.523	-0.432	0	-0.36	0	0.354	0.354	-0.051	0	-0.408	0	-0.011	-0.011
26127103	-0.055	0.212	-1.463	1.454	-0.473	-0.473	-0.445	0	-0.504	0	0.356	0.356	-0.051	0	-0.408	0	0.007	0.007
26127116	-0.087	0.228	-2.014	1.446	-0.457	-0.457	-0.455	0	-0.6	0	0.351	0.351	-0.053	0	-0.312	0	0.012	0.012
26127129	-0.087	0.242	-2.014	1.437	-0.456	-0.456	-0.455	0	-0.6	0	0.355	0.355	-0.057	0	-0.216	0	0.012	0.012
26127141	-0.128	0.256	-2.494	1.428	-0.455	-0.455	-0.475	0	-0.695	0	0.355	0.355	-0.057	0	-0.216	0	0.012	0.012
26127154	-0.147	0.286	-2.422	1.408	-0.426	-0.426	-0.478	0	-0.695	0	0.359	0.359	-0.056	0	-0.12	0	0.022	0.022
26127167	-0.147	0.3	-2.422	1.398	-0.426	-0.426	-0.478	0	-0.695	0	0.359	0.359	-0.056	0	-0.072	0	0.022	0.022
26127179	-0.216	0.314	-2.014	1.387	-0.405	-0.405	-0.475	0	-0.528	0	0.36	0.36	-0.056	0	-0.048	0	0.027	0.027
26127194	-0.216	0.342	-2.014	1.364	-0.394	-0.394	-0.467	0	-0.432	0	0.354	0.354	-0.056	0	-0.048	0	0.03	0.03
26127208	-0.256	0.355	-1.894	1.351	-0.394	-0.394	-0.467	0	-0.432	0	0.354	0.354	-0.054	0	0	0	0.03	0.03
26127223	-0.256	0.382	-1.894	1.325	-0.376	-0.376	-0.456	0	0	0	0.347	0.347	-0.053	0	0	0	0.034	0.034
26127238	-0.271	0.395	-1.655	1.311	-0.368	-0.368	-0.456	0	0	0	0.347	0.347	-0.053	0	0	0	0.036	0.036
26127252	-0.271	0.408	-1.655	1.297	-0.368	-0.368	-0.456	0	0	0	0.347	0.347	-0.053	0	0	0	0.036	0.036
26127266	-0.271	0.435	-1.655	1.266	-0.368	-0.368	-0.456	0	0	0	0.347	0.347	-0.053	0	0	0	0.036	0.036
26127279	-0.271	0.448	-1.655	1.25	-0.368	-0.368	-0.405	0	0.887	0	0.327	0.327	-0.053	0	0	0	0.033	0.033
26127293	-0.271	0.46	-1.655	1.234	-0.368	-0.368	-0.405	0	0.887	0	0.327	0.327	-0.053	0	0	0	0.033	0.033
26127307	-0.271	0.486	-1.655	1.198	-0.369	-0.369	-0.405	0	0.887	0	0.327	0.327	-0.046	0	0.072	0	0.033	0.033
26127322	-0.274	0.499	-0.072	1.179	-0.352	-0.352	-0.313	0	1.415	0	0.291	0.291	-0.045	0	0.096	0	0.036	0.036
26127337	-0.274	0.522	-0.024	1.143	-0.352	-0.352	-0.313	0	1.415	0	0.291	0.291	-0.045	0	0.096	0	0.037	0.037
26127352	-0.274	0.533	-0.024	1.124	-0.347	-0.347	-0.266	0	1.535	0	0.269	0.269	-0.046	0	0.048	0	0.037	0.037
26127367	-0.274	0.555	0	1.086	-0.345	-0.345	-0.246	0	1.703	0	0.26	0.26	-0.048	0	0.024	0	0.037	0.037
26127381	-0.274	0.566	0	1.066	-0.345	-0.345	-0.241	0	1.535	0	0.258	0.258	-0.048	0	0.024	0	0.037	0.037
26127395	-0.276	0.577	0	1.045	-0.345	-0.345	-0.234	0	1.175	0	0.258	0.258	-0.048	0	0	0	0.037	0.037
26127410	-0.276	0.598	0	1.001	-0.345	-0.345	-0.234	0	1.175	0	0.254	0.254	-0.046	0	0	0	0.037	0.037
26127424	-0.276	0.608	0	0.98	-0.345	-0.345	-0.231	0	0.552	0	0.254	0.254	-0.048	0	0	0	0.037	0.037
26127440	-0.276	0.628	0	0.934	-0.346	-0.346	-0.231	0	0.552	0	0.252	0.252	-0.048	0	0	0	0.037	0.037
26127454	-0.274	0.637	0	0.911	-0.347	-0.347	-0.231	0	0.144	0	0.252	0.252	-0.046	0	0	0	0.037	0.037
26127469	-0.274	0.655	0	0.866	-0.348	-0.348	-0.231	0	0.144	0	0.253	0.253	-0.048	0	0	0	0.037	0.037
26127484	-0.274	0.664	0	0.842	-0.347	-0.347	-0.232	0	0.024	0	0.253	0.253	-0.048	0	0	0	0.037	0.037
26127501	-0.274	0.682	0	0.79	-0.348	-0.348	-0.234	0	0	0	0.254	0.254	-0.048	0	0	0	0.037	0.037
26127522	-0.274	0.697	0	0.741	-0.348	-0.348	-0.237	0	-0.048	0	0.255	0.255	-0.046	0	0	0	0.037	0.037
26127551	-0.274	0.718	0	0.665	-0.348	-0.348	-0.237	0	-0.048	0	0.255	0.255	-0.046	0	0	0	0.037	0.037
26127575	-0.274	0.731	0	0.614	-0.348	-0.348	-0.237	0	-0.048	0	0.255	0.255	-0.046	0	0	0	0.037	0.037
26127616	-0.274	0.753	0	0.508	-0.348	-0.348	-0.237	0	-0.048	0	0.255	0.255	-0.048	0	0	0	0.037	0.037
26127649	-0.276	0.767	0	0.427	-0.347	-0.347	-0.237	0	-0.048	0	0.255	0.255	-0.048	0	0	0	0.037	0.037
26127669	-0.276	0.775	0	0.372	-0.347	-0.347	-0.238	0	0	0	0.255	0.255	-0.048	0	0	0	0.037	0.037
26127687	-0.276	0.782	0	0.317	-0.347	-0.347	-0.238	0	0	0	0.256	0.256	-0.048	0	0	0	0.037	0.037
26127701	-0.276	0.788	0	0.261	-0.347	-0.347	-0.238	0	0	0	0.256	0.256	-0.048	0	0	0	0.037	0.037
26127717	-0.293	0.79	-0.144	0.233	-0.347	-0.347	-0.238	0	0	0	0.256	0.256	-0.05	0	0	0	0.037	0.037
26127732	-0.294	0.794	-0.168	0.177	-0.336	-0.336	-0.247	0	-0.072	0	0.259	0.259	-0.051	0	0	0	0.04	0.04
26127745	-0.294	0.796	-0.168	0.149	-0.337	-0.337	-0.251	0	-0.144	0	0.26	0.26	-0.051	0	0	0	0.04	0.04
26127762	-0.3	0.799	-0.24	0.092	-0.333	-0.333	-0.252	0	-0.168	0	0.261	0.261	-0.051	0	0	0	0.04	0.04
26127775	-0.302	0.799	-0.24	0.061	-0.332	-0.332	-0.252	0	-0.168	0	0.26	0.26	-0.051	0	0	0	0.041	0.041
26127788	-0.305	0.8	-0.216	0.032	-0.332	-0.332	-0.255	0	-0.12	0	0.262	0.262	-0.051	0	0	0	0.041	0.041
26127803	-0.305	0.8	-0.216	-0.025	-0.33	-0.33	-0.255	0	-0.12	0	0.262	0.262	-0.051	0	0	0	0.041	0.041
26127817	-0.305	0.799	-0.216	-0.056	-0.33	-0.33	-0.255	0	-0.12	0	0.262	0.262	-0.051	0	0	0	0.041	0.041
26127830	-0.305	0.799	-0.216	-0.087	-0.33	-0.33	-0.255	0	-0.12	0	0.262	0.262	-0.051	0	0	0	0.041	0.041
26127844	-0.309	0.796	-0.12	-0.144	-0.328	-0.328	-0.255	0	0	0	0.261	0.261	-0.051	0	0	0	0.042	0.042
26127856	-0.309	0.795	-0.12	-0.172	-0.328	-0.328	-0.255	0	0	0	0.261	0.261	-0.063	0	-0.168	0	0.042	0.042
26127868	-0.311	0.793	-0.096	-0.2	-0.325	-0.325	-0.255	0	0	0	0.261	0.261	-0.063	0	-0.168	0	0.041	0.041
26127879	-0.311	0.791	-0.072	-0.228	-0.325	-0.325	-0.255	0	0	0	0.261	0.261	-0.066	0	-0.168	0	0.041	0.041
26127892	-0.311	0.788	-0.072	-0.259	-0.325	-0.325	-0.255	0	0	0	0.261	0.261	-0.066	0	-0.168	0	0.041	0.041
26127906	-0.316	0.782	-0.072	-0.318	-0.321	-0.321	-0.255	0	0	0	0.261	0.261	-0.071	0	-0.144	0	0.042	0.042
26127921	-0.32	0.779	-0.12	-0.346	-0.32	-0.32	-0.255	0	0	0	0.261	0.261	-0.079	0	-0.144	0	0.041	0.041
26127937	-0.32	0.771	-0.12	-0.403	-0.315	-0.315	-0.252	0	0	0	0.259	0.259	-0.093	0	-0.264	0	0.042	0.042
26127952	-0.333	0.767	-0.192	-0.431	-0.307	-0.307	-0.249	0	0.048	0	0.257	0.257	-0.093	0	-0.264	0	0.043	0.043
26127969	-0.333	0.758	-0.192	-0.485	-0.307	-0.307	-0.249	0	0.048	0	0.256	0.256	-0.112	0	-0.408	0	0.043	0.043
26127985	-0.346	0.753	-0.336	-0.512	-0.305	-0.305	-0.238	0	0.192	0	0.256	0.256	-0.112	0	-0.408	0	0.043	0.043
26127997	-0.349	0.741	-0.36	-0.567	-0.292	-0.292	-0.234	0	0.216	0	0.247	0.247	-0.122	0	-0.528	0	0.045	0.045
26128016	-0.349	0.735	-0.36	-0.594	-0.29	-0.29	-0.234	0	0.216	0	0.247	0.247	-0.131	0	-0.528	0	0.044	0.044
26128038	-0.349	0.716	-0.36	-0.674	-0.29	-0.29	-0.234	0	0.216	0	0.247	0.247	-0.131	0	-0.528	0	0.044	0.044
26128054	-0.359	0.709	-0.288	-0.699	-0.284	-0.284	-0.229	0	0.192	0	0.244	0.244	-0.131	0	-0.528	0	0.046	0.046
26128069	-0.374	0.694	-0.312	-0.749	-0.271	-0.271	-0.229	0	0.192	0	0.242	0.242	-0.152	0	-0.48	0	0.047	0.047
26128085	-0.374	0.686	-0.312	-0.776	-0.271	-0.271	-0.231	0	0.048	0	0.243	0.243	-0.152	0	-0.48	0	0.047	0.047
26128097	-0.374	0.678	-0.312	-0.8	-0.271	-0.271	-0.231	0	0.048	0	0.243	0.243	-0.152	0	-0.48	0	0.047	0.047
26128113	-0.374	0.662	-0.312	-0.848	-0.271	-0.271	-0.231	0	0.048	0	0.243	0.243	-0.155	0	-0.192	0	0.047	0.047
26128129	-0.402	0.653	-0.432	-0.871	-0.271	-0.253	-0.231	0	0.048	0	0.243	0.24	-0.155	0	-0.192	0	0.047	0.05
26128143	-0.402	0.635	-0.432	-0.917	-0.253	-0.253	-0.224	0	0.048	0	0.237	0.237	-0.155	0	-0.048	0	0.051	0.051
26128157	-0.409	0.626	-0.408	-0.939	-0.248	-0.248	-0.223	0	0.072	0	0.236	0.236	-0.155	0	-0.048	0	0.052	0.052
26128171	-0.409	0.606	-0.408	-0.985	-0.248	-0.248	-0.223	0	0.072	0	0.236	0.236	-0.155	0	-0.024	0	0.052	0.052
26128184	-0.409	0.595	-0.408	-1.009	-0.248	-0.248	-0.223	0	0.072	0	0.236	0.236	-0.155	0	-0.024	0	0.052	0.052
26128197	-0.409	0.585	-0.408	-1.03	-0.248	-0.248	-0.223	0	0.072	0	0.236	0.236	-0.155	0	-0.024	0	0.052	0.052
26128209	-0.441	0.573	-0.576	-1.052	-0.227	-0.227	-0.223	0	0.072	0	0.232	0.232	-0.155	0	-0.024	0	0.056	0.056
26128223	-0.441	0.552	-0.576	-1.092	-0.228	-0.228	-0.237	0	-0.144	0	0.238	0.238	-0.155	0	-0.024	0	0.056	0.056
26128236	-0.466	0.541	-0.671	-1.112	-0.211	-0.211	-0.243	0	-0.192	0	0.235	0.235	-0.163	0	-0.096	0	0.059	0.059
26128252	-0.466	0.518	-0.671	-1.149	-0.212	-0.212	-0.243	0	-0.192	0	0.238	0.238	-0.158	0	-0.024	0	0.059	0.059
26128266	-0.486	0.505	-0.671	-1.169	-0.199	-0.199	-0.243	0	-0.192	0	0.235	0.235	-0.158	0	-0.024	0	0.061	0.061
26128279	-0.486	0.493	-0.671	-1.187	-0.199	-0.199	-0.243	0	-0.192	0	0.235	0.235	-0.158	0	-0.024	0	0.061	0.061
26128293	-0.486	0.482	-0.671	-1.204	-0.199	-0.199	-0.243	0	-0.192	0	0.235	0.235	-0.158	0	-0.024	0	0.061	0.061
26128308	-0.486	0.456	-0.671	-1.239	-0.199	-0.199	-0.243	0	-0.192	0	0.235	0.235	-0.158	0	-0.024	0	0.061	0.061
26128320	-0.486	0.442	-0.671	-1.257	-0.199	-0.199	-0.243	0	-0.192	0	0.235	0.235	-0.158	0	-0.024	0	0.061	0.061
26128332	-0.486	0.43	-0.671	-1.272	-0.199	-0.199	-0.243	0	-0.192	0	0.235	0.235	-0.158	0	-0.024	0	0.061	0.061
26128345	-0.486	0.415	-0.671	-1.289	-0.199	-0.199	-0.243	0	-0.192	0	0.235	0.235	-0.158	0	-0.024	0	0.061	0.061
26128358	-0.486	0.389	-0.671	-1.317	-0.199	-0.199	-0.243	0	-0.192	0	0.235	0.235	-0.158	0	-0.024	0	0.061	0.061
26128372	-0.486	0.376	-0.671	-1.331	-0.203	-0.203	-0.278	0	-0.36	0	0.25	0.25	-0.158	0	-0.024	0	0.061	0.061
26128386	-0.567	0.349	-0.671	-1.357	-0.156	-0.156	-0.284	0	-0.36	0	0.242	0.242	-0.108	0	0.312	0	0.073	0.073
26128402	-0.567	0.334	-0.671	-1.37	-0.156	-0.156	-0.284	0	-0.36	0	0.242	0.242	-0.108	0	0.312	0	0.073	0.073
26128418	-0.583	0.307	-0.647	-1.393	-0.146	-0.146	-0.284	0	-0.36	0	0.24	0.24	-0.108	0	0.312	0	0.075	0.075
26128430	-0.583	0.293	-0.647	-1.403	-0.146	-0.146	-0.284	0	-0.36	0	0.24	0.24	-0.108	0	0.312	0	0.075	0.075
26128445	-0.583	0.279	-0.647	-1.414	-0.146	-0.146	-0.284	0	-0.36	0	0.24	0.24	-0.108	0	0.312	0	0.075	0.075
26128460	-0.583	0.25	-0.647	-1.432	-0.147	-0.147	-0.284	0	-0.024	0	0.24	0.24	-0.108	0	0.312	0	0.075	0.075
26128474	-0.615	0.236	-0.48	-1.441	-0.145	-0.145	-0.284	0	-0.024	0	0.239	0.239	-0.128	0	-0.216	0	0.074	0.074
26128490	-0.619	0.207	-0.456	-1.457	-0.118	-0.118	-0.284	0	0	0	0.233	0.233	-0.146	0	-0.408	0	0.077	0.077
26128504	-0.619	0.191	-0.456	-1.465	-0.118	-0.118	-0.283	0	0	0	0.233	0.233	-0.146	0	-0.408	0	0.077	0.077
26128517	-0.619	0.176	-0.456	-1.471	-0.117	-0.117	-0.283	0	0	0	0.233	0.233	-0.146	0	-0.408	0	0.077	0.077
26128532	-0.619	0.146	-0.456	-1.482	-0.117	-0.117	-0.283	0	0	0	0.233	0.233	-0.163	0	-0.48	0	0.077	0.077
26128550	-0.619	0.117	-0.456	-1.492	-0.115	-0.115	-0.283	0	0	0	0.232	0.232	-0.163	0	-0.48	0	0.077	0.077
26128568	-0.639	0.102	-0.336	-1.496	-0.115	-0.115	-0.283	0	0	0	0.232	0.232	-0.163	0	-0.48	0	0.077	0.077
26128582	-0.639	0.069	-0.336	-1.502	-0.101	-0.101	-0.275	0	0.096	0	0.226	0.226	-0.163	0	-0.48	0	0.079	0.079
26128595	-0.655	0.052	-0.336	-1.505	-0.092	-0.092	-0.277	0	0.048	0	0.224	0.224	-0.152	0	-0.048	0	0.081	0.081
26128609	-0.658	0.037	-0.312	-1.506	-0.092	-0.092	-0.277	0	0.048	0	0.225	0.225	-0.151	0	0.072	0	0.081	0.081
26128623	-0.658	0.004	-0.312	-1.508	-0.09	-0.09	-0.277	0	0	0	0.224	0.224	-0.148	0	0.168	0	0.082	0.082
26128636	-0.665	-0.011	-0.312	-1.508	-0.085	-0.085	-0.277	0	0	0	0.223	0.223	-0.148	0	0.168	0	0.083	0.083
26128650	-0.676	-0.026	-0.288	-1.507	-0.085	-0.085	-0.277	0	0	0	0.223	0.223	-0.148	0	0.144	0	0.083	0.083
26128663	-0.679	-0.056	-0.312	-1.504	-0.076	-0.076	-0.277	0	0	0	0.22	0.22	-0.148	0	0.096	0	0.084	0.084
26128677	-0.679	-0.071	-0.312	-1.502	-0.076	-0.076	-0.277	0	0	0	0.22	0.22	-0.148	0	0.096	0	0.084	0.084
26128696	-0.69	-0.103	-0.36	-1.495	-0.068	-0.068	-0.274	0	0	0	0.217	0.217	-0.146	0	0.024	0	0.086	0.086
26128711	-0.695	-0.118	-0.384	-1.492	-0.068	-0.068	-0.274	0	0	0	0.217	0.217	-0.146	0	0.024	0	0.086	0.086
26128724	-0.701	-0.133	-0.36	-1.487	-0.063	-0.063	-0.26	0	0.144	0	0.213	0.213	-0.143	0	0.048	0	0.086	0.086
26128740	-0.701	-0.165	-0.36	-1.475	-0.059	-0.059	-0.26	0	0.144	0	0.21	0.21	-0.142	0	0.072	0	0.087	0.087
26128754	-0.707	-0.18	-0.312	-1.469	-0.055	-0.055	-0.243	0	0.336	0	0.209	0.209	-0.142	0	0.072	0	0.088	0.088
26128768	-0.708	-0.209	-0.288	-1.456	-0.051	-0.051	-0.243	0	0.336	0	0.203	0.203	-0.142	0	0.072	0	0.088	0.088
26128784	-0.708	-0.224	-0.288	-1.448	-0.048	-0.048	-0.231	0	0.504	0	0.198	0.198	-0.142	0	0.072	0	0.088	0.088
26128796	-0.708	-0.252	-0.288	-1.431	-0.048	-0.048	-0.231	0	0.504	0	0.198	0.198	-0.142	0	0.072	0	0.088	0.088
26128810	-0.708	-0.267	-0.288	-1.422	-0.048	-0.048	-0.231	0	0.504	0	0.198	0.198	-0.145	0	-0.024	0	0.088	0.088
26128825	-0.708	-0.281	-0.288	-1.412	-0.048	-0.048	-0.231	0	0.504	0	0.198	0.198	-0.145	0	-0.024	0	0.088	0.088
26128842	-0.73	-0.309	-0.312	-1.391	-0.033	-0.033	-0.194	0	0.552	0	0.194	0.194	-0.145	0	-0.024	0	0.09	0.09
26128858	-0.73	-0.337	-0.312	-1.368	-0.026	-0.026	-0.194	0	0.552	0	0.181	0.181	-0.151	0	-0.072	0	0.091	0.091
26128871	-0.742	-0.35	-0.36	-1.356	-0.015	-0.015	-0.178	0	0.552	0	0.173	0.173	-0.162	0	-0.12	0	0.092	0.092
26128885	-0.748	-0.364	-0.36	-1.343	-0.014	-0.014	-0.178	0	0.552	0	0.173	0.173	-0.162	0	-0.12	0	0.092	0.092
26128898	-0.748	-0.392	-0.36	-1.315	-0.007	-0.007	-0.169	0	0.48	0	0.168	0.168	-0.174	0	-0.312	0	0.092	0.092
26128912	-0.756	-0.406	-0.336	-1.299	-0.002	-0.002	-0.168	0	0.432	0	0.166	0.166	-0.174	0	-0.312	0	0.093	0.093
26128926	-0.756	-0.419	-0.336	-1.285	-0.001	-0.001	-0.168	0	0.432	0	0.166	0.166	-0.18	0	-0.432	0	0.093	0.093
26128940	-0.756	-0.447	-0.216	-1.251	0.002	0.002	-0.16	0	0.312	0	0.163	0.163	-0.198	0	-0.528	0	0.093	0.093
26128954	-0.756	-0.46	-0.216	-1.233	0.003	0.003	-0.157	0	0.264	0	0.162	0.162	-0.198	0	-0.528	0	0.093	0.093
26128966	-0.753	-0.473	-0.048	-1.217	0.004	0.004	-0.154	0	0.24	0	0.162	0.162	-0.212	0	-0.6	0	0.092	0.092
26128981	-0.753	-0.497	-0.048	-1.182	0.004	0.004	-0.154	0	0.24	0	0.161	0.161	-0.22	0	-0.6	0	0.092	0.092
26128999	-0.751	-0.508	0.048	-1.164	0.003	0.003	-0.146	0	0.192	0	0.161	0.161	-0.227	0	-0.552	0	0.092	0.092
26129014	-0.744	-0.532	0.072	-1.125	-0.001	-0.001	-0.146	0	0.192	0	0.16	0.16	-0.227	0	-0.552	0	0.091	0.091
26129031	-0.741	-0.544	0.168	-1.106	0	0	-0.142	0	0.216	0	0.158	0.158	-0.227	0	-0.336	0	0.091	0.091
26129049	-0.741	-0.566	0.168	-1.065	-0.002	-0.002	-0.14	0	0.192	0	0.158	0.158	-0.227	0	-0.336	0	0.09	0.09
26129068	-0.739	-0.587	0.168	-1.024	-0.003	-0.003	-0.14	0	0.192	0	0.158	0.158	-0.227	0	-0.096	0	0.09	0.09
26129086	-0.739	-0.607	0.168	-0.982	-0.003	-0.003	-0.14	0	0.192	0	0.158	0.158	-0.227	0	-0.096	0	0.09	0.09
26129105	-0.739	-0.627	0.168	-0.938	-0.005	-0.005	-0.146	0	-0.024	0	0.16	0.16	-0.217	0	0.072	0	0.091	0.091
26129121	-0.741	-0.637	0	-0.913	-0.006	-0.006	-0.157	0	-0.144	0	0.164	0.164	-0.212	0	0.144	0	0.091	0.091
26129137	-0.742	-0.655	0	-0.867	-0.005	-0.005	-0.157	0	-0.144	0	0.164	0.164	-0.212	0	0.144	0	0.091	0.091
26129153	-0.742	-0.663	0	-0.844	-0.005	-0.005	-0.163	0	-0.264	0	0.164	0.164	-0.212	0	0.144	0	0.091	0.091
26129170	-0.737	-0.68	0	-0.794	-0.012	-0.012	-0.16	0	-0.216	0	0.167	0.167	-0.189	0	0.408	0	0.091	0.091
26129184	-0.736	-0.688	0.048	-0.769	-0.012	-0.012	-0.16	0	-0.216	0	0.166	0.166	-0.183	0	0.432	0	0.091	0.091
26129197	-0.736	-0.704	0.048	-0.717	-0.012	-0.012	-0.152	0	0.024	0	0.164	0.164	-0.183	0	0.432	0	0.091	0.091
26129212	-0.736	-0.711	0.048	-0.69	-0.013	-0.013	-0.149	0	0.096	0	0.163	0.163	-0.171	0	0.48	0	0.092	0.092
26129226	-0.736	-0.718	0.048	-0.664	-0.013	-0.013	-0.149	0	0.096	0	0.163	0.163	-0.165	0	0.504	0	0.092	0.092
26129240	-0.731	-0.732	0.048	-0.61	-0.017	-0.017	-0.146	0	0.216	0	0.163	0.163	-0.16	0	0.456	0	0.092	0.092
26129255	-0.731	-0.738	0.048	-0.584	-0.017	-0.017	-0.148	0	0.144	0	0.163	0.163	-0.16	0	0.456	0	0.092	0.092
26129269	-0.731	-0.749	0.048	-0.531	-0.017	-0.017	-0.148	0	0.144	0	0.163	0.163	-0.16	0	0.288	0	0.092	0.092
26129284	-0.724	-0.754	0.144	-0.505	-0.022	-0.022	-0.148	0	0	0	0.164	0.164	-0.16	0	0.288	0	0.091	0.091
26129296	-0.721	-0.759	0.168	-0.475	-0.022	-0.022	-0.148	0	0	0	0.164	0.164	-0.168	0	0.048	0	0.091	0.091
26129311	-0.721	-0.768	0.168	-0.421	-0.023	-0.023	-0.148	0	0	0	0.164	0.164	-0.171	0	-0.096	0	0.09	0.09
26129324	-0.718	-0.772	0.144	-0.393	-0.026	-0.026	-0.151	0	0	0	0.165	0.165	-0.177	0	-0.192	0	0.09	0.09
26129337	-0.718	-0.776	0.12	-0.366	-0.025	-0.025	-0.151	0	-0.024	0	0.166	0.166	-0.177	0	-0.192	0	0.09	0.09
26129352	-0.713	-0.783	0.12	-0.31	-0.025	-0.025	-0.151	0	-0.024	0	0.166	0.166	-0.178	0	-0.24	0	0.089	0.089
26129367	-0.713	-0.786	0.12	-0.283	-0.029	-0.029	-0.152	0	-0.048	0	0.167	0.167	-0.178	0	-0.216	0	0.089	0.089
26129379	-0.711	-0.791	0.144	-0.227	-0.03	-0.03	-0.152	0	-0.048	0	0.167	0.167	-0.178	0	-0.216	0	0.089	0.089
26129392	-0.705	-0.793	0.168	-0.196	-0.035	-0.035	-0.162	0	-0.12	0	0.172	0.172	-0.178	0	-0.096	0	0.088	0.088
26129408	-0.705	-0.795	0.168	-0.167	-0.035	-0.035	-0.162	0	-0.12	0	0.172	0.172	-0.18	0	-0.048	0	0.088	0.088
26129421	-0.702	-0.798	0.168	-0.111	-0.039	-0.039	-0.169	0	-0.192	0	0.175	0.175	-0.177	0	0	0	0.087	0.087
26129435	-0.699	-0.799	0.168	-0.082	-0.039	-0.039	-0.169	0	-0.192	0	0.175	0.175	-0.177	0	0	0	0.087	0.087
26129449	-0.699	-0.799	0.168	-0.054	-0.041	-0.041	-0.174	0	-0.264	0	0.176	0.176	-0.172	0	0.048	0	0.087	0.087
26129463	-0.695	-0.8	0.168	0.003	-0.045	-0.045	-0.175	0	-0.216	0	0.178	0.178	-0.172	0	0.048	0	0.087	0.087
26129477	-0.695	-0.8	0.168	0.031	-0.046	-0.046	-0.175	0	-0.216	0	0.179	0.179	-0.163	0	0.168	0	0.087	0.087
26129491	-0.685	-0.799	0.216	0.088	-0.055	-0.055	-0.182	0	-0.168	0	0.183	0.183	-0.157	0	0.24	0	0.086	0.086
26129505	-0.681	-0.798	0.24	0.116	-0.058	-0.058	-0.182	0	-0.168	0	0.183	0.183	-0.157	0	0.24	0	0.085	0.085
26129518	-0.676	-0.796	0.264	0.145	-0.059	-0.059	-0.191	0	-0.168	0	0.187	0.187	-0.154	0	0.288	0	0.085	0.085
26129533	-0.676	-0.793	0.264	0.201	-0.064	-0.064	-0.198	0	-0.24	0	0.191	0.191	-0.154	0	0.288	0	0.085	0.085
26129546	-0.664	-0.79	0.288	0.232	-0.064	-0.064	-0.198	0	-0.24	0	0.191	0.191	-0.154	0	0.192	0	0.085	0.085
26129561	-0.664	-0.788	0.288	0.26	-0.073	-0.073	-0.203	0	-0.312	0	0.193	0.193	-0.154	0	0.192	0	0.083	0.083
26129578	-0.653	-0.782	0.336	0.319	-0.081	-0.081	-0.203	0	-0.24	0	0.196	0.196	-0.154	0	0.072	0	0.082	0.082
26129595	-0.653	-0.775	0.336	0.374	-0.081	-0.081	-0.203	0	-0.24	0	0.196	0.196	-0.157	0	-0.024	0	0.082	0.082
26129610	-0.639	-0.771	0.384	0.404	-0.081	-0.081	-0.203	0	-0.24	0	0.196	0.196	-0.157	0	-0.024	0	0.082	0.082
26129624	-0.639	-0.762	0.384	0.459	-0.09	-0.09	-0.203	0	-0.048	0	0.198	0.198	-0.155	0	-0.048	0	0.081	0.081
26129637	-0.632	-0.757	0.408	0.488	-0.095	-0.095	-0.203	0	0	0	0.199	0.199	-0.155	0	-0.024	0	0.08	0.08
26129652	-0.629	-0.751	0.384	0.518	-0.095	-0.095	-0.203	0	0	0	0.199	0.199	-0.155	0	-0.024	0	0.08	0.08
26129664	-0.629	-0.745	0.384	0.547	-0.098	-0.098	-0.203	0	0	0	0.2	0.2	-0.155	0	-0.024	0	0.079	0.079
26129678	-0.619	-0.734	0.312	0.6	-0.104	-0.104	-0.203	0	0	0	0.201	0.201	-0.155	0	0	0	0.078	0.078
26129691	-0.619	-0.728	0.24	0.626	-0.104	-0.104	-0.201	0	0	0	0.2	0.2	-0.155	0	0	0	0.078	0.078
26129704	-0.619	-0.721	0.24	0.651	-0.103	-0.103	-0.2	0	0.024	0	0.2	0.2	-0.157	0	0	0	0.078	0.078
26129718	-0.619	-0.707	0.144	0.705	-0.103	-0.103	-0.2	0	0.024	0	0.2	0.2	-0.157	0	0	0	0.078	0.078
26129731	-0.619	-0.7	0.096	0.73	-0.103	-0.103	-0.2	0	0.024	0	0.2	0.2	-0.162	0	-0.024	0	0.078	0.078
26129747	-0.619	-0.685	0.096	0.779	-0.103	-0.103	-0.198	0	0.024	0	0.199	0.199	-0.162	0	-0.024	0	0.078	0.078
26129761	-0.621	-0.676	0.024	0.806	-0.102	-0.102	-0.198	0	0.024	0	0.199	0.199	-0.16	0	-0.072	0	0.078	0.078
26129777	-0.619	-0.668	0	0.829	-0.102	-0.102	-0.198	0	0.024	0	0.199	0.199	-0.16	0	-0.072	0	0.078	0.078
26129791	-0.619	-0.65	0	0.879	-0.103	-0.103	-0.203	0	0	0	0.201	0.201	-0.16	0	0	0	0.078	0.078
26129804	-0.619	-0.641	0	0.902	-0.103	-0.103	-0.205	0	-0.024	0	0.201	0.201	-0.16	0	0	0	0.078	0.078
26129819	-0.619	-0.623	0	0.947	-0.103	-0.103	-0.205	0	-0.072	0	0.202	0.202	-0.162	0	0	0	0.078	0.078
26129833	-0.619	-0.612	0	0.971	-0.103	-0.103	-0.205	0	-0.072	0	0.202	0.202	-0.162	0	0	0	0.078	0.078
26129846	-0.616	-0.602	0.024	0.992	-0.106	-0.106	-0.206	0	-0.072	0	0.203	0.203	-0.166	0	-0.048	0	0.078	0.078
26129860	-0.616	-0.582	0.024	1.034	-0.105	-0.105	-0.206	0	-0.048	0	0.203	0.203	-0.166	0	-0.048	0	0.077	0.077
26129874	-0.616	-0.572	0.024	1.055	-0.105	-0.105	-0.206	0	-0.048	0	0.203	0.203	-0.168	0	-0.096	0	0.077	0.077
26129887	-0.616	-0.561	0.024	1.075	-0.105	-0.105	-0.208	0	-0.024	0	0.203	0.203	-0.168	0	-0.096	0	0.077	0.077
26129901	-0.616	-0.538	0.024	1.116	-0.105	-0.105	-0.209	0	-0.024	0	0.204	0.204	-0.168	0	-0.096	0	0.077	0.077
26129916	-0.616	-0.526	0.024	1.137	-0.106	-0.106	-0.212	0	-0.048	0	0.205	0.205	-0.169	0	-0.072	0	0.077	0.077
26129929	-0.616	-0.514	0.024	1.155	-0.106	-0.106	-0.212	0	-0.048	0	0.205	0.205	-0.169	0	-0.048	0	0.077	0.077
26129942	-0.616	-0.503	0	1.173	-0.106	-0.106	-0.221	0	-0.144	0	0.205	0.205	-0.168	0	-0.024	0	0.077	0.077
26129957	-0.615	-0.478	0	1.21	-0.108	-0.108	-0.221	0	-0.144	0	0.209	0.209	-0.168	0	-0.024	0	0.077	0.077
26129970	-0.615	-0.465	0	1.227	-0.108	-0.108	-0.224	0	-0.216	0	0.209	0.209	-0.163	0	0	0	0.077	0.077
26129984	-0.615	-0.44	0	1.259	-0.109	-0.109	-0.224	0	-0.192	0	0.21	0.21	-0.163	0	0	0	0.077	0.077
26129996	-0.613	-0.428	0.024	1.274	-0.11	-0.11	-0.224	0	-0.192	0	0.211	0.211	-0.155	0	0.144	0	0.077	0.077
26130010	-0.613	-0.415	0.024	1.289	-0.112	-0.112	-0.224	0	-0.12	0	0.211	0.211	-0.152	0	0.192	0	0.077	0.077
26130023	-0.612	-0.401	0.048	1.305	-0.113	-0.113	-0.226	0	-0.024	0	0.211	0.211	-0.152	0	0.192	0	0.077	0.077
26130038	-0.61	-0.373	0.072	1.334	-0.114	-0.114	-0.226	0	-0.024	0	0.212	0.212	-0.151	0	0.216	0	0.077	0.077
26130052	-0.61	-0.36	0.072	1.347	-0.114	-0.114	-0.228	0	-0.048	0	0.213	0.213	-0.151	0	0.216	0	0.077	0.077
26130070	-0.607	-0.332	0.072	1.372	-0.116	-0.116	-0.228	0	-0.048	0	0.213	0.213	-0.152	0	0.096	0	0.076	0.076
26130090	-0.607	-0.303	0.072	1.395	-0.118	-0.118	-0.237	0	-0.144	0	0.217	0.217	-0.152	0	0.096	0	0.076	0.076
26130112	-0.607	-0.275	0.072	1.416	-0.118	-0.118	-0.237	0	-0.144	0	0.217	0.217	-0.151	0	0.024	0	0.076	0.076
26130128	-0.607	-0.247	0	1.434	-0.12	-0.12	-0.252	0	-0.264	0	0.223	0.223	-0.151	0	0.024	0	0.076	0.076
26130143	-0.607	-0.232	0	1.443	-0.12	-0.12	-0.252	0	-0.24	0	0.223	0.223	-0.151	0	0	0	0.076	0.076
26130157	-0.607	-0.203	0	1.458	-0.12	-0.12	-0.252	0	-0.24	0	0.223	0.223	-0.151	0	0	0	0.076	0.076
26130174	-0.602	-0.189	0.024	1.465	-0.12	-0.12	-0.254	0	-0.12	0	0.223	0.223	-0.148	0	0	0	0.076	0.076
26130192	-0.602	-0.159	0.024	1.478	-0.124	-0.124	-0.254	0	-0.12	0	0.224	0.224	-0.148	0	0.024	0	0.076	0.076
26130208	-0.595	-0.13	0.12	1.488	-0.129	-0.129	-0.252	0	-0.024	0	0.225	0.225	-0.145	0	0.072	0	0.075	0.075
26130224	-0.59	-0.115	0.144	1.492	-0.129	-0.129	-0.252	0	-0.024	0	0.225	0.225	-0.145	0	0.072	0	0.075	0.075
26130239	-0.583	-0.085	0.264	1.499	-0.132	-0.132	-0.251	0	0	0	0.225	0.225	-0.145	0	0.048	0	0.074	0.074
26130253	-0.583	-0.07	0.264	1.502	-0.137	-0.137	-0.251	0	0	0	0.226	0.226	-0.145	0	0.048	0	0.073	0.073
26130266	-0.567	-0.055	0.384	1.504	-0.137	-0.137	-0.251	0	0	0	0.226	0.226	-0.145	0	0.024	0	0.073	0.073
26130280	-0.56	-0.022	0.432	1.507	-0.152	-0.152	-0.249	0	0.024	0	0.229	0.229	-0.146	0	0	0	0.071	0.071
26130293	-0.56	-0.007	0.432	1.508	-0.152	-0.152	-0.247	0	0.048	0	0.228	0.228	-0.146	0	0	0	0.071	0.071
26130308	-0.544	0.009	0.552	1.508	-0.151	-0.151	-0.247	0	0.048	0	0.228	0.228	-0.152	0	-0.048	0	0.07	0.07
26130320	-0.544	0.04	0.552	1.506	-0.161	-0.161	-0.246	0	0.048	0	0.229	0.229	-0.152	0	-0.048	0	0.069	0.069
26130335	-0.532	0.055	0.528	1.504	-0.168	-0.168	-0.24	0	0.072	0	0.231	0.231	-0.163	0	-0.192	0	0.067	0.067
26130349	-0.532	0.07	0.528	1.502	-0.167	-0.167	-0.24	0	0.072	0	0.228	0.228	-0.169	0	-0.312	0	0.067	0.067
26130362	-0.518	0.1	0.504	1.496	-0.174	-0.174	-0.231	0	0.168	0	0.226	0.226	-0.175	0	-0.336	0	0.065	0.065
26130377	-0.51	0.117	0.504	1.492	-0.174	-0.174	-0.231	0	0.168	0	0.226	0.226	-0.175	0	-0.336	0	0.065	0.065
26130392	-0.5	0.146	0.504	1.482	-0.177	-0.177	-0.218	0	0.288	0	0.222	0.222	-0.177	0	-0.264	0	0.064	0.064
26130407	-0.5	0.161	0.504	1.477	-0.184	-0.184	-0.217	0	0.336	0	0.223	0.223	-0.177	0	-0.264	0	0.063	0.063
26130422	-0.492	0.192	0.432	1.464	-0.19	-0.19	-0.218	0	0.264	0	0.223	0.223	-0.172	0	-0.096	0	0.062	0.062
26130437	-0.492	0.207	0.432	1.457	-0.19	-0.19	-0.218	0	0.264	0	0.224	0.224	-0.169	0	-0.024	0	0.062	0.062
26130450	-0.489	0.221	0.336	1.449	-0.19	-0.19	-0.218	0	0.096	0	0.224	0.224	-0.169	0	-0.024	0	0.062	0.062
26130462	-0.489	0.237	0.264	1.44	-0.193	-0.193	-0.218	0	0.096	0	0.224	0.224	-0.169	0	0.096	0	0.062	0.062
26130476	-0.489	0.267	0.264	1.421	-0.193	-0.193	-0.22	0	0	0	0.225	0.225	-0.169	0	0.12	0	0.061	0.061
26130492	-0.489	0.281	0.072	1.412	-0.193	-0.193	-0.22	0	0	0	0.225	0.225	-0.169	0	0.12	0	0.061	0.061
26130506	-0.489	0.309	0.024	1.391	-0.193	-0.193	-0.22	0	-0.024	0	0.226	0.226	-0.174	0	0	0	0.061	0.061
26130521	-0.489	0.323	0.024	1.379	-0.192	-0.192	-0.22	0	-0.024	0	0.225	0.225	-0.18	0	-0.048	0	0.061	0.061
26130535	-0.489	0.352	0.024	1.354	-0.191	-0.191	-0.221	0	0	0	0.226	0.226	-0.189	0	-0.216	0	0.061	0.061
26130548	-0.489	0.365	0	1.341	-0.191	-0.191	-0.221	0	0	0	0.226	0.226	-0.189	0	-0.216	0	0.061	0.061
26130562	-0.489	0.38	0	1.327	-0.19	-0.19	-0.221	0	0	0	0.226	0.226	-0.191	0	-0.288	0	0.061	0.061
26130576	-0.489	0.395	0	1.312	-0.19	-0.19	-0.218	0	0	0	0.226	0.226	-0.198	0	-0.312	0	0.061	0.061
26130596	-0.489	0.423	0	1.28	-0.189	-0.189	-0.218	0	0.024	0	0.224	0.224	-0.198	0	-0.312	0	0.06	0.06
26130613	-0.489	0.45	0	1.247	-0.189	-0.189	-0.218	0	0.024	0	0.224	0.224	-0.211	0	-0.384	0	0.06	0.06
26130627	-0.489	0.462	0	1.231	-0.187	-0.187	-0.214	0	0.048	0	0.224	0.224	-0.211	0	-0.384	0	0.06	0.06
26130641	-0.487	0.486	0	1.197	-0.185	-0.185	-0.212	0	0.072	0	0.221	0.221	-0.232	0	-0.48	0	0.059	0.059
26130654	-0.487	0.498	0	1.18	-0.184	-0.184	-0.212	0	0.072	0	0.221	0.221	-0.238	0	-0.552	0	0.059	0.059
26130668	-0.487	0.51	0	1.162	-0.184	-0.184	-0.212	0	0.072	0	0.221	0.221	-0.255	0	-0.576	0	0.059	0.059
26130683	-0.487	0.533	0	1.125	-0.182	-0.182	-0.212	0	0.072	0	0.22	0.22	-0.255	0	-0.576	0	0.058	0.058
26130696	-0.486	0.545	0	1.104	-0.182	-0.182	-0.212	0	0.048	0	0.22	0.22	-0.269	0	-0.576	0	0.058	0.058
26130710	-0.486	0.567	0	1.064	-0.181	-0.181	-0.212	0	0	0	0.22	0.22	-0.269	0	-0.576	0	0.057	0.057
26130724	-0.48	0.577	0.048	1.044	-0.181	-0.181	-0.211	0	0	0	0.22	0.22	-0.275	0	-0.528	0	0.057	0.057
26130738	-0.48	0.588	0.048	1.023	-0.185	-0.185	-0.211	0	0	0	0.22	0.22	-0.275	0	-0.456	0	0.056	0.056
26130752	-0.472	0.609	0.168	0.979	-0.189	-0.189	-0.206	0	0.048	0	0.219	0.219	-0.275	0	-0.24	0	0.055	0.055
26130768	-0.463	0.618	0.24	0.957	-0.195	-0.195	-0.205	0	0.072	0	0.219	0.219	-0.275	0	-0.24	0	0.054	0.054
26130780	-0.449	0.628	0.408	0.935	-0.195	-0.195	-0.205	0	0.072	0	0.219	0.219	-0.274	0	-0.048	0	0.054	0.054
26130794	-0.449	0.648	0.408	0.885	-0.204	-0.204	-0.205	0	0.096	0	0.22	0.22	-0.272	0	-0.024	0	0.053	0.053
26130808	-0.444	0.657	0.48	0.862	-0.207	-0.207	-0.205	0	0.072	0	0.22	0.22	-0.272	0	-0.024	0	0.052	0.052
26130821	-0.431	0.665	0.528	0.838	-0.207	-0.207	-0.205	0	0.048	0	0.22	0.22	-0.272	0	0.024	0	0.052	0.052
26130834	-0.431	0.681	0.528	0.79	-0.217	-0.217	-0.205	0	0.048	0	0.222	0.222	-0.269	0	0.048	0	0.051	0.051
26130849	-0.418	0.69	0.552	0.764	-0.225	-0.225	-0.205	0	0	0	0.223	0.223	-0.269	0	0.048	0	0.049	0.049
26130862	-0.411	0.697	0.552	0.739	-0.225	-0.225	-0.205	0	0	0	0.223	0.223	-0.269	0	0.048	0	0.049	0.049
26130878	-0.411	0.712	0.552	0.689	-0.23	-0.23	-0.208	0	0	0	0.225	0.225	-0.274	0	0	0	0.048	0.048
26130892	-0.402	0.718	0.528	0.663	-0.236	-0.236	-0.214	0	-0.072	0	0.226	0.226	-0.274	0	0	0	0.046	0.046
26130906	-0.392	0.731	0.48	0.612	-0.243	-0.243	-0.218	0	-0.12	0	0.232	0.232	-0.272	0	0	0	0.045	0.045
26130920	-0.392	0.737	0.48	0.586	-0.243	-0.243	-0.218	0	-0.12	0	0.232	0.232	-0.269	0	0	0	0.045	0.045
26130933	-0.382	0.743	0.384	0.56	-0.248	-0.248	-0.22	0	-0.192	0	0.233	0.233	-0.272	0	0	0	0.044	0.044
26130946	-0.382	0.754	0.384	0.506	-0.25	-0.25	-0.223	0	-0.192	0	0.235	0.235	-0.272	0	0	0	0.043	0.043
26130959	-0.379	0.758	0.288	0.479	-0.25	-0.25	-0.223	0	-0.192	0	0.235	0.235	-0.277	0	-0.024	0	0.043	0.043
26130973	-0.379	0.763	0.288	0.452	-0.251	-0.251	-0.224	0	-0.144	0	0.236	0.236	-0.28	0	-0.048	0	0.042	0.042
26130987	-0.379	0.772	0.192	0.398	-0.251	-0.251	-0.226	0	-0.096	0	0.237	0.237	-0.28	0	-0.048	0	0.042	0.042
26131000	-0.379	0.775	0.12	0.37	-0.25	-0.25	-0.229	0	-0.096	0	0.237	0.237	-0.29	0	-0.192	0	0.042	0.042
26131014	-0.379	0.779	0.048	0.34	-0.25	-0.25	-0.229	0	-0.096	0	0.238	0.238	-0.29	0	-0.192	0	0.042	0.042
26131029	-0.379	0.786	0.048	0.284	-0.25	-0.25	-0.229	0	-0.096	0	0.238	0.238	-0.29	0	-0.192	0	0.042	0.042
26131044	-0.379	0.788	0	0.256	-0.25	-0.25	-0.234	0	-0.12	0	0.24	0.24	-0.297	0	-0.216	0	0.042	0.042
26131057	-0.379	0.793	0	0.197	-0.25	-0.25	-0.241	0	-0.168	0	0.243	0.243	-0.298	0	-0.216	0	0.041	0.041
26131071	-0.38	0.795	0	0.169	-0.249	-0.249	-0.241	0	-0.168	0	0.243	0.243	-0.298	0	-0.216	0	0.041	0.041
26131085	-0.379	0.796	0	0.141	-0.249	-0.249	-0.244	0	-0.216	0	0.244	0.244	-0.297	0	-0.12	0	0.041	0.041
26131100	-0.379	0.799	0	0.081	-0.251	-0.251	-0.244	0	-0.216	0	0.245	0.245	-0.295	0	-0.048	0	0.041	0.041
26131118	-0.38	0.8	0	0.025	-0.25	-0.25	-0.243	0	-0.048	0	0.244	0.244	-0.295	0	-0.048	0	0.041	0.041
26131137	-0.38	0.8	0	-0.004	-0.25	-0.25	-0.243	0	-0.048	0	0.244	0.244	-0.293	0	0.048	0	0.041	0.041
26131156	-0.379	0.799	0	-0.061	-0.25	-0.25	-0.243	0	-0.048	0	0.244	0.244	-0.293	0	0.048	0	0.041	0.041
26131173	-0.379	0.797	0	-0.12	-0.251	-0.251	-0.243	0	0	0	0.244	0.244	-0.295	0	0	0	0.041	0.041
26131191	-0.379	0.794	0	-0.18	-0.251	-0.251	-0.243	0	0	0	0.244	0.244	-0.295	0	0	0	0.041	0.041
26131204	-0.379	0.792	0	-0.211	-0.251	-0.251	-0.243	0	0	0	0.244	0.244	-0.295	0	0	0	0.041	0.041
26131218	-0.379	0.79	0	-0.239	-0.251	-0.251	-0.243	0	0	0	0.244	0.244	-0.295	0	0	0	0.041	0.041
26131231	-0.38	0.784	0	-0.297	-0.25	-0.25	-0.243	0	0	0	0.244	0.244	-0.295	0	0	0	0.041	0.041
26131250	-0.38	0.781	0	-0.328	-0.25	-0.25	-0.243	0	0	0	0.244	0.244	-0.295	0	0	0	0.041	0.041
26131266	-0.379	0.773	0	-0.386	-0.252	-0.252	-0.243	0	0	0	0.245	0.245	-0.289	0	0.024	0	0.041	0.041
26131285	-0.379	0.765	0	-0.441	-0.252	-0.252	-0.243	0	0	0	0.244	0.244	-0.287	0	0.096	0	0.042	0.042
26131301	-0.379	0.76	0	-0.47	-0.252	-0.252	-0.244	0	0	0	0.244	0.244	-0.283	0	0.12	0	0.042	0.042
26131316	-0.379	0.75	0	-0.527	-0.253	-0.253	-0.244	0	0	0	0.245	0.245	-0.283	0	0.12	0	0.042	0.042
26131329	-0.379	0.744	0	-0.553	-0.253	-0.253	-0.244	0	0	0	0.245	0.245	-0.278	0	0.168	0	0.042	0.042
26131343	-0.379	0.738	0	-0.582	-0.254	-0.254	-0.244	0	0	0	0.245	0.245	-0.274	0	0.168	0	0.042	0.042
26131356	-0.379	0.726	0	-0.634	-0.255	-0.255	-0.243	0	0	0	0.245	0.245	-0.261	0	0.24	0	0.043	0.043
26131370	-0.379	0.719	0	-0.66	-0.255	-0.255	-0.243	0	0	0	0.245	0.245	-0.261	0	0.24	0	0.043	0.043
26131383	-0.379	0.713	0	-0.685	-0.254	-0.254	-0.235	0	0.024	0	0.242	0.242	-0.254	0	0.336	0	0.043	0.043
26131396	-0.379	0.705	0	-0.713	-0.255	-0.255	-0.231	0	0.096	0	0.24	0.24	-0.251	0	0.36	0	0.043	0.043
26131411	-0.379	0.689	0	-0.765	-0.255	-0.255	-0.224	0	0.24	0	0.24	0.24	-0.251	0	0.36	0	0.044	0.044
26131427	-0.379	0.681	0	-0.792	-0.255	-0.255	-0.224	0	0.24	0	0.237	0.237	-0.247	0	0.312	0	0.044	0.044
26131441	-0.379	0.664	0	-0.84	-0.255	-0.255	-0.224	0	0.264	0	0.237	0.237	-0.251	0	0.216	0	0.044	0.044
26131455	-0.379	0.656	0	-0.863	-0.254	-0.254	-0.223	0	0.216	0	0.236	0.236	-0.252	0	0.12	0	0.044	0.044
26131471	-0.377	0.637	0	-0.911	-0.255	-0.255	-0.223	0	0.096	0	0.236	0.236	-0.252	0	0.12	0	0.044	0.044
26131486	-0.377	0.628	0	-0.934	-0.255	-0.255	-0.223	0	0.096	0	0.236	0.236	-0.255	0	-0.048	0	0.043	0.043
26131500	-0.377	0.609	0	-0.978	-0.255	-0.255	-0.223	0	0.024	0	0.236	0.236	-0.257	0	-0.096	0	0.043	0.043
26131514	-0.377	0.599	0	-0.999	-0.255	-0.255	-0.223	0	0	0	0.236	0.236	-0.257	0	-0.096	0	0.043	0.043
26131527	-0.377	0.589	0	-1.02	-0.255	-0.255	-0.223	0	0	0	0.236	0.236	-0.255	0	-0.048	0	0.043	0.043
26131540	-0.377	0.568	0	-1.062	-0.255	-0.255	-0.223	0	0	0	0.236	0.236	-0.254	0	-0.024	0	0.043	0.043
26131554	-0.379	0.557	0	-1.082	-0.254	-0.254	-0.223	0	0	0	0.236	0.236	-0.254	0	-0.024	0	0.044	0.044
26131567	-0.377	0.547	0	-1.101	-0.255	-0.255	-0.223	0	0	0	0.236	0.236	-0.249	0	0.024	0	0.044	0.044
26131580	-0.377	0.535	0	-1.12	-0.256	-0.256	-0.223	0	0	0	0.237	0.237	-0.247	0	0.096	0	0.044	0.044
26131593	-0.379	0.511	0	-1.159	-0.255	-0.255	-0.223	0	0	0	0.236	0.236	-0.247	0	0.096	0	0.044	0.044
26131608	-0.377	0.5	0	-1.177	-0.256	-0.256	-0.224	0	0	0	0.237	0.237	-0.247	0	0.096	0	0.044	0.044
26131625	-0.377	0.476	0	-1.212	-0.256	-0.256	-0.224	0	0	0	0.237	0.237	-0.247	0	0.072	0	0.044	0.044
26131643	-0.377	0.451	0	-1.245	-0.256	-0.256	-0.224	0	0	0	0.237	0.237	-0.249	0	0	0	0.044	0.044
26131656	-0.377	0.439	0	-1.261	-0.256	-0.256	-0.224	0	0	0	0.237	0.237	-0.249	0	0	0	0.044	0.044
26131670	-0.379	0.426	0	-1.276	-0.256	-0.256	-0.224	0	0	0	0.237	0.237	-0.252	0	-0.024	0	0.043	0.043
26131684	-0.379	0.4	0	-1.306	-0.255	-0.255	-0.224	0	0	0	0.237	0.237	-0.251	0	-0.024	0	0.044	0.044
26131697	-0.377	0.387	0	-1.32	-0.256	-0.256	-0.226	0	0	0	0.237	0.237	-0.247	0	0	0	0.044	0.044
26131711	-0.377	0.361	0	-1.346	-0.256	-0.256	-0.226	0	0	0	0.238	0.238	-0.247	0	0	0	0.044	0.044
26131725	-0.377	0.347	0	-1.359	-0.257	-0.257	-0.228	0	-0.024	0	0.239	0.239	-0.246	0	0.048	0	0.044	0.044
26131740	-0.377	0.332	0	-1.372	-0.257	-0.257	-0.229	0	-0.024	0	0.239	0.239	-0.247	0	0.048	0	0.044	0.044
26131753	-0.379	0.304	0	-1.395	-0.256	-0.256	-0.231	0	-0.048	0	0.24	0.24	-0.247	0	0.048	0	0.044	0.044
26131768	-0.377	0.29	0	-1.405	-0.257	-0.257	-0.231	0	-0.048	0	0.24	0.24	-0.247	0	0.024	0	0.043	0.043
26131781	-0.377	0.275	0	-1.416	-0.257	-0.257	-0.232	0	-0.072	0	0.241	0.241	-0.246	0	0	0	0.043	0.043
26131795	-0.379	0.246	0	-1.435	-0.257	-0.257	-0.234	0	-0.072	0	0.242	0.242	-0.244	0	0	0	0.044	0.044
26131810	-0.379	0.232	0	-1.443	-0.257	-0.257	-0.232	0	-0.048	0	0.242	0.242	-0.244	0	0	0	0.044	0.044
26131825	-0.379	0.203	0	-1.459	-0.256	-0.256	-0.232	0	-0.048	0	0.241	0.241	-0.244	0	0.024	0	0.044	0.044
26131838	-0.379	0.188	0	-1.466	-0.256	-0.256	-0.232	0	-0.048	0	0.241	0.241	-0.244	0	0.024	0	0.044	0.044
26131853	-0.379	0.159	0	-1.478	-0.256	-0.256	-0.232	0	0	0	0.241	0.241	-0.246	0	0	0	0.044	0.044
26131870	-0.379	0.142	0	-1.484	-0.256	-0.256	-0.235	0	0	0	0.241	0.241	-0.251	0	-0.024	0	0.044	0.044
26131886	-0.377	0.111	0	-1.493	-0.257	-0.257	-0.237	0	-0.048	0	0.243	0.243	-0.251	0	-0.024	0	0.043	0.043
26131902	-0.377	0.096	0	-1.497	-0.256	-0.256	-0.244	0	-0.12	0	0.243	0.243	-0.258	0	-0.144	0	0.043	0.043
26131915	-0.377	0.081	0	-1.5	-0.256	-0.256	-0.244	0	-0.12	0	0.246	0.246	-0.266	0	-0.192	0	0.042	0.042
26131931	-0.379	0.048	0	-1.505	-0.256	-0.256	-0.252	0	-0.24	0	0.249	0.249	-0.281	0	-0.36	0	0.042	0.042
26131944	-0.379	0.032	0	-1.507	-0.254	-0.254	-0.258	0	-0.264	0	0.252	0.252	-0.286	0	-0.432	0	0.041	0.041
26131958	-0.377	0.002	0	-1.508	-0.254	-0.254	-0.258	0	-0.264	0	0.252	0.252	-0.286	0	-0.432	0	0.041	0.041
26131971	-0.377	-0.015	0	-1.508	-0.254	-0.254	-0.267	0	-0.336	0	0.256	0.256	-0.292	0	-0.456	0	0.04	0.04
26131986	-0.377	-0.03	0	-1.507	-0.255	-0.255	-0.269	0	-0.312	0	0.256	0.256	-0.292	0	-0.456	0	0.04	0.04
26132000	-0.377	-0.047	0	-1.505	-0.254	-0.254	-0.27	0	-0.264	0	0.256	0.256	-0.29	0	-0.264	0	0.04	0.04
26132013	-0.377	-0.08	0	-1.5	-0.255	-0.255	-0.27	0	-0.264	0	0.257	0.257	-0.29	0	-0.264	0	0.04	0.04
26132026	-0.377	-0.095	0	-1.497	-0.256	-0.256	-0.277	0	-0.192	0	0.26	0.26	-0.284	0	0	0	0.04	0.04
26132040	-0.377	-0.11	0	-1.494	-0.257	-0.257	-0.28	0	-0.192	0	0.261	0.261	-0.284	0	0	0	0.04	0.04
26132053	-0.377	-0.141	0	-1.484	-0.257	-0.257	-0.28	0	-0.192	0	0.261	0.261	-0.28	0	0.024	0	0.04	0.04
26132069	-0.377	-0.156	0	-1.479	-0.259	-0.259	-0.287	0	-0.216	0	0.265	0.265	-0.277	0	0.168	0	0.04	0.04
26132085	-0.377	-0.185	0	-1.467	-0.259	-0.259	-0.289	0	-0.24	0	0.266	0.266	-0.267	0	0.24	0	0.04	0.04
26132100	-0.377	-0.2	0	-1.46	-0.261	-0.261	-0.295	0	-0.24	0	0.269	0.269	-0.264	0	0.24	0	0.04	0.04
26132114	-0.377	-0.23	0	-1.444	-0.261	-0.261	-0.295	0	-0.24	0	0.269	0.269	-0.264	0	0.24	0	0.041	0.041
26132136	-0.377	-0.259	0	-1.427	-0.261	-0.261	-0.295	0	-0.192	0	0.269	0.269	-0.264	0	0.24	0	0.041	0.041
26132149	-0.377	-0.275	0	-1.416	-0.263	-0.263	-0.295	0	-0.192	0	0.269	0.269	-0.247	0	0.312	0	0.041	0.041
26132163	-0.377	-0.289	0	-1.406	-0.262	-0.262	-0.287	0	0	0	0.266	0.266	-0.238	0	0.36	0	0.042	0.042
26132177	-0.379	-0.318	0	-1.384	-0.263	-0.263	-0.287	0	0	0	0.266	0.266	-0.238	0	0.36	0	0.042	0.042
26132190	-0.377	-0.332	0	-1.372	-0.264	-0.264	-0.287	0	0.072	0	0.266	0.266	-0.237	0	0.336	0	0.042	0.042
26132206	-0.377	-0.359	0	-1.347	-0.265	-0.265	-0.289	0	0.096	0	0.267	0.267	-0.232	0	0.24	0	0.042	0.042
26132222	-0.377	-0.373	0	-1.334	-0.265	-0.265	-0.289	0	0.096	0	0.267	0.267	-0.232	0	0.24	0	0.042	0.042
26132238	-0.377	-0.402	0	-1.304	-0.267	-0.267	-0.298	0	-0.024	0	0.271	0.271	-0.221	0	0.216	0	0.043	0.043
26132254	-0.377	-0.415	0	-1.29	-0.268	-0.268	-0.304	0	-0.12	0	0.274	0.274	-0.218	0	0.216	0	0.043	0.043
26132270	-0.377	-0.44	0	-1.259	-0.269	-0.269	-0.309	0	-0.24	0	0.276	0.276	-0.215	0	0.288	0	0.043	0.043
26132285	-0.377	-0.453	0	-1.243	-0.269	-0.269	-0.31	0	-0.264	0	0.277	0.277	-0.215	0	0.288	0	0.043	0.043
26132297	-0.377	-0.465	0	-1.227	-0.269	-0.269	-0.31	0	-0.264	0	0.277	0.277	-0.215	0	0.216	0	0.043	0.043
26132313	-0.377	-0.49	0	-1.192	-0.269	-0.269	-0.312	0	-0.216	0	0.278	0.278	-0.215	0	0.168	0	0.043	0.043
26132329	-0.377	-0.514	0	-1.156	-0.269	-0.269	-0.312	0	-0.144	0	0.278	0.278	-0.215	0	0.168	0	0.043	0.043
26132344	-0.377	-0.525	0	-1.137	-0.269	-0.269	-0.315	0	-0.096	0	0.279	0.279	-0.22	0	0	0	0.042	0.042
26132361	-0.377	-0.548	0	-1.099	-0.269	-0.269	-0.315	0	-0.096	0	0.279	0.279	-0.22	0	0	0	0.042	0.042
26132378	-0.377	-0.559	0	-1.08	-0.269	-0.269	-0.32	0	-0.12	0	0.279	0.279	-0.227	0	-0.12	0	0.042	0.042
26132392	-0.377	-0.581	0	-1.037	-0.27	-0.27	-0.332	0	-0.216	0	0.286	0.286	-0.231	0	-0.144	0	0.041	0.041
26132406	-0.377	-0.591	0	-1.016	-0.27	-0.27	-0.335	0	-0.264	0	0.286	0.286	-0.231	0	-0.144	0	0.041	0.041
26132419	-0.377	-0.601	0	-0.995	-0.27	-0.27	-0.335	0	-0.264	0	0.287	0.287	-0.234	0	-0.168	0	0.041	0.041
26132433	-0.377	-0.622	0	-0.949	-0.269	-0.269	-0.336	0	-0.288	0	0.288	0.288	-0.235	0	-0.168	0	0.041	0.041
26132447	-0.377	-0.631	0	-0.927	-0.269	-0.269	-0.336	0	-0.288	0	0.288	0.288	-0.235	0	-0.168	0	0.041	0.041
26132461	-0.375	-0.641	0	-0.902	-0.269	-0.269	-0.333	0	-0.096	0	0.287	0.287	-0.24	0	-0.144	0	0.041	0.041
26132476	-0.375	-0.659	0	-0.854	-0.269	-0.269	-0.333	0	-0.096	0	0.286	0.286	-0.243	0	-0.144	0	0.04	0.04
26132491	-0.375	-0.668	0.024	-0.83	-0.269	-0.269	-0.326	0	0.048	0	0.286	0.286	-0.247	0	-0.168	0	0.04	0.04
26132504	-0.372	-0.684	0.024	-0.782	-0.269	-0.269	-0.326	0	0.048	0	0.283	0.283	-0.247	0	-0.168	0	0.04	0.04
26132518	-0.363	-0.692	0.096	-0.758	-0.269	-0.269	-0.32	0	0.168	0	0.281	0.281	-0.257	0	-0.216	0	0.04	0.04
26132531	-0.363	-0.7	0.096	-0.731	-0.273	-0.273	-0.313	0	0.216	0	0.281	0.281	-0.257	0	-0.216	0	0.038	0.038
26132545	-0.363	-0.714	0.096	-0.68	-0.271	-0.271	-0.313	0	0.216	0	0.278	0.278	-0.266	0	-0.312	0	0.038	0.038
26132559	-0.348	-0.721	0.288	-0.655	-0.28	-0.28	-0.309	0	0.24	0	0.278	0.278	-0.266	0	-0.312	0	0.036	0.036
26132573	-0.348	-0.727	0.288	-0.629	-0.279	-0.279	-0.309	0	0.24	0	0.278	0.278	-0.274	0	-0.336	0	0.036	0.036
26132587	-0.334	-0.74	0.456	-0.574	-0.286	-0.286	-0.304	0	0.216	0	0.277	0.277	-0.278	0	-0.336	0	0.034	0.034
26132602	-0.314	-0.745	0.504	-0.548	-0.298	-0.298	-0.304	0	0.216	0	0.279	0.279	-0.278	0	-0.336	0	0.032	0.032
26132622	-0.297	-0.756	0.671	-0.495	-0.308	-0.308	-0.301	0	0.192	0	0.278	0.278	-0.274	0	-0.168	0	0.03	0.03
26132641	-0.297	-0.765	0.671	-0.441	-0.308	-0.308	-0.301	0	0.192	0	0.278	0.278	-0.274	0	-0.168	0	0.03	0.03
26132654	-0.297	-0.77	0.671	-0.411	-0.309	-0.309	-0.307	0	0	0	0.281	0.281	-0.274	0	-0.168	0	0.029	0.029
26132668	-0.268	-0.777	0.743	-0.356	-0.331	-0.331	-0.318	0	-0.12	0	0.288	0.288	-0.249	0	0.264	0	0.026	0.026
26132681	-0.253	-0.781	0.743	-0.328	-0.331	-0.331	-0.318	0	-0.12	0	0.288	0.288	-0.249	0	0.264	0	0.026	0.026
26132694	-0.253	-0.784	0.743	-0.3	-0.34	-0.34	-0.324	0	-0.264	0	0.29	0.29	-0.243	0	0.36	0	0.024	0.024
26132712	-0.242	-0.79	0.671	-0.242	-0.348	-0.348	-0.326	0	-0.264	0	0.294	0.294	-0.243	0	0.36	0	0.022	0.022
26132725	-0.221	-0.792	0.695	-0.213	-0.348	-0.348	-0.326	0	-0.264	0	0.294	0.294	-0.241	0	0.288	0	0.022	0.022
26132742	-0.221	-0.796	0.695	-0.157	-0.36	-0.36	-0.327	0	-0.168	0	0.296	0.296	-0.241	0	0.288	0	0.02	0.02
26132755	-0.208	-0.797	0.671	-0.129	-0.359	-0.359	-0.327	0	-0.168	0	0.297	0.297	-0.244	0	0.096	0	0.019	0.019
26132771	-0.204	-0.799	0.624	-0.072	-0.368	-0.368	-0.335	0	-0.12	0	0.301	0.301	-0.251	0	0	0	0.017	0.017
26132787	-0.204	-0.8	0.624	-0.041	-0.369	-0.369	-0.344	0	-0.168	0	0.305	0.305	-0.251	0	0	0	0.016	0.016
26132802	-0.204	-0.8	0.624	0.019	-0.368	-0.368	-0.344	0	-0.168	0	0.306	0.306	-0.254	0	-0.168	0	0.016	0.016
26132814	-0.201	-0.8	0.288	0.047	-0.37	-0.37	-0.356	0	-0.336	0	0.306	0.306	-0.252	0	-0.144	0	0.016	0.016
26132829	-0.201	-0.799	0.216	0.079	-0.371	-0.371	-0.361	0	-0.384	0	0.312	0.312	-0.252	0	-0.144	0	0.015	0.015
26132845	-0.202	-0.797	0.072	0.135	-0.371	-0.371	-0.361	0	-0.384	0	0.314	0.314	-0.254	0	-0.048	0	0.015	0.015
26132860	-0.202	-0.795	0.072	0.166	-0.371	-0.371	-0.376	0	-0.432	0	0.321	0.321	-0.254	0	0	0	0.015	0.015
26132874	-0.202	-0.791	0	0.223	-0.371	-0.371	-0.381	0	-0.456	0	0.321	0.321	-0.254	0	0	0	0.015	0.015
26132888	-0.202	-0.789	0	0.251	-0.37	-0.37	-0.381	0	-0.408	0	0.322	0.322	-0.26	0	-0.024	0	0.014	0.014
26132901	-0.201	-0.786	0	0.279	-0.37	-0.37	-0.381	0	-0.408	0	0.322	0.322	-0.261	0	-0.096	0	0.014	0.014
26132918	-0.201	-0.779	0	0.34	-0.371	-0.371	-0.381	0	-0.192	0	0.322	0.322	-0.261	0	-0.096	0	0.014	0.014
26132931	-0.202	-0.775	0	0.37	-0.369	-0.369	-0.386	0	-0.096	0	0.322	0.322	-0.272	0	-0.168	0	0.013	0.013
26132945	-0.202	-0.771	0	0.401	-0.368	-0.368	-0.386	0	-0.096	0	0.324	0.324	-0.277	0	-0.216	0	0.013	0.013
26132961	-0.202	-0.762	0	0.461	-0.369	-0.369	-0.393	0	-0.144	0	0.327	0.327	-0.277	0	-0.216	0	0.013	0.013
26132975	-0.202	-0.757	0	0.49	-0.368	-0.368	-0.393	0	-0.168	0	0.327	0.327	-0.287	0	-0.288	0	0.012	0.012
26132989	-0.202	-0.746	0	0.546	-0.367	-0.367	-0.393	0	-0.168	0	0.327	0.327	-0.287	0	-0.288	0	0.012	0.012
26133004	-0.202	-0.74	0	0.573	-0.367	-0.367	-0.396	0	-0.144	0	0.327	0.327	-0.293	0	-0.288	0	0.012	0.012
26133019	-0.202	-0.728	0	0.625	-0.367	-0.367	-0.396	0	-0.144	0	0.328	0.328	-0.295	0	-0.264	0	0.012	0.012
26133032	-0.202	-0.722	0	0.651	-0.367	-0.367	-0.396	0	-0.072	0	0.328	0.328	-0.301	0	-0.216	0	0.012	0.012
26133046	-0.202	-0.715	0	0.676	-0.366	-0.366	-0.396	0	-0.072	0	0.328	0.328	-0.301	0	-0.216	0	0.011	0.011
26133060	-0.202	-0.701	0	0.726	-0.364	-0.364	-0.399	0	-0.072	0	0.329	0.329	-0.312	0	-0.24	0	0.011	0.011
26133074	-0.201	-0.693	0	0.754	-0.365	-0.365	-0.401	0	-0.072	0	0.329	0.329	-0.312	0	-0.24	0	0.01	0.01
26133088	-0.202	-0.684	0	0.781	-0.365	-0.365	-0.401	0	-0.072	0	0.329	0.329	-0.324	0	-0.312	0	0.01	0.01
26133102	-0.202	-0.668	0	0.831	-0.363	-0.363	-0.402	0	-0.072	0	0.33	0.33	-0.324	0	-0.312	0	0.01	0.01
26133117	-0.201	-0.659	0	0.855	-0.363	-0.363	-0.402	0	-0.072	0	0.329	0.329	-0.329	0	-0.384	0	0.009	0.009
26133136	-0.201	-0.642	0	0.901	-0.363	-0.363	-0.402	0	-0.024	0	0.329	0.329	-0.329	0	-0.384	0	0.009	0.009
26133151	-0.201	-0.632	0	0.923	-0.363	-0.363	-0.402	0	-0.024	0	0.329	0.329	-0.332	0	-0.192	0	0.009	0.009
26133164	-0.201	-0.613	0	0.97	-0.363	-0.363	-0.402	0	-0.024	0	0.329	0.329	-0.332	0	-0.192	0	0.009	0.009
26133178	-0.202	-0.602	0	0.994	-0.363	-0.363	-0.401	0	0	0	0.329	0.329	-0.323	0	0	0	0.01	0.01
26133194	-0.202	-0.591	0	1.017	-0.363	-0.363	-0.399	0	0.024	0	0.329	0.329	-0.323	0	0	0	0.01	0.01
26133209	-0.202	-0.57	0	1.058	-0.364	-0.364	-0.398	0	0.024	0	0.328	0.328	-0.316	0	0.216	0	0.01	0.01
26133224	-0.202	-0.558	0	1.08	-0.364	-0.364	-0.398	0	0.024	0	0.328	0.328	-0.316	0	0.216	0	0.01	0.01
26133237	-0.202	-0.535	0	1.121	-0.363	-0.363	-0.398	0	0.024	0	0.328	0.328	-0.32	0	0.12	0	0.01	0.01
26133251	-0.201	-0.524	0	1.14	-0.364	-0.364	-0.398	0	0.024	0	0.328	0.328	-0.32	0	0.12	0	0.01	0.01
26133264	-0.201	-0.512	0	1.158	-0.363	-0.363	-0.398	0	0.024	0	0.327	0.327	-0.326	0	0.072	0	0.01	0.01
26133285	-0.201	-0.488	0	1.196	-0.364	-0.364	-0.401	0	0	0	0.329	0.329	-0.335	0	-0.12	0	0.009	0.009
26133297	-0.202	-0.475	0	1.213	-0.362	-0.362	-0.407	0	-0.072	0	0.328	0.328	-0.335	0	-0.12	0	0.009	0.009
26133313	-0.202	-0.448	0	1.249	-0.361	-0.361	-0.407	0	-0.072	0	0.331	0.331	-0.341	0	-0.264	0	0.008	0.008
26133329	-0.202	-0.436	0	1.265	-0.361	-0.361	-0.413	0	-0.144	0	0.333	0.333	-0.341	0	-0.264	0	0.008	0.008
26133344	-0.202	-0.409	0	1.296	-0.361	-0.361	-0.413	0	-0.144	0	0.333	0.333	-0.347	0	-0.312	0	0.008	0.008
26133358	-0.201	-0.395	0	1.312	-0.362	-0.362	-0.422	0	-0.216	0	0.337	0.337	-0.349	0	-0.24	0	0.007	0.007
26133372	-0.201	-0.368	0	1.339	-0.362	-0.362	-0.432	0	-0.264	0	0.341	0.341	-0.349	0	-0.24	0	0.007	0.007
26133385	-0.201	-0.353	0	1.353	-0.363	-0.363	-0.432	0	-0.264	0	0.341	0.341	-0.344	0	-0.048	0	0.007	0.007
26133404	-0.201	-0.326	0	1.377	-0.363	-0.363	-0.438	0	-0.312	0	0.344	0.344	-0.346	0	0	0	0.007	0.007
26133421	-0.202	-0.312	0	1.388	-0.362	-0.362	-0.441	0	-0.336	0	0.344	0.344	-0.344	0	0.024	0	0.007	0.007
26133439	-0.202	-0.284	0	1.41	-0.363	-0.363	-0.441	0	-0.336	0	0.345	0.345	-0.344	0	0.024	0	0.007	0.007
26133454	-0.201	-0.254	0	1.43	-0.364	-0.364	-0.438	0	-0.12	0	0.344	0.344	-0.344	0	0	0	0.007	0.007
26133469	-0.201	-0.24	0	1.438	-0.364	-0.364	-0.439	0	-0.072	0	0.345	0.345	-0.346	0	0	0	0.007	0.007
26133483	-0.202	-0.224	0	1.448	-0.363	-0.363	-0.439	0	0	0	0.344	0.344	-0.346	0	0	0	0.007	0.007
26133496	-0.201	-0.195	0	1.462	-0.363	-0.363	-0.439	0	0	0	0.344	0.344	-0.347	0	-0.024	0	0.007	0.007
26133509	-0.201	-0.18	0	1.469	-0.363	-0.363	-0.439	0	0	0	0.344	0.344	-0.347	0	-0.024	0	0.007	0.007
26133523	-0.202	-0.166	0	1.475	-0.362	-0.362	-0.441	0	0	0	0.344	0.344	-0.347	0	-0.024	0	0.007	0.007
26133537	-0.202	-0.136	0	1.486	-0.363	-0.363	-0.441	0	0	0	0.345	0.345	-0.346	0	0	0	0.007	0.007
26133552	-0.202	-0.12	0	1.491	-0.363	-0.363	-0.447	0	-0.048	0	0.348	0.348	-0.344	0	0	0	0.006	0.006
26133565	-0.202	-0.105	0	1.495	-0.363	-0.363	-0.455	0	-0.144	0	0.348	0.348	-0.344	0	0	0	0.007	0.007
26133578	-0.201	-0.073	0	1.502	-0.364	-0.364	-0.455	0	-0.144	0	0.351	0.351	-0.349	0	0	0	0.006	0.006
26133594	-0.201	-0.058	0	1.504	-0.364	-0.364	-0.459	0	-0.264	0	0.351	0.351	-0.349	0	0	0	0.006	0.006
26133608	-0.201	-0.028	0	1.507	-0.364	-0.364	-0.467	0	-0.288	0	0.353	0.353	-0.35	0	-0.048	0	0.005	0.005
26133623	-0.201	-0.012	0	1.508	-0.364	-0.364	-0.467	0	-0.288	0	0.356	0.356	-0.352	0	-0.072	0	0.005	0.005
26133641	-0.201	0.019	0	1.508	-0.364	-0.364	-0.467	0	-0.288	0	0.356	0.356	-0.352	0	-0.072	0	0.005	0.005
26133660	-0.201	0.049	0	1.505	-0.364	-0.364	-0.462	0	-0.264	0	0.354	0.354	-0.352	0	-0.072	0	0.005	0.005
26133674	-0.201	0.064	0	1.503	-0.364	-0.364	-0.462	0	-0.264	0	0.354	0.354	-0.353	0	-0.024	0	0.005	0.005
26133688	-0.201	0.094	0	1.498	-0.363	-0.363	-0.453	0	0.072	0	0.35	0.35	-0.353	0	-0.024	0	0.005	0.005
26133701	-0.202	0.109	0	1.494	-0.362	-0.362	-0.448	0	0.216	0	0.348	0.348	-0.358	0	-0.024	0	0.006	0.006
26133713	-0.201	0.124	0	1.49	-0.362	-0.362	-0.448	0	0.216	0	0.348	0.348	-0.358	0	-0.024	0	0.006	0.006
26133727	-0.202	0.139	0	1.485	-0.362	-0.362	-0.45	0	0.24	0	0.348	0.348	-0.358	0	-0.072	0	0.005	0.005
26133741	-0.202	0.17	0	1.474	-0.362	-0.362	-0.451	0	0.192	0	0.349	0.349	-0.358	0	-0.072	0	0.005	0.005
26133755	-0.201	0.186	0	1.467	-0.363	-0.363	-0.451	0	0.192	0	0.349	0.349	-0.358	0	-0.072	0	0.005	0.005
26133769	-0.201	0.2	0	1.46	-0.363	-0.363	-0.461	0	0.024	0	0.353	0.353	-0.356	0	-0.024	0	0.005	0.005
26133782	-0.201	0.229	0	1.445	-0.363	-0.363	-0.461	0	0.024	0	0.353	0.353	-0.356	0	-0.024	0	0.005	0.005
26133795	-0.202	0.244	0	1.436	-0.365	-0.365	-0.468	0	-0.216	0	0.355	0.355	-0.35	0	0.048	0	0.005	0.005
26133810	-0.202	0.272	0	1.418	-0.365	-0.365	-0.468	0	-0.216	0	0.357	0.357	-0.343	0	0.144	0	0.006	0.006
26133824	-0.201	0.288	0	1.407	-0.365	-0.365	-0.468	0	-0.216	0	0.357	0.357	-0.343	0	0.144	0	0.006	0.006
26133837	-0.201	0.302	0	1.396	-0.366	-0.366	-0.47	0	-0.168	0	0.357	0.357	-0.343	0	0.144	0	0.006	0.006
26133852	-0.201	0.33	0	1.374	-0.368	-0.368	-0.468	0	-0.096	0	0.357	0.357	-0.329	0	0.312	0	0.007	0.007
26133866	-0.201	0.343	0	1.362	-0.368	-0.368	-0.468	0	-0.096	0	0.357	0.357	-0.329	0	0.312	0	0.007	0.007
26133878	-0.202	0.358	0	1.348	-0.368	-0.368	-0.467	0	0	0	0.357	0.357	-0.326	0	0.288	0	0.007	0.007
26133892	-0.202	0.373	0	1.334	-0.367	-0.367	-0.464	0	0.024	0	0.356	0.356	-0.327	0	0.192	0	0.007	0.007
26133906	-0.201	0.399	0	1.307	-0.367	-0.367	-0.464	0	0.024	0	0.355	0.355	-0.327	0	0.192	0	0.007	0.007
26133920	-0.202	0.412	0	1.292	-0.367	-0.367	-0.458	0	0.12	0	0.353	0.353	-0.329	0	0.072	0	0.007	0.007
26133933	-0.202	0.427	0	1.276	-0.366	-0.366	-0.456	0	0.144	0	0.353	0.353	-0.329	0	0.072	0	0.007	0.007
26133947	-0.202	0.452	0	1.245	-0.366	-0.366	-0.456	0	0.144	0	0.352	0.352	-0.335	0	-0.072	0	0.007	0.007
26133960	-0.202	0.464	0	1.228	-0.365	-0.365	-0.458	0	0.096	0	0.352	0.352	-0.335	0	-0.072	0	0.007	0.007
26133973	-0.201	0.476	0	1.212	-0.365	-0.365	-0.455	0	0.072	0	0.352	0.352	-0.352	0	-0.24	0	0.006	0.006
26133987	-0.202	0.501	0	1.175	-0.363	-0.363	-0.455	0	0.072	0	0.351	0.351	-0.352	0	-0.24	0	0.006	0.006
26134001	-0.202	0.513	0	1.157	-0.363	-0.363	-0.455	0	0.024	0	0.351	0.351	-0.356	0	-0.36	0	0.006	0.006
26134014	-0.202	0.525	0	1.139	-0.362	-0.362	-0.455	0	0.024	0	0.35	0.35	-0.358	0	-0.312	0	0.005	0.005
26134028	-0.201	0.548	0	1.099	-0.363	-0.363	-0.455	0	0.024	0	0.35	0.35	-0.358	0	-0.312	0	0.005	0.005
26134041	-0.202	0.559	0	1.079	-0.362	-0.362	-0.455	0	0.024	0	0.35	0.35	-0.359	0	-0.24	0	0.005	0.005
26134056	-0.202	0.571	0	1.057	-0.362	-0.362	-0.456	0	0	0	0.351	0.351	-0.362	0	-0.12	0	0.005	0.005
26134072	-0.202	0.592	0	1.013	-0.361	-0.361	-0.458	0	-0.024	0	0.351	0.351	-0.364	0	-0.12	0	0.005	0.005
26134086	-0.202	0.602	0	0.992	-0.361	-0.361	-0.458	0	-0.024	0	0.351	0.351	-0.364	0	-0.12	0	0.005	0.005
26134103	-0.201	0.622	0	0.949	-0.362	-0.362	-0.458	0	-0.024	0	0.351	0.351	-0.367	0	-0.12	0	0.004	0.004
26134116	-0.201	0.631	0	0.926	-0.362	-0.362	-0.462	0	-0.072	0	0.353	0.353	-0.367	0	-0.12	0	0.004	0.004
26134130	-0.201	0.649	0	0.881	-0.363	-0.363	-0.468	0	-0.12	0	0.356	0.356	-0.366	0	-0.072	0	0.004	0.004
26134150	-0.201	0.666	0	0.834	-0.363	-0.363	-0.468	0	-0.12	0	0.356	0.356	-0.366	0	-0.072	0	0.004	0.004
26134163	-0.201	0.675	0	0.808	-0.363	-0.363	-0.468	0	-0.12	0	0.356	0.356	-0.361	0	0.048	0	0.004	0.004
26134178	-0.202	0.683	0	0.784	-0.363	-0.363	-0.465	0	-0.096	0	0.356	0.356	-0.359	0	0.072	0	0.005	0.005
26134192	-0.202	0.699	0	0.735	-0.363	-0.363	-0.465	0	0	0	0.355	0.355	-0.359	0	0.072	0	0.005	0.005
26134204	-0.202	0.707	0	0.707	-0.363	-0.363	-0.465	0	0	0	0.355	0.355	-0.359	0	0.048	0	0.005	0.005
26134219	-0.202	0.714	0	0.68	-0.363	-0.363	-0.464	0	0.048	0	0.354	0.354	-0.359	0	0.024	0	0.005	0.005
26134231	-0.202	0.727	0	0.628	-0.363	-0.363	-0.464	0	0.048	0	0.354	0.354	-0.359	0	0.024	0	0.005	0.005
26134246	-0.201	0.733	0	0.602	-0.364	-0.364	-0.464	0	0.048	0	0.354	0.354	-0.358	0	0.024	0	0.005	0.005
26134259	-0.201	0.74	0	0.574	-0.364	-0.364	-0.464	0	0.048	0	0.354	0.354	-0.358	0	0.024	0	0.005	0.005
26134273	-0.201	0.751	0	0.521	-0.364	-0.364	-0.464	0	0	0	0.354	0.354	-0.356	0	0.024	0	0.005	0.005
26134287	-0.202	0.756	0	0.494	-0.363	-0.363	-0.464	0	0	0	0.354	0.354	-0.356	0	0.024	0	0.005	0.005
26134300	-0.201	0.761	0	0.464	-0.363	-0.363	-0.464	0	0	0	0.354	0.354	-0.355	0	0.024	0	0.005	0.005
26134313	-0.201	0.77	0	0.41	-0.364	-0.364	-0.464	0	0	0	0.354	0.354	-0.353	0	0.048	0	0.005	0.005
26134329	-0.202	0.774	0	0.382	-0.363	-0.363	-0.464	0	0	0	0.354	0.354	-0.353	0	0.048	0	0.005	0.005
26134351	-0.202	0.782	0	0.322	-0.363	-0.363	-0.464	0	0	0	0.354	0.354	-0.353	0	0.048	0	0.005	0.005
26134369	-0.202	0.787	0	0.266	-0.363	-0.363	-0.473	0	-0.024	0	0.354	0.354	-0.353	0	0.048	0	0.005	0.005
26134387	-0.202	0.792	0	0.21	-0.365	-0.365	-0.478	0	-0.144	0	0.36	0.36	-0.352	0	0.024	0	0.005	0.005
26134402	-0.202	0.794	0	0.181	-0.365	-0.365	-0.478	0	-0.144	0	0.36	0.36	-0.352	0	0.024	0	0.005	0.005
26134413	-0.202	0.796	0	0.153	-0.365	-0.365	-0.485	0	-0.168	0	0.363	0.363	-0.352	0	0.024	0	0.004	0.004
26134428	-0.202	0.798	0	0.094	-0.365	-0.365	-0.488	0	-0.264	0	0.365	0.365	-0.35	0	0.024	0	0.004	0.004
26134443	-0.201	0.799	0	0.063	-0.366	-0.366	-0.488	0	-0.264	0	0.365	0.365	-0.35	0	0.024	0	0.004	0.004
26134461	-0.201	0.8	0	0.006	-0.366	-0.366	-0.488	0	-0.192	0	0.365	0.365	-0.35	0	0	0	0.004	0.004
26134482	-0.202	0.799	0	-0.054	-0.365	-0.365	-0.488	0	-0.192	0	0.364	0.364	-0.352	0	0	0	0.004	0.004
26134499	-0.202	0.798	0	-0.111	-0.365	-0.365	-0.49	0	-0.048	0	0.365	0.365	-0.349	0	0.024	0	0.004	0.004
26134515	-0.201	0.797	0	-0.139	-0.367	-0.367	-0.488	0	-0.024	0	0.365	0.365	-0.349	0	0.024	0	0.004	0.004
26134530	-0.201	0.793	0	-0.198	-0.367	-0.367	-0.488	0	0	0	0.365	0.365	-0.349	0	0.024	0	0.004	0.004
26134544	-0.201	0.791	0	-0.229	-0.367	-0.367	-0.488	0	0	0	0.365	0.365	-0.346	0	0.024	0	0.005	0.005
26134557	-0.201	0.788	0	-0.257	-0.367	-0.367	-0.485	0	0.024	0	0.364	0.364	-0.344	0	0.024	0	0.005	0.005
26134574	-0.202	0.782	0	-0.316	-0.366	-0.366	-0.479	0	0.096	0	0.364	0.364	-0.344	0	0.024	0	0.005	0.005
26134587	-0.201	0.779	0	-0.344	-0.366	-0.366	-0.479	0	0.096	0	0.361	0.361	-0.344	0	0.048	0	0.005	0.005
26134601	-0.201	0.772	0	-0.399	-0.367	-0.367	-0.478	0	0.144	0	0.361	0.361	-0.343	0	0.072	0	0.005	0.005
26134613	-0.201	0.767	0	-0.426	-0.367	-0.367	-0.478	0	0.12	0	0.361	0.361	-0.343	0	0.072	0	0.005	0.005
26134628	-0.202	0.763	0	-0.453	-0.367	-0.367	-0.478	0	0.12	0	0.361	0.361	-0.343	0	0.048	0	0.005	0.005
26134648	-0.202	0.753	0	-0.51	-0.366	-0.366	-0.478	0	0.096	0	0.36	0.36	-0.343	0	0.048	0	0.005	0.005
26134664	-0.201	0.742	0	-0.563	-0.367	-0.367	-0.478	0	0.096	0	0.361	0.361	-0.338	0	0.024	0	0.006	0.006
26134678	-0.201	0.736	0	-0.592	-0.367	-0.367	-0.478	0	0	0	0.361	0.361	-0.336	0	0.072	0	0.006	0.006
26134692	-0.201	0.73	0	-0.618	-0.367	-0.367	-0.478	0	0	0	0.361	0.361	-0.336	0	0.072	0	0.006	0.006
26134705	-0.201	0.716	0	-0.672	-0.368	-0.368	-0.479	0	0	0	0.362	0.362	-0.335	0	0.072	0	0.006	0.006
26134720	-0.201	0.709	0	-0.697	-0.368	-0.368	-0.478	0	0	0	0.362	0.362	-0.335	0	0.072	0	0.006	0.006
26134734	-0.201	0.695	0	-0.747	-0.368	-0.368	-0.478	0	0	0	0.361	0.361	-0.333	0	0.096	0	0.006	0.006
26134748	-0.201	0.687	0	-0.772	-0.368	-0.368	-0.479	0	0	0	0.362	0.362	-0.333	0	0.096	0	0.006	0.006
26134761	-0.201	0.679	0	-0.798	-0.368	-0.368	-0.479	0	0	0	0.362	0.362	-0.333	0	0.048	0	0.006	0.006
26134775	-0.201	0.662	0	-0.846	-0.368	-0.368	-0.479	0	0	0	0.362	0.362	-0.332	0	0.024	0	0.006	0.006
26134788	-0.201	0.654	0	-0.869	-0.368	-0.368	-0.482	0	0	0	0.363	0.363	-0.33	0	0.024	0	0.006	0.006
26134803	-0.201	0.645	0	-0.892	-0.369	-0.369	-0.482	0	0	0	0.363	0.363	-0.33	0	0.024	0	0.006	0.006
26134815	-0.199	0.627	0	-0.938	-0.369	-0.369	-0.485	0	-0.048	0	0.364	0.364	-0.332	0	0.024	0	0.005	0.005
26134829	-0.199	0.617	0	-0.96	-0.37	-0.37	-0.49	0	-0.096	0	0.366	0.366	-0.332	0	0.024	0	0.005	0.005
26134844	-0.191	0.607	0.048	-0.982	-0.37	-0.37	-0.493	0	-0.168	0	0.366	0.366	-0.332	0	0	0	0.005	0.005
26134857	-0.184	0.587	0.096	-1.024	-0.378	-0.378	-0.493	0	-0.168	0	0.368	0.368	-0.332	0	0	0	0.003	0.003
26134871	-0.167	0.577	0.336	-1.045	-0.378	-0.378	-0.496	0	-0.168	0	0.37	0.37	-0.332	0	0	0	0.003	0.003
26134885	-0.167	0.556	0.336	-1.085	-0.386	-0.386	-0.501	0	-0.168	0	0.372	0.372	-0.332	0	0	0	0	0
26134898	-0.167	0.544	0.336	-1.106	-0.387	-0.387	-0.501	0	-0.168	0	0.373	0.373	-0.329	0	0.024	0	0.001	0.001
26134912	-0.144	0.532	0.624	-1.125	-0.399	-0.399	-0.511	0	-0.192	0	0.378	0.378	-0.324	0	0.048	0	-0.003	-0.003
26134926	-0.136	0.52	0.719	-1.146	-0.399	-0.399	-0.519	0	-0.312	0	0.378	0.378	-0.324	0	0.048	0	-0.003	-0.003
26134938	-0.112	0.495	0.791	-1.184	-0.415	-0.415	-0.525	0	-0.336	0	0.382	0.382	-0.321	0	0.12	0	-0.007	-0.007
26134952	-0.112	0.484	0.791	-1.201	-0.416	-0.416	-0.525	0	-0.336	0	0.384	0.384	-0.32	0	0.144	0	-0.008	-0.008
26134965	-0.087	0.471	0.887	-1.218	-0.427	-0.427	-0.534	0	-0.384	0	0.385	0.385	-0.32	0	0.144	0	-0.011	-0.011
26134979	-0.075	0.447	0.935	-1.251	-0.433	-0.433	-0.534	0	-0.384	0	0.389	0.389	-0.32	0	0.12	0	-0.013	-0.013
26134993	-0.075	0.434	0.935	-1.267	-0.433	-0.433	-0.536	0	-0.336	0	0.39	0.39	-0.32	0	0.048	0	-0.013	-0.013
26135007	-0.053	0.421	0.959	-1.282	-0.442	-0.442	-0.545	0	-0.336	0	0.39	0.39	-0.32	0	0.048	0	-0.016	-0.016
26135020	-0.036	0.394	0.887	-1.312	-0.442	-0.442	-0.545	0	-0.336	0	0.394	0.394	-0.32	0	0.024	0	-0.016	-0.016
26135032	-0.036	0.38	0.887	-1.327	-0.449	-0.449	-0.551	0	-0.288	0	0.397	0.397	-0.32	0	0	0	-0.019	-0.019
26135049	-0.029	0.365	0.839	-1.342	-0.452	-0.452	-0.557	0	-0.288	0	0.397	0.397	-0.32	0	0	0	-0.02	-0.02
26135062	-0.029	0.338	0.839	-1.367	-0.452	-0.452	-0.557	0	-0.288	0	0.399	0.399	-0.32	0	0	0	-0.02	-0.02
26135077	-0.001	0.323	0.695	-1.38	-0.452	-0.452	-0.557	0	-0.288	0	0.399	0.399	-0.32	0	0	0	-0.02	-0.02
26135090	0.007	0.308	0.671	-1.392	-0.462	-0.462	-0.565	0	-0.216	0	0.402	0.402	-0.32	0	0	0	-0.024	-0.024
26135104	0.007	0.279	0.671	-1.413	-0.465	-0.465	-0.565	0	-0.216	0	0.403	0.403	-0.32	0	0	0	-0.025	-0.025
26135119	0.011	0.265	0.504	-1.423	-0.466	-0.466	-0.567	0	-0.168	0	0.404	0.404	-0.315	0	0.024	0	-0.025	-0.025
26135137	0.011	0.235	0.504	-1.441	-0.468	-0.468	-0.567	0	-0.144	0	0.404	0.404	-0.309	0	0.048	0	-0.025	-0.025
26135154	0.011	0.206	0.504	-1.457	-0.468	-0.468	-0.567	0	-0.144	0	0.404	0.404	-0.309	0	0.048	0	-0.025	-0.025
26135170	0.017	0.192	0.192	-1.464	-0.47	-0.47	-0.567	0	-0.144	0	0.405	0.405	-0.309	0	0.048	0	-0.026	-0.026
26135184	0.02	0.177	0.168	-1.471	-0.47	-0.47	-0.556	0	0.072	0	0.402	0.402	-0.306	0	0.168	0	-0.025	-0.025
26135197	0.02	0.144	0.168	-1.483	-0.472	-0.472	-0.556	0	0.072	0	0.401	0.401	-0.306	0	0.096	0	-0.025	-0.025
26135212	0.025	0.13	0.144	-1.488	-0.472	-0.472	-0.556	0	0.072	0	0.401	0.401	-0.306	0	0.096	0	-0.025	-0.025
26135228	0.025	0.1	0.144	-1.496	-0.474	-0.474	-0.556	0	0.12	0	0.401	0.401	-0.306	0	0	0	-0.026	-0.026
26135243	0.033	0.085	0.168	-1.499	-0.477	-0.477	-0.556	0	0.072	0	0.401	0.401	-0.306	0	0	0	-0.027	-0.027
26135257	0.042	0.053	0.264	-1.505	-0.48	-0.48	-0.556	0	0.072	0	0.4	0.4	-0.307	0	0	0	-0.028	-0.028
26135271	0.046	0.037	0.288	-1.506	-0.482	-0.482	-0.557	0	0	0	0.401	0.401	-0.306	0	0	0	-0.029	-0.029
26135286	0.046	0.02	0.288	-1.507	-0.482	-0.482	-0.559	0	-0.024	0	0.402	0.402	-0.306	0	0	0	-0.029	-0.029
26135298	0.057	0.005	0.336	-1.508	-0.482	-0.482	-0.56	0	-0.024	0	0.402	0.402	-0.3	0	0.024	0	-0.029	-0.029
26135313	0.057	-0.025	0.336	-1.507	-0.486	-0.486	-0.56	0	-0.024	0	0.402	0.402	-0.297	0	0.12	0	-0.03	-0.03
26135326	0.072	-0.04	0.408	-1.506	-0.487	-0.487	-0.57	0	-0.12	0	0.402	0.402	-0.297	0	0.12	0	-0.03	-0.03
26135341	0.077	-0.07	0.408	-1.502	-0.496	-0.496	-0.57	0	-0.12	0	0.405	0.405	-0.281	0	0.264	0	-0.032	-0.032
26135354	0.077	-0.085	0.408	-1.499	-0.496	-0.496	-0.573	0	-0.192	0	0.407	0.407	-0.281	0	0.264	0	-0.032	-0.032
26135369	0.097	-0.1	0.528	-1.496	-0.496	-0.496	-0.586	0	-0.288	0	0.407	0.407	-0.277	0	0.36	0	-0.032	-0.032
26135382	0.097	-0.133	0.528	-1.487	-0.503	-0.503	-0.586	0	-0.288	0	0.411	0.411	-0.275	0	0.336	0	-0.035	-0.035
26135397	0.108	-0.149	0.552	-1.481	-0.506	-0.506	-0.596	0	-0.384	0	0.414	0.414	-0.277	0	0.192	0	-0.037	-0.037
26135416	0.118	-0.179	0.528	-1.47	-0.509	-0.509	-0.596	0	-0.384	0	0.413	0.413	-0.277	0	0.192	0	-0.038	-0.038
26135435	0.118	-0.208	0.528	-1.456	-0.509	-0.509	-0.602	0	-0.312	0	0.416	0.416	-0.277	0	0.192	0	-0.038	-0.038
26135451	0.123	-0.223	0.36	-1.448	-0.509	-0.509	-0.603	0	-0.216	0	0.416	0.416	-0.277	0	0	0	-0.038	-0.038
26135468	0.123	-0.253	0.216	-1.431	-0.51	-0.51	-0.603	0	-0.216	0	0.416	0.416	-0.277	0	0	0	-0.039	-0.039
26135481	0.123	-0.267	0.216	-1.421	-0.51	-0.51	-0.602	0	-0.096	0	0.417	0.417	-0.269	0	0.024	0	-0.039	-0.039
26135495	0.123	-0.297	0.096	-1.4	-0.511	-0.511	-0.599	0	-0.048	0	0.415	0.415	-0.269	0	0.024	0	-0.038	-0.038
26135510	0.123	-0.311	0.096	-1.39	-0.512	-0.512	-0.599	0	-0.048	0	0.415	0.415	-0.264	0	0.096	0	-0.038	-0.038
26135525	0.123	-0.338	0	-1.366	-0.512	-0.512	-0.59	0	0.12	0	0.415	0.415	-0.264	0	0.096	0	-0.038	-0.038
26135543	0.123	-0.352	0	-1.354	-0.513	-0.513	-0.588	0	0.168	0	0.412	0.412	-0.252	0	0.216	0	-0.037	-0.037
26135560	0.123	-0.38	0	-1.327	-0.514	-0.514	-0.588	0	0.168	0	0.412	0.412	-0.252	0	0.216	0	-0.037	-0.037
26135577	0.123	-0.406	0	-1.299	-0.515	-0.515	-0.588	0	0.096	0	0.412	0.412	-0.244	0	0.264	0	-0.036	-0.036
26135594	0.123	-0.419	0	-1.284	-0.515	-0.515	-0.588	0	0.096	0	0.412	0.412	-0.243	0	0.264	0	-0.036	-0.036
26135609	0.123	-0.446	0	-1.252	-0.515	-0.515	-0.588	0	0.024	0	0.412	0.412	-0.24	0	0.216	0	-0.036	-0.036
26135623	0.123	-0.46	0	-1.234	-0.515	-0.515	-0.588	0	0.024	0	0.412	0.412	-0.24	0	0.216	0	-0.036	-0.036
26135641	0.123	-0.484	0	-1.201	-0.515	-0.515	-0.588	0	0.024	0	0.412	0.412	-0.24	0	0.216	0	-0.036	-0.036
26135658	0.123	-0.508	0	-1.166	-0.515	-0.515	-0.588	0	0	0	0.412	0.412	-0.244	0	0.024	0	-0.036	-0.036
26135671	0.123	-0.519	0	-1.147	-0.515	-0.515	-0.593	0	-0.048	0	0.414	0.414	-0.246	0	0	0	-0.036	-0.036
26135685	0.123	-0.531	0	-1.129	-0.514	-0.514	-0.593	0	-0.048	0	0.414	0.414	-0.246	0	0	0	-0.036	-0.036
26135697	0.123	-0.543	0	-1.108	-0.514	-0.514	-0.591	0	-0.048	0	0.414	0.414	-0.246	0	0	0	-0.036	-0.036
26135712	0.123	-0.565	0	-1.068	-0.514	-0.514	-0.591	0	-0.048	0	0.413	0.413	-0.246	0	-0.072	0	-0.036	-0.036
26135725	0.123	-0.575	0	-1.048	-0.515	-0.515	-0.59	0	0	0	0.413	0.413	-0.244	0	-0.048	0	-0.036	-0.036
26135739	0.123	-0.596	0	-1.006	-0.515	-0.515	-0.593	0	0	0	0.414	0.414	-0.244	0	-0.048	0	-0.036	-0.036
26135752	0.123	-0.606	0	-0.985	-0.515	-0.515	-0.594	0	0	0	0.414	0.414	-0.24	0	0.048	0	-0.036	-0.036
26135765	0.123	-0.615	0	-0.963	-0.515	-0.515	-0.594	0	0	0	0.414	0.414	-0.24	0	0.048	0	-0.036	-0.036
26135779	0.123	-0.634	0	-0.919	-0.516	-0.516	-0.596	0	-0.048	0	0.415	0.415	-0.232	0	0.12	0	-0.035	-0.035
26135793	0.123	-0.643	0	-0.896	-0.516	-0.516	-0.597	0	-0.072	0	0.416	0.416	-0.232	0	0.12	0	-0.035	-0.035
26135808	0.123	-0.652	0	-0.873	-0.516	-0.516	-0.597	0	-0.072	0	0.416	0.416	-0.229	0	0.144	0	-0.035	-0.035
26135820	0.123	-0.67	0	-0.824	-0.517	-0.517	-0.599	0	-0.096	0	0.417	0.417	-0.227	0	0.192	0	-0.035	-0.035
26135835	0.123	-0.678	0	-0.8	-0.517	-0.517	-0.599	0	-0.072	0	0.417	0.417	-0.227	0	0.192	0	-0.035	-0.035
26135849	0.123	-0.686	0	-0.776	-0.517	-0.517	-0.597	0	-0.048	0	0.417	0.417	-0.227	0	0.144	0	-0.035	-0.035
26135862	0.123	-0.701	0	-0.726	-0.517	-0.517	-0.597	0	-0.048	0	0.416	0.416	-0.227	0	0.144	0	-0.035	-0.035
26135876	0.123	-0.708	0	-0.701	-0.517	-0.517	-0.596	0	0	0	0.415	0.415	-0.229	0	0.024	0	-0.035	-0.035
26135890	0.123	-0.716	0	-0.674	-0.517	-0.517	-0.596	0	0	0	0.415	0.415	-0.229	0	0.024	0	-0.035	-0.035
26135903	0.123	-0.729	0	-0.622	-0.517	-0.517	-0.596	0	0	0	0.415	0.415	-0.229	0	0	0	-0.035	-0.035
26135916	0.122	-0.735	0	-0.596	-0.516	-0.516	-0.596	0	0	0	0.415	0.415	-0.227	0	0	0	-0.035	-0.035
26135929	0.122	-0.741	0	-0.57	-0.516	-0.516	-0.597	0	0	0	0.415	0.415	-0.227	0	0	0	-0.035	-0.035
26135943	0.123	-0.752	0	-0.514	-0.516	-0.516	-0.597	0	0	0	0.416	0.416	-0.231	0	0	0	-0.035	-0.035
26135956	0.123	-0.757	0	-0.488	-0.516	-0.516	-0.603	0	-0.048	0	0.418	0.418	-0.231	0	0	0	-0.035	-0.035
26135970	0.123	-0.762	0	-0.458	-0.516	-0.516	-0.608	0	-0.096	0	0.418	0.418	-0.227	0	0	0	-0.035	-0.035
26135983	0.122	-0.767	0	-0.428	-0.516	-0.516	-0.608	0	-0.096	0	0.42	0.42	-0.227	0	0	0	-0.035	-0.035
26135996	0.122	-0.776	0	-0.368	-0.515	-0.515	-0.614	0	-0.192	0	0.422	0.422	-0.227	0	0	0	-0.035	-0.035
26136010	0.123	-0.779	0	-0.34	-0.516	-0.516	-0.614	0	-0.192	0	0.422	0.422	-0.227	0	0	0	-0.035	-0.035
26136024	0.123	-0.783	0	-0.312	-0.516	-0.516	-0.614	0	-0.192	0	0.422	0.422	-0.227	0	0	0	-0.035	-0.035
26136038	0.123	-0.789	0	-0.254	-0.516	-0.516	-0.614	0	-0.192	0	0.422	0.422	-0.226	0	0.024	0	-0.035	-0.035
26136053	0.123	-0.791	0	-0.226	-0.516	-0.516	-0.613	0	-0.048	0	0.422	0.422	-0.226	0	0	0	-0.035	-0.035
26136065	0.123	-0.793	0	-0.195	-0.516	-0.516	-0.613	0	-0.048	0	0.422	0.422	-0.227	0	0	0	-0.035	-0.035
26136078	0.123	-0.797	0	-0.138	-0.516	-0.516	-0.613	0	-0.048	0	0.422	0.422	-0.227	0	0	0	-0.035	-0.035
26136092	0.122	-0.798	0	-0.107	-0.515	-0.515	-0.614	0	0	0	0.422	0.422	-0.227	0	0	0	-0.035	-0.035
26136106	0.122	-0.799	0	-0.076	-0.515	-0.515	-0.614	0	0	0	0.422	0.422	-0.227	0	0	0	-0.035	-0.035
26136120	0.123	-0.8	0	-0.019	-0.516	-0.516	-0.614	0	0	0	0.422	0.422	-0.223	0	0.024	0	-0.035	-0.035
26136137	0.123	-0.8	0	0.009	-0.516	-0.516	-0.614	0	0	0	0.422	0.422	-0.223	0	0.024	0	-0.035	-0.035
26136155	0.123	-0.799	0	0.066	-0.516	-0.516	-0.614	0	0	0	0.422	0.422	-0.223	0	0.024	0	-0.035	-0.035
26136170	0.123	-0.797	0	0.126	-0.516	-0.516	-0.62	0	-0.072	0	0.424	0.424	-0.223	0	0.024	0	-0.035	-0.035
26136182	0.123	-0.796	0	0.154	-0.516	-0.516	-0.626	0	-0.12	0	0.424	0.424	-0.221	0	0.072	0	-0.035	-0.035
26136195	0.123	-0.794	0	0.185	-0.516	-0.516	-0.626	0	-0.12	0	0.427	0.427	-0.221	0	0.024	0	-0.035	-0.035
26136209	0.123	-0.792	0	0.213	-0.516	-0.516	-0.631	0	-0.192	0	0.427	0.427	-0.221	0	0.024	0	-0.035	-0.035
26136222	0.123	-0.787	0	0.27	-0.516	-0.516	-0.631	0	-0.192	0	0.428	0.428	-0.221	0	0	0	-0.035	-0.035
26136236	0.123	-0.784	0	0.297	-0.516	-0.516	-0.631	0	-0.192	0	0.428	0.428	-0.224	0	-0.024	0	-0.035	-0.035
26136250	0.123	-0.781	0	0.328	-0.515	-0.515	-0.631	0	-0.192	0	0.428	0.428	-0.224	0	-0.024	0	-0.036	-0.036
26136263	0.123	-0.774	0	0.383	-0.514	-0.514	-0.629	0	-0.096	0	0.427	0.427	-0.232	0	-0.072	0	-0.036	-0.036
26136277	0.123	-0.77	0	0.411	-0.514	-0.514	-0.626	0	-0.024	0	0.426	0.426	-0.237	0	-0.12	0	-0.036	-0.036
26136291	0.123	-0.766	0	0.438	-0.514	-0.514	-0.617	0	0.072	0	0.426	0.426	-0.237	0	-0.12	0	-0.036	-0.036
26136304	0.123	-0.756	0	0.495	-0.514	-0.514	-0.614	0	0.144	0	0.422	0.422	-0.24	0	-0.216	0	-0.036	-0.036
26136318	0.123	-0.751	0	0.521	-0.514	-0.514	-0.614	0	0.144	0	0.422	0.422	-0.238	0	-0.216	0	-0.036	-0.036
26136330	0.123	-0.745	0	0.548	-0.514	-0.514	-0.599	0	0.312	0	0.422	0.422	-0.24	0	-0.144	0	-0.036	-0.036
26136345	0.123	-0.733	0	0.603	-0.515	-0.515	-0.594	0	0.408	0	0.414	0.414	-0.24	0	-0.144	0	-0.036	-0.036
26136358	0.123	-0.727	0	0.629	-0.515	-0.515	-0.594	0	0.408	0	0.414	0.414	-0.243	0	-0.072	0	-0.036	-0.036
26136371	0.123	-0.72	0	0.657	-0.515	-0.515	-0.59	0	0.432	0	0.413	0.413	-0.244	0	-0.072	0	-0.036	-0.036
26136385	0.122	-0.713	0	0.683	-0.514	-0.514	-0.59	0	0.432	0	0.413	0.413	-0.244	0	-0.072	0	-0.036	-0.036
26136397	0.123	-0.698	0	0.738	-0.515	-0.515	-0.59	0	0.216	0	0.413	0.413	-0.244	0	-0.072	0	-0.036	-0.036
26136412	0.123	-0.69	0	0.763	-0.515	-0.515	-0.59	0	0.216	0	0.413	0.413	-0.244	0	-0.048	0	-0.036	-0.036
26136426	0.123	-0.682	0	0.787	-0.515	-0.515	-0.59	0	0.216	0	0.413	0.413	-0.244	0	-0.048	0	-0.036	-0.036
26136439	0.123	-0.666	0	0.835	-0.515	-0.515	-0.593	0	0	0	0.414	0.414	-0.244	0	0	0	-0.036	-0.036
26136453	0.123	-0.657	0	0.861	-0.515	-0.515	-0.594	0	-0.048	0	0.414	0.414	-0.244	0	0	0	-0.036	-0.036
26136468	0.123	-0.639	0	0.907	-0.515	-0.515	-0.594	0	-0.048	0	0.414	0.414	-0.244	0	0	0	-0.036	-0.036
26136482	0.123	-0.629	0	0.932	-0.515	-0.515	-0.593	0	-0.024	0	0.414	0.414	-0.243	0	0	0	-0.036	-0.036
26136501	0.123	-0.61	0	0.976	-0.515	-0.515	-0.59	0	0	0	0.413	0.413	-0.243	0	0	0	-0.036	-0.036
26136519	0.123	-0.59	0	1.018	-0.515	-0.515	-0.59	0	0.048	0	0.413	0.413	-0.243	0	0	0	-0.036	-0.036
26136537	0.123	-0.58	0	1.039	-0.515	-0.515	-0.59	0	0.048	0	0.413	0.413	-0.243	0	0	0	-0.036	-0.036
26136553	0.123	-0.557	0	1.082	-0.515	-0.515	-0.59	0	0.048	0	0.413	0.413	-0.243	0	0	0	-0.036	-0.036
26136565	0.123	-0.545	0	1.103	-0.515	-0.515	-0.59	0	0.024	0	0.413	0.413	-0.243	0	0	0	-0.036	-0.036
26136579	0.123	-0.533	0	1.124	-0.515	-0.515	-0.59	0	0	0	0.413	0.413	-0.243	0	0	0	-0.036	-0.036
26136594	0.123	-0.509	0	1.163	-0.515	-0.515	-0.59	0	0	0	0.413	0.413	-0.243	0	0	0	-0.036	-0.036
26136609	0.123	-0.496	0	1.183	-0.516	-0.516	-0.588	0	0	0	0.413	0.413	-0.237	0	0.024	0	-0.035	-0.035
26136626	0.123	-0.471	0	1.219	-0.517	-0.517	-0.588	0	0	0	0.412	0.412	-0.232	0	0.072	0	-0.035	-0.035
26136646	0.123	-0.446	0	1.251	-0.517	-0.517	-0.588	0	0	0	0.412	0.412	-0.232	0	0.072	0	-0.035	-0.035
26136664	0.123	-0.434	0	1.267	-0.517	-0.517	-0.576	0	0.024	0	0.408	0.408	-0.227	0	0.168	0	-0.035	-0.035
26136679	0.123	-0.408	0	1.297	-0.518	-0.518	-0.567	0	0.24	0	0.405	0.405	-0.227	0	0.168	0	-0.034	-0.034
26136694	0.123	-0.395	0	1.311	-0.518	-0.518	-0.567	0	0.24	0	0.404	0.404	-0.229	0	0.096	0	-0.034	-0.034
26136710	0.122	-0.367	0	1.34	-0.518	-0.518	-0.553	0	0.384	0	0.399	0.399	-0.226	0	0.048	0	-0.034	-0.034
26136723	0.123	-0.354	0	1.353	-0.519	-0.519	-0.553	0	0.384	0	0.399	0.399	-0.226	0	0.048	0	-0.034	-0.034
26136739	0.123	-0.326	0	1.377	-0.521	-0.521	-0.533	0	0.48	0	0.392	0.392	-0.215	0	0.096	0	-0.033	-0.033
26136754	0.123	-0.311	0	1.389	-0.521	-0.521	-0.524	0	0.576	0	0.392	0.392	-0.215	0	0.096	0	-0.033	-0.033
26136767	0.123	-0.283	0	1.41	-0.524	-0.524	-0.524	0	0.576	0	0.389	0.389	-0.194	0	0.312	0	-0.031	-0.031
26136780	0.123	-0.268	0	1.421	-0.525	-0.525	-0.519	0	0.504	0	0.387	0.387	-0.194	0	0.312	0	-0.031	-0.031
26136793	0.123	-0.252	0	1.431	-0.527	-0.527	-0.513	0	0.408	0	0.388	0.388	-0.18	0	0.552	0	-0.03	-0.03
26136806	0.123	-0.238	0	1.44	-0.527	-0.527	-0.513	0	0.408	0	0.385	0.385	-0.172	0	0.576	0	-0.03	-0.03
26136820	0.123	-0.207	0	1.457	-0.528	-0.528	-0.513	0	0.408	0	0.385	0.385	-0.172	0	0.576	0	-0.029	-0.029
26136836	0.123	-0.193	0	1.464	-0.528	-0.528	-0.505	0	0.24	0	0.385	0.385	-0.172	0	0.576	0	-0.029	-0.029
26136849	0.123	-0.178	0	1.47	-0.53	-0.53	-0.505	0	0.24	0	0.382	0.382	-0.162	0	0.432	0	-0.028	-0.028
26136865	0.123	-0.147	0	1.482	-0.53	-0.53	-0.504	0	0.168	0	0.382	0.382	-0.162	0	0.432	0	-0.028	-0.028
26136878	0.123	-0.132	0	1.487	-0.532	-0.532	-0.501	0	0.12	0	0.382	0.382	-0.146	0	0.36	0	-0.027	-0.027
26136893	0.123	-0.099	0	1.496	-0.533	-0.533	-0.501	0	0.12	0	0.381	0.381	-0.143	0	0.384	0	-0.027	-0.027
26136908	0.123	-0.083	0	1.5	-0.533	-0.533	-0.494	0	0.144	0	0.381	0.381	-0.143	0	0.384	0	-0.027	-0.027
26136922	0.123	-0.068	0	1.503	-0.535	-0.535	-0.494	0	0.144	0	0.378	0.378	-0.129	0	0.408	0	-0.026	-0.026
26136936	0.123	-0.038	0	1.506	-0.535	-0.535	-0.49	0	0.168	0	0.377	0.377	-0.125	0	0.384	0	-0.026	-0.026
26136950	0.123	-0.023	0	1.507	-0.536	-0.536	-0.49	0	0.168	0	0.377	0.377	-0.125	0	0.384	0	-0.026	-0.026
26136964	0.123	-0.006	0	1.508	-0.536	-0.536	-0.49	0	0.168	0	0.377	0.377	-0.123	0	0.312	0	-0.026	-0.026
26136978	0.123	0.026	0	1.507	-0.537	-0.537	-0.481	0	0.168	0	0.373	0.373	-0.123	0	0.312	0	-0.025	-0.025
26136992	0.123	0.041	0	1.506	-0.537	-0.537	-0.481	0	0.168	0	0.373	0.373	-0.122	0	0.168	0	-0.025	-0.025
26137008	0.123	0.071	0	1.502	-0.537	-0.537	-0.47	0	0.24	0	0.368	0.368	-0.126	0	0.072	0	-0.025	-0.025
26137022	0.122	0.087	0	1.499	-0.536	-0.536	-0.462	0	0.312	0	0.368	0.368	-0.126	0	0.072	0	-0.025	-0.025
26137037	0.123	0.102	0	1.496	-0.536	-0.536	-0.462	0	0.312	0	0.365	0.365	-0.128	0	-0.048	0	-0.025	-0.025
26137052	0.123	0.135	0	1.486	-0.537	-0.537	-0.455	0	0.384	0	0.362	0.362	-0.128	0	-0.048	0	-0.025	-0.025
26137065	0.123	0.151	0	1.481	-0.537	-0.537	-0.455	0	0.384	0	0.362	0.362	-0.125	0	0	0	-0.025	-0.025
26137079	0.122	0.166	0	1.475	-0.538	-0.538	-0.445	0	0.336	0	0.362	0.362	-0.125	0	0	0	-0.025	-0.025
26137092	0.123	0.196	0	1.462	-0.539	-0.539	-0.445	0	0.336	0	0.358	0.358	-0.117	0	0.072	0	-0.025	-0.025
26137107	0.123	0.21	0	1.455	-0.539	-0.539	-0.445	0	0.24	0	0.358	0.358	-0.117	0	0.072	0	-0.025	-0.025
26137120	0.123	0.239	0	1.439	-0.541	-0.541	-0.447	0	0.12	0	0.359	0.359	-0.103	0	0.216	0	-0.024	-0.024
26137137	0.123	0.253	0	1.43	-0.541	-0.541	-0.447	0	0.12	0	0.359	0.359	-0.103	0	0.216	0	-0.024	-0.024
26137155	0.123	0.282	0	1.411	-0.541	-0.541	-0.447	0	0.12	0	0.359	0.359	-0.103	0	0.216	0	-0.024	-0.024
26137170	0.123	0.297	0	1.4	-0.541	-0.541	-0.447	0	0	0	0.359	0.359	-0.103	0	0.216	0	-0.024	-0.024
26137183	0.123	0.325	0	1.378	-0.543	-0.543	-0.447	0	0	0	0.359	0.359	-0.093	0	0.264	0	-0.023	-0.023
26137197	0.123	0.339	0	1.366	-0.543	-0.543	-0.447	0	0	0	0.359	0.359	-0.093	0	0.264	0	-0.023	-0.023
26137211	0.123	0.352	0	1.354	-0.543	-0.543	-0.447	0	0	0	0.359	0.359	-0.093	0	0.144	0	-0.023	-0.023
26137225	0.123	0.379	0	1.328	-0.543	-0.543	-0.445	0	0	0	0.358	0.358	-0.093	0	0.144	0	-0.023	-0.023
26137239	0.123	0.392	0	1.314	-0.543	-0.543	-0.445	0	0	0	0.359	0.359	-0.088	0	0.072	0	-0.023	-0.023
26137253	0.123	0.418	0	1.285	-0.543	-0.543	-0.445	0	0	0	0.359	0.359	-0.082	0	0.072	0	-0.023	-0.023
26137266	0.123	0.431	0	1.27	-0.544	-0.544	-0.445	0	0	0	0.359	0.359	-0.082	0	0.072	0	-0.022	-0.022
26137280	0.123	0.444	0	1.255	-0.544	-0.544	-0.445	0	0	0	0.359	0.359	-0.076	0	0.168	0	-0.022	-0.022
26137295	0.123	0.469	0	1.222	-0.545	-0.545	-0.445	0	0	0	0.359	0.359	-0.076	0	0.168	0	-0.022	-0.022
26137308	0.123	0.481	0	1.205	-0.546	-0.546	-0.445	0	0	0	0.359	0.359	-0.066	0	0.24	0	-0.022	-0.022
26137322	0.123	0.504	0	1.17	-0.546	-0.546	-0.444	0	0.024	0	0.358	0.358	-0.071	0	0.216	0	-0.022	-0.022
26137335	0.123	0.516	0	1.152	-0.546	-0.546	-0.43	0	0.12	0	0.358	0.358	-0.071	0	0.216	0	-0.022	-0.022
26137351	0.123	0.528	0	1.134	-0.546	-0.546	-0.43	0	0.12	0	0.352	0.352	-0.076	0	0.048	0	-0.022	-0.022
26137367	0.123	0.55	0	1.095	-0.546	-0.546	-0.41	0	0.384	0	0.343	0.343	-0.073	0	-0.024	0	-0.022	-0.022
26137381	0.123	0.562	0	1.074	-0.547	-0.547	-0.41	0	0.384	0	0.344	0.344	-0.073	0	-0.024	0	-0.022	-0.022
26137395	0.123	0.583	0	1.033	-0.548	-0.548	-0.382	0	0.695	0	0.331	0.331	-0.066	0	0	0	-0.021	-0.021
26137409	0.123	0.594	0	1.01	-0.548	-0.548	-0.358	0	0.767	0	0.331	0.331	-0.066	0	0	0	-0.021	-0.021
26137424	0.123	0.614	0	0.967	-0.55	-0.55	-0.349	0	0.911	0	0.32	0.32	-0.059	0	0.144	0	-0.02	-0.02
26137438	0.123	0.624	0	0.943	-0.551	-0.551	-0.349	0	0.911	0	0.316	0.316	-0.054	0	0.192	0	-0.02	-0.02
26137451	0.123	0.634	0	0.92	-0.551	-0.551	-0.336	0	0.815	0	0.316	0.316	-0.054	0	0.192	0	-0.02	-0.02
26137464	0.123	0.643	0	0.898	-0.553	-0.553	-0.336	0	0.815	0	0.311	0.311	-0.045	0	0.288	0	-0.02	-0.02
26137480	0.123	0.661	0	0.849	-0.553	-0.553	-0.33	0	0.671	0	0.308	0.308	-0.04	0	0.312	0	-0.02	-0.02
26137495	0.123	0.678	0	0.802	-0.555	-0.555	-0.323	0	0.528	0	0.304	0.304	-0.04	0	0.288	0	-0.019	-0.019
26137509	0.123	0.686	0	0.777	-0.555	-0.555	-0.323	0	0.528	0	0.304	0.304	-0.04	0	0.288	0	-0.019	-0.019
26137522	0.123	0.693	0	0.753	-0.555	-0.555	-0.323	0	0.528	0	0.304	0.304	-0.04	0	0.288	0	-0.019	-0.019
26137536	0.123	0.708	0	0.703	-0.555	-0.555	-0.323	0	0.528	0	0.304	0.304	-0.04	0	0.288	0	-0.019	-0.019
26137549	0.123	0.715	0	0.678	-0.555	-0.555	-0.323	0	0.528	0	0.304	0.304	-0.04	0	0.288	0	-0.019	-0.019
26137563	0.123	0.722	0	0.65	-0.555	-0.555	-0.323	0	0.528	0	0.304	0.304	-0.04	0	0.288	0	-0.019	-0.019
26137578	0.123	0.735	0	0.595	-0.555	-0.555	-0.323	0	0.528	0	0.304	0.304	-0.04	0	0.288	0	-0.019	-0.019
26137593	0.123	0.741	0	0.569	-0.555	-0.555	-0.323	0	0.528	0	0.304	0.304	-0.04	0	0.288	0	-0.019	-0.019
26137610	0.123	0.752	0	0.513	-0.555	-0.555	-0.323	0	0.528	0	0.304	0.304	-0.04	0	0.288	0	-0.019	-0.019
26137624	0.123	0.757	0	0.487	-0.556	-0.556	-0.306	0	0.024	0	0.297	0.297	-0.04	0	0.288	0	-0.019	-0.019
26137637	0.123	0.765	0	0.443	-0.556	-0.556	-0.306	0	0.024	0	0.297	0.297	-0.04	0	0.288	0	-0.019	-0.019
26137652	0.123	0.769	0	0.416	-0.556	-0.556	-0.306	0	0.024	0	0.297	0.297	-0.031	0	0.096	0	-0.019	-0.019
26137672	0.123	0.777	0	0.361	-0.557	-0.557	-0.306	0	0.024	0	0.297	0.297	-0.031	0	0.096	0	-0.019	-0.019
26137686	0.123	0.783	0	0.306	-0.557	-0.557	-0.306	0	0.024	0	0.297	0.297	-0.031	0	0.096	0	-0.019	-0.019
26137702	0.123	0.786	0	0.278	-0.557	-0.557	-0.306	0	0.024	0	0.297	0.297	-0.031	0	0.096	0	-0.019	-0.019
26137718	0.123	0.791	0	0.222	-0.557	-0.557	-0.306	0	0.024	0	0.297	0.297	-0.031	0	0.096	0	-0.019	-0.019
26137735	0.123	0.794	0	0.191	-0.557	-0.557	-0.306	0	0.024	0	0.297	0.297	-0.031	0	0.096	0	-0.019	-0.019
26137752	0.123	0.797	0	0.134	-0.557	-0.557	-0.307	0	0	0	0.297	0.297	-0.031	0	0.096	0	-0.019	-0.019
26137764	0.123	0.798	0	0.106	-0.557	-0.557	-0.307	0	0	0	0.297	0.297	-0.031	0	0	0	-0.019	-0.019
26137779	0.123	0.8	0	0.049	-0.557	-0.557	-0.307	0	0	0	0.297	0.297	-0.031	0	0	0	-0.019	-0.019
26137793	0.123	0.8	0	0.021	-0.557	-0.557	-0.312	0	-0.024	0	0.298	0.298	-0.033	0	0	0	-0.019	-0.019
26137806	0.123	0.8	0	-0.036	-0.556	-0.556	-0.312	0	-0.024	0	0.299	0.299	-0.033	0	0	0	-0.019	-0.019
26137821	0.123	0.799	0	-0.064	-0.556	-0.556	-0.32	0	-0.12	0	0.299	0.299	-0.033	0	0	0	-0.019	-0.019
26137834	0.123	0.798	0	-0.093	-0.556	-0.556	-0.32	0	-0.12	0	0.303	0.303	-0.034	0	-0.024	0	-0.019	-0.019
26137848	0.123	0.796	0	-0.149	-0.556	-0.556	-0.323	0	-0.216	0	0.304	0.304	-0.033	0	-0.024	0	-0.019	-0.019
26137862	0.123	0.794	0	-0.178	-0.556	-0.556	-0.323	0	-0.216	0	0.304	0.304	-0.033	0	-0.024	0	-0.019	-0.019
26137877	0.123	0.79	0	-0.234	-0.557	-0.557	-0.332	0	-0.24	0	0.309	0.309	-0.027	0	0.024	0	-0.019	-0.019
26137890	0.123	0.788	0	-0.262	-0.556	-0.556	-0.338	0	-0.24	0	0.312	0.312	-0.027	0	0.024	0	-0.019	-0.019
26137904	0.123	0.785	0	-0.29	-0.557	-0.557	-0.338	0	-0.24	0	0.312	0.312	-0.023	0	0.12	0	-0.019	-0.019
26137918	0.123	0.779	0	-0.346	-0.558	-0.558	-0.34	0	-0.24	0	0.312	0.312	-0.017	0	0.216	0	-0.018	-0.018
26137933	0.123	0.775	0	-0.373	-0.558	-0.558	-0.341	0	-0.192	0	0.312	0.312	-0.017	0	0.216	0	-0.018	-0.018
26137948	0.123	0.767	0	-0.428	-0.558	-0.558	-0.341	0	-0.12	0	0.313	0.313	-0.02	0	0.144	0	-0.018	-0.018
26137963	0.123	0.763	0	-0.455	-0.557	-0.557	-0.341	0	-0.12	0	0.313	0.313	-0.02	0	0.144	0	-0.018	-0.018
26137978	0.123	0.753	0	-0.509	-0.557	-0.557	-0.338	0	0	0	0.313	0.313	-0.02	0	0.144	0	-0.018	-0.018
26137992	0.123	0.748	0	-0.536	-0.556	-0.556	-0.338	0	0	0	0.312	0.312	-0.033	0	-0.12	0	-0.019	-0.019
26138007	0.123	0.737	0	-0.588	-0.555	-0.555	-0.338	0	0	0	0.312	0.312	-0.037	0	-0.216	0	-0.019	-0.019
26138021	0.123	0.73	0	-0.617	-0.555	-0.555	-0.338	0	0.048	0	0.312	0.312	-0.037	0	-0.216	0	-0.019	-0.019
26138035	0.123	0.723	0	-0.645	-0.555	-0.555	-0.338	0	0.048	0	0.312	0.312	-0.04	0	-0.264	0	-0.019	-0.019
26138051	0.123	0.709	0	-0.699	-0.555	-0.555	-0.336	0	0.024	0	0.311	0.311	-0.039	0	-0.192	0	-0.019	-0.019
26138065	0.123	0.701	0	-0.726	-0.555	-0.555	-0.336	0	0.024	0	0.311	0.311	-0.039	0	-0.192	0	-0.019	-0.019
26138080	0.123	0.693	0	-0.754	-0.555	-0.555	-0.336	0	0.024	0	0.311	0.311	-0.037	0	-0.072	0	-0.019	-0.019
26138095	0.123	0.677	0	-0.802	-0.555	-0.555	-0.336	0	0	0	0.311	0.311	-0.037	0	-0.072	0	-0.019	-0.019
26138111	0.123	0.661	0	-0.85	-0.555	-0.555	-0.336	0	0	0	0.311	0.311	-0.039	0	0	0	-0.019	-0.019
26138126	0.123	0.652	0	-0.873	-0.555	-0.555	-0.336	0	0	0	0.311	0.311	-0.039	0	0	0	-0.019	-0.019
26138140	0.123	0.634	0	-0.919	-0.555	-0.555	-0.336	0	0	0	0.311	0.311	-0.039	0	0	0	-0.019	-0.019
26138155	0.123	0.625	0	-0.941	-0.554	-0.554	-0.336	0	0	0	0.311	0.311	-0.042	0	0	0	-0.019	-0.019
26138171	0.122	0.606	0	-0.985	-0.554	-0.554	-0.336	0	0	0	0.311	0.311	-0.042	0	0	0	-0.019	-0.019
26138192	0.122	0.586	0	-1.027	-0.554	-0.554	-0.335	0	0	0	0.31	0.31	-0.042	0	0	0	-0.019	-0.019
26138206	0.122	0.574	0	-1.05	-0.554	-0.554	-0.335	0	0	0	0.31	0.31	-0.04	0	0	0	-0.019	-0.019
26138221	0.123	0.562	0	-1.072	-0.555	-0.555	-0.335	0	0	0	0.31	0.31	-0.04	0	0	0	-0.019	-0.019
26138233	0.123	0.54	0	-1.113	-0.555	-0.555	-0.344	0	-0.12	0	0.314	0.314	-0.037	0	0.048	0	-0.019	-0.019
26138247	0.123	0.527	0	-1.134	-0.554	-0.554	-0.352	0	-0.192	0	0.318	0.318	-0.036	0	0.048	0	-0.019	-0.019
26138263	0.123	0.515	0	-1.155	-0.554	-0.554	-0.352	0	-0.192	0	0.318	0.318	-0.036	0	0.048	0	-0.019	-0.019
26138281	0.123	0.49	0	-1.192	-0.554	-0.554	-0.358	0	-0.192	0	0.319	0.319	-0.039	0	0	0	-0.019	-0.019
26138296	0.123	0.466	0	-1.226	-0.554	-0.554	-0.358	0	-0.192	0	0.321	0.321	-0.039	0	0	0	-0.019	-0.019
26138309	0.123	0.452	0	-1.244	-0.554	-0.554	-0.359	0	-0.168	0	0.321	0.321	-0.04	0	-0.024	0	-0.02	-0.02
26138323	0.123	0.44	0	-1.26	-0.554	-0.554	-0.359	0	-0.168	0	0.321	0.321	-0.04	0	-0.024	0	-0.02	-0.02
26138337	0.123	0.427	0	-1.275	-0.554	-0.554	-0.361	0	-0.096	0	0.321	0.321	-0.039	0	-0.048	0	-0.02	-0.02
26138352	0.123	0.399	0	-1.308	-0.554	-0.554	-0.361	0	-0.096	0	0.322	0.322	-0.039	0	0	0	-0.019	-0.019
26138364	0.123	0.385	0	-1.321	-0.554	-0.554	-0.361	0	-0.096	0	0.322	0.322	-0.039	0	0	0	-0.019	-0.019
26138380	0.123	0.357	0	-1.349	-0.554	-0.554	-0.359	0	0	0	0.321	0.321	-0.034	0	0.072	0	-0.019	-0.019
26138393	0.123	0.342	0	-1.363	-0.555	-0.555	-0.352	0	0.048	0	0.318	0.318	-0.036	0	0.072	0	-0.019	-0.019
26138408	0.123	0.329	0	-1.375	-0.555	-0.555	-0.352	0	0.048	0	0.318	0.318	-0.036	0	0.072	0	-0.019	-0.019
26138422	0.123	0.3	0	-1.398	-0.555	-0.555	-0.349	0	0.12	0	0.316	0.316	-0.034	0	0.024	0	-0.019	-0.019
26138434	0.123	0.284	0	-1.41	-0.555	-0.555	-0.344	0	0.168	0	0.314	0.314	-0.033	0	0.024	0	-0.019	-0.019
26138448	0.123	0.269	0	-1.42	-0.555	-0.555	-0.344	0	0.168	0	0.314	0.314	-0.033	0	0.024	0	-0.019	-0.019
26138462	0.123	0.253	0	-1.431	-0.556	-0.556	-0.327	0	0.288	0	0.307	0.307	-0.033	0	0.024	0	-0.019	-0.019
26138476	0.123	0.224	0	-1.448	-0.556	-0.556	-0.317	0	0.408	0	0.302	0.302	-0.033	0	0.024	0	-0.019	-0.019
26138489	0.123	0.208	0	-1.456	-0.557	-0.557	-0.317	0	0.408	0	0.302	0.302	-0.03	0	0.048	0	-0.019	-0.019
26138503	0.123	0.194	0	-1.463	-0.557	-0.557	-0.317	0	0.408	0	0.302	0.302	-0.03	0	0.048	0	-0.019	-0.019
26138515	0.123	0.179	0	-1.47	-0.557	-0.557	-0.312	0	0.384	0	0.299	0.299	-0.03	0	0.048	0	-0.019	-0.019
26138529	0.123	0.146	0	-1.482	-0.557	-0.557	-0.312	0	0.384	0	0.299	0.299	-0.028	0	0.048	0	-0.019	-0.019
26138544	0.123	0.13	0	-1.488	-0.557	-0.557	-0.312	0	0.168	0	0.299	0.299	-0.028	0	0.048	0	-0.019	-0.019
26138558	0.123	0.115	0	-1.492	-0.558	-0.558	-0.312	0	0.168	0	0.299	0.299	-0.025	0	0.048	0	-0.019	-0.019
26138571	0.123	0.085	0	-1.499	-0.558	-0.558	-0.312	0	0.048	0	0.299	0.299	-0.025	0	0.048	0	-0.019	-0.019
26138584	0.123	0.069	0	-1.502	-0.557	-0.557	-0.317	0	0	0	0.302	0.302	-0.025	0	0.048	0	-0.019	-0.019
26138599	0.123	0.054	0	-1.505	-0.557	-0.557	-0.324	0	-0.072	0	0.302	0.302	-0.025	0	0.048	0	-0.019	-0.019
26138613	0.123	0.024	0	-1.507	-0.557	-0.557	-0.324	0	-0.072	0	0.305	0.305	-0.023	0	0.024	0	-0.019	-0.019
26138630	0.123	-0.007	0	-1.508	-0.557	-0.557	-0.338	0	-0.312	0	0.312	0.312	-0.02	0	0.048	0	-0.018	-0.018
26138648	0.123	-0.022	0	-1.507	-0.557	-0.557	-0.347	0	-0.36	0	0.316	0.316	-0.02	0	0.048	0	-0.018	-0.018
26138670	0.123	-0.067	0	-1.503	-0.557	-0.557	-0.358	0	-0.48	0	0.321	0.321	-0.016	0	0.096	0	-0.018	-0.018
26138689	0.123	-0.083	0	-1.5	-0.557	-0.557	-0.358	0	-0.48	0	0.321	0.321	-0.016	0	0.096	0	-0.018	-0.018
26138705	0.123	-0.113	0	-1.493	-0.557	-0.557	-0.358	0	-0.48	0	0.321	0.321	-0.016	0	0.096	0	-0.018	-0.018
26138719	0.123	-0.128	0	-1.488	-0.557	-0.557	-0.361	0	-0.312	0	0.322	0.322	-0.016	0	0.048	0	-0.018	-0.018
26138735	0.123	-0.159	0	-1.478	-0.557	-0.557	-0.363	0	-0.216	0	0.323	0.323	-0.017	0	0.024	0	-0.018	-0.018
26138752	0.123	-0.174	0	-1.472	-0.557	-0.557	-0.361	0	-0.072	0	0.323	0.323	-0.017	0	0.024	0	-0.018	-0.018
26138769	0.123	-0.203	0	-1.458	-0.556	-0.556	-0.359	0	-0.024	0	0.321	0.321	-0.022	0	-0.048	0	-0.019	-0.019
26138786	0.123	-0.232	0	-1.443	-0.556	-0.556	-0.359	0	-0.024	0	0.321	0.321	-0.025	0	-0.12	0	-0.019	-0.019
26138805	0.123	-0.261	0	-1.425	-0.555	-0.555	-0.355	0	0.048	0	0.319	0.319	-0.028	0	-0.12	0	-0.019	-0.019
26138820	0.123	-0.275	0	-1.416	-0.555	-0.555	-0.35	0	0.12	0	0.319	0.319	-0.036	0	-0.144	0	-0.019	-0.019
26138833	0.123	-0.303	0	-1.395	-0.555	-0.555	-0.35	0	0.12	0	0.317	0.317	-0.036	0	-0.144	0	-0.019	-0.019
26138847	0.123	-0.317	0	-1.384	-0.554	-0.554	-0.35	0	0.12	0	0.317	0.317	-0.039	0	-0.192	0	-0.019	-0.019
26138861	0.123	-0.331	0	-1.373	-0.554	-0.554	-0.35	0	0.096	0	0.317	0.317	-0.039	0	-0.192	0	-0.019	-0.019
26138875	0.123	-0.36	0	-1.347	-0.553	-0.553	-0.35	0	0.024	0	0.317	0.317	-0.048	0	-0.264	0	-0.02	-0.02
26138888	0.123	-0.374	0	-1.333	-0.553	-0.553	-0.35	0	0.024	0	0.317	0.317	-0.048	0	-0.264	0	-0.02	-0.02
26138902	0.123	-0.388	0	-1.319	-0.553	-0.553	-0.352	0	0	0	0.317	0.317	-0.046	0	-0.168	0	-0.02	-0.02
26138915	0.123	-0.401	0	-1.305	-0.553	-0.553	-0.353	0	-0.024	0	0.318	0.318	-0.045	0	-0.096	0	-0.02	-0.02
26138929	0.122	-0.428	0	-1.274	-0.553	-0.553	-0.353	0	-0.024	0	0.319	0.319	-0.045	0	-0.096	0	-0.019	-0.019
26138943	0.123	-0.44	0	-1.259	-0.553	-0.553	-0.353	0	-0.024	0	0.319	0.319	-0.042	0	0.024	0	-0.019	-0.019
26138956	0.123	-0.467	0	-1.225	-0.554	-0.554	-0.353	0	-0.024	0	0.318	0.318	-0.042	0	0.024	0	-0.02	-0.02
26138970	0.123	-0.48	0	-1.206	-0.554	-0.554	-0.353	0	-0.024	0	0.318	0.318	-0.04	0	0.072	0	-0.019	-0.019
26138986	0.123	-0.492	0	-1.189	-0.554	-0.554	-0.353	0	0	0	0.318	0.318	-0.037	0	0.096	0	-0.019	-0.019
26138998	0.123	-0.515	0	-1.153	-0.554	-0.554	-0.353	0	0	0	0.318	0.318	-0.036	0	0.096	0	-0.019	-0.019
26139012	0.123	-0.528	0	-1.133	-0.554	-0.554	-0.355	0	0	0	0.319	0.319	-0.036	0	0.096	0	-0.019	-0.019
26139026	0.123	-0.539	0	-1.114	-0.554	-0.554	-0.355	0	0	0	0.319	0.319	-0.03	0	0.096	0	-0.019	-0.019
26139039	0.123	-0.562	0	-1.073	-0.556	-0.556	-0.358	0	-0.024	0	0.321	0.321	-0.027	0	0.144	0	-0.019	-0.019
26139053	0.123	-0.573	0	-1.053	-0.556	-0.556	-0.358	0	-0.024	0	0.321	0.321	-0.027	0	0.144	0	-0.019	-0.019
26139065	0.123	-0.583	0	-1.032	-0.557	-0.557	-0.356	0	-0.048	0	0.321	0.321	-0.016	0	0.216	0	-0.018	-0.018
26139081	0.123	-0.604	0	-0.988	-0.558	-0.558	-0.356	0	-0.048	0	0.32	0.32	-0.013	0	0.288	0	-0.018	-0.018
26139095	0.123	-0.614	0	-0.966	-0.558	-0.558	-0.358	0	0	0	0.32	0.32	-0.013	0	0.288	0	-0.018	-0.018
26139109	0.123	-0.625	0	-0.942	-0.558	-0.558	-0.358	0	0	0	0.321	0.321	0.001	0	0.336	0	-0.018	-0.018
26139122	0.123	-0.644	0	-0.895	-0.559	-0.559	-0.359	0	0	0	0.321	0.321	0.001	0	0.336	0	-0.017	-0.017
26139137	0.123	-0.653	0	-0.872	-0.56	-0.56	-0.359	0	0	0	0.321	0.321	0.004	0	0.336	0	-0.017	-0.017
26139149	0.123	-0.661	0	-0.848	-0.56	-0.56	-0.358	0	-0.024	0	0.321	0.321	0.004	0	0.336	0	-0.017	-0.017
26139162	0.123	-0.678	0	-0.801	-0.56	-0.56	-0.358	0	-0.024	0	0.321	0.321	0.007	0	0.264	0	-0.017	-0.017
26139176	0.123	-0.687	0	-0.774	-0.561	-0.561	-0.358	0	-0.024	0	0.321	0.321	0.009	0	0.168	0	-0.017	-0.017
26139192	0.123	-0.694	0	-0.75	-0.561	-0.561	-0.358	0	-0.024	0	0.321	0.321	0.009	0	0.168	0	-0.017	-0.017
26139209	0.123	-0.709	0	-0.7	-0.561	-0.561	-0.358	0	0	0	0.321	0.321	0.009	0	0.168	0	-0.017	-0.017
26139224	0.123	-0.723	0	-0.646	-0.561	-0.561	-0.358	0	0	0	0.321	0.321	0.01	0	0.072	0	-0.017	-0.017
26139237	0.123	-0.729	0	-0.621	-0.561	-0.561	-0.359	0	0	0	0.321	0.321	0.009	0	0.048	0	-0.017	-0.017
26139250	0.123	-0.735	0	-0.595	-0.56	-0.56	-0.361	0	0	0	0.322	0.322	0.006	0	0	0	-0.017	-0.017
26139264	0.123	-0.741	0	-0.568	-0.56	-0.56	-0.361	0	0	0	0.322	0.322	0.006	0	0	0	-0.017	-0.017
26139278	0.123	-0.752	0	-0.513	-0.559	-0.559	-0.363	0	-0.048	0	0.323	0.323	-0.004	0	-0.096	0	-0.018	-0.018
26139292	0.123	-0.757	0	-0.486	-0.559	-0.559	-0.363	0	-0.048	0	0.323	0.323	-0.004	0	-0.096	0	-0.018	-0.018
26139306	0.123	-0.767	0	-0.432	-0.556	-0.556	-0.364	0	-0.048	0	0.324	0.324	-0.02	0	-0.336	0	-0.019	-0.019
26139322	0.123	-0.771	0	-0.404	-0.556	-0.556	-0.364	0	-0.048	0	0.324	0.324	-0.02	0	-0.336	0	-0.019	-0.019
26139335	0.123	-0.775	0	-0.374	-0.556	-0.556	-0.367	0	-0.048	0	0.324	0.324	-0.036	0	-0.456	0	-0.019	-0.019
26139348	0.123	-0.782	0	-0.316	-0.553	-0.553	-0.367	0	-0.048	0	0.325	0.325	-0.04	0	-0.504	0	-0.02	-0.02
26139364	0.123	-0.785	0	-0.288	-0.553	-0.553	-0.37	0	-0.072	0	0.325	0.325	-0.045	0	-0.456	0	-0.02	-0.02
26139378	0.123	-0.791	0	-0.229	-0.552	-0.552	-0.37	0	-0.072	0	0.326	0.326	-0.045	0	-0.456	0	-0.02	-0.02
26139392	0.123	-0.793	0	-0.201	-0.553	-0.553	-0.37	0	-0.072	0	0.326	0.326	-0.043	0	-0.288	0	-0.02	-0.02
26139406	0.123	-0.795	0	-0.173	-0.553	-0.553	-0.372	0	-0.072	0	0.327	0.327	-0.04	0	-0.192	0	-0.02	-0.02
26139420	0.123	-0.798	0	-0.116	-0.553	-0.553	-0.373	0	-0.048	0	0.328	0.328	-0.04	0	-0.192	0	-0.02	-0.02
26139433	0.123	-0.799	0	-0.088	-0.554	-0.554	-0.375	0	-0.048	0	0.327	0.327	-0.036	0	0.024	0	-0.019	-0.019
26139447	0.123	-0.799	0	-0.057	-0.554	-0.554	-0.375	0	-0.048	0	0.328	0.328	-0.036	0	0.12	0	-0.019	-0.019
26139461	0.123	-0.8	0	0.003	-0.554	-0.554	-0.375	0	-0.048	0	0.328	0.328	-0.036	0	0.12	0	-0.019	-0.019
26139475	0.123	-0.8	0	0.031	-0.555	-0.555	-0.381	0	-0.072	0	0.331	0.331	-0.025	0	0.168	0	-0.019	-0.019
26139488	0.123	-0.799	0	0.06	-0.555	-0.555	-0.382	0	-0.096	0	0.331	0.331	-0.019	0	0.192	0	-0.019	-0.019
26139507	0.123	-0.798	0	0.116	-0.556	-0.556	-0.382	0	-0.12	0	0.332	0.332	-0.019	0	0.192	0	-0.019	-0.019
26139520	0.123	-0.796	0	0.148	-0.557	-0.557	-0.384	0	-0.12	0	0.332	0.332	-0.005	0	0.336	0	-0.018	-0.018
26139533	0.123	-0.792	0	0.207	-0.558	-0.558	-0.384	0	-0.12	0	0.332	0.332	-0.005	0	0.336	0	-0.018	-0.018
26139549	0.123	-0.79	0	0.238	-0.558	-0.558	-0.384	0	-0.048	0	0.332	0.332	-0.004	0	0.312	0	-0.018	-0.018
26139563	0.123	-0.787	0	0.266	-0.558	-0.558	-0.384	0	-0.048	0	0.332	0.332	-0.004	0	0.312	0	-0.018	-0.018
26139576	0.123	-0.782	0	0.322	-0.558	-0.558	-0.392	0	-0.072	0	0.332	0.332	-0.002	0	0.24	0	-0.018	-0.018
26139591	0.123	-0.778	0	0.352	-0.558	-0.558	-0.392	0	-0.072	0	0.336	0.336	0.001	0	0.168	0	-0.017	-0.017
26139604	0.123	-0.774	0	0.38	-0.558	-0.558	-0.393	0	-0.12	0	0.336	0.336	0.004	0	0.12	0	-0.017	-0.017
26139618	0.123	-0.765	0	0.44	-0.558	-0.558	-0.393	0	-0.12	0	0.336	0.336	0.004	0	0.12	0	-0.017	-0.017
26139632	0.123	-0.761	0	0.467	-0.558	-0.558	-0.393	0	-0.144	0	0.336	0.336	0.013	0	0.168	0	-0.017	-0.017
26139645	0.123	-0.755	0	0.497	-0.56	-0.56	-0.396	0	-0.12	0	0.338	0.338	0.019	0	0.216	0	-0.017	-0.017
26139663	0.123	-0.745	0	0.55	-0.561	-0.561	-0.396	0	-0.072	0	0.338	0.338	0.032	0	0.336	0	-0.016	-0.016
26139677	0.123	-0.739	0	0.576	-0.562	-0.562	-0.407	0	-0.096	0	0.338	0.338	0.032	0	0.336	0	-0.016	-0.016
26139692	0.123	-0.727	0	0.631	-0.562	-0.562	-0.407	0	-0.096	0	0.343	0.343	0.046	0	0.408	0	-0.016	-0.016
26139714	0.123	-0.713	0	0.685	-0.564	-0.564	-0.412	0	-0.192	0	0.345	0.345	0.046	0	0.408	0	-0.015	-0.015
26139734	0.123	-0.699	0	0.735	-0.564	-0.564	-0.412	0	-0.192	0	0.345	0.345	0.049	0	0.432	0	-0.015	-0.015
26139750	0.122	-0.683	0	0.784	-0.563	-0.563	-0.433	0	-0.36	0	0.345	0.345	0.049	0	0.432	0	-0.015	-0.015
26139766	0.123	-0.675	0	0.808	-0.563	-0.563	-0.439	0	-0.384	0	0.356	0.356	0.05	0	0.24	0	-0.014	-0.014
26139780	0.123	-0.658	0	0.858	-0.562	-0.562	-0.439	0	-0.384	0	0.356	0.356	0.046	0	0.168	0	-0.015	-0.015
26139793	0.123	-0.649	0	0.881	-0.562	-0.562	-0.441	0	-0.36	0	0.357	0.357	0.042	0	-0.048	0	-0.015	-0.015
26139807	0.123	-0.639	0	0.906	-0.562	-0.562	-0.441	0	-0.24	0	0.357	0.357	0.042	0	-0.048	0	-0.015	-0.015
26139821	0.123	-0.629	0	0.931	-0.561	-0.561	-0.441	0	-0.24	0	0.357	0.357	0.035	0	-0.168	0	-0.015	-0.015
26139838	0.123	-0.61	0	0.975	-0.56	-0.56	-0.436	0	-0.096	0	0.355	0.355	0.03	0	-0.216	0	-0.016	-0.016
26139856	0.123	-0.59	0	1.018	-0.56	-0.56	-0.43	0	0.12	0	0.355	0.355	0.03	0	-0.216	0	-0.016	-0.016
26139874	0.123	-0.57	0	1.059	-0.557	-0.557	-0.425	0	0.168	0	0.353	0.353	0.006	0	-0.432	0	-0.017	-0.017
26139890	0.123	-0.559	0	1.079	-0.557	-0.557	-0.425	0	0.168	0	0.351	0.351	0.006	0	-0.432	0	-0.017	-0.017
26139905	0.123	-0.536	0	1.12	-0.555	-0.555	-0.424	0	0.144	0	0.351	0.351	-0.008	0	-0.48	0	-0.018	-0.018
26139919	0.123	-0.525	0	1.139	-0.555	-0.555	-0.424	0	0.144	0	0.35	0.35	-0.01	0	-0.528	0	-0.018	-0.018
26139932	0.123	-0.513	0	1.157	-0.555	-0.555	-0.422	0	0.096	0	0.35	0.35	-0.01	0	-0.528	0	-0.018	-0.018
26139946	0.123	-0.488	0	1.194	-0.555	-0.555	-0.422	0	0.096	0	0.349	0.349	-0.013	0	-0.336	0	-0.018	-0.018
26139960	0.123	-0.476	0	1.212	-0.555	-0.555	-0.422	0	0.072	0	0.349	0.349	-0.016	0	-0.168	0	-0.018	-0.018
26139976	0.123	-0.452	0	1.245	-0.554	-0.554	-0.422	0	0.072	0	0.349	0.349	-0.016	0	-0.168	0	-0.018	-0.018
26139989	0.123	-0.439	0	1.26	-0.555	-0.555	-0.407	0	0.072	0	0.343	0.343	-0.016	0	-0.168	0	-0.018	-0.018
26140003	0.123	-0.425	0	1.277	-0.555	-0.555	-0.395	0	0.24	0	0.343	0.343	-0.016	0	-0.072	0	-0.018	-0.018
26140016	0.123	-0.398	0	1.308	-0.556	-0.556	-0.395	0	0.24	0	0.337	0.337	-0.016	0	-0.072	0	-0.018	-0.018
26140032	0.123	-0.385	0	1.322	-0.556	-0.556	-0.382	0	0.456	0	0.332	0.332	-0.017	0	-0.024	0	-0.018	-0.018
26140047	0.123	-0.357	0	1.35	-0.556	-0.556	-0.381	0	0.48	0	0.331	0.331	-0.016	0	0	0	-0.018	-0.018
26140062	0.123	-0.343	0	1.362	-0.556	-0.556	-0.378	0	0.408	0	0.331	0.331	-0.016	0	0	0	-0.018	-0.018
26140076	0.123	-0.33	0	1.374	-0.556	-0.556	-0.378	0	0.408	0	0.33	0.33	-0.014	0	0.024	0	-0.018	-0.018
26140090	0.123	-0.301	0	1.397	-0.556	-0.556	-0.378	0	0.264	0	0.33	0.33	-0.013	0	0.024	0	-0.018	-0.018
26140105	0.122	-0.285	0	1.409	-0.557	-0.557	-0.378	0	0.264	0	0.33	0.33	-0.013	0	0.024	0	-0.018	-0.018
26140118	0.122	-0.271	0	1.419	-0.556	-0.556	-0.381	0	0.048	0	0.331	0.331	-0.004	0	0.072	0	-0.018	-0.018
26140134	0.123	-0.241	0	1.438	-0.558	-0.558	-0.382	0	0	0	0.332	0.332	0	0	0.12	0	-0.018	-0.018
26140147	0.123	-0.227	0	1.446	-0.558	-0.558	-0.382	0	0	0	0.332	0.332	0	0	0.12	0	-0.018	-0.018
26140163	0.123	-0.196	0	1.462	-0.559	-0.559	-0.384	0	-0.072	0	0.332	0.332	0.003	0	0.216	0	-0.017	-0.017
26140177	0.123	-0.18	0	1.469	-0.559	-0.559	-0.384	0	-0.072	0	0.332	0.332	0.004	0	0.192	0	-0.017	-0.017
26140192	0.123	-0.165	0	1.475	-0.559	-0.559	-0.382	0	-0.048	0	0.332	0.332	0.006	0	0.168	0	-0.017	-0.017
26140206	0.123	-0.134	0	1.487	-0.559	-0.559	-0.381	0	0	0	0.331	0.331	0.006	0	0.168	0	-0.017	-0.017
26140224	0.123	-0.104	0	1.495	-0.559	-0.559	-0.381	0	0	0	0.331	0.331	0.006	0	0.168	0	-0.017	-0.017
26140241	0.123	-0.089	0	1.499	-0.559	-0.559	-0.381	0	0	0	0.331	0.331	0.004	0	0	0	-0.017	-0.017
26140255	0.123	-0.058	0	1.504	-0.559	-0.559	-0.382	0	0.024	0	0.332	0.332	0.004	0	0	0	-0.017	-0.017
26140269	0.123	-0.043	0	1.506	-0.559	-0.559	-0.386	0	-0.024	0	0.332	0.332	0.003	0	-0.024	0	-0.017	-0.017
26140282	0.123	-0.028	0	1.507	-0.559	-0.559	-0.389	0	-0.048	0	0.333	0.333	0.003	0	-0.024	0	-0.017	-0.017
26140296	0.123	0.003	0	1.508	-0.558	-0.558	-0.389	0	-0.048	0	0.334	0.334	0.001	0	0	0	-0.017	-0.017
26140310	0.123	0.019	0	1.508	-0.558	-0.558	-0.392	0	-0.096	0	0.334	0.334	0.001	0	0	0	-0.017	-0.017
26140324	0.123	0.034	0	1.507	-0.558	-0.558	-0.392	0	-0.096	0	0.336	0.336	0	0	0	0	-0.017	-0.017
26140337	0.123	0.067	0	1.503	-0.558	-0.558	-0.393	0	-0.12	0	0.336	0.336	-0.002	0	-0.024	0	-0.018	-0.018
26140351	0.122	0.082	0	1.5	-0.557	-0.557	-0.393	0	-0.12	0	0.337	0.337	-0.002	0	-0.024	0	-0.017	-0.017
26140364	0.123	0.097	0	1.497	-0.557	-0.557	-0.393	0	-0.12	0	0.337	0.337	-0.002	0	-0.048	0	-0.017	-0.017
26140378	0.123	0.127	0	1.489	-0.558	-0.558	-0.393	0	-0.048	0	0.336	0.336	0	0	-0.048	0	-0.018	-0.018
26140393	0.123	0.142	0	1.484	-0.558	-0.558	-0.386	0	0.024	0	0.336	0.336	0	0	-0.048	0	-0.018	-0.018
26140407	0.123	0.172	0	1.473	-0.559	-0.559	-0.386	0	0.024	0	0.333	0.333	0.003	0	0	0	-0.017	-0.017
26140421	0.123	0.186	0	1.467	-0.559	-0.559	-0.386	0	0.024	0	0.333	0.333	0.003	0	0	0	-0.017	-0.017
26140435	0.123	0.201	0	1.46	-0.56	-0.56	-0.367	0	0.288	0	0.327	0.327	0.007	0	0.072	0	-0.017	-0.017
26140449	0.123	0.23	0	1.444	-0.56	-0.56	-0.367	0	0.288	0	0.325	0.325	0.007	0	0.096	0	-0.017	-0.017
26140464	0.123	0.246	0	1.435	-0.56	-0.56	-0.361	0	0.36	0	0.325	0.325	0.007	0	0.096	0	-0.017	-0.017
26140480	0.123	0.276	0	1.416	-0.561	-0.561	-0.361	0	0.36	0	0.322	0.322	0.015	0	0.12	0	-0.017	-0.017
26140494	0.123	0.291	0	1.404	-0.562	-0.562	-0.361	0	0.264	0	0.322	0.322	0.018	0	0.144	0	-0.017	-0.017
26140509	0.123	0.305	0	1.394	-0.562	-0.562	-0.361	0	0.264	0	0.322	0.322	0.018	0	0.144	0	-0.017	-0.017
26140522	0.123	0.334	0	1.37	-0.562	-0.562	-0.359	0	0.096	0	0.321	0.321	0.021	0	0.192	0	-0.016	-0.016
26140536	0.123	0.348	0	1.358	-0.562	-0.562	-0.359	0	0.096	0	0.321	0.321	0.023	0	0.168	0	-0.016	-0.016
26140548	0.123	0.361	0	1.345	-0.562	-0.562	-0.358	0	0.048	0	0.321	0.321	0.023	0	0.168	0	-0.016	-0.016
26140562	0.123	0.388	0	1.319	-0.563	-0.563	-0.358	0	0.048	0	0.321	0.321	0.023	0	0.12	0	-0.016	-0.016
26140576	0.123	0.401	0	1.305	-0.562	-0.562	-0.359	0	0.024	0	0.321	0.321	0.015	0	0	0	-0.016	-0.016
26140589	0.123	0.415	0	1.289	-0.561	-0.561	-0.359	0	0	0	0.321	0.321	0.015	0	0	0	-0.017	-0.017
26140603	0.122	0.441	0	1.258	-0.56	-0.56	-0.359	0	0	0	0.321	0.321	0.006	0	-0.168	0	-0.017	-0.017
26140615	0.122	0.453	0	1.242	-0.559	-0.559	-0.359	0	0	0	0.321	0.321	0	0	-0.216	0	-0.017	-0.017
26140632	0.123	0.467	0	1.224	-0.559	-0.559	-0.359	0	0	0	0.321	0.321	0	0	-0.216	0	-0.018	-0.018
26140645	0.123	0.492	0	1.189	-0.558	-0.558	-0.358	0	0	0	0.321	0.321	-0.008	0	-0.36	0	-0.018	-0.018
26140660	0.123	0.505	0	1.169	-0.558	-0.558	-0.358	0	0	0	0.321	0.321	-0.01	0	-0.312	0	-0.018	-0.018
26140674	0.123	0.517	0	1.151	-0.558	-0.558	-0.358	0	0	0	0.321	0.321	-0.01	0	-0.312	0	-0.018	-0.018
26140688	0.123	0.54	0	1.113	-0.558	-0.558	-0.358	0	0.024	0	0.321	0.321	-0.01	0	-0.312	0	-0.018	-0.018
26140701	0.123	0.551	0	1.094	-0.558	-0.558	-0.358	0	0.024	0	0.321	0.321	-0.013	0	-0.12	0	-0.018	-0.018
26140715	0.123	0.572	0	1.054	-0.558	-0.558	-0.358	0	0.024	0	0.321	0.321	-0.013	0	-0.12	0	-0.018	-0.018
26140733	0.123	0.584	0	1.032	-0.557	-0.557	-0.358	0	0	0	0.321	0.321	-0.014	0	-0.048	0	-0.018	-0.018
26140752	0.123	0.605	0	0.987	-0.557	-0.557	-0.358	0	0	0	0.321	0.321	-0.014	0	-0.048	0	-0.018	-0.018
26140765	0.123	0.614	0	0.966	-0.557	-0.557	-0.358	0	0	0	0.321	0.321	-0.014	0	0	0	-0.018	-0.018
26140781	0.123	0.634	0	0.919	-0.557	-0.557	-0.364	0	-0.048	0	0.323	0.323	-0.014	0	0	0	-0.018	-0.018
26140798	0.123	0.652	0	0.873	-0.559	-0.559	-0.366	0	-0.072	0	0.324	0.324	-0.004	0	0.072	0	-0.018	-0.018
26140815	0.123	0.661	0	0.85	-0.559	-0.559	-0.366	0	-0.072	0	0.324	0.324	-0.004	0	0.072	0	-0.018	-0.018
26140833	0.123	0.677	0	0.802	-0.559	-0.559	-0.37	0	-0.12	0	0.326	0.326	0.003	0	0.168	0	-0.017	-0.017
26140848	0.123	0.685	0	0.778	-0.559	-0.559	-0.37	0	-0.12	0	0.326	0.326	0.007	0	0.192	0	-0.017	-0.017
26140862	0.123	0.701	0	0.726	-0.56	-0.56	-0.37	0	-0.096	0	0.326	0.326	0.007	0	0.192	0	-0.017	-0.017
26140877	0.123	0.708	0	0.701	-0.56	-0.56	-0.37	0	-0.048	0	0.326	0.326	0.009	0	0.192	0	-0.017	-0.017
26140890	0.123	0.722	0	0.651	-0.561	-0.561	-0.37	0	-0.048	0	0.326	0.326	0.012	0	0.168	0	-0.017	-0.017
26140905	0.123	0.729	0	0.622	-0.561	-0.561	-0.37	0	0	0	0.326	0.326	0.015	0	0.12	0	-0.017	-0.017
26140921	0.123	0.741	0	0.57	-0.562	-0.562	-0.369	0	0	0	0.326	0.326	0.019	0	0.144	0	-0.017	-0.017
26140936	0.123	0.746	0	0.544	-0.562	-0.562	-0.369	0	0	0	0.326	0.326	0.019	0	0.144	0	-0.017	-0.017
26140953	0.123	0.757	0	0.49	-0.563	-0.563	-0.369	0	0	0	0.326	0.326	0.029	0	0.216	0	-0.016	-0.016
26140967	0.123	0.761	0	0.463	-0.564	-0.564	-0.369	0	0	0	0.325	0.325	0.035	0	0.24	0	-0.016	-0.016
26140981	0.123	0.766	0	0.436	-0.564	-0.564	-0.369	0	0.024	0	0.325	0.325	0.035	0	0.24	0	-0.016	-0.016
26140999	0.123	0.774	0	0.379	-0.564	-0.564	-0.369	0	0	0	0.325	0.325	0.035	0	0.192	0	-0.016	-0.016
26141013	0.123	0.781	0	0.323	-0.564	-0.564	-0.369	0	0	0	0.325	0.325	0.035	0	0.192	0	-0.016	-0.016
26141028	0.123	0.784	0	0.296	-0.564	-0.564	-0.366	0	0.024	0	0.324	0.324	0.035	0	0.072	0	-0.016	-0.016
26141041	0.123	0.787	0	0.268	-0.564	-0.564	-0.363	0	0.024	0	0.324	0.324	0.035	0	0.024	0	-0.016	-0.016
26141055	0.123	0.793	0	0.206	-0.564	-0.564	-0.363	0	0.048	0	0.323	0.323	0.035	0	0.024	0	-0.016	-0.016
26141070	0.123	0.794	0	0.178	-0.564	-0.564	-0.363	0	0.048	0	0.323	0.323	0.036	0	0	0	-0.016	-0.016
26141084	0.123	0.796	0	0.147	-0.564	-0.564	-0.363	0	0.048	0	0.323	0.323	0.036	0	0	0	-0.016	-0.016
26141098	0.123	0.799	0	0.09	-0.564	-0.564	-0.363	0	0.048	0	0.323	0.323	0.035	0	0	0	-0.016	-0.016
26141111	0.123	0.799	0	0.062	-0.564	-0.564	-0.358	0	0.072	0	0.321	0.321	0.033	0	0	0	-0.016	-0.016
26141126	0.123	0.8	0	0.005	-0.564	-0.564	-0.355	0	0.096	0	0.319	0.319	0.035	0	0	0	-0.016	-0.016
26141140	0.123	0.8	0	-0.024	-0.564	-0.564	-0.355	0	0.096	0	0.319	0.319	0.035	0	0	0	-0.016	-0.016
26141153	0.123	0.8	0	-0.052	-0.564	-0.564	-0.359	0	0.048	0	0.321	0.321	0.033	0	0	0	-0.016	-0.016
26141166	0.123	0.798	0	-0.112	-0.564	-0.564	-0.359	0	0.048	0	0.321	0.321	0.03	0	-0.024	0	-0.016	-0.016
26141180	0.123	0.797	0	-0.14	-0.564	-0.564	-0.372	0	-0.12	0	0.321	0.321	0.03	0	-0.024	0	-0.016	-0.016
26141194	0.123	0.795	0	-0.168	-0.563	-0.563	-0.372	0	-0.12	0	0.327	0.327	0.032	0	-0.024	0	-0.016	-0.016
26141207	0.123	0.791	0	-0.225	-0.563	-0.563	-0.378	0	-0.216	0	0.33	0.33	0.032	0	-0.024	0	-0.016	-0.016
26141222	0.123	0.789	0	-0.253	-0.563	-0.563	-0.379	0	-0.264	0	0.33	0.33	0.035	0	0	0	-0.016	-0.016
26141241	0.123	0.783	0	-0.311	-0.563	-0.563	-0.379	0	-0.264	0	0.33	0.33	0.035	0	0	0	-0.016	-0.016
26141257	0.123	0.776	0	-0.367	-0.563	-0.563	-0.379	0	-0.264	0	0.33	0.33	0.035	0	0	0	-0.016	-0.016
26141274	0.123	0.772	0	-0.394	-0.238	-0.563	-0.393	0	-0.288	0	0.529	0.336	0.035	0	0	0	-0.178	-0.016
26141287	0.123	0.763	0	-0.452	-0.243	-0.563	-0.393	0	-0.288	0	0.529	0.336	0.035	0	0	0	-0.177	-0.016
26141300	0.123	0.758	0	-0.481	-0.245	-0.563	-0.393	0	-0.288	0	0.529	0.336	0.035	0	0	0	-0.176	-0.016
26141312	0.123	0.753	0	-0.511	-0.248	-0.563	-0.393	0	-0.288	0	0.529	0.336	0.035	0	0	0	-0.174	-0.016
26141324	0.123	0.747	0	-0.54	-0.251	-0.563	-0.393	0	-0.288	0	0.529	0.336	0.035	0	0	0	-0.173	-0.016
26141337	0.123	0.741	0	-0.569	-0.254	-0.563	-0.393	0	-0.288	0	0.529	0.336	0.035	0	0	0	-0.172	-0.016
26141349	0.123	0.735	0	-0.595	-0.257	-0.563	-0.393	0	-0.288	0	0.529	0.336	0.035	0	0	0	-0.171	-0.016
26141367	0.123	0.723	0	-0.647	-0.263	-0.563	-0.393	0	-0.288	0	0.529	0.336	-0.008	0	-0.504	0	-0.169	-0.016
26141381	0.123	0.709	0	-0.698	-0.264	-0.557	-0.393	0	-0.288	0	0.532	0.337	-0.008	0	-0.504	0	-0.149	-0.018
26141395	0.123	0.701	0	-0.726	-0.263	-0.552	-0.439	0	-0.264	0	0.576	0.357	-0.03	0	-0.576	0	-0.153	-0.019
26141410	0.123	0.693	0	-0.753	-0.267	-0.552	-0.441	0	-0.192	0	0.578	0.357	-0.03	0	-0.576	0	-0.152	-0.019
26141424	0.129	0.677	0	-0.804	-0.28	-0.554	-0.436	0	-0.072	0	0.573	0.355	-0.031	0	-0.528	0	-0.147	-0.02
26141439	0.129	0.669	0	-0.828	-0.284	-0.554	-0.436	0	-0.072	0	0.573	0.355	-0.043	0	-0.48	0	-0.146	-0.02
26141454	0.145	0.659	0.192	-0.854	-0.287	-0.552	-0.436	0	-0.072	0	0.574	0.355	-0.043	0	-0.48	0	-0.139	-0.021
26141467	0.155	0.641	0.312	-0.902	-0.318	-0.561	-0.432	0	0.048	0	0.569	0.351	-0.05	0	-0.312	0	-0.135	-0.025
26141481	0.155	0.631	0.312	-0.927	-0.323	-0.561	-0.43	0	0.096	0	0.567	0.351	-0.05	0	-0.312	0	-0.132	-0.025
26141496	0.155	0.621	0.312	-0.952	-0.328	-0.561	-0.43	0	0.096	0	0.567	0.351	-0.05	0	-0.216	0	-0.13	-0.025
26141509	0.183	0.601	0.647	-0.995	-0.361	-0.57	-0.432	0	0.048	0	0.566	0.349	-0.046	0	-0.12	0	-0.13	-0.029
26141524	0.192	0.591	0.695	-1.016	-0.374	-0.574	-0.432	0	0	0	0.565	0.348	-0.046	0	-0.12	0	-0.13	-0.03
26141538	0.214	0.581	0.743	-1.037	-0.379	-0.574	-0.432	0	0	0	0.565	0.348	-0.042	0	0.024	0	-0.128	-0.03
26141551	0.214	0.557	0.743	-1.082	-0.409	-0.581	-0.43	0	0	0	0.56	0.346	-0.042	0	0.072	0	-0.127	-0.033
26141565	0.22	0.547	0.743	-1.101	-0.42	-0.583	-0.43	0	0	0	0.56	0.345	-0.042	0	0.072	0	-0.126	-0.033
26141578	0.229	0.535	0.695	-1.12	-0.425	-0.583	-0.432	0	0	0	0.56	0.345	-0.042	0	0.072	0	-0.123	-0.033
26141594	0.229	0.513	0.695	-1.158	-0.444	-0.586	-0.432	0	0	0	0.56	0.345	-0.04	0	0.048	0	-0.121	-0.035
26141607	0.23	0.501	0.456	-1.176	-0.451	-0.587	-0.432	0	0	0	0.561	0.346	-0.04	0	0.024	0	-0.118	-0.035
26141621	0.23	0.488	0.36	-1.195	-0.458	-0.587	-0.432	0	0	0	0.561	0.346	-0.04	0	0.024	0	-0.116	-0.035
26141633	0.23	0.464	0.144	-1.229	-0.47	-0.586	-0.432	0	0	0	0.561	0.346	-0.043	0	0	0	-0.109	-0.035
26141648	0.23	0.451	0.144	-1.245	-0.476	-0.587	-0.432	0	0	0	0.561	0.346	-0.042	0	0	0	-0.107	-0.035
26141662	0.23	0.425	0.024	-1.278	-0.489	-0.586	-0.433	0	0	0	0.563	0.347	-0.042	0	0	0	-0.102	-0.035
26141675	0.227	0.411	0	-1.294	-0.494	-0.585	-0.436	0	0	0	0.566	0.348	-0.042	0	0	0	-0.099	-0.035
26141689	0.227	0.396	0	-1.31	-0.501	-0.585	-0.436	0	0	0	0.566	0.348	-0.042	0	0	0	-0.096	-0.035
26141703	0.226	0.383	-0.048	-1.324	-0.506	-0.585	-0.444	0	-0.096	0	0.566	0.349	-0.039	0	0.024	0	-0.093	-0.034
26141716	0.226	0.356	-0.048	-1.35	-0.519	-0.584	-0.447	0	-0.192	0	0.575	0.353	-0.039	0	0.024	0	-0.091	-0.034
26141731	0.226	0.343	-0.024	-1.362	-0.526	-0.584	-0.447	0	-0.192	0	0.575	0.353	-0.03	0	0.096	0	-0.088	-0.034
26141748	0.226	0.315	-0.024	-1.386	-0.541	-0.586	-0.45	0	-0.216	0	0.577	0.354	-0.027	0	0.144	0	-0.087	-0.034
26141770	0.226	0.286	0	-1.408	-0.556	-0.586	-0.447	0	-0.096	0	0.577	0.354	-0.027	0	0.144	0	-0.08	-0.034
26141785	0.226	0.272	0	-1.418	-0.563	-0.586	-0.447	0	-0.096	0	0.574	0.353	-0.008	0	0.312	0	-0.077	-0.034
26141798	0.226	0.243	0	-1.436	-0.58	-0.589	-0.447	0	-0.096	0	0.572	0.353	-0.008	0	0.312	0	-0.078	-0.032
26141813	0.226	0.229	0	-1.445	-0.587	-0.589	-0.433	0	0.096	0	0.572	0.353	0	0	0.36	0	-0.075	-0.032
26141827	0.226	0.2	0	-1.46	-0.604	-0.591	-0.427	0	0.168	0	0.553	0.345	0	0	0.36	0	-0.07	-0.032
26141842	0.226	0.185	0	-1.467	-0.612	-0.591	-0.427	0	0.168	0	0.553	0.345	0.001	0	0.336	0	-0.067	-0.032
26141859	0.226	0.154	0	-1.48	-0.629	-0.593	-0.407	0	0.432	0	0.534	0.336	0.003	0	0.216	0	-0.061	-0.032
26141877	0.226	0.125	0	-1.49	-0.644	-0.593	-0.399	0	0.576	0	0.527	0.333	0.003	0	0.216	0	-0.054	-0.032
26141893	0.224	0.11	0	-1.494	-0.651	-0.594	-0.381	0	0.671	0	0.511	0.325	0	0	0.048	0	-0.05	-0.032
26141910	0.224	0.078	0	-1.501	-0.666	-0.593	-0.381	0	0.671	0	0.511	0.325	-0.005	0	-0.048	0	-0.042	-0.032
26141923	0.223	0.063	0	-1.503	-0.674	-0.594	-0.375	0	0.576	0	0.506	0.322	-0.011	0	-0.144	0	-0.039	-0.032
26141938	0.223	0.033	0	-1.507	-0.688	-0.593	-0.372	0	0.408	0	0.504	0.321	-0.011	0	-0.144	0	-0.031	-0.032
26141954	0.22	0.018	-0.048	-1.508	-0.695	-0.592	-0.372	0	0.408	0	0.504	0.321	-0.013	0	-0.168	0	-0.027	-0.032
26141968	0.22	-0.012	-0.048	-1.508	-0.708	-0.592	-0.37	0	0.192	0	0.503	0.321	-0.013	0	-0.12	0	-0.022	-0.032
26141988	0.218	-0.042	-0.072	-1.506	-0.722	-0.591	-0.37	0	0.072	0	0.503	0.321	-0.013	0	-0.12	0	-0.016	-0.032
26142005	0.218	-0.057	-0.072	-1.504	-0.73	-0.592	-0.37	0	0.072	0	0.502	0.321	-0.008	0	0	0	-0.015	-0.031
26142023	0.214	-0.089	-0.096	-1.499	-0.742	-0.59	-0.37	0	0.072	0	0.503	0.321	-0.008	0	0	0	-0.009	-0.031
26142037	0.203	-0.104	-0.168	-1.495	-0.749	-0.59	-0.382	0	-0.048	0	0.507	0.323	-0.008	0	0.072	0	-0.006	-0.031
26142050	0.203	-0.137	-0.168	-1.486	-0.756	-0.586	-0.382	0	-0.048	0	0.515	0.327	-0.008	0	0.048	0	0.002	-0.029
26142063	0.191	-0.151	-0.312	-1.481	-0.753	-0.582	-0.39	0	-0.24	0	0.517	0.328	-0.008	0	0.048	0	0.007	-0.027
26142077	0.181	-0.168	-0.36	-1.474	-0.752	-0.577	-0.39	0	-0.24	0	0.525	0.332	-0.011	0	0.024	0	0.013	-0.026
26142092	0.181	-0.198	-0.36	-1.461	-0.767	-0.577	-0.393	0	-0.288	0	0.528	0.333	-0.011	0	0.024	0	0.019	-0.026
26142106	0.168	-0.213	-0.504	-1.454	-0.762	-0.571	-0.395	0	-0.24	0	0.53	0.334	-0.016	0	-0.072	0	0.026	-0.024
26142120	0.168	-0.228	-0.504	-1.446	-0.769	-0.571	-0.395	0	-0.24	0	0.53	0.334	-0.016	0	-0.12	0	0.028	-0.024
26142135	0.155	-0.259	-0.528	-1.427	-0.774	-0.567	-0.402	0	-0.168	0	0.538	0.338	-0.017	0	-0.096	0	0.038	-0.023
26142148	0.151	-0.275	-0.504	-1.416	-0.778	-0.565	-0.402	0	-0.168	0	0.539	0.339	-0.017	0	-0.096	0	0.041	-0.022
26142164	0.151	-0.289	-0.504	-1.406	-0.785	-0.565	-0.413	0	-0.216	0	0.539	0.339	-0.02	0	-0.072	0	0.044	-0.022
26142179	0.14	-0.317	-0.456	-1.385	-0.788	-0.56	-0.413	0	-0.216	0	0.55	0.344	-0.02	0	-0.072	0	0.054	-0.021
26142195	0.129	-0.331	-0.432	-1.373	-0.795	-0.559	-0.419	0	-0.288	0	0.556	0.347	-0.033	0	-0.144	0	0.058	-0.021
26142209	0.129	-0.358	-0.432	-1.349	-0.797	-0.554	-0.419	0	-0.288	0	0.557	0.347	-0.04	0	-0.264	0	0.069	-0.02
26142223	0.122	-0.371	-0.36	-1.336	-0.803	-0.553	-0.419	0	-0.288	0	0.557	0.347	-0.04	0	-0.264	0	0.075	-0.02
26142238	0.122	-0.398	-0.36	-1.308	-0.81	-0.55	-0.421	0	-0.144	0	0.559	0.348	-0.04	0	-0.264	0	0.082	-0.019
26142257	0.111	-0.424	-0.336	-1.279	-0.813	-0.546	-0.419	0	-0.048	0	0.559	0.348	-0.045	0	-0.312	0	0.09	-0.018
26142271	0.111	-0.436	-0.336	-1.264	-0.819	-0.546	-0.419	0	-0.048	0	0.559	0.348	-0.046	0	-0.168	0	0.092	-0.018
26142284	0.1	-0.45	-0.336	-1.247	-0.826	-0.546	-0.419	0	-0.048	0	0.559	0.348	-0.046	0	-0.168	0	0.096	-0.018
26142299	0.1	-0.475	-0.336	-1.214	-0.829	-0.542	-0.409	0	0.144	0	0.549	0.344	-0.042	0	-0.048	0	0.1	-0.017
26142314	0.083	-0.488	-0.36	-1.195	-0.826	-0.539	-0.39	0	0.288	0	0.532	0.336	-0.04	0	0	0	0.098	-0.015
26142330	0.083	-0.513	-0.36	-1.158	-0.835	-0.537	-0.373	0	0.504	0	0.516	0.329	-0.04	0	0	0	0.099	-0.014
26142344	0.083	-0.525	-0.36	-1.137	-0.841	-0.537	-0.373	0	0.504	0	0.516	0.329	-0.045	0	0.024	0	0.103	-0.015
26142359	0.072	-0.537	-0.432	-1.119	-0.837	-0.533	-0.373	0	0.504	0	0.517	0.329	-0.045	0	0.024	0	0.106	-0.013
26142374	0.053	-0.561	-0.48	-1.076	-0.831	-0.524	-0.349	0	0.671	0	0.493	0.318	-0.046	0	0	0	0.108	-0.01
26142388	0.053	-0.572	-0.48	-1.053	-0.837	-0.524	-0.349	0	0.671	0	0.493	0.318	-0.054	0	-0.024	0	0.11	-0.01
26142402	0.033	-0.593	-0.6	-1.012	-0.828	-0.515	-0.349	0	0.671	0	0.493	0.318	-0.054	0	-0.024	0	0.119	-0.008
26142414	0.014	-0.604	-0.695	-0.989	-0.832	-0.514	-0.343	0	0.48	0	0.487	0.315	-0.06	0	-0.168	0	0.122	-0.008
26142429	0.002	-0.614	-0.767	-0.967	-0.82	-0.506	-0.34	0	0.312	0	0.486	0.315	-0.063	0	-0.216	0	0.126	-0.005
26142444	0.002	-0.634	-0.767	-0.92	-0.817	-0.5	-0.34	0	0.24	0	0.483	0.313	-0.063	0	-0.216	0	0.132	-0.004
26142458	-0.017	-0.643	-0.767	-0.898	-0.822	-0.5	-0.34	0	0.24	0	0.483	0.313	-0.063	0	-0.216	0	0.133	-0.004
26142473	-0.017	-0.652	-0.767	-0.873	-0.808	-0.49	-0.34	0	0.096	0	0.482	0.313	-0.065	0	-0.168	0	0.138	-0.001
26142487	-0.035	-0.669	-0.791	-0.826	-0.799	-0.482	-0.34	0	0.048	0	0.481	0.313	-0.065	0	-0.168	0	0.144	0.002
26142500	-0.056	-0.678	-0.839	-0.802	-0.782	-0.471	-0.34	0	0.048	0	0.48	0.313	-0.063	0	-0.072	0	0.147	0.005
26142514	-0.056	-0.686	-0.839	-0.777	-0.786	-0.471	-0.341	0	0	0	0.482	0.313	-0.063	0	-0.072	0	0.149	0.005
26142527	-0.09	-0.701	-1.031	-0.728	-0.76	-0.455	-0.341	0	-0.024	0	0.479	0.312	-0.06	0	0	0	0.155	0.01
26142542	-0.09	-0.708	-1.031	-0.703	-0.764	-0.455	-0.341	0	-0.024	0	0.479	0.312	-0.059	0	0.048	0	0.156	0.01
26142556	-0.121	-0.715	-1.199	-0.678	-0.767	-0.455	-0.341	0	-0.024	0	0.479	0.312	-0.06	0	0.072	0	0.157	0.01
26142570	-0.139	-0.729	-1.271	-0.621	-0.724	-0.429	-0.341	0	-0.024	0	0.474	0.309	-0.06	0	0.072	0	0.166	0.017
26142584	-0.171	-0.735	-1.319	-0.595	-0.727	-0.429	-0.341	0	0	0	0.474	0.309	-0.063	0	0.024	0	0.169	0.017
26142601	-0.171	-0.746	-1.319	-0.543	-0.699	-0.412	-0.341	0	0	0	0.47	0.307	-0.065	0	-0.096	0	0.175	0.022
26142615	-0.211	-0.752	-1.367	-0.516	-0.702	-0.412	-0.338	0	0	0	0.47	0.307	-0.065	0	-0.096	0	0.176	0.022
26142629	-0.211	-0.762	-1.367	-0.46	-0.662	-0.387	-0.338	0	0	0	0.459	0.303	-0.086	0	-0.24	0	0.191	0.026
26142642	-0.237	-0.766	-1.343	-0.433	-0.637	-0.372	-0.335	0	0.048	0	0.452	0.299	-0.096	0	-0.384	0	0.194	0.03
26142657	-0.253	-0.771	-1.319	-0.405	-0.621	-0.362	-0.333	0	0.072	0	0.448	0.298	-0.096	0	-0.384	0	0.2	0.031
26142671	-0.286	-0.778	-1.271	-0.35	-0.623	-0.361	-0.333	0	0.072	0	0.445	0.297	-0.106	0	-0.48	0	0.205	0.031
26142684	-0.286	-0.781	-1.271	-0.322	-0.589	-0.341	-0.332	0	0.096	0	0.438	0.294	-0.108	0	-0.456	0	0.209	0.036
26142697	-0.313	-0.785	-1.223	-0.295	-0.59	-0.341	-0.332	0	0.096	0	0.438	0.294	-0.108	0	-0.456	0	0.21	0.035
26142711	-0.313	-0.79	-1.223	-0.239	-0.564	-0.325	-0.329	0	0.096	0	0.43	0.291	-0.108	0	-0.312	0	0.213	0.039
26142724	-0.342	-0.792	-1.223	-0.208	-0.533	-0.308	-0.329	0	0.096	0	0.425	0.288	-0.108	0	-0.312	0	0.216	0.043
26142739	-0.36	-0.794	-1.223	-0.18	-0.534	-0.308	-0.326	0	0.096	0	0.424	0.287	-0.105	0	-0.12	0	0.215	0.043
26142757	-0.36	-0.798	-1.223	-0.117	-0.515	-0.297	-0.326	0	0.096	0	0.419	0.285	-0.094	0	-0.048	0	0.216	0.046
26142773	-0.398	-0.799	-1.199	-0.058	-0.475	-0.274	-0.326	0	0.096	0	0.413	0.281	-0.094	0	-0.048	0	0.216	0.051
26142786	-0.398	-0.8	-1.199	-0.029	-0.474	-0.274	-0.323	0	0.072	0	0.41	0.28	-0.094	0	-0.048	0	0.215	0.051
26142798	-0.431	-0.8	-1.151	-0.001	-0.475	-0.275	-0.323	0	0.048	0	0.412	0.28	-0.085	0	0.264	0	0.212	0.052
26142814	-0.451	-0.799	-1.151	0.062	-0.416	-0.242	-0.323	0	0.048	0	0.401	0.274	-0.085	0	0.264	0	0.217	0.059
26142828	-0.451	-0.799	-1.151	0.09	-0.416	-0.242	-0.323	0	0	0	0.401	0.274	-0.085	0	0.264	0	0.217	0.059
26142842	-0.484	-0.798	-1.151	0.118	-0.415	-0.242	-0.323	0	0	0	0.401	0.274	-0.088	0	0.096	0	0.217	0.059
26142855	-0.494	-0.795	-1.127	0.175	-0.364	-0.214	-0.324	0	0	0	0.389	0.268	-0.091	0	0.024	0	0.223	0.064
26142870	-0.494	-0.793	-1.127	0.203	-0.363	-0.214	-0.324	0	0	0	0.389	0.268	-0.091	0	0.024	0	0.222	0.064
26142882	-0.515	-0.791	-1.007	0.231	-0.362	-0.214	-0.323	0	0	0	0.389	0.268	-0.096	0	-0.096	0	0.222	0.064
26142896	-0.515	-0.785	-1.007	0.287	-0.334	-0.199	-0.323	0	0	0	0.381	0.264	-0.097	0	-0.12	0	0.225	0.066
26142914	-0.53	-0.782	-0.911	0.315	-0.315	-0.188	-0.323	0	0	0	0.377	0.262	-0.103	0	-0.168	0	0.225	0.068
26142931	-0.54	-0.775	-0.791	0.37	-0.3	-0.182	-0.323	0	0	0	0.373	0.261	-0.103	0	-0.168	0	0.227	0.069
26142949	-0.54	-0.768	-0.791	0.425	-0.296	-0.182	-0.323	0	0	0	0.373	0.261	-0.108	0	-0.168	0	0.226	0.069
26142966	-0.552	-0.758	-0.504	0.479	-0.276	-0.172	-0.317	0	0.024	0	0.364	0.258	-0.108	0	-0.144	0	0.225	0.07
26142981	-0.555	-0.754	-0.456	0.506	-0.27	-0.17	-0.313	0	0.12	0	0.363	0.257	-0.108	0	-0.144	0	0.224	0.071
26142994	-0.555	-0.743	-0.456	0.56	-0.264	-0.17	-0.313	0	0.12	0	0.361	0.256	-0.108	0	-0.072	0	0.222	0.071
26143009	-0.558	-0.737	-0.288	0.588	-0.255	-0.166	-0.301	0	0.24	0	0.35	0.251	-0.108	0	-0.048	0	0.217	0.071
26143023	-0.558	-0.73	-0.192	0.617	-0.252	-0.166	-0.301	0	0.24	0	0.35	0.251	-0.108	0	-0.048	0	0.216	0.071
26143037	-0.566	-0.716	-0.168	0.671	-0.237	-0.161	-0.306	0	0.24	0	0.351	0.252	-0.109	0	0	0	0.217	0.072
26143054	-0.566	-0.709	-0.168	0.699	-0.233	-0.161	-0.306	0	0.24	0	0.351	0.252	-0.109	0	0	0	0.216	0.072
26143071	-0.572	-0.693	-0.192	0.754	-0.219	-0.158	-0.31	0	0	0	0.354	0.252	-0.108	0	0	0	0.214	0.073
26143089	-0.572	-0.685	-0.192	0.778	-0.215	-0.158	-0.31	0	0	0	0.354	0.252	-0.108	0	0	0	0.213	0.073
26143107	-0.572	-0.669	-0.12	0.826	-0.207	-0.158	-0.312	0	-0.096	0	0.355	0.253	-0.108	0	0	0	0.211	0.073
26143122	-0.572	-0.65	-0.12	0.878	-0.198	-0.159	-0.315	0	-0.096	0	0.358	0.254	-0.108	0	0	0	0.209	0.073
26143137	-0.572	-0.642	-0.024	0.901	-0.194	-0.159	-0.315	0	-0.072	0	0.358	0.254	-0.105	0	0.024	0	0.207	0.073
26143149	-0.572	-0.632	-0.024	0.923	-0.19	-0.159	-0.315	0	-0.072	0	0.358	0.254	-0.103	0	0.048	0	0.205	0.073
26143164	-0.572	-0.614	0	0.968	-0.18	-0.159	-0.31	0	-0.024	0	0.355	0.253	-0.103	0	0.048	0	0.201	0.073
26143177	-0.572	-0.603	0	0.992	-0.174	-0.159	-0.31	0	-0.024	0	0.356	0.253	-0.102	0	0.072	0	0.198	0.073
26143190	-0.572	-0.593	0	1.013	-0.168	-0.158	-0.301	0	0.072	0	0.348	0.249	-0.099	0	0.096	0	0.195	0.073
26143205	-0.572	-0.572	0	1.054	-0.157	-0.157	-0.298	0	0.192	0	0.346	0.248	-0.099	0	0.096	0	0.19	0.073
26143221	-0.567	-0.561	0.024	1.074	-0.153	-0.158	-0.298	0	0.216	0	0.347	0.248	-0.096	0	0.096	0	0.187	0.073
26143238	-0.567	-0.54	0.024	1.113	-0.147	-0.161	-0.298	0	0.216	0	0.349	0.248	-0.094	0	0.096	0	0.183	0.073
26143256	-0.56	-0.516	0.12	1.153	-0.145	-0.167	-0.304	0	0.072	0	0.356	0.252	-0.094	0	0.096	0	0.18	0.072
26143272	-0.56	-0.504	0.12	1.171	-0.139	-0.167	-0.304	0	0.072	0	0.356	0.252	-0.096	0	0.024	0	0.179	0.072
26143286	-0.55	-0.48	0.24	1.206	-0.138	-0.173	-0.304	0	0.072	0	0.358	0.253	-0.096	0	0.024	0	0.175	0.071
26143299	-0.55	-0.468	0.24	1.223	-0.135	-0.176	-0.323	0	-0.264	0	0.373	0.261	-0.108	0	-0.12	0	0.176	0.07
26143312	-0.535	-0.456	0.312	1.239	-0.146	-0.186	-0.329	0	-0.312	0	0.38	0.266	-0.108	0	-0.12	0	0.178	0.068
26143326	-0.51	-0.43	0.456	1.272	-0.161	-0.201	-0.329	0	-0.312	0	0.386	0.269	-0.111	0	-0.192	0	0.173	0.065
26143340	-0.498	-0.417	0.576	1.287	-0.155	-0.202	-0.335	0	-0.384	0	0.391	0.272	-0.111	0	-0.192	0	0.172	0.064
26143355	-0.498	-0.391	0.576	1.316	-0.156	-0.21	-0.333	0	-0.36	0	0.393	0.273	-0.111	0	-0.168	0	0.167	0.063
26143367	-0.477	-0.377	0.839	1.33	-0.175	-0.224	-0.333	0	-0.192	0	0.398	0.275	-0.111	0	-0.168	0	0.163	0.06
26143381	-0.46	-0.364	0.983	1.343	-0.167	-0.224	-0.333	0	-0.192	0	0.397	0.275	-0.112	0	-0.072	0	0.161	0.06
26143395	-0.46	-0.337	0.983	1.368	-0.172	-0.234	-0.332	0	-0.024	0	0.4	0.276	-0.112	0	-0.072	0	0.156	0.058
26143410	-0.425	-0.323	1.127	1.379	-0.205	-0.255	-0.332	0	0	0	0.408	0.28	-0.116	0	-0.024	0	0.152	0.054
26143424	-0.425	-0.309	1.127	1.391	-0.197	-0.255	-0.332	0	0	0	0.407	0.28	-0.119	0	-0.048	0	0.151	0.054
26143439	-0.389	-0.28	1.343	1.413	-0.222	-0.276	-0.33	0	0.024	0	0.413	0.283	-0.122	0	-0.096	0	0.144	0.049
26143453	-0.365	-0.264	1.511	1.423	-0.241	-0.291	-0.33	0	0.024	0	0.418	0.285	-0.122	0	-0.096	0	0.139	0.046
26143466	-0.309	-0.249	1.655	1.433	-0.233	-0.291	-0.329	0	0.024	0	0.416	0.285	-0.129	0	-0.168	0	0.136	0.046
26143480	-0.309	-0.218	1.655	1.451	-0.278	-0.323	-0.329	0	0.024	0	0.426	0.29	-0.129	0	-0.168	0	0.129	0.038
26143494	-0.309	-0.204	1.655	1.458	-0.27	-0.323	-0.329	0	0.024	0	0.426	0.29	-0.139	0	-0.24	0	0.127	0.038
26143507	-0.221	-0.189	1.918	1.465	-0.262	-0.322	-0.329	0	0.024	0	0.425	0.29	-0.139	0	-0.24	0	0.128	0.038
26143520	-0.207	-0.16	1.966	1.478	-0.356	-0.38	-0.33	0	0	0	0.443	0.297	-0.148	0	-0.312	0	0.116	0.023
26143533	-0.207	-0.145	1.966	1.483	-0.349	-0.38	-0.332	0	-0.024	0	0.445	0.297	-0.148	0	-0.312	0	0.114	0.023
26143546	-0.13	-0.13	2.11	1.488	-0.342	-0.38	-0.341	0	-0.12	0	0.445	0.297	-0.152	0	-0.312	0	0.111	0.023
26143560	-0.13	-0.1	2.11	1.496	-0.406	-0.421	-0.341	0	-0.12	0	0.463	0.304	-0.158	0	-0.312	0	0.101	0.012
26143573	-0.089	-0.085	2.158	1.499	-0.441	-0.443	-0.344	0	-0.192	0	0.471	0.307	-0.158	0	-0.312	0	0.094	0.005
26143588	-0.049	-0.07	2.278	1.502	-0.434	-0.443	-0.344	0	-0.192	0	0.471	0.307	-0.16	0	-0.24	0	0.092	0.005
26143601	-0.049	-0.039	2.278	1.506	-0.458	-0.463	-0.344	0	-0.192	0	0.474	0.306	-0.158	0	-0.168	0	0.081	0
26143615	0	-0.024	2.278	1.507	-0.498	-0.486	-0.346	0	-0.12	0	0.48	0.307	-0.158	0	-0.072	0	0.072	-0.007
26143630	0.031	-0.009	2.278	1.508	-0.49	-0.486	-0.346	0	-0.12	0	0.48	0.307	-0.158	0	-0.072	0	0.069	-0.007
26143644	0.085	0.022	2.206	1.507	-0.504	-0.499	-0.349	0	-0.072	0	0.485	0.308	-0.158	0	0	0	0.06	-0.011
26143657	0.085	0.037	2.206	1.506	-0.546	-0.522	-0.356	0	-0.12	0	0.488	0.307	-0.158	0	0	0	0.05	-0.018
26143672	0.085	0.067	2.206	1.503	-0.532	-0.523	-0.356	0	-0.12	0	0.495	0.311	-0.158	0	0	0	0.044	-0.019
26143686	0.138	0.082	1.799	1.5	-0.524	-0.523	-0.356	0	-0.12	0	0.495	0.311	-0.158	0	0	0	0.042	-0.019
26143700	0.154	0.098	1.655	1.497	-0.564	-0.544	-0.37	0	-0.216	0	0.512	0.318	-0.158	0	0	0	0.029	-0.027
26143715	0.154	0.13	1.655	1.488	-0.562	-0.55	-0.382	0	-0.36	0	0.525	0.324	-0.158	0	0	0	0.02	-0.03
26143734	0.169	0.161	1.247	1.477	-0.559	-0.554	-0.395	0	-0.456	0	0.538	0.33	-0.158	0	0	0	0.01	-0.033
26143756	0.169	0.19	1.247	1.465	-0.544	-0.554	-0.395	0	-0.456	0	0.538	0.33	-0.158	0	0	0	0.004	-0.033
26143773	0.169	0.206	0.528	1.457	-0.535	-0.553	-0.395	0	-0.456	0	0.541	0.333	-0.158	0	0	0	0.002	-0.033
26143789	0.169	0.237	0.528	1.44	-0.519	-0.553	-0.404	0	-0.48	0	0.549	0.337	-0.154	0	0	0	-0.006	-0.033
26143803	0.169	0.251	0.072	1.432	-0.512	-0.553	-0.404	0	-0.48	0	0.549	0.337	-0.154	0	0	0	-0.01	-0.033
26143816	0.169	0.279	0.024	1.413	-0.498	-0.553	-0.404	0	-0.144	0	0.549	0.337	-0.149	0	0.072	0	-0.017	-0.032
26143830	0.169	0.294	0.024	1.403	-0.491	-0.553	-0.402	0	-0.072	0	0.548	0.337	-0.149	0	0.072	0	-0.02	-0.032
26143844	0.169	0.308	0	1.392	-0.484	-0.553	-0.402	0	-0.072	0	0.548	0.337	-0.149	0	0.12	0	-0.023	-0.032
26143857	0.169	0.337	0	1.368	-0.47	-0.553	-0.402	0	0	0	0.548	0.337	-0.149	0	0.12	0	-0.028	-0.032
26143872	0.169	0.35	0	1.356	-0.463	-0.554	-0.401	0	0.024	0	0.546	0.336	-0.149	0	0.12	0	-0.031	-0.032
26143884	0.169	0.364	0	1.343	-0.456	-0.553	-0.401	0	0.024	0	0.547	0.336	-0.157	0	-0.024	0	-0.031	-0.032
26143897	0.169	0.392	0	1.315	-0.441	-0.552	-0.401	0	0.024	0	0.547	0.336	-0.157	0	-0.024	0	-0.036	-0.032
26143911	0.169	0.405	0	1.301	-0.435	-0.552	-0.401	0	0.024	0	0.547	0.336	-0.165	0	-0.144	0	-0.038	-0.032
26143925	0.169	0.418	0	1.286	-0.427	-0.551	-0.404	0	0	0	0.55	0.337	-0.165	0	-0.144	0	-0.038	-0.033
26143939	0.169	0.446	0	1.253	-0.413	-0.551	-0.404	0	0	0	0.55	0.337	-0.166	0	-0.216	0	-0.043	-0.033
26143955	0.169	0.458	0	1.236	-0.406	-0.55	-0.407	0	-0.048	0	0.553	0.338	-0.172	0	-0.216	0	-0.044	-0.033
26143969	0.169	0.471	0	1.218	-0.399	-0.55	-0.407	0	-0.072	0	0.553	0.338	-0.172	0	-0.216	0	-0.047	-0.033
26143984	0.169	0.495	0	1.184	-0.387	-0.55	-0.407	0	-0.072	0	0.554	0.338	-0.174	0	-0.192	0	-0.051	-0.033
26144002	0.169	0.519	0	1.148	-0.375	-0.55	-0.41	0	-0.096	0	0.556	0.34	-0.172	0	-0.096	0	-0.056	-0.033
26144017	0.169	0.53	0	1.129	-0.369	-0.55	-0.421	0	-0.192	0	0.556	0.34	-0.172	0	-0.096	0	-0.059	-0.033
26144033	0.169	0.552	0	1.091	-0.358	-0.55	-0.421	0	-0.192	0	0.566	0.344	-0.169	0	0.024	0	-0.068	-0.033
26144050	0.169	0.564	0	1.069	-0.351	-0.549	-0.43	0	-0.264	0	0.574	0.348	-0.169	0	0.048	0	-0.073	-0.034
26144064	0.169	0.586	0	1.026	-0.34	-0.549	-0.432	0	-0.264	0	0.576	0.349	-0.171	0	0.048	0	-0.078	-0.034
26144079	0.169	0.596	0	1.005	-0.335	-0.549	-0.436	0	-0.24	0	0.576	0.349	-0.171	0	0.048	0	-0.08	-0.034
26144093	0.169	0.617	0	0.96	-0.324	-0.548	-0.436	0	-0.24	0	0.58	0.351	-0.171	0	0	0	-0.085	-0.034
26144107	0.169	0.627	0	0.938	-0.32	-0.548	-0.439	0	-0.168	0	0.583	0.352	-0.171	0	0	0	-0.088	-0.034
26144121	0.169	0.636	0	0.915	-0.315	-0.548	-0.45	0	-0.216	0	0.583	0.352	-0.171	0	0	0	-0.09	-0.034
26144139	0.169	0.654	0	0.869	-0.305	-0.548	-0.45	0	-0.216	0	0.593	0.357	-0.171	0	0	0	-0.098	-0.034
26144156	0.169	0.671	0	0.822	-0.296	-0.547	-0.458	0	-0.288	0	0.6	0.36	-0.171	0	0	0	-0.104	-0.034
26144173	0.169	0.679	0	0.796	-0.292	-0.547	-0.462	0	-0.312	0	0.604	0.362	-0.169	0	0	0	-0.108	-0.034
26144191	0.169	0.696	0	0.745	-0.284	-0.547	-0.471	0	-0.336	0	0.604	0.362	-0.169	0	0	0	-0.112	-0.034
26144205	0.169	0.71	0	0.695	-0.276	-0.546	-0.471	0	-0.336	0	0.612	0.366	-0.169	0	0	0	-0.118	-0.034
26144218	0.169	0.717	0	0.669	-0.271	-0.545	-0.482	0	-0.36	0	0.622	0.37	-0.172	0	0	0	-0.123	-0.035
26144233	0.169	0.724	0	0.641	-0.268	-0.545	-0.488	0	-0.384	0	0.622	0.37	-0.172	0	0	0	-0.124	-0.035
26144251	0.169	0.736	0	0.589	-0.261	-0.544	-0.488	0	-0.384	0	0.628	0.372	-0.177	0	-0.072	0	-0.128	-0.035
26144270	0.169	0.748	0	0.537	-0.255	-0.544	-0.488	0	-0.384	0	0.628	0.372	-0.177	0	-0.072	0	-0.13	-0.035
26144283	0.169	0.753	0	0.51	-0.252	-0.544	-0.481	0	-0.096	0	0.628	0.372	-0.177	0	-0.072	0	-0.131	-0.035
26144297	0.169	0.763	0	0.453	-0.246	-0.543	-0.471	0	0.096	0	0.614	0.365	-0.192	0	-0.24	0	-0.122	-0.036
26144311	0.169	0.767	0	0.426	-0.243	-0.543	-0.471	0	0.096	0	0.614	0.365	-0.198	0	-0.288	0	-0.12	-0.036
26144325	0.169	0.772	0	0.399	-0.242	-0.543	-0.465	0	0.288	0	0.609	0.362	-0.198	0	-0.288	0	-0.119	-0.036
26144338	0.169	0.779	0	0.344	-0.238	-0.543	-0.456	0	0.408	0	0.6	0.359	-0.2	0	-0.264	0	-0.116	-0.036
26144352	0.169	0.783	0	0.313	-0.236	-0.543	-0.456	0	0.408	0	0.6	0.359	-0.2	0	-0.264	0	-0.117	-0.036
26144365	0.169	0.786	0	0.285	-0.235	-0.543	-0.448	0	0.408	0	0.6	0.359	-0.198	0	-0.072	0	-0.118	-0.036
26144379	0.172	0.791	0.024	0.227	-0.236	-0.545	-0.447	0	0.336	0	0.592	0.355	-0.198	0	-0.072	0	-0.116	-0.036
26144393	0.178	0.793	0.072	0.196	-0.234	-0.545	-0.447	0	0.336	0	0.592	0.355	-0.198	0	0	0	-0.117	-0.036
26144406	0.178	0.795	0.072	0.167	-0.239	-0.547	-0.445	0	0.192	0	0.592	0.354	-0.198	0	0	0	-0.118	-0.037
26144420	0.186	0.797	0.192	0.136	-0.239	-0.548	-0.445	0	0.192	0	0.59	0.354	-0.194	0	0.024	0	-0.119	-0.036
26144433	0.192	0.799	0.216	0.077	-0.25	-0.553	-0.445	0	0.12	0	0.589	0.353	-0.189	0	0.072	0	-0.123	-0.038
26144447	0.192	0.8	0.216	0.048	-0.249	-0.553	-0.444	0	0.072	0	0.588	0.352	-0.189	0	0.072	0	-0.123	-0.038
26144462	0.214	0.8	0.408	-0.009	-0.268	-0.561	-0.445	0	0.024	0	0.588	0.351	-0.183	0	0.168	0	-0.129	-0.041
26144476	0.214	0.8	0.408	-0.04	-0.268	-0.561	-0.445	0	0.024	0	0.588	0.351	-0.181	0	0.192	0	-0.129	-0.041
26144490	0.241	0.799	0.624	-0.068	-0.268	-0.561	-0.455	0	-0.048	0	0.588	0.351	-0.181	0	0.192	0	-0.129	-0.041
26144505	0.241	0.797	0.624	-0.125	-0.291	-0.569	-0.455	0	-0.048	0	0.594	0.352	-0.178	0	0.168	0	-0.137	-0.044
26144520	0.257	0.796	0.791	-0.153	-0.304	-0.574	-0.464	0	-0.192	0	0.593	0.35	-0.178	0	0.096	0	-0.139	-0.046
26144535	0.269	0.794	0.839	-0.184	-0.305	-0.573	-0.464	0	-0.192	0	0.601	0.354	-0.178	0	0.096	0	-0.142	-0.047
26144549	0.269	0.79	0.839	-0.243	-0.316	-0.576	-0.473	0	-0.336	0	0.608	0.357	-0.175	0	0.048	0	-0.147	-0.049
26144564	0.29	0.787	0.815	-0.271	-0.334	-0.583	-0.478	0	-0.36	0	0.606	0.355	-0.175	0	0.048	0	-0.15	-0.051
26144579	0.29	0.781	0.815	-0.327	-0.337	-0.582	-0.478	0	-0.36	0	0.61	0.356	-0.168	0	0.12	0	-0.15	-0.052
26144595	0.303	0.774	0.695	-0.382	-0.35	-0.586	-0.479	0	-0.24	0	0.61	0.356	-0.168	0	0.12	0	-0.154	-0.053
26144608	0.303	0.769	0.432	-0.413	-0.354	-0.587	-0.479	0	-0.24	0	0.608	0.356	-0.157	0	0.24	0	-0.157	-0.052
26144623	0.303	0.765	0.432	-0.44	-0.355	-0.587	-0.481	0	-0.144	0	0.61	0.357	-0.157	0	0.24	0	-0.156	-0.052
26144637	0.303	0.755	0.144	-0.497	-0.36	-0.587	-0.481	0	-0.144	0	0.611	0.358	-0.155	0	0.264	0	-0.154	-0.052
26144650	0.303	0.75	0.144	-0.523	-0.363	-0.587	-0.479	0	-0.024	0	0.609	0.357	-0.152	0	0.216	0	-0.154	-0.052
26144664	0.301	0.744	0.096	-0.552	-0.365	-0.587	-0.473	0	0.048	0	0.609	0.358	-0.152	0	0.216	0	-0.152	-0.051
26144677	0.303	0.739	0	-0.579	-0.369	-0.588	-0.471	0	0.072	0	0.603	0.355	-0.148	0	0.168	0	-0.15	-0.051
26144692	0.303	0.727	0	-0.631	-0.378	-0.59	-0.471	0	0.072	0	0.601	0.355	-0.14	0	0.192	0	-0.15	-0.051
26144706	0.301	0.72	0	-0.657	-0.38	-0.589	-0.471	0	0.12	0	0.601	0.355	-0.14	0	0.192	0	-0.148	-0.051
26144721	0.301	0.706	0	-0.71	-0.388	-0.59	-0.471	0	0.12	0	0.6	0.355	-0.134	0	0.264	0	-0.147	-0.05
26144734	0.303	0.699	0	-0.735	-0.393	-0.591	-0.468	0	0.072	0	0.597	0.354	-0.129	0	0.288	0	-0.145	-0.05
26144755	0.303	0.683	0	-0.784	-0.401	-0.591	-0.468	0	0.072	0	0.596	0.354	-0.129	0	0.288	0	-0.143	-0.05
26144772	0.303	0.667	0	-0.832	-0.409	-0.591	-0.468	0	0.072	0	0.596	0.354	-0.129	0	0.288	0	-0.14	-0.05
26144784	0.303	0.658	0	-0.858	-0.413	-0.591	-0.473	0	0	0	0.601	0.355	-0.131	0	0.072	0	-0.139	-0.05
26144800	0.303	0.64	0	-0.904	-0.421	-0.59	-0.478	0	-0.048	0	0.605	0.357	-0.131	0	0.072	0	-0.136	-0.05
26144814	0.303	0.631	0	-0.926	-0.425	-0.59	-0.478	0	-0.048	0	0.605	0.357	-0.134	0	-0.024	0	-0.132	-0.05
26144828	0.303	0.622	0	-0.949	-0.43	-0.589	-0.482	0	-0.144	0	0.609	0.359	-0.143	0	-0.144	0	-0.132	-0.051
26144842	0.303	0.602	0	-0.992	-0.438	-0.588	-0.482	0	-0.144	0	0.61	0.359	-0.143	0	-0.144	0	-0.124	-0.051
26144857	0.303	0.591	0	-1.016	-0.443	-0.587	-0.484	0	-0.12	0	0.611	0.359	-0.148	0	-0.24	0	-0.119	-0.051
26144871	0.303	0.581	0	-1.036	-0.448	-0.587	-0.484	0	-0.12	0	0.612	0.359	-0.145	0	-0.24	0	-0.118	-0.051
26144883	0.303	0.558	0	-1.081	-0.46	-0.587	-0.485	0	-0.072	0	0.613	0.36	-0.145	0	-0.24	0	-0.114	-0.051
26144898	0.303	0.547	0	-1.101	-0.465	-0.587	-0.485	0	-0.072	0	0.613	0.36	-0.145	0	-0.12	0	-0.111	-0.051
26144912	0.303	0.535	0	-1.122	-0.471	-0.587	-0.485	0	-0.048	0	0.613	0.36	-0.145	0	-0.12	0	-0.108	-0.051
26144926	0.301	0.512	0	-1.159	-0.482	-0.587	-0.485	0	-0.048	0	0.613	0.36	-0.143	0	0	0	-0.103	-0.051
26144940	0.301	0.5	0	-1.177	-0.487	-0.587	-0.49	0	-0.048	0	0.617	0.362	-0.143	0	0.024	0	-0.102	-0.051
26144954	0.301	0.487	0	-1.196	-0.493	-0.587	-0.491	0	-0.048	0	0.619	0.363	-0.143	0	0.024	0	-0.099	-0.051
26144967	0.301	0.46	0	-1.233	-0.506	-0.586	-0.496	0	-0.096	0	0.622	0.364	-0.143	0	0.024	0	-0.094	-0.051
26144981	0.303	0.448	0	-1.249	-0.513	-0.586	-0.496	0	-0.096	0	0.623	0.364	-0.146	0	0	0	-0.09	-0.051
26144995	0.303	0.435	0	-1.265	-0.52	-0.586	-0.496	0	-0.12	0	0.623	0.364	-0.149	0	-0.048	0	-0.087	-0.051
26145008	0.301	0.409	0	-1.297	-0.531	-0.584	-0.498	0	-0.12	0	0.625	0.365	-0.154	0	-0.072	0	-0.078	-0.052
26145023	0.303	0.395	0	-1.311	-0.538	-0.585	-0.498	0	-0.12	0	0.625	0.365	-0.154	0	-0.072	0	-0.075	-0.052
26145036	0.301	0.382	0	-1.325	-0.545	-0.585	-0.499	0	-0.072	0	0.626	0.365	-0.168	0	-0.24	0	-0.072	-0.052
26145049	0.301	0.354	0	-1.352	-0.554	-0.581	-0.504	0	-0.096	0	0.633	0.367	-0.174	0	-0.336	0	-0.059	-0.053
26145065	0.301	0.341	0	-1.364	-0.561	-0.581	-0.507	0	-0.12	0	0.633	0.367	-0.174	0	-0.336	0	-0.055	-0.053
26145081	0.301	0.313	0	-1.388	-0.574	-0.58	-0.507	0	-0.12	0	0.636	0.368	-0.178	0	-0.384	0	-0.047	-0.053
26145101	0.301	0.285	0	-1.409	-0.587	-0.579	-0.508	0	-0.12	0	0.638	0.369	-0.183	0	-0.36	0	-0.039	-0.054
26145121	0.301	0.255	0	-1.429	-0.602	-0.579	-0.511	0	-0.096	0	0.641	0.37	-0.183	0	-0.36	0	-0.032	-0.054
26145135	0.301	0.24	0	-1.439	-0.61	-0.58	-0.511	0	-0.096	0	0.64	0.37	-0.178	0	-0.144	0	-0.03	-0.053
26145148	0.301	0.225	0	-1.447	-0.618	-0.58	-0.513	0	-0.072	0	0.64	0.37	-0.178	0	-0.144	0	-0.027	-0.053
26145162	0.301	0.196	0	-1.462	-0.632	-0.58	-0.513	0	-0.072	0	0.641	0.37	-0.177	0	0	0	-0.02	-0.053
26145178	0.301	0.181	0	-1.469	-0.639	-0.58	-0.513	0	-0.072	0	0.641	0.37	-0.177	0	0.072	0	-0.017	-0.053
26145191	0.301	0.165	0	-1.475	-0.648	-0.58	-0.508	0	-0.024	0	0.637	0.369	-0.177	0	0.072	0	-0.012	-0.053
26145207	0.301	0.136	0	-1.486	-0.663	-0.581	-0.507	0	0.048	0	0.637	0.369	-0.174	0	0.072	0	-0.006	-0.053
26145223	0.301	0.106	0	-1.495	-0.678	-0.581	-0.507	0	0.048	0	0.636	0.368	-0.175	0	0.048	0	0.002	-0.053
26145239	0.301	0.091	0	-1.498	-0.685	-0.58	-0.51	0	0.048	0	0.639	0.369	-0.178	0	0	0	0.005	-0.053
26145261	0.301	0.059	0	-1.504	-0.7	-0.579	-0.511	0	0	0	0.641	0.37	-0.18	0	-0.024	0	0.014	-0.054
26145278	0.301	0.029	0	-1.507	-0.715	-0.579	-0.511	0	-0.072	0	0.641	0.37	-0.18	0	-0.024	0	0.022	-0.054
26145294	0.301	-0.001	0	-1.508	-0.73	-0.579	-0.511	0	-0.072	0	0.641	0.37	-0.18	0	-0.048	0	0.029	-0.054
26145307	0.301	-0.016	0	-1.508	-0.738	-0.58	-0.508	0	0	0	0.638	0.368	-0.175	0	0	0	0.033	-0.053
26145323	0.301	-0.046	0	-1.505	-0.754	-0.58	-0.51	0	0.024	0	0.639	0.369	-0.175	0	0	0	0.039	-0.053
26145338	0.301	-0.061	0	-1.504	-0.761	-0.58	-0.51	0	0.024	0	0.639	0.369	-0.175	0	0	0	0.042	-0.053
26145354	0.301	-0.091	0	-1.498	-0.776	-0.58	-0.51	0	0.024	0	0.639	0.369	-0.178	0	0.024	0	0.051	-0.053
26145367	0.29	-0.106	-0.12	-1.495	-0.775	-0.577	-0.517	0	-0.024	0	0.647	0.373	-0.177	0	0	0	0.055	-0.052
26145383	0.284	-0.136	-0.24	-1.486	-0.785	-0.575	-0.517	0	-0.024	0	0.647	0.374	-0.177	0	0	0	0.063	-0.051
26145398	0.261	-0.151	-0.384	-1.481	-0.791	-0.574	-0.527	0	-0.192	0	0.655	0.377	-0.177	0	0	0	0.068	-0.051
26145412	0.261	-0.166	-0.384	-1.475	-0.781	-0.568	-0.534	0	-0.312	0	0.657	0.38	-0.177	0	0	0	0.074	-0.048
26145425	0.24	-0.198	-0.576	-1.461	-0.781	-0.562	-0.534	0	-0.312	0	0.664	0.385	-0.171	0	0.072	0	0.083	-0.045
26145440	0.24	-0.213	-0.576	-1.454	-0.787	-0.561	-0.547	0	-0.384	0	0.674	0.389	-0.165	0	0.12	0	0.086	-0.045
26145454	0.232	-0.228	-0.743	-1.445	-0.789	-0.559	-0.547	0	-0.384	0	0.675	0.39	-0.165	0	0.12	0	0.091	-0.043
26145470	0.232	-0.257	-0.743	-1.428	-0.805	-0.56	-0.547	0	-0.312	0	0.674	0.39	-0.158	0	0.24	0	0.096	-0.043
26145487	0.188	-0.286	-0.815	-1.409	-0.784	-0.547	-0.547	0	-0.312	0	0.677	0.394	-0.158	0	0.24	0	0.109	-0.037
26145501	0.169	-0.3	-0.983	-1.398	-0.792	-0.549	-0.534	0	-0.096	0	0.666	0.389	-0.162	0	0.192	0	0.112	-0.037
26145515	0.169	-0.315	-0.983	-1.386	-0.785	-0.543	-0.531	0	0.168	0	0.666	0.39	-0.162	0	0.192	0	0.118	-0.035
26145529	0.148	-0.344	-0.983	-1.362	-0.783	-0.538	-0.525	0	0.216	0	0.659	0.387	-0.165	0	0.024	0	0.128	-0.032
26145544	0.148	-0.357	-0.983	-1.349	-0.79	-0.538	-0.525	0	0.216	0	0.658	0.387	-0.166	0	-0.096	0	0.132	-0.033
26145558	0.129	-0.384	-0.911	-1.323	-0.789	-0.532	-0.516	0	0.264	0	0.651	0.384	-0.166	0	-0.096	0	0.139	-0.03
26145573	0.129	-0.397	-0.911	-1.309	-0.794	-0.531	-0.516	0	0.264	0	0.651	0.384	-0.175	0	-0.192	0	0.146	-0.031
26145587	0.122	-0.412	-0.647	-1.293	-0.795	-0.528	-0.507	0	0.312	0	0.652	0.385	-0.18	0	-0.24	0	0.151	-0.029
26145602	0.122	-0.437	-0.384	-1.263	-0.807	-0.528	-0.507	0	0.312	0	0.644	0.381	-0.18	0	-0.24	0	0.157	-0.03
26145617	0.122	-0.45	-0.384	-1.247	-0.813	-0.528	-0.507	0	0.312	0	0.644	0.382	-0.18	0	-0.24	0	0.16	-0.03
26145632	0.122	-0.474	-0.384	-1.214	-0.826	-0.528	-0.501	0	0.264	0	0.639	0.379	-0.18	0	-0.24	0	0.165	-0.029
26145648	0.122	-0.486	-0.048	-1.197	-0.831	-0.527	-0.501	0	0.264	0	0.639	0.379	-0.185	0	-0.144	0	0.17	-0.03
26145663	0.122	-0.51	-0.048	-1.162	-0.843	-0.527	-0.494	0	0.192	0	0.634	0.377	-0.185	0	-0.144	0	0.175	-0.029
26145678	0.123	-0.523	0	-1.142	-0.85	-0.528	-0.496	0	0.144	0	0.634	0.377	-0.18	0	0	0	0.176	-0.029
26145692	0.123	-0.546	0	-1.102	-0.863	-0.529	-0.496	0	0.144	0	0.635	0.378	-0.175	0	0.072	0	0.18	-0.029
26145706	0.122	-0.557	0	-1.082	-0.868	-0.528	-0.508	0	-0.072	0	0.635	0.378	-0.175	0	0.072	0	0.183	-0.029
26145722	0.122	-0.578	0	-1.042	-0.878	-0.528	-0.508	0	-0.072	0	0.646	0.383	-0.172	0	0.12	0	0.189	-0.029
26145735	0.122	-0.589	0	-1.021	-0.883	-0.528	-0.516	0	-0.24	0	0.646	0.383	-0.172	0	0.12	0	0.192	-0.029
26145750	0.122	-0.6	0	-0.998	-0.888	-0.528	-0.516	0	-0.24	0	0.653	0.386	-0.172	0	0.072	0	0.196	-0.029
26145773	0.122	-0.629	0	-0.932	-0.903	-0.528	-0.516	0	-0.24	0	0.653	0.386	-0.172	0	0.072	0	0.203	-0.029
26145788	0.122	-0.638	0	-0.91	-0.907	-0.527	-0.521	0	-0.168	0	0.657	0.388	-0.172	0	0.072	0	0.207	-0.029
26145801	0.118	-0.647	0	-0.887	-0.911	-0.527	-0.521	0	-0.168	0	0.657	0.388	-0.177	0	-0.024	0	0.21	-0.029
26145816	0.118	-0.664	0	-0.841	-0.917	-0.526	-0.513	0	-0.024	0	0.65	0.385	-0.181	0	-0.072	0	0.215	-0.029
26145831	0.108	-0.672	-0.072	-0.817	-0.912	-0.522	-0.511	0	0.072	0	0.65	0.385	-0.181	0	-0.072	0	0.218	-0.028
26145846	0.108	-0.689	-0.072	-0.766	-0.92	-0.522	-0.511	0	0.072	0	0.649	0.385	-0.181	0	-0.096	0	0.222	-0.028
26145860	0.083	-0.697	-0.288	-0.741	-0.903	-0.513	-0.513	0	0.096	0	0.649	0.386	-0.186	0	-0.12	0	0.227	-0.024
26145874	0.077	-0.705	-0.552	-0.714	-0.907	-0.513	-0.513	0	0.096	0	0.649	0.386	-0.186	0	-0.12	0	0.231	-0.025
26145889	0.077	-0.718	-0.552	-0.663	-0.908	-0.511	-0.51	0	0.048	0	0.646	0.384	-0.2	0	-0.192	0	0.234	-0.024
26145905	0.023	-0.731	-1.007	-0.612	-0.866	-0.488	-0.507	0	0.024	0	0.638	0.382	-0.2	0	-0.192	0	0.249	-0.017
26145918	0	-0.737	-1.127	-0.586	-0.847	-0.478	-0.507	0	0.024	0	0.635	0.381	-0.211	0	-0.312	0	0.257	-0.014
26145931	0	-0.743	-1.127	-0.56	-0.849	-0.478	-0.502	0	0.096	0	0.635	0.381	-0.211	0	-0.312	0	0.258	-0.014
26145945	-0.055	-0.754	-1.535	-0.506	-0.803	-0.453	-0.499	0	0.144	0	0.62	0.376	-0.224	0	-0.456	0	0.271	-0.007
26145961	-0.055	-0.758	-1.535	-0.479	-0.805	-0.454	-0.499	0	0.144	0	0.618	0.375	-0.232	0	-0.432	0	0.272	-0.007
26145976	-0.055	-0.768	-1.535	-0.425	-0.809	-0.452	-0.499	0	0.144	0	0.617	0.374	-0.232	0	-0.432	0	0.277	-0.008
26145991	-0.107	-0.772	-1.775	-0.398	-0.762	-0.429	-0.49	0	0.168	0	0.607	0.371	-0.232	0	-0.432	0	0.284	0
26146005	-0.168	-0.779	-1.894	-0.343	-0.705	-0.4	-0.49	0	0.168	0	0.585	0.364	-0.235	0	-0.288	0	0.291	0.008
26146019	-0.168	-0.783	-1.894	-0.312	-0.707	-0.4	-0.487	0	0.192	0	0.583	0.362	-0.235	0	-0.288	0	0.291	0.008
26146032	-0.225	-0.786	-1.966	-0.284	-0.708	-0.4	-0.487	0	0.192	0	0.583	0.362	-0.234	0	-0.12	0	0.291	0.008
26146048	-0.225	-0.791	-1.966	-0.226	-0.654	-0.371	-0.468	0	0.312	0	0.554	0.351	-0.231	0	0	0	0.291	0.017
26146062	-0.26	-0.793	-1.823	-0.197	-0.655	-0.371	-0.441	0	0.552	0	0.554	0.351	-0.231	0	0	0	0.292	0.017
26146077	-0.26	-0.796	-1.823	-0.141	-0.619	-0.351	-0.441	0	0.552	0	0.522	0.338	-0.229	0	0.072	0	0.287	0.022
26146092	-0.296	-0.798	-1.535	-0.113	-0.62	-0.351	-0.415	0	0.791	0	0.522	0.338	-0.229	0	0.072	0	0.288	0.022
26146106	-0.319	-0.799	-1.343	-0.084	-0.582	-0.33	-0.415	0	0.791	0	0.491	0.326	-0.227	0	0.072	0	0.283	0.026
26146121	-0.319	-0.8	-1.343	-0.025	-0.557	-0.317	-0.392	0	0.935	0	0.486	0.325	-0.227	0	0.072	0	0.285	0.03
26146143	-0.329	-0.8	-1.127	0.035	-0.54	-0.305	-0.37	0	0.935	0	0.444	0.305	-0.229	0	0.024	0	0.274	0.032
26146159	-0.336	-0.798	-0.695	0.095	-0.531	-0.299	-0.37	0	0.935	0	0.442	0.306	-0.234	0	-0.048	0	0.277	0.033
26146179	-0.336	-0.797	-0.695	0.123	-0.529	-0.298	-0.356	0	0.839	0	0.43	0.3	-0.234	0	-0.048	0	0.273	0.034
26146195	-0.336	-0.794	-0.312	0.18	-0.525	-0.295	-0.356	0	0.839	0	0.428	0.3	-0.244	0	-0.192	0	0.277	0.034
26146208	-0.336	-0.792	-0.312	0.211	-0.523	-0.294	-0.346	0	0.624	0	0.419	0.296	-0.247	0	-0.216	0	0.274	0.034
26146222	-0.336	-0.787	-0.096	0.267	-0.518	-0.292	-0.34	0	0.48	0	0.412	0.293	-0.252	0	-0.216	0	0.274	0.034
26146237	-0.334	-0.785	0	0.295	-0.518	-0.293	-0.34	0	0.48	0	0.412	0.293	-0.252	0	-0.216	0	0.274	0.034
26146252	-0.334	-0.778	0	0.35	-0.515	-0.293	-0.335	0	0.24	0	0.408	0.291	-0.252	0	-0.216	0	0.272	0.034
26146272	-0.334	-0.771	0	0.405	-0.511	-0.293	-0.335	0	0.24	0	0.408	0.291	-0.254	0	-0.12	0	0.271	0.034
26146290	-0.334	-0.762	0	0.46	-0.507	-0.293	-0.335	0	0.24	0	0.408	0.291	-0.254	0	-0.12	0	0.269	0.034
26146306	-0.336	-0.757	0	0.487	-0.502	-0.292	-0.332	0	0.072	0	0.406	0.29	-0.254	0	0	0	0.268	0.034
26146326	-0.336	-0.746	0	0.543	-0.497	-0.291	-0.332	0	0.072	0	0.405	0.29	-0.254	0	0	0	0.266	0.034
26146342	-0.336	-0.734	0	0.598	-0.491	-0.291	-0.33	0	0.048	0	0.403	0.289	-0.254	0	0	0	0.264	0.035
26146359	-0.334	-0.728	0	0.624	-0.487	-0.291	-0.33	0	0.048	0	0.402	0.289	-0.258	0	0	0	0.265	0.034
26146374	-0.334	-0.715	0	0.678	-0.482	-0.292	-0.335	0	0	0	0.407	0.291	-0.258	0	0	0	0.263	0.034
26146389	-0.336	-0.708	0	0.703	-0.477	-0.291	-0.34	0	-0.072	0	0.406	0.291	-0.257	0	-0.024	0	0.262	0.034
26146401	-0.336	-0.701	0	0.728	-0.474	-0.292	-0.34	0	-0.072	0	0.411	0.293	-0.257	0	-0.024	0	0.262	0.034
26146415	-0.336	-0.685	0	0.78	-0.466	-0.292	-0.34	0	-0.12	0	0.411	0.293	-0.252	0	0.024	0	0.259	0.034
26146429	-0.336	-0.677	0	0.804	-0.463	-0.292	-0.338	0	-0.096	0	0.41	0.292	-0.252	0	0.024	0	0.256	0.034
26146444	-0.336	-0.66	0	0.852	-0.455	-0.292	-0.338	0	-0.096	0	0.411	0.292	-0.251	0	0.072	0	0.252	0.034
26146460	-0.336	-0.652	0	0.875	-0.45	-0.292	-0.332	0	0.024	0	0.406	0.29	-0.247	0	0.12	0	0.248	0.035
26146474	-0.336	-0.634	0	0.92	-0.441	-0.292	-0.332	0	0.096	0	0.406	0.29	-0.247	0	0.12	0	0.245	0.035
26146488	-0.336	-0.624	0	0.943	-0.436	-0.291	-0.333	0	0.072	0	0.404	0.29	-0.257	0	0	0	0.247	0.034
26146501	-0.334	-0.615	0	0.965	-0.431	-0.291	-0.333	0	0.072	0	0.405	0.29	-0.257	0	0	0	0.246	0.034
26146516	-0.334	-0.595	0	1.008	-0.422	-0.291	-0.333	0	0	0	0.405	0.29	-0.263	0	-0.12	0	0.245	0.034
26146530	-0.336	-0.584	0	1.031	-0.415	-0.29	-0.333	0	0	0	0.404	0.29	-0.263	0	-0.12	0	0.244	0.034
26146544	-0.334	-0.573	0	1.051	-0.409	-0.29	-0.333	0	0	0	0.404	0.29	-0.264	0	-0.192	0	0.242	0.034
26146558	-0.334	-0.552	0	1.091	-0.4	-0.291	-0.333	0	0	0	0.405	0.29	-0.263	0	-0.168	0	0.238	0.034
26146572	-0.336	-0.541	0	1.111	-0.393	-0.29	-0.332	0	0	0	0.404	0.29	-0.264	0	-0.096	0	0.237	0.034
26146589	-0.336	-0.518	0	1.149	-0.381	-0.29	-0.332	0	0	0	0.402	0.289	-0.264	0	-0.096	0	0.233	0.034
26146603	-0.336	-0.507	0	1.167	-0.376	-0.29	-0.333	0	0	0	0.402	0.289	-0.263	0	0	0	0.231	0.034
26146618	-0.336	-0.483	0	1.202	-0.364	-0.29	-0.332	0	0	0	0.403	0.289	-0.263	0	0	0	0.227	0.034
26146632	-0.336	-0.471	0	1.219	-0.358	-0.29	-0.332	0	0	0	0.403	0.289	-0.263	0	0	0	0.225	0.034
26146647	-0.334	-0.445	0	1.253	-0.347	-0.291	-0.336	0	0	0	0.407	0.292	-0.264	0	0	0	0.222	0.034
26146661	-0.334	-0.432	0	1.269	-0.341	-0.292	-0.338	0	-0.048	0	0.408	0.292	-0.264	0	0	0	0.22	0.033
26146674	-0.334	-0.42	0	1.284	-0.335	-0.292	-0.338	0	-0.048	0	0.409	0.292	-0.261	0	0	0	0.217	0.034
26146688	-0.334	-0.392	0	1.314	-0.321	-0.292	-0.338	0	-0.048	0	0.409	0.292	-0.261	0	0	0	0.212	0.034
26146700	-0.334	-0.378	0	1.329	-0.314	-0.292	-0.338	0	-0.048	0	0.409	0.292	-0.261	0	0	0	0.21	0.034
26146714	-0.334	-0.365	0	1.342	-0.307	-0.292	-0.338	0	-0.048	0	0.409	0.292	-0.261	0	0	0	0.207	0.034
26146728	-0.336	-0.337	0	1.367	-0.292	-0.291	-0.338	0	-0.048	0	0.409	0.292	-0.261	0	0	0	0.203	0.034
26146742	-0.336	-0.324	0	1.379	-0.285	-0.291	-0.332	0	0.048	0	0.409	0.292	-0.261	0	0	0	0.201	0.034
26146757	-0.336	-0.31	0	1.39	-0.278	-0.29	-0.332	0	0.048	0	0.403	0.289	-0.263	0	-0.024	0	0.198	0.034
26146776	-0.336	-0.282	0	1.411	-0.263	-0.29	-0.332	0	0.048	0	0.403	0.289	-0.263	0	-0.024	0	0.194	0.034
26146791	-0.336	-0.252	0	1.431	-0.249	-0.291	-0.332	0	0.024	0	0.403	0.289	-0.26	0	0	0	0.188	0.034
26146806	-0.334	-0.238	0	1.44	-0.242	-0.291	-0.332	0	0.024	0	0.403	0.289	-0.26	0	0	0	0.186	0.034
26146821	-0.334	-0.209	0	1.456	-0.23	-0.292	-0.336	0	0	0	0.409	0.292	-0.257	0	0.072	0	0.18	0.034
26146833	-0.334	-0.194	0	1.463	-0.223	-0.293	-0.338	0	-0.048	0	0.41	0.292	-0.257	0	0.072	0	0.177	0.034
26146848	-0.334	-0.179	0	1.47	-0.215	-0.293	-0.338	0	-0.048	0	0.41	0.292	-0.257	0	0.072	0	0.175	0.034
26146861	-0.334	-0.148	0	1.482	-0.2	-0.293	-0.338	0	-0.048	0	0.41	0.292	-0.257	0	0.072	0	0.17	0.034
26146875	-0.334	-0.134	0	1.487	-0.192	-0.293	-0.338	0	-0.048	0	0.41	0.292	-0.257	0	0.072	0	0.167	0.034
26146888	-0.334	-0.119	0	1.491	-0.185	-0.293	-0.338	0	-0.048	0	0.41	0.292	-0.257	0	0	0	0.165	0.034
26146901	-0.316	-0.087	0.24	1.499	-0.189	-0.303	-0.338	0	-0.048	0	0.415	0.294	-0.257	0	0	0	0.158	0.031
26146915	-0.316	-0.072	0.24	1.502	-0.182	-0.303	-0.33	0	0.12	0	0.415	0.294	-0.257	0	0	0	0.156	0.031
26146930	-0.277	-0.056	0.576	1.504	-0.173	-0.303	-0.33	0	0.12	0	0.408	0.291	-0.257	0	0	0	0.153	0.032
26146944	-0.277	-0.024	0.576	1.507	-0.198	-0.325	-0.329	0	0.192	0	0.416	0.293	-0.257	0	0	0	0.145	0.027
26146958	-0.267	-0.009	0.791	1.508	-0.202	-0.331	-0.329	0	0.192	0	0.418	0.293	-0.257	0	0	0	0.142	0.026
26146971	-0.228	0.006	0.935	1.508	-0.195	-0.332	-0.34	0	0	0	0.427	0.297	-0.257	0	0	0	0.139	0.025
26146985	-0.228	0.036	0.935	1.506	-0.222	-0.354	-0.34	0	0	0	0.437	0.301	-0.257	0	0	0	0.13	0.02
26146998	-0.193	0.053	1.247	1.505	-0.25	-0.373	-0.352	0	-0.216	0	0.444	0.302	-0.257	0	0	0	0.124	0.015
26147013	-0.173	0.069	1.343	1.502	-0.265	-0.386	-0.352	0	-0.216	0	0.459	0.308	-0.255	0	0	0	0.116	0.012
26147027	-0.173	0.101	1.343	1.496	-0.25	-0.387	-0.359	0	-0.336	0	0.467	0.311	-0.255	0	0	0	0.11	0.011
26147042	-0.119	0.116	1.583	1.492	-0.3	-0.417	-0.367	0	-0.36	0	0.484	0.316	-0.243	0	0.096	0	0.095	0.004
26147056	-0.119	0.131	1.583	1.488	-0.292	-0.417	-0.367	0	-0.36	0	0.484	0.316	-0.232	0	0.216	0	0.092	0.004
26147071	-0.058	0.162	1.823	1.477	-0.341	-0.451	-0.387	0	-0.456	0	0.512	0.325	-0.232	0	0.216	0	0.071	-0.005
26147083	-0.058	0.176	1.823	1.471	-0.333	-0.451	-0.387	0	-0.456	0	0.512	0.325	-0.215	0	0.48	0	0.069	-0.005
26147099	0	0.206	2.014	1.457	-0.379	-0.481	-0.405	0	-0.552	0	0.535	0.332	-0.215	0	0.48	0	0.045	-0.013
26147113	0	0.22	2.014	1.45	-0.372	-0.482	-0.405	0	-0.552	0	0.535	0.332	-0.209	0	0.48	0	0.04	-0.013
26147127	0.086	0.235	2.182	1.442	-0.415	-0.505	-0.416	0	-0.6	0	0.539	0.33	-0.203	0	0.408	0	0.03	-0.02
26147141	0.086	0.263	2.182	1.424	-0.43	-0.519	-0.422	0	-0.552	0	0.556	0.337	-0.203	0	0.408	0	0.015	-0.025
26147156	0.148	0.278	2.278	1.414	-0.423	-0.519	-0.435	0	-0.48	0	0.556	0.337	-0.189	0	0.36	0	0.012	-0.025
26147171	0.148	0.306	2.278	1.394	-0.465	-0.544	-0.435	0	-0.48	0	0.568	0.339	-0.18	0	0.456	0	-0.013	-0.032
26147184	0.2	0.321	2.326	1.381	-0.458	-0.544	-0.456	0	-0.552	0	0.568	0.339	-0.18	0	0.456	0	-0.017	-0.032
26147199	0.238	0.35	2.23	1.356	-0.52	-0.576	-0.456	0	-0.552	0	0.583	0.342	-0.158	0	0.624	0	-0.048	-0.044
26147216	0.238	0.363	2.23	1.344	-0.513	-0.576	-0.473	0	-0.671	0	0.583	0.342	-0.145	0	0.671	0	-0.051	-0.044
26147235	0.266	0.39	1.871	1.317	-0.522	-0.584	-0.473	0	-0.671	0	0.597	0.35	-0.145	0	0.671	0	-0.069	-0.048
26147254	0.266	0.416	1.871	1.288	-0.509	-0.584	-0.491	0	-0.671	0	0.612	0.358	-0.128	0	0.6	0	-0.085	-0.047
26147276	0.293	0.441	1.583	1.258	-0.517	-0.591	-0.491	0	-0.671	0	0.611	0.357	-0.128	0	0.6	0	-0.094	-0.051
26147290	0.293	0.467	1.583	1.224	-0.501	-0.588	-0.507	0	-0.528	0	0.624	0.363	-0.128	0	0.6	0	-0.103	-0.05
26147303	0.292	0.48	0.432	1.207	-0.493	-0.587	-0.519	0	-0.504	0	0.629	0.369	-0.114	0	0.408	0	-0.11	-0.049
26147318	0.292	0.492	0.12	1.19	-0.486	-0.586	-0.519	0	-0.504	0	0.639	0.374	-0.114	0	0.336	0	-0.116	-0.049
26147331	0.292	0.516	0.12	1.152	-0.472	-0.584	-0.525	0	-0.408	0	0.645	0.377	-0.114	0	0.336	0	-0.123	-0.049
26147346	0.289	0.528	0	1.134	-0.464	-0.583	-0.525	0	-0.408	0	0.645	0.378	-0.114	0	0.144	0	-0.125	-0.048
26147362	0.289	0.551	-0.048	1.093	-0.452	-0.583	-0.527	0	-0.312	0	0.647	0.378	-0.112	0	0.048	0	-0.132	-0.048
26147379	0.289	0.562	-0.048	1.074	-0.447	-0.583	-0.53	0	-0.264	0	0.649	0.379	-0.112	0	0.048	0	-0.136	-0.048
26147396	0.289	0.583	-0.024	1.033	-0.436	-0.583	-0.53	0	-0.264	0	0.649	0.379	-0.112	0	0.048	0	-0.141	-0.048
26147415	0.289	0.603	-0.024	0.991	-0.426	-0.584	-0.527	0	-0.048	0	0.647	0.378	-0.111	0	0.024	0	-0.145	-0.048
26147429	0.289	0.613	0	0.969	-0.422	-0.584	-0.524	0	0.024	0	0.644	0.377	-0.111	0	0.024	0	-0.147	-0.048
26147444	0.287	0.632	0	0.925	-0.411	-0.583	-0.528	0	0.048	0	0.648	0.379	-0.111	0	0.024	0	-0.153	-0.048
26147458	0.289	0.641	0	0.902	-0.407	-0.583	-0.528	0	0	0	0.648	0.379	-0.112	0	0	0	-0.155	-0.048
26147473	0.289	0.659	0	0.856	-0.399	-0.583	-0.528	0	0	0	0.648	0.379	-0.112	0	0	0	-0.16	-0.048
26147487	0.289	0.667	0	0.833	-0.393	-0.582	-0.537	0	-0.096	0	0.656	0.382	-0.112	0	0	0	-0.164	-0.048
26147500	0.289	0.675	0	0.809	-0.389	-0.582	-0.542	0	-0.216	0	0.656	0.382	-0.112	0	0	0	-0.167	-0.048
26147516	0.289	0.692	0	0.758	-0.381	-0.582	-0.542	0	-0.216	0	0.659	0.384	-0.111	0	0	0	-0.173	-0.048
26147530	0.289	0.7	0	0.731	-0.377	-0.582	-0.542	0	-0.216	0	0.659	0.384	-0.111	0	0	0	-0.175	-0.048
26147543	0.287	0.707	0	0.706	-0.373	-0.582	-0.565	0	-0.384	0	0.659	0.384	-0.105	0	0.048	0	-0.177	-0.048
26147558	0.287	0.721	0	0.655	-0.363	-0.58	-0.565	0	-0.384	0	0.678	0.393	-0.105	0	0.048	0	-0.189	-0.048
26147571	0.289	0.727	0	0.629	-0.36	-0.58	-0.574	0	-0.408	0	0.678	0.393	-0.102	0	0.12	0	-0.192	-0.048
26147585	0.289	0.74	0	0.574	-0.355	-0.58	-0.574	0	-0.408	0	0.685	0.396	-0.097	0	0.168	0	-0.2	-0.048
26147598	0.289	0.745	0	0.548	-0.352	-0.58	-0.576	0	-0.384	0	0.686	0.396	-0.097	0	0.168	0	-0.202	-0.048
26147613	0.289	0.751	0	0.519	-0.349	-0.58	-0.576	0	-0.384	0	0.686	0.396	-0.097	0	0.168	0	-0.203	-0.048
26147628	0.289	0.762	0	0.46	-0.343	-0.58	-0.577	0	-0.24	0	0.688	0.397	-0.097	0	0.072	0	-0.207	-0.048
26147641	0.289	0.766	0	0.433	-0.342	-0.581	-0.571	0	-0.096	0	0.682	0.395	-0.097	0	0.048	0	-0.206	-0.048
26147655	0.289	0.771	0	0.402	-0.339	-0.581	-0.571	0	-0.096	0	0.682	0.395	-0.097	0	0.048	0	-0.207	-0.048
26147671	0.289	0.779	0	0.345	-0.337	-0.582	-0.557	0	0.168	0	0.671	0.39	-0.096	0	0	0	-0.205	-0.047
26147683	0.289	0.782	0	0.317	-0.336	-0.582	-0.557	0	0.168	0	0.671	0.39	-0.096	0	0.024	0	-0.206	-0.047
26147697	0.289	0.785	0	0.289	-0.334	-0.582	-0.548	0	0.312	0	0.671	0.39	-0.096	0	0.024	0	-0.207	-0.047
26147710	0.289	0.79	0	0.233	-0.333	-0.584	-0.548	0	0.312	0	0.662	0.386	-0.093	0	0.048	0	-0.207	-0.047
26147724	0.289	0.793	0	0.205	-0.332	-0.584	-0.545	0	0.312	0	0.66	0.385	-0.086	0	0.096	0	-0.206	-0.047
26147739	0.289	0.794	0	0.177	-0.332	-0.585	-0.545	0	0.312	0	0.659	0.385	-0.086	0	0.096	0	-0.209	-0.047
26147752	0.289	0.797	0	0.12	-0.332	-0.586	-0.544	0	0.216	0	0.657	0.385	-0.08	0	0.168	0	-0.211	-0.046
26147774	0.289	0.799	0	0.063	-0.331	-0.586	-0.544	0	0.144	0	0.657	0.385	-0.08	0	0.192	0	-0.212	-0.046
26147789	0.289	0.8	0	0.032	-0.33	-0.586	-0.544	0	0.144	0	0.657	0.385	-0.08	0	0.192	0	-0.212	-0.046
26147804	0.289	0.8	0	-0.025	-0.33	-0.586	-0.547	0	0	0	0.659	0.386	-0.076	0	0.144	0	-0.213	-0.046
26147821	0.289	0.8	0	-0.053	-0.331	-0.586	-0.547	0	0	0	0.659	0.386	-0.076	0	0.144	0	-0.214	-0.046
26147835	0.289	0.798	0	-0.11	-0.331	-0.586	-0.551	0	-0.048	0	0.663	0.388	-0.076	0	0.048	0	-0.215	-0.046
26147849	0.289	0.797	0	-0.138	-0.332	-0.586	-0.548	0	-0.072	0	0.66	0.387	-0.077	0	0.048	0	-0.214	-0.046
26147865	0.289	0.793	0	-0.195	-0.334	-0.586	-0.548	0	-0.024	0	0.66	0.387	-0.077	0	0.048	0	-0.213	-0.046
26147879	0.289	0.791	0	-0.223	-0.334	-0.586	-0.548	0	0	0	0.661	0.387	-0.08	0	0	0	-0.211	-0.046
26147894	0.289	0.786	0	-0.279	-0.337	-0.586	-0.548	0	0	0	0.661	0.387	-0.08	0	-0.024	0	-0.21	-0.046
26147907	0.289	0.783	0	-0.31	-0.338	-0.585	-0.553	0	0	0	0.665	0.388	-0.08	0	-0.024	0	-0.21	-0.046
26147922	0.289	0.776	0	-0.365	-0.341	-0.585	-0.562	0	-0.096	0	0.665	0.388	-0.083	0	-0.096	0	-0.207	-0.046
26147935	0.289	0.772	0	-0.395	-0.342	-0.583	-0.562	0	-0.096	0	0.673	0.392	-0.085	0	-0.096	0	-0.209	-0.047
26147949	0.289	0.768	0	-0.423	-0.343	-0.583	-0.568	0	-0.192	0	0.678	0.394	-0.085	0	-0.072	0	-0.21	-0.047
26147963	0.289	0.764	0	-0.45	-0.345	-0.583	-0.582	0	-0.384	0	0.678	0.394	-0.085	0	-0.072	0	-0.208	-0.047
26147976	0.289	0.753	0	-0.509	-0.347	-0.58	-0.59	0	-0.432	0	0.696	0.402	-0.086	0	-0.048	0	-0.211	-0.047
26147992	0.289	0.748	0	-0.536	-0.35	-0.58	-0.59	0	-0.432	0	0.696	0.402	-0.086	0	-0.048	0	-0.21	-0.047
26148006	0.289	0.742	0	-0.565	-0.353	-0.58	-0.605	0	-0.528	0	0.696	0.402	-0.083	0	-0.024	0	-0.208	-0.047
26148020	0.289	0.729	0	-0.622	-0.358	-0.578	-0.605	0	-0.528	0	0.709	0.407	-0.083	0	-0.024	0	-0.21	-0.047
26148033	0.289	0.722	0	-0.648	-0.36	-0.577	-0.613	0	-0.504	0	0.715	0.41	-0.082	0	0	0	-0.21	-0.047
26148047	0.289	0.716	0	-0.674	-0.364	-0.577	-0.613	0	-0.456	0	0.715	0.41	-0.08	0	0.072	0	-0.209	-0.047
26148061	0.289	0.7	0	-0.729	-0.372	-0.578	-0.609	0	-0.216	0	0.715	0.41	-0.08	0	0.072	0	-0.205	-0.047
26148075	0.289	0.693	0	-0.754	-0.378	-0.58	-0.609	0	-0.216	0	0.711	0.409	-0.068	0	0.144	0	-0.206	-0.046
26148089	0.289	0.685	0	-0.778	-0.382	-0.58	-0.605	0	0	0	0.711	0.409	-0.068	0	0.144	0	-0.204	-0.046
26148104	0.289	0.668	0	-0.829	-0.391	-0.581	-0.605	0	0	0	0.706	0.407	-0.063	0	0.216	0	-0.199	-0.045
26148117	0.289	0.66	0	-0.852	-0.396	-0.581	-0.603	0	0.096	0	0.705	0.407	-0.063	0	0.216	0	-0.197	-0.045
26148131	0.289	0.651	0	-0.876	-0.4	-0.582	-0.597	0	0.144	0	0.704	0.407	-0.06	0	0.216	0	-0.195	-0.045
26148145	0.289	0.632	0	-0.926	-0.411	-0.583	-0.597	0	0.144	0	0.699	0.405	-0.057	0	0.168	0	-0.189	-0.045
26148158	0.289	0.622	0	-0.948	-0.417	-0.584	-0.586	0	0.192	0	0.69	0.401	-0.056	0	0.144	0	-0.184	-0.045
26148172	0.289	0.612	0	-0.972	-0.423	-0.584	-0.577	0	0.288	0	0.69	0.401	-0.056	0	0.144	0	-0.181	-0.045
26148186	0.289	0.592	0	-1.015	-0.434	-0.585	-0.577	0	0.288	0	0.682	0.397	-0.056	0	0.144	0	-0.174	-0.045
26148199	0.289	0.581	0	-1.036	-0.439	-0.585	-0.577	0	0.288	0	0.682	0.397	-0.056	0	0.072	0	-0.171	-0.045
26148213	0.289	0.571	0	-1.056	-0.446	-0.587	-0.554	0	0.48	0	0.668	0.391	-0.059	0	0.024	0	-0.164	-0.045
26148227	0.289	0.548	0	-1.098	-0.457	-0.587	-0.554	0	0.48	0	0.663	0.389	-0.06	0	-0.024	0	-0.156	-0.045
26148242	0.289	0.536	0	-1.119	-0.464	-0.587	-0.54	0	0.528	0	0.663	0.389	-0.063	0	-0.072	0	-0.153	-0.045
26148257	0.289	0.524	0	-1.14	-0.471	-0.588	-0.537	0	0.48	0	0.652	0.384	-0.063	0	-0.072	0	-0.145	-0.045
26148273	0.289	0.499	0	-1.178	-0.484	-0.589	-0.537	0	0.48	0	0.649	0.383	-0.062	0	-0.072	0	-0.139	-0.045
26148294	0.289	0.475	0	-1.213	-0.496	-0.59	-0.537	0	0.36	0	0.648	0.383	-0.057	0	-0.048	0	-0.135	-0.045
26148312	0.289	0.451	0	-1.246	-0.509	-0.59	-0.537	0	0.36	0	0.648	0.383	-0.057	0	-0.048	0	-0.128	-0.045
26148328	0.289	0.426	0	-1.277	-0.522	-0.59	-0.544	0	0.024	0	0.653	0.385	-0.051	0	0.144	0	-0.125	-0.044
26148345	0.289	0.412	0	-1.293	-0.528	-0.59	-0.547	0	-0.024	0	0.655	0.386	-0.051	0	0.144	0	-0.122	-0.044
26148358	0.289	0.399	0	-1.308	-0.535	-0.59	-0.547	0	-0.024	0	0.655	0.386	-0.051	0	0.144	0	-0.118	-0.044
26148373	0.289	0.371	0	-1.336	-0.546	-0.587	-0.563	0	-0.264	0	0.67	0.392	-0.053	0	0.048	0	-0.113	-0.044
26148385	0.289	0.356	0	-1.35	-0.554	-0.587	-0.563	0	-0.264	0	0.67	0.392	-0.053	0	0	0	-0.109	-0.044
26148399	0.289	0.342	0	-1.363	-0.561	-0.587	-0.576	0	-0.384	0	0.67	0.392	-0.053	0	0	0	-0.105	-0.044
26148414	0.289	0.314	0	-1.387	-0.573	-0.586	-0.576	0	-0.384	0	0.68	0.397	-0.053	0	0	0	-0.099	-0.044
26148430	0.289	0.3	0	-1.398	-0.579	-0.585	-0.583	0	-0.408	0	0.687	0.4	-0.05	0	0	0	-0.096	-0.045
26148446	0.289	0.271	0	-1.418	-0.594	-0.585	-0.583	0	-0.384	0	0.686	0.4	-0.05	0	0	0	-0.089	-0.044
26148463	0.289	0.243	0	-1.437	-0.608	-0.585	-0.586	0	-0.24	0	0.689	0.401	-0.05	0	0.024	0	-0.081	-0.044
26148482	0.289	0.228	0	-1.445	-0.615	-0.585	-0.586	0	-0.24	0	0.689	0.401	-0.05	0	0.024	0	-0.077	-0.044
26148498	0.287	0.198	0	-1.461	-0.629	-0.584	-0.593	0	-0.144	0	0.694	0.403	-0.054	0	0	0	-0.069	-0.044
26148511	0.289	0.182	0	-1.468	-0.636	-0.583	-0.593	0	-0.144	0	0.695	0.403	-0.054	0	0	0	-0.063	-0.044
26148525	0.289	0.152	0	-1.48	-0.65	-0.582	-0.6	0	-0.192	0	0.702	0.406	-0.059	0	-0.072	0	-0.054	-0.045
26148540	0.289	0.138	0	-1.486	-0.657	-0.582	-0.605	0	-0.216	0	0.705	0.407	-0.059	0	-0.072	0	-0.05	-0.045
26148553	0.286	0.123	0	-1.49	-0.664	-0.581	-0.603	0	-0.216	0	0.707	0.407	-0.066	0	-0.192	0	-0.043	-0.046
26148568	0.286	0.091	0	-1.498	-0.677	-0.58	-0.603	0	-0.216	0	0.706	0.407	-0.069	0	-0.24	0	-0.033	-0.046
26148582	0.286	0.076	-0.024	-1.501	-0.684	-0.58	-0.603	0	-0.216	0	0.706	0.407	-0.069	0	-0.24	0	-0.029	-0.046
26148596	0.286	0.045	-0.024	-1.506	-0.701	-0.58	-0.591	0	0.048	0	0.697	0.403	-0.077	0	-0.216	0	-0.017	-0.046
26148612	0.286	0.028	-0.024	-1.507	-0.71	-0.581	-0.583	0	0.144	0	0.691	0.4	-0.077	0	-0.216	0	-0.013	-0.046
26148626	0.286	0.013	0	-1.508	-0.718	-0.581	-0.583	0	0.144	0	0.69	0.4	-0.076	0	-0.12	0	-0.009	-0.046
26148639	0.286	-0.017	0	-1.508	-0.736	-0.585	-0.557	0	0.432	0	0.668	0.39	-0.073	0	-0.048	0	-0.002	-0.045
26148653	0.286	-0.032	0	-1.507	-0.744	-0.585	-0.551	0	0.647	0	0.663	0.388	-0.073	0	-0.048	0	0.001	-0.045
26148666	0.286	-0.047	0	-1.505	-0.751	-0.585	-0.53	0	0.743	0	0.663	0.388	-0.077	0	0	0	0.005	-0.045
26148682	0.286	-0.077	0	-1.501	-0.768	-0.587	-0.53	0	0.743	0	0.645	0.38	-0.082	0	-0.072	0	0.014	-0.045
26148697	0.286	-0.107	0	-1.494	-0.784	-0.587	-0.517	0	0.695	0	0.635	0.375	-0.085	0	-0.144	0	0.022	-0.046
26148712	0.284	-0.122	0	-1.49	-0.79	-0.587	-0.517	0	0.695	0	0.636	0.375	-0.085	0	-0.144	0	0.027	-0.046
26148727	0.284	-0.152	0	-1.481	-0.805	-0.587	-0.511	0	0.6	0	0.63	0.373	-0.085	0	-0.12	0	0.034	-0.046
26148740	0.27	-0.167	-0.096	-1.475	-0.803	-0.585	-0.507	0	0.48	0	0.628	0.373	-0.085	0	-0.12	0	0.039	-0.044
26148754	0.27	-0.181	-0.096	-1.469	-0.811	-0.585	-0.507	0	0.48	0	0.628	0.373	-0.085	0	-0.048	0	0.042	-0.044
26148771	0.257	-0.211	-0.384	-1.455	-0.815	-0.582	-0.507	0	0.48	0	0.63	0.374	-0.085	0	-0.048	0	0.051	-0.042
26148785	0.229	-0.225	-0.528	-1.447	-0.823	-0.582	-0.504	0	0.144	0	0.627	0.373	-0.08	0	0	0	0.054	-0.042
26148806	0.229	-0.254	-0.528	-1.43	-0.816	-0.575	-0.504	0	0.144	0	0.629	0.375	-0.08	0	0	0	0.063	-0.038
26148819	0.194	-0.282	-0.839	-1.411	-0.831	-0.575	-0.504	0	0.144	0	0.629	0.375	-0.08	0	0.072	0	0.07	-0.038
26148834	0.194	-0.296	-0.839	-1.401	-0.809	-0.564	-0.505	0	0.024	0	0.633	0.378	-0.076	0	0.12	0	0.078	-0.033
26148851	0.172	-0.324	-0.959	-1.379	-0.807	-0.558	-0.505	0	0	0	0.634	0.379	-0.077	0	0.072	0	0.085	-0.029
26148866	0.151	-0.338	-0.959	-1.367	-0.813	-0.558	-0.505	0	0	0	0.634	0.379	-0.077	0	0.072	0	0.089	-0.029
26148881	0.151	-0.365	-0.959	-1.342	-0.809	-0.551	-0.508	0	-0.048	0	0.636	0.38	-0.077	0	0.072	0	0.099	-0.026
26148897	0.125	-0.378	-0.935	-1.329	-0.815	-0.551	-0.513	0	-0.096	0	0.638	0.381	-0.094	0	-0.144	0	0.102	-0.026
26148912	0.125	-0.405	-0.935	-1.301	-0.803	-0.538	-0.513	0	-0.096	0	0.645	0.384	-0.102	0	-0.24	0	0.122	-0.024
26148927	0.106	-0.419	-0.935	-1.285	-0.795	-0.532	-0.517	0	-0.12	0	0.645	0.385	-0.102	0	-0.24	0	0.127	-0.022
26148940	0.094	-0.446	-0.863	-1.253	-0.794	-0.524	-0.519	0	-0.144	0	0.652	0.387	-0.125	0	-0.504	0	0.145	-0.022
26148955	0.094	-0.458	-0.863	-1.236	-0.799	-0.524	-0.519	0	-0.144	0	0.652	0.387	-0.131	0	-0.671	0	0.15	-0.022
26148968	0.065	-0.47	-0.863	-1.22	-0.806	-0.524	-0.522	0	-0.144	0	0.652	0.387	-0.151	0	-0.719	0	0.153	-0.022
26148983	0.056	-0.494	-0.863	-1.186	-0.782	-0.507	-0.522	0	-0.12	0	0.654	0.389	-0.151	0	-0.719	0	0.172	-0.018
26148998	0.025	-0.506	-0.959	-1.168	-0.788	-0.507	-0.522	0	-0.12	0	0.654	0.389	-0.162	0	-0.647	0	0.175	-0.018
26149014	0.025	-0.53	-0.959	-1.129	-0.771	-0.494	-0.522	0	-0.12	0	0.652	0.389	-0.162	0	-0.647	0	0.188	-0.014
26149028	-0.009	-0.541	-1.031	-1.11	-0.777	-0.494	-0.521	0	-0.024	0	0.651	0.388	-0.165	0	-0.432	0	0.191	-0.015
26149044	-0.009	-0.564	-1.031	-1.069	-0.758	-0.48	-0.521	0	0	0	0.648	0.388	-0.165	0	-0.432	0	0.201	-0.01
26149057	-0.041	-0.575	-1.103	-1.049	-0.763	-0.48	-0.524	0	0	0	0.648	0.389	-0.168	0	-0.192	0	0.205	-0.01
26149072	-0.049	-0.596	-1.127	-1.005	-0.737	-0.463	-0.524	0	0	0	0.646	0.389	-0.171	0	-0.168	0	0.217	-0.005
26149085	-0.049	-0.607	-1.127	-0.982	-0.742	-0.463	-0.525	0	-0.024	0	0.648	0.389	-0.178	0	-0.168	0	0.22	-0.005
26149099	-0.082	-0.617	-1.175	-0.96	-0.715	-0.447	-0.528	0	-0.048	0	0.645	0.389	-0.178	0	-0.168	0	0.23	-0.001
26149114	-0.082	-0.637	-1.175	-0.913	-0.724	-0.446	-0.528	0	-0.048	0	0.645	0.389	-0.186	0	-0.264	0	0.237	-0.001
26149129	-0.112	-0.646	-1.199	-0.89	-0.701	-0.433	-0.537	0	-0.144	0	0.648	0.391	-0.186	0	-0.264	0	0.245	0.003
26149143	-0.142	-0.655	-1.223	-0.867	-0.704	-0.433	-0.537	0	-0.144	0	0.648	0.391	-0.192	0	-0.288	0	0.249	0.003
26149157	-0.156	-0.672	-1.223	-0.818	-0.67	-0.412	-0.537	0	-0.192	0	0.639	0.389	-0.192	0	-0.288	0	0.258	0.009
26149171	-0.156	-0.68	-1.223	-0.794	-0.675	-0.412	-0.536	0	-0.12	0	0.638	0.388	-0.194	0	-0.168	0	0.26	0.009
26149185	-0.179	-0.696	-1.175	-0.745	-0.66	-0.402	-0.534	0	0	0	0.632	0.387	-0.194	0	-0.168	0	0.266	0.012
26149202	-0.213	-0.703	-1.103	-0.72	-0.664	-0.402	-0.534	0	0	0	0.632	0.387	-0.197	0	-0.096	0	0.268	0.012
26149215	-0.213	-0.711	-1.103	-0.692	-0.634	-0.385	-0.533	0	0.048	0	0.623	0.384	-0.197	0	-0.096	0	0.274	0.016
26149229	-0.237	-0.724	-1.079	-0.641	-0.616	-0.373	-0.533	0	0.048	0	0.617	0.382	-0.2	0	-0.12	0	0.28	0.019
26149245	-0.253	-0.73	-1.103	-0.615	-0.619	-0.372	-0.531	0	0.024	0	0.617	0.382	-0.201	0	-0.12	0	0.283	0.019
26149260	-0.253	-0.742	-1.103	-0.563	-0.609	-0.365	-0.531	0	0.024	0	0.611	0.379	-0.201	0	-0.096	0	0.287	0.021
26149275	-0.282	-0.748	-1.031	-0.537	-0.594	-0.355	-0.527	0	0.048	0	0.607	0.378	-0.203	0	-0.072	0	0.29	0.024
26149292	-0.282	-0.758	-1.031	-0.483	-0.587	-0.349	-0.527	0	0.048	0	0.6	0.375	-0.203	0	-0.072	0	0.292	0.025
26149311	-0.282	-0.767	-1.031	-0.429	-0.591	-0.348	-0.517	0	0.12	0	0.592	0.371	-0.203	0	-0.072	0	0.293	0.025
26149327	-0.328	-0.775	-0.887	-0.371	-0.547	-0.323	-0.517	0	0.12	0	0.577	0.366	-0.212	0	-0.12	0	0.301	0.031
26149341	-0.328	-0.779	-0.887	-0.344	-0.548	-0.323	-0.493	0	0.312	0	0.577	0.366	-0.212	0	-0.12	0	0.302	0.031
26149358	-0.342	-0.785	-0.839	-0.288	-0.531	-0.309	-0.479	0	0.48	0	0.536	0.349	-0.234	0	-0.312	0	0.303	0.032
26149376	-0.349	-0.788	-0.767	-0.26	-0.522	-0.303	-0.479	0	0.48	0	0.532	0.348	-0.243	0	-0.408	0	0.307	0.032
26149393	-0.363	-0.793	-0.624	-0.201	-0.524	-0.302	-0.471	0	0.624	0	0.524	0.345	-0.247	0	-0.48	0	0.308	0.032
26149412	-0.363	-0.796	-0.624	-0.145	-0.508	-0.291	-0.453	0	0.671	0	0.504	0.336	-0.247	0	-0.48	0	0.305	0.034
26149425	-0.375	-0.798	-0.48	-0.116	-0.509	-0.292	-0.444	0	0.6	0	0.505	0.337	-0.243	0	-0.312	0	0.304	0.034
26149441	-0.375	-0.799	-0.48	-0.054	-0.495	-0.283	-0.444	0	0.6	0	0.494	0.332	-0.241	0	-0.024	0	0.303	0.037
26149455	-0.385	-0.8	-0.408	-0.023	-0.486	-0.278	-0.435	0	0.408	0	0.491	0.331	-0.241	0	-0.024	0	0.303	0.038
26149469	-0.385	-0.8	-0.408	0.006	-0.484	-0.277	-0.435	0	0.408	0	0.483	0.327	-0.238	0	0.096	0	0.301	0.038
26149485	-0.391	-0.799	-0.336	0.063	-0.475	-0.271	-0.418	0	0.36	0	0.468	0.32	-0.235	0	0.096	0	0.296	0.04
26149505	-0.391	-0.797	-0.288	0.119	-0.473	-0.27	-0.404	0	0.456	0	0.456	0.314	-0.235	0	0.096	0	0.291	0.041
26149522	-0.391	-0.794	-0.288	0.179	-0.472	-0.271	-0.404	0	0.456	0	0.458	0.315	-0.227	0	0.096	0	0.288	0.041
26149540	-0.391	-0.792	-0.048	0.207	-0.469	-0.268	-0.387	0	0.576	0	0.443	0.308	-0.22	0	0.168	0	0.283	0.042
26149557	-0.391	-0.787	-0.048	0.266	-0.467	-0.269	-0.386	0	0.528	0	0.444	0.307	-0.22	0	0.168	0	0.279	0.042
26149572	-0.391	-0.785	-0.048	0.294	-1.057	-0.269	-0.386	0	0.528	0	0.853	0.307	-0.22	0	0.168	0	0.987	0.042
26149584	-0.391	-0.778	-0.048	0.352	-1.043	-0.269	-0.386	0	0.528	0	0.853	0.307	-0.22	0	0.168	0	0.982	0.042
26149598	-0.391	-0.774	-0.048	0.382	-1.035	-0.269	-0.386	0	0.528	0	0.853	0.307	-0.22	0	0.168	0	0.979	0.042
26149612	-0.391	-0.77	-0.048	0.41	-1.027	-0.269	-0.386	0	0.528	0	0.853	0.307	-0.22	0	0.168	0	0.976	0.042
26149624	-0.391	-0.766	-0.048	0.437	-1.019	-0.269	-0.386	0	0.528	0	0.853	0.307	-0.22	0	0.168	0	0.973	0.042
26149638	-0.391	-0.756	-0.048	0.494	-0.999	-0.269	-0.386	0	0.528	0	0.853	0.307	-0.22	0	0.168	0	0.966	0.042
26149650	-0.391	-0.751	-0.048	0.521	-0.989	-0.269	-0.386	0	0.528	0	0.853	0.307	-0.22	0	0.168	0	0.962	0.042
26149664	-0.391	-0.745	-0.048	0.547	-0.978	-0.269	-0.386	0	0.528	0	0.853	0.307	-0.208	0	0.024	0	0.958	0.042
26149679	-0.391	-0.734	0	0.6	-0.957	-0.27	-0.367	0	0.144	0	0.862	0.308	-0.208	0	0.024	0	0.929	0.043
26149693	-0.391	-0.728	0	0.626	-0.943	-0.268	-0.367	0	0.144	0	0.821	0.3	-0.211	0	0	0	0.905	0.043
26149707	-0.391	-0.714	0	0.68	-0.914	-0.267	-0.363	0	0.12	0	0.808	0.298	-0.211	0	0	0	0.895	0.043
26149721	-0.398	-0.707	-0.048	0.705	-0.88	-0.263	-0.363	0	0.12	0	0.801	0.297	-0.212	0	-0.024	0	0.892	0.044
26149734	-0.408	-0.7	-0.144	0.73	-0.866	-0.263	-0.364	0	0.072	0	0.804	0.298	-0.214	0	-0.048	0	0.888	0.044
26149749	-0.408	-0.685	-0.144	0.779	-0.812	-0.258	-0.37	0	0	0	0.809	0.299	-0.214	0	-0.048	0	0.885	0.045
26149764	-0.408	-0.677	-0.144	0.803	-0.797	-0.258	-0.37	0	0	0	0.809	0.299	-0.214	0	-0.048	0	0.88	0.045
26149780	-0.432	-0.66	-0.504	0.853	-0.698	-0.243	-0.373	0	-0.12	0	0.795	0.296	-0.217	0	-0.048	0	0.867	0.049
26149794	-0.443	-0.65	-0.576	0.879	-0.651	-0.236	-0.373	0	-0.12	0	0.783	0.295	-0.217	0	-0.048	0	0.864	0.05
26149811	-0.443	-0.632	-0.576	0.924	-0.615	-0.236	-0.375	0	-0.12	0	0.787	0.295	-0.217	0	-0.048	0	0.852	0.05
26149829	-0.443	-0.613	-0.576	0.968	-0.577	-0.237	-0.375	0	-0.12	0	0.791	0.296	-0.212	0	-0.024	0	0.83	0.05
26149844	-0.489	-0.602	-0.839	0.992	-0.435	-0.209	-0.373	0	0	0	0.747	0.287	-0.212	0	-0.024	0	0.814	0.056
26149859	-0.509	-0.592	-0.935	1.013	-0.417	-0.21	-0.373	0	0	0	0.759	0.288	-0.2	0	0.072	0	0.787	0.057
26149874	-0.509	-0.571	-0.935	1.057	-0.321	-0.198	-0.373	0	0	0	0.742	0.284	-0.189	0	0.288	0	0.768	0.059
26149889	-0.537	-0.56	-0.959	1.077	-0.228	-0.181	-0.379	0	-0.024	0	0.729	0.281	-0.189	0	0.288	0	0.739	0.064
26149905	-0.537	-0.537	-0.959	1.118	-0.184	-0.183	-0.379	0	-0.024	0	0.75	0.283	-0.181	0	0.408	0	0.714	0.064
26149918	-0.55	-0.526	-0.839	1.137	-0.126	-0.175	-0.384	0	-0.12	0	0.748	0.283	-0.177	0	0.384	0	0.706	0.066
26149933	-0.553	-0.503	-0.647	1.173	-0.072	-0.174	-0.384	0	-0.12	0	0.75	0.283	-0.177	0	0.384	0	0.681	0.066
26149947	-0.553	-0.491	-0.647	1.191	-0.048	-0.174	-0.384	0	-0.12	0	0.75	0.283	-0.175	0	0.216	0	0.672	0.066
26149962	-0.553	-0.467	-0.336	1.225	0	-0.174	-0.382	0	-0.024	0	0.749	0.283	-0.175	0	0.216	0	0.651	0.066
26149976	-0.553	-0.454	-0.144	1.241	0.024	-0.174	-0.379	0	0	0	0.749	0.283	-0.175	0	0.096	0	0.642	0.066
26149991	-0.553	-0.442	-0.144	1.257	0.05	-0.174	-0.379	0	0	0	0.743	0.281	-0.18	0	0	0	0.631	0.066
26150005	-0.55	-0.416	0	1.288	0.093	-0.175	-0.378	0	0.048	0	0.737	0.281	-0.183	0	-0.024	0	0.619	0.065
26150019	-0.538	-0.403	0.024	1.302	0.12	-0.174	-0.378	0	0.048	0	0.734	0.281	-0.183	0	-0.024	0	0.614	0.065
26150033	-0.523	-0.377	0.216	1.33	0.14	-0.182	-0.378	0	0.072	0	0.745	0.283	-0.183	0	-0.096	0	0.597	0.064
26150048	-0.523	-0.362	0.216	1.344	0.129	-0.192	-0.378	0	0.024	0	0.758	0.286	-0.183	0	-0.096	0	0.589	0.062
26150065	-0.478	-0.335	0.576	1.369	0.065	-0.221	-0.384	0	0	0	0.813	0.295	-0.174	0	0	0	0.571	0.056
26150080	-0.435	-0.321	0.839	1.381	0.092	-0.222	-0.384	0	0	0	0.817	0.295	-0.174	0	0	0	0.553	0.057
26150096	-0.435	-0.294	0.839	1.403	0.035	-0.248	-0.384	0	0	0	0.85	0.301	-0.174	0	0	0	0.537	0.051
26150111	-0.435	-0.279	0.839	1.413	0.062	-0.249	-0.39	0	-0.096	0	0.864	0.303	-0.175	0	0.096	0	0.528	0.051
26150125	-0.357	-0.251	1.918	1.432	-0.085	-0.297	-0.393	0	-0.168	0	0.923	0.309	-0.175	0	0.072	0	0.517	0.041
26150140	-0.333	-0.237	2.302	1.44	-0.12	-0.312	-0.393	0	-0.168	0	0.937	0.308	-0.175	0	0.072	0	0.508	0.038
26150153	-0.251	-0.208	2.566	1.456	-0.272	-0.359	-0.399	0	-0.192	0	1.004	0.317	-0.174	0	0	0	0.486	0.027
26150167	-0.251	-0.193	2.566	1.463	-0.243	-0.36	-0.407	0	-0.216	0	1.022	0.32	-0.174	0	0	0	0.475	0.026
26150182	-0.19	-0.177	2.686	1.471	-0.211	-0.36	-0.418	0	-0.312	0	1.022	0.32	-0.174	0	0	0	0.463	0.026
26150197	-0.19	-0.147	2.686	1.482	-0.309	-0.394	-0.418	0	-0.312	0	1.082	0.328	-0.175	0	0	0	0.442	0.017
26150212	-0.164	-0.133	2.542	1.487	-0.345	-0.407	-0.427	0	-0.384	0	1.098	0.331	-0.175	0	0	0	0.429	0.013
26150226	-0.109	-0.103	2.374	1.495	-0.424	-0.436	-0.427	0	-0.384	0	1.15	0.339	-0.174	0	0	0	0.399	0.005
26150241	-0.109	-0.088	2.374	1.499	-0.395	-0.436	-0.432	0	-0.384	0	1.161	0.341	-0.174	0	0	0	0.386	0.005
26150257	-0.033	-0.058	2.182	1.504	-0.52	-0.471	-0.432	0	-0.384	0	1.196	0.345	-0.172	0	0.024	0	0.354	-0.006
26150269	-0.033	-0.041	2.182	1.506	-0.487	-0.472	-0.448	0	-0.432	0	1.237	0.352	-0.166	0	0.096	0	0.338	-0.006
26150282	0.028	-0.026	2.278	1.507	-0.607	-0.499	-0.456	0	-0.432	0	1.257	0.351	-0.163	0	0.144	0	0.309	-0.015
26150298	0.048	0.004	2.35	1.508	-0.595	-0.508	-0.456	0	-0.432	0	1.28	0.353	-0.163	0	0.144	0	0.275	-0.017
26150319	0.095	0.034	2.23	1.507	-0.65	-0.527	-0.465	0	-0.36	0	1.311	0.356	-0.149	0	0.24	0	0.218	-0.023
26150334	0.095	0.049	2.23	1.505	-0.619	-0.527	-0.499	0	-0.456	0	1.311	0.356	-0.149	0	0.24	0	0.205	-0.023
26150349	0.095	0.081	2.23	1.5	-0.558	-0.528	-0.499	0	-0.456	0	1.39	0.37	-0.139	0	0.36	0	0.149	-0.024
26150363	0.125	0.096	1.703	1.497	-0.595	-0.537	-0.522	0	-0.767	0	1.398	0.373	-0.139	0	0.36	0	0.132	-0.028
26150377	0.125	0.127	1.031	1.489	-0.531	-0.536	-0.534	0	-0.887	0	1.485	0.391	-0.134	0	0.336	0	0.083	-0.029
26150391	0.125	0.142	1.031	1.484	-0.501	-0.536	-0.534	0	-0.887	0	1.485	0.391	-0.132	0	0.264	0	0.065	-0.029
26150407	0.125	0.157	0.432	1.479	-0.47	-0.534	-0.557	0	-0.959	0	1.487	0.402	-0.132	0	0.264	0	0.051	-0.028
26150420	0.125	0.186	0.096	1.467	-0.412	-0.535	-0.557	0	-0.959	0	1.538	0.403	-0.117	0	0.288	0	-0.013	-0.027
26150440	0.125	0.217	0.024	1.451	-0.349	-0.534	-0.579	0	-0.911	0	1.587	0.411	-0.109	0	0.312	0	-0.066	-0.026
26150455	0.125	0.231	0.024	1.444	-0.32	-0.533	-0.593	0	-0.767	0	1.587	0.411	-0.1	0	0.384	0	-0.082	-0.026
26150472	0.125	0.26	0	1.426	-0.263	-0.534	-0.599	0	-0.719	0	1.632	0.419	-0.1	0	0.384	0	-0.137	-0.026
26150488	0.125	0.288	0	1.407	-0.207	-0.534	-0.605	0	-0.528	0	1.646	0.421	-0.097	0	0.36	0	-0.177	-0.025
26150502	0.125	0.302	0	1.396	-0.179	-0.534	-0.605	0	-0.528	0	1.646	0.421	-0.097	0	0.288	0	-0.193	-0.025
26150518	0.126	0.33	0	1.374	-0.126	-0.534	-0.606	0	-0.336	0	1.65	0.422	-0.102	0	0.096	0	-0.218	-0.026
26150535	0.126	0.344	0	1.362	-0.099	-0.534	-0.608	0	-0.288	0	1.654	0.422	-0.108	0	0	0	-0.235	-0.026
26150551	0.126	0.371	0	1.336	-0.044	-0.533	-0.608	0	-0.288	0	1.655	0.422	-0.108	0	0	0	-0.256	-0.027
26150567	0.137	0.384	0.144	1.323	-0.042	-0.537	-0.603	0	-0.024	0	1.655	0.421	-0.123	0	-0.264	0	-0.271	-0.028
26150585	0.155	0.41	0.288	1.295	-0.03	-0.54	-0.6	0	0.024	0	1.643	0.417	-0.128	0	-0.312	0	-0.265	-0.032
26150601	0.171	0.436	0.552	1.265	-0.013	-0.544	-0.599	0	0.096	0	1.643	0.416	-0.128	0	-0.312	0	-0.294	-0.034
26150620	0.184	0.461	0.743	1.233	0.006	-0.546	-0.599	0	0.096	0	1.641	0.414	-0.135	0	-0.408	0	-0.309	-0.036
26150634	0.184	0.474	0.743	1.214	0.033	-0.546	-0.6	0	0.072	0	1.641	0.414	-0.135	0	-0.264	0	-0.324	-0.036
26150648	0.215	0.486	0.815	1.197	-0.012	-0.554	-0.6	0	0.024	0	1.642	0.412	-0.135	0	-0.264	0	-0.34	-0.041
26150662	0.246	0.512	0.935	1.158	-0.03	-0.562	-0.599	0	0	0	1.638	0.408	-0.134	0	-0.12	0	-0.372	-0.045
26150676	0.246	0.524	0.935	1.14	-0.007	-0.563	-0.599	0	0	0	1.634	0.408	-0.134	0	-0.12	0	-0.384	-0.045
26150690	0.301	0.535	1.199	1.121	0.015	-0.564	-0.599	0	0	0	1.631	0.407	-0.128	0	0.024	0	-0.406	-0.044
26150704	0.315	0.558	1.391	1.08	-0.092	-0.578	-0.602	0	0	0	1.621	0.398	-0.126	0	0.096	0	-0.438	-0.053
26150718	0.315	0.569	1.391	1.06	-0.07	-0.578	-0.605	0	-0.048	0	1.628	0.399	-0.126	0	0.096	0	-0.453	-0.053
26150732	0.369	0.59	1.703	1.019	-0.145	-0.587	-0.616	0	-0.144	0	1.632	0.393	-0.125	0	0.096	0	-0.488	-0.06
26150747	0.382	0.6	1.847	0.998	-0.155	-0.589	-0.616	0	-0.144	0	1.625	0.39	-0.125	0	0.096	0	-0.499	-0.062
26150761	0.427	0.611	1.847	0.974	-0.133	-0.589	-0.62	0	-0.264	0	1.625	0.39	-0.12	0	0.072	0	-0.512	-0.062
26150776	0.427	0.63	1.847	0.93	-0.19	-0.596	-0.62	0	-0.24	0	1.613	0.384	-0.12	0	0.072	0	-0.543	-0.068
26150790	0.465	0.639	1.679	0.908	-0.172	-0.596	-0.622	0	-0.168	0	1.613	0.384	-0.116	0	0.12	0	-0.554	-0.068
26150804	0.465	0.657	1.679	0.862	-0.218	-0.6	-0.622	0	-0.168	0	1.591	0.378	-0.112	0	0.168	0	-0.585	-0.072
26150819	0.493	0.665	1.439	0.838	-0.201	-0.6	-0.622	0	-0.048	0	1.591	0.378	-0.112	0	0.168	0	-0.595	-0.072
26150840	0.493	0.681	1.439	0.79	-0.226	-0.603	-0.622	0	-0.048	0	1.566	0.375	-0.102	0	0.216	0	-0.626	-0.074
26150853	0.508	0.697	1.199	0.741	-0.227	-0.604	-0.622	0	0	0	1.558	0.373	-0.102	0	0.216	0	-0.643	-0.076
26150867	0.508	0.704	1.199	0.716	-0.216	-0.608	-0.622	0	0	0	1.528	0.372	-0.071	0	0.552	0	-0.693	-0.074
26150882	0.54	0.711	0.911	0.691	-0.202	-0.608	-0.628	0	-0.024	0	1.528	0.372	-0.043	0	0.743	0	-0.701	-0.074
26150898	0.551	0.725	0.791	0.638	-0.265	-0.612	-0.628	0	-0.024	0	1.482	0.367	-0.043	0	0.743	0	-0.754	-0.078
26150912	0.569	0.731	0.743	0.612	-0.252	-0.612	-0.631	0	-0.096	0	1.488	0.368	-0.01	0	0.983	0	-0.764	-0.078
26150926	0.569	0.743	0.743	0.56	-0.269	-0.616	-0.633	0	-0.144	0	1.44	0.364	-0.01	0	0.983	0	-0.82	-0.078
26150940	0.582	0.748	0.624	0.533	-0.258	-0.616	-0.633	0	-0.144	0	1.44	0.364	0.024	0	1.175	0	-0.826	-0.078
26150956	0.582	0.759	0.624	0.477	-0.269	-0.623	-0.634	0	-0.12	0	1.365	0.363	0.052	0	1.271	0	-0.916	-0.075
26150968	0.588	0.764	0.528	0.447	-0.271	-0.623	-0.634	0	-0.12	0	1.359	0.362	0.052	0	1.271	0	-0.92	-0.075
26150983	0.588	0.769	0.528	0.417	-0.261	-0.622	-0.637	0	-0.072	0	1.365	0.362	0.067	0	1.199	0	-0.928	-0.075
26150998	0.594	0.777	0.336	0.362	-0.257	-0.622	-0.645	0	-0.144	0	1.357	0.364	0.067	0	1.199	0	-0.96	-0.075
26151013	0.597	0.78	0.288	0.334	-0.257	-0.623	-0.645	0	-0.144	0	1.347	0.363	0.073	0	0.983	0	-0.971	-0.075
26151027	0.597	0.783	0.288	0.307	-0.249	-0.622	-0.651	0	-0.192	0	1.359	0.365	0.073	0	0.432	0	-0.979	-0.075
26151042	0.6	0.789	0.216	0.245	-0.242	-0.62	-0.656	0	-0.24	0	1.364	0.365	0.073	0	0.432	0	-0.989	-0.075
26151057	0.602	0.792	0.144	0.217	-0.237	-0.62	-0.656	0	-0.24	0	1.364	0.365	0.073	0	0.192	0	-0.991	-0.075
26151071	0.602	0.795	0.144	0.161	-0.231	-0.618	-0.663	0	-0.264	0	1.377	0.367	0.073	0	0.072	0	-1.001	-0.075
26151085	0.602	0.797	0.072	0.132	-0.228	-0.618	-0.663	0	-0.264	0	1.378	0.367	0.073	0	0.072	0	-1.002	-0.075
26151102	0.603	0.799	0.048	0.073	-0.225	-0.617	-0.668	0	-0.24	0	1.385	0.368	0.073	0	0	0	-1.008	-0.075
26151116	0.603	0.8	0.048	0.045	-0.224	-0.617	-0.668	0	-0.24	0	1.385	0.368	0.073	0	0	0	-1.008	-0.075
26151131	0.611	0.8	0.096	-0.012	-0.239	-0.617	-0.668	0	-0.144	0	1.376	0.366	0.073	0	0	0	-1.006	-0.076
26151145	0.614	0.8	0.168	-0.041	-0.246	-0.617	-0.668	0	-0.144	0	1.372	0.365	0.073	0	0	0	-1.005	-0.077
26151159	0.625	0.799	0.24	-0.069	-0.246	-0.617	-0.669	0	-0.048	0	1.375	0.365	0.072	0	0	0	-1.005	-0.077
26151174	0.625	0.797	0.24	-0.129	-0.271	-0.616	-0.669	0	-0.024	0	1.365	0.363	0.072	0	0	0	-0.997	-0.078
26151190	0.64	0.795	0.36	-0.16	-0.305	-0.616	-0.671	0	-0.024	0	1.345	0.358	0.073	0	0	0	-0.992	-0.08
26151206	0.64	0.792	0.36	-0.216	-0.312	-0.616	-0.671	0	-0.024	0	1.346	0.359	0.075	0	0	0	-0.99	-0.08
26151222	0.652	0.789	0.48	-0.244	-0.342	-0.617	-0.665	0	0	0	1.319	0.354	0.075	0	0.024	0	-0.979	-0.081
26151236	0.668	0.784	0.504	-0.3	-0.383	-0.616	-0.665	0	0	0	1.301	0.349	0.075	0	0.024	0	-0.967	-0.083
26151250	0.674	0.781	0.552	-0.328	-0.391	-0.617	-0.662	0	0.096	0	1.291	0.349	0.078	0	0.048	0	-0.964	-0.083
26151265	0.674	0.774	0.552	-0.383	-0.416	-0.616	-0.662	0	0.096	0	1.286	0.347	0.076	0	0.048	0	-0.952	-0.083
26151281	0.674	0.77	0.432	-0.411	-0.424	-0.616	-0.665	0	0.072	0	1.286	0.347	0.073	0	0	0	-0.947	-0.083
26151296	0.674	0.761	0.288	-0.465	-0.441	-0.615	-0.665	0	0.072	0	1.296	0.348	0.073	0	0	0	-0.934	-0.084
26151311	0.675	0.756	0.144	-0.495	-0.451	-0.615	-0.668	0	-0.048	0	1.301	0.349	0.072	0	-0.048	0	-0.929	-0.084
26151331	0.675	0.745	0.144	-0.548	-0.475	-0.615	-0.666	0	-0.048	0	1.299	0.348	0.072	0	-0.048	0	-0.913	-0.084
26151350	0.675	0.734	0.144	-0.601	-0.498	-0.615	-0.666	0	-0.048	0	1.299	0.348	0.069	0	-0.072	0	-0.899	-0.084
26151368	0.675	0.72	0	-0.657	-0.525	-0.614	-0.672	0	-0.024	0	1.303	0.348	0.069	0	-0.072	0	-0.878	-0.084
26151383	0.675	0.713	0	-0.683	-0.537	-0.613	-0.672	0	-0.024	0	1.314	0.35	0.065	0	-0.072	0	-0.873	-0.084
26151396	0.675	0.698	0	-0.736	-0.564	-0.61	-0.682	0	-0.144	0	1.334	0.352	0.062	0	-0.096	0	-0.855	-0.084
26151411	0.675	0.69	0	-0.763	-0.58	-0.609	-0.682	0	-0.144	0	1.338	0.352	0.062	0	-0.096	0	-0.841	-0.085
26151425	0.675	0.682	0	-0.787	-0.592	-0.607	-0.691	0	-0.264	0	1.355	0.355	0.062	0	-0.096	0	-0.834	-0.085
26151440	0.675	0.666	0	-0.835	-0.625	-0.607	-0.691	0	-0.264	0	1.355	0.355	0.062	0	-0.096	0	-0.814	-0.085
26151455	0.674	0.658	0	-0.859	-0.641	-0.606	-0.694	0	-0.264	0	1.358	0.355	0.062	0	-0.048	0	-0.803	-0.085
26151468	0.674	0.639	0	-0.907	-0.675	-0.606	-0.694	0	-0.264	0	1.362	0.356	0.062	0	0	0	-0.781	-0.084
26151484	0.674	0.63	0	-0.929	-0.693	-0.606	-0.697	0	-0.168	0	1.362	0.356	0.064	0	0	0	-0.769	-0.084
26151502	0.674	0.61	0	-0.976	-0.733	-0.605	-0.697	0	-0.096	0	1.366	0.357	0.064	0	0	0	-0.746	-0.084
26151517	0.674	0.599	0	-0.999	-0.755	-0.605	-0.697	0	-0.048	0	1.366	0.357	0.062	0	0	0	-0.732	-0.084
26151536	0.674	0.578	0	-1.043	-0.797	-0.605	-0.697	0	-0.048	0	1.368	0.357	0.062	0	0	0	-0.703	-0.084
26151552	0.674	0.556	0	-1.084	-0.839	-0.605	-0.698	0	-0.024	0	1.371	0.357	0.062	0	0	0	-0.676	-0.084
26151567	0.674	0.545	0	-1.103	-0.862	-0.605	-0.698	0	-0.024	0	1.365	0.357	0.067	0	0.024	0	-0.667	-0.084
26151581	0.674	0.534	0	-1.122	-0.884	-0.605	-0.708	0	-0.096	0	1.365	0.357	0.069	0	0.072	0	-0.652	-0.084
26151596	0.674	0.509	0	-1.163	-0.932	-0.603	-0.708	0	-0.096	0	1.38	0.359	0.069	0	0.072	0	-0.622	-0.084
26151612	0.663	0.497	-0.048	-1.181	-0.954	-0.601	-0.714	0	-0.192	0	1.39	0.36	0.067	0	0.048	0	-0.605	-0.084
26151628	0.663	0.472	-0.048	-1.217	-0.983	-0.601	-0.714	0	-0.192	0	1.41	0.364	0.064	0	0	0	-0.573	-0.083
26151644	0.643	0.448	-0.312	-1.25	-0.992	-0.601	-0.718	0	-0.192	0	1.444	0.37	0.064	0	0	0	-0.549	-0.08
26151660	0.643	0.435	-0.312	-1.266	-1.017	-0.601	-0.718	0	-0.192	0	1.445	0.37	0.062	0	-0.072	0	-0.531	-0.081
26151678	0.612	0.409	-0.719	-1.296	-1.008	-0.602	-0.718	0	-0.12	0	1.482	0.378	0.062	0	-0.072	0	-0.508	-0.077
26151695	0.574	0.383	-0.983	-1.324	-0.985	-0.603	-0.718	0	-0.12	0	1.526	0.387	0.062	0	-0.072	0	-0.487	-0.072
26151711	0.574	0.369	-0.983	-1.338	-1.014	-0.603	-0.718	0	-0.048	0	1.526	0.387	0.062	0	-0.072	0	-0.468	-0.072
26151726	0.516	0.34	-1.367	-1.365	-0.952	-0.601	-0.718	0	0	0	1.61	0.399	0.039	0	-0.216	0	-0.421	-0.067
26151741	0.496	0.326	-1.607	-1.377	-0.979	-0.601	-0.718	0	0	0	1.61	0.399	0.039	0	-0.216	0	-0.403	-0.067
26151754	0.496	0.313	-1.607	-1.388	-0.965	-0.599	-0.725	0	-0.024	0	1.641	0.404	0.024	0	-0.432	0	-0.389	-0.064
26151769	0.431	0.285	-1.847	-1.409	-0.886	-0.592	-0.729	0	-0.096	0	1.721	0.416	0.024	0	-0.432	0	-0.349	-0.057
26151782	0.378	0.271	-2.134	-1.419	-0.912	-0.59	-0.729	0	-0.096	0	1.737	0.416	0.004	0	-0.6	0	-0.304	-0.058
26151797	0.378	0.242	-2.134	-1.437	-0.852	-0.58	-0.74	0	-0.24	0	1.809	0.426	-0.011	0	-0.671	0	-0.256	-0.052
26151811	0.352	0.228	-2.278	-1.446	-0.826	-0.577	-0.74	0	-0.24	0	1.826	0.429	-0.011	0	-0.671	0	-0.242	-0.048
26151829	0.281	0.198	-2.35	-1.461	-0.727	-0.562	-0.749	0	-0.336	0	1.904	0.44	-0.043	0	-0.863	0	-0.172	-0.041
26151848	0.281	0.169	-2.35	-1.474	-0.786	-0.562	-0.749	0	-0.336	0	1.904	0.44	-0.043	0	-0.863	0	-0.132	-0.041
26151864	0.181	0.154	-2.35	-1.48	-0.808	-0.555	-0.761	0	-0.336	0	1.954	0.443	-0.088	0	-1.103	0	-0.053	-0.045
26151878	0.166	0.125	-2.278	-1.49	-0.616	-0.534	-0.763	0	-0.312	0	1.992	0.456	-0.094	0	-1.079	0	-0.021	-0.03
26151893	0.166	0.108	-2.278	-1.494	-0.65	-0.534	-0.763	0	-0.264	0	1.992	0.456	-0.094	0	-1.079	0	0.002	-0.03
26151907	0.117	0.093	-2.086	-1.498	-0.68	-0.534	-0.763	0	-0.096	0	1.992	0.456	-0.119	0	-0.767	0	0.022	-0.03
26151922	0.086	0.062	-2.014	-1.503	-0.631	-0.521	-0.763	0	-0.096	0	2.005	0.462	-0.119	0	-0.767	0	0.091	-0.027
26151936	0.086	0.047	-2.014	-1.505	-0.593	-0.514	-0.764	0	-0.024	0	2.008	0.465	-0.132	0	-0.624	0	0.107	-0.023
26151951	0.065	0.017	-1.727	-1.508	-0.603	-0.507	-0.766	0	-0.024	0	2.011	0.468	-0.132	0	-0.624	0	0.165	-0.021
26151966	0.039	0.002	-1.463	-1.508	-0.632	-0.505	-0.766	0	-0.024	0	2.016	0.469	-0.142	0	-0.552	0	0.198	-0.022
26151980	0.039	-0.029	-1.463	-1.507	-0.632	-0.498	-0.764	0	-0.024	0	2.01	0.471	-0.146	0	-0.504	0	0.242	-0.019
26151994	0.03	-0.044	-1.223	-1.506	-0.641	-0.495	-0.764	0	-0.024	0	2.009	0.472	-0.146	0	-0.504	0	0.262	-0.018
26152010	0.03	-0.074	-1.223	-1.502	-0.702	-0.495	-0.757	0	0.072	0	1.991	0.47	-0.152	0	-0.312	0	0.304	-0.018
26152024	0.002	-0.089	-0.863	-1.499	-0.668	-0.486	-0.751	0	0.144	0	1.986	0.472	-0.154	0	-0.24	0	0.329	-0.015
26152038	-0.004	-0.105	-0.791	-1.495	-0.687	-0.484	-0.749	0	0.192	0	1.97	0.471	-0.154	0	-0.24	0	0.353	-0.014
26152052	-0.004	-0.137	-0.791	-1.486	-0.749	-0.484	-0.749	0	0.192	0	1.967	0.47	-0.158	0	-0.168	0	0.402	-0.015
26152065	-0.024	-0.151	-0.647	-1.481	-0.731	-0.477	-0.754	0	0.144	0	1.971	0.472	-0.163	0	-0.168	0	0.426	-0.013
26152082	-0.035	-0.181	-0.719	-1.469	-0.765	-0.473	-0.761	0	0	0	1.984	0.474	-0.163	0	-0.168	0	0.465	-0.011
26152097	-0.035	-0.197	-0.719	-1.462	-0.798	-0.473	-0.761	0	0	0	1.984	0.474	-0.172	0	-0.264	0	0.487	-0.011
26152111	-0.075	-0.212	-0.887	-1.454	-0.826	-0.472	-0.775	0	-0.216	0	1.983	0.473	-0.172	0	-0.264	0	0.52	-0.012
26152126	-0.089	-0.242	-0.935	-1.437	-0.76	-0.453	-0.78	0	-0.288	0	1.997	0.476	-0.185	0	-0.336	0	0.57	-0.005
26152140	-0.115	-0.258	-0.983	-1.428	-0.791	-0.452	-0.78	0	-0.288	0	1.996	0.476	-0.188	0	-0.408	0	0.596	-0.005
26152155	-0.115	-0.287	-0.983	-1.407	-0.79	-0.444	-0.791	0	-0.384	0	2.005	0.477	-0.188	0	-0.408	0	0.633	-0.002
26152168	-0.139	-0.301	-1.007	-1.397	-0.756	-0.432	-0.791	0	-0.384	0	1.982	0.475	-0.214	0	-0.48	0	0.682	-0.001
26152182	-0.158	-0.315	-1.031	-1.386	-0.785	-0.433	-0.803	0	-0.432	0	2.009	0.479	-0.232	0	-0.6	0	0.701	-0.001
26152197	-0.158	-0.343	-1.031	-1.362	-0.795	-0.424	-0.806	0	-0.408	0	1.996	0.478	-0.232	0	-0.6	0	0.76	0
26152214	-0.202	-0.37	-1.175	-1.337	-0.741	-0.405	-0.814	0	-0.384	0	1.964	0.474	-0.26	0	-0.863	0	0.821	0.003
26152228	-0.202	-0.383	-1.175	-1.324	-0.765	-0.402	-0.814	0	-0.384	0	1.955	0.473	-0.28	0	-1.055	0	0.865	0.001
26152242	-0.231	-0.398	-1.367	-1.308	-0.724	-0.392	-0.814	0	-0.264	0	1.925	0.469	-0.315	0	-1.199	0	0.877	0.005
26152257	-0.27	-0.424	-1.415	-1.279	-0.681	-0.373	-0.814	0	-0.264	0	1.863	0.463	-0.315	0	-1.199	0	0.945	0.007
26152270	-0.297	-0.438	-1.511	-1.262	-0.709	-0.373	-0.809	0	-0.072	0	1.853	0.462	-0.333	0	-1.151	0	0.966	0.006
26152285	-0.297	-0.451	-1.511	-1.245	-0.668	-0.36	-0.807	0	0.024	0	1.808	0.457	-0.333	0	-1.151	0	0.998	0.008
26152300	-0.352	-0.476	-1.631	-1.212	-0.716	-0.359	-0.807	0	0.024	0	1.801	0.457	-0.341	0	-0.791	0	1.043	0.007
26152316	-0.352	-0.489	-1.631	-1.193	-0.61	-0.337	-0.809	0	0.048	0	1.727	0.447	-0.341	0	-0.791	0	1.04	0.015
26152336	-0.352	-0.513	-1.631	-1.158	-0.657	-0.337	-0.809	0	0.048	0	1.731	0.448	-0.349	0	-0.384	0	1.074	0.015
26152352	-0.444	-0.535	-1.918	-1.12	-0.478	-0.296	-0.809	0	0.048	0	1.59	0.429	-0.349	0	-0.384	0	1.073	0.027
26152366	-0.48	-0.547	-1.99	-1.101	-0.501	-0.297	-0.817	0	-0.072	0	1.606	0.431	-0.361	0	-0.288	0	1.088	0.027
26152382	-0.48	-0.568	-1.99	-1.062	-0.457	-0.28	-0.824	0	-0.144	0	1.554	0.425	-0.361	0	-0.288	0	1.112	0.031
26152397	-0.54	-0.579	-2.062	-1.041	-0.476	-0.278	-0.827	0	-0.216	0	1.538	0.424	-0.378	0	-0.36	0	1.146	0.029
26152411	-0.54	-0.6	-2.062	-0.997	-0.37	-0.249	-0.827	0	-0.216	0	1.424	0.409	-0.393	0	-0.504	0	1.157	0.036
26152424	-0.579	-0.61	-2.038	-0.976	-0.291	-0.23	-0.832	0	-0.216	0	1.353	0.399	-0.393	0	-0.504	0	1.145	0.041
26152439	-0.579	-0.629	-2.038	-0.932	-0.33	-0.231	-0.832	0	-0.216	0	1.351	0.399	-0.402	0	-0.6	0	1.18	0.04
26152453	-0.625	-0.638	-1.847	-0.909	-0.235	-0.209	-0.832	0	-0.168	0	1.266	0.388	-0.41	0	-0.528	0	1.16	0.045
26152468	-0.644	-0.647	-1.679	-0.886	-0.251	-0.208	-0.832	0	-0.168	0	1.257	0.388	-0.41	0	-0.528	0	1.18	0.045
26152484	-0.644	-0.665	-1.679	-0.837	-0.242	-0.199	-0.833	0	-0.048	0	1.222	0.384	-0.41	0	-0.528	0	1.193	0.047
26152499	-0.684	-0.674	-1.319	-0.814	-0.26	-0.2	-0.833	0	-0.048	0	1.225	0.384	-0.424	0	-0.312	0	1.204	0.046
26152512	-0.684	-0.69	-1.319	-0.763	-0.191	-0.178	-0.835	0	-0.024	0	1.124	0.374	-0.432	0	-0.336	0	1.215	0.048
26152527	-0.69	-0.698	-1.031	-0.736	-0.192	-0.175	-0.835	0	-0.024	0	1.113	0.374	-0.432	0	-0.336	0	1.222	0.049
26152544	-0.702	-0.713	-0.791	-0.683	-0.189	-0.166	-0.833	0	0	0	1.059	0.37	-0.451	0	-0.48	0	1.252	0.048
26152561	-0.702	-0.721	-0.791	-0.655	-0.203	-0.166	-0.833	0	0	0	1.059	0.37	-0.462	0	-0.576	0	1.263	0.048
26152582	-0.702	-0.733	-0.36	-0.603	-0.227	-0.165	-0.835	0	0	0	1.045	0.371	-0.465	0	-0.552	0	1.293	0.046
26152601	-0.702	-0.745	-0.36	-0.551	-0.25	-0.165	-0.827	0	0.024	0	1.045	0.371	-0.465	0	-0.336	0	1.31	0.046
26152624	-0.701	-0.755	-0.024	-0.497	-0.272	-0.163	-0.827	0	0.024	0	1.035	0.37	-0.465	0	-0.336	0	1.33	0.046
26152639	-0.702	-0.766	0	-0.438	-0.29	-0.16	-0.817	0	0.192	0	1.019	0.368	-0.464	0	-0.072	0	1.348	0.047
26152653	-0.702	-0.77	0	-0.411	-0.294	-0.159	-0.814	0	0.264	0	1.015	0.368	-0.464	0	-0.072	0	1.352	0.047
26152668	-0.701	-0.777	0	-0.356	-0.313	-0.159	-0.814	0	0.24	0	1.013	0.367	-0.464	0	0	0	1.366	0.047
26152682	-0.701	-0.781	0	-0.328	-0.32	-0.159	-0.814	0	0.24	0	1.015	0.368	-0.462	0	0	0	1.37	0.047
26152697	-0.701	-0.787	0	-0.272	-0.331	-0.158	-0.812	0	0.144	0	1.009	0.367	-0.465	0	0	0	1.382	0.047
26152712	-0.701	-0.789	0	-0.244	-0.337	-0.159	-0.815	0	0.096	0	1.014	0.368	-0.465	0	0	0	1.384	0.047
26152731	-0.701	-0.794	0	-0.185	-0.345	-0.158	-0.815	0	0	0	1	0.367	-0.476	0	-0.096	0	1.401	0.045
26152747	-0.702	-0.797	0	-0.129	-0.348	-0.158	-0.818	0	-0.048	0	1.002	0.368	-0.476	0	-0.096	0	1.403	0.045
26152764	-0.701	-0.798	0	-0.1	-0.352	-0.157	-0.818	0	-0.048	0	0.989	0.368	-0.488	0	-0.264	0	1.418	0.044
26152782	-0.701	-0.8	0	-0.044	-0.358	-0.16	-0.827	0	-0.12	0	1.005	0.37	-0.488	0	-0.264	0	1.417	0.044
26152798	-0.701	-0.8	0	0.013	-0.361	-0.162	-0.838	0	-0.264	0	1.013	0.372	-0.496	0	-0.336	0	1.42	0.042
26152812	-0.701	-0.8	0	0.045	-0.36	-0.162	-0.838	0	-0.264	0	1.007	0.371	-0.501	0	-0.312	0	1.424	0.042
26152830	-0.701	-0.798	0	0.101	-0.357	-0.162	-0.84	0	-0.288	0	1.01	0.372	-0.502	0	-0.216	0	1.421	0.042
26152850	-0.701	-0.796	0	0.158	-0.352	-0.162	-0.84	0	-0.288	0	1.008	0.372	-0.502	0	-0.216	0	1.418	0.042
26152865	-0.701	-0.794	0	0.189	-0.348	-0.162	-0.852	0	-0.192	0	1.008	0.372	-0.502	0	-0.216	0	1.416	0.042
26152880	-0.701	-0.789	0	0.245	-0.345	-0.168	-0.852	0	-0.192	0	1.043	0.374	-0.491	0	0	0	1.394	0.042
26152893	-0.701	-0.787	0	0.273	-0.341	-0.169	-0.856	0	-0.264	0	1.051	0.375	-0.485	0	0.168	0	1.388	0.042
26152907	-0.702	-0.784	0	0.301	-0.336	-0.17	-0.856	0	-0.264	0	1.059	0.376	-0.485	0	0.168	0	1.378	0.043
26152921	-0.702	-0.777	0	0.357	-0.324	-0.174	-0.872	0	-0.36	0	1.084	0.378	-0.484	0	0.216	0	1.358	0.043
26152937	-0.702	-0.774	0	0.384	-0.319	-0.176	-0.878	0	-0.384	0	1.095	0.379	-0.484	0	0.168	0	1.349	0.043
26152950	-0.702	-0.765	0	0.439	-0.302	-0.176	-0.89	0	-0.432	0	1.095	0.379	-0.484	0	0.168	0	1.336	0.043
26152966	-0.701	-0.761	0	0.466	-0.301	-0.18	-0.893	0	-0.432	0	1.117	0.382	-0.485	0	0.072	0	1.324	0.042
26152982	-0.701	-0.751	0	0.52	-0.282	-0.181	-0.893	0	-0.432	0	1.119	0.383	-0.488	0	0	0	1.31	0.041
26152996	-0.701	-0.746	0	0.546	-0.272	-0.182	-0.898	0	-0.384	0	1.12	0.383	-0.493	0	-0.048	0	1.302	0.041
26153010	-0.701	-0.734	0	0.599	-0.249	-0.182	-0.898	0	-0.24	0	1.12	0.383	-0.493	0	-0.048	0	1.284	0.041
26153024	-0.701	-0.728	0	0.625	-0.236	-0.181	-0.898	0	-0.168	0	1.114	0.383	-0.497	0	-0.168	0	1.279	0.04
26153039	-0.701	-0.722	0	0.651	-0.224	-0.181	-0.898	0	-0.168	0	1.114	0.383	-0.497	0	-0.168	0	1.269	0.04
26153059	-0.701	-0.707	0	0.704	-0.194	-0.18	-0.895	0	-0.024	0	1.109	0.383	-0.497	0	-0.12	0	1.249	0.04
26153075	-0.699	-0.692	0	0.756	-0.162	-0.179	-0.892	0	0.048	0	1.104	0.382	-0.501	0	-0.048	0	1.227	0.04
26153090	-0.699	-0.684	0	0.781	-0.15	-0.18	-0.887	0	0.12	0	1.103	0.382	-0.501	0	-0.048	0	1.219	0.04
26153103	-0.699	-0.668	0	0.831	-0.115	-0.178	-0.887	0	0.12	0	1.089	0.381	-0.505	0	-0.096	0	1.2	0.039
26153117	-0.699	-0.659	0	0.855	-0.095	-0.175	-0.881	0	0.168	0	1.075	0.38	-0.508	0	-0.096	0	1.194	0.039
26153132	-0.699	-0.642	0	0.901	-0.06	-0.175	-0.879	0	0.168	0	1.072	0.38	-0.508	0	-0.096	0	1.168	0.039
26153146	-0.693	-0.632	0.048	0.923	-0.056	-0.178	-0.879	0	0.168	0	1.084	0.382	-0.51	0	-0.144	0	1.161	0.038
26153160	-0.693	-0.623	0.048	0.946	-0.038	-0.178	-0.879	0	0.168	0	1.084	0.382	-0.51	0	-0.12	0	1.147	0.038
26153175	-0.667	-0.604	0.312	0.989	-0.035	-0.183	-0.875	0	0.096	0	1.109	0.386	-0.51	0	-0.072	0	1.136	0.037
26153191	-0.667	-0.594	0.312	1.011	-0.042	-0.188	-0.873	0	0.096	0	1.133	0.389	-0.51	0	-0.072	0	1.13	0.035
26153206	-0.639	-0.572	0.647	1.054	-0.066	-0.201	-0.873	0	0.096	0	1.19	0.396	-0.51	0	0	0	1.123	0.032
26153220	-0.639	-0.561	0.647	1.074	-0.045	-0.201	-0.873	0	0.096	0	1.19	0.396	-0.51	0	0	0	1.107	0.032
26153235	-0.616	-0.538	0.839	1.115	-0.055	-0.211	-0.873	0	0.048	0	1.238	0.402	-0.51	0	0	0	1.092	0.029
26153250	-0.616	-0.527	0.839	1.134	-0.034	-0.212	-0.873	0	0.048	0	1.244	0.403	-0.505	0	0.024	0	1.071	0.029
26153264	-0.569	-0.504	1.055	1.171	-0.105	-0.234	-0.875	0	0	0	1.349	0.415	-0.502	0	0.048	0	1.071	0.023
26153279	-0.569	-0.492	1.055	1.189	-0.082	-0.234	-0.875	0	0	0	1.349	0.415	-0.502	0	0.048	0	1.053	0.023
26153293	-0.526	-0.48	1.247	1.206	-0.058	-0.234	-0.875	0	0	0	1.349	0.415	-0.497	0	0.12	0	1.034	0.023
26153308	-0.526	-0.456	1.247	1.239	-0.115	-0.255	-0.876	0	0	0	1.443	0.426	-0.493	0	0.192	0	1.025	0.018
26153322	-0.484	-0.443	1.439	1.255	-0.09	-0.255	-0.886	0	-0.096	0	1.447	0.426	-0.493	0	0.192	0	1.001	0.019
26153336	-0.484	-0.418	1.439	1.286	-0.145	-0.278	-0.886	0	-0.096	0	1.559	0.437	-0.479	0	0.264	0	0.97	0.015
26153358	-0.463	-0.392	1.559	1.315	-0.145	-0.287	-0.886	0	-0.096	0	1.599	0.442	-0.479	0	0.264	0	0.945	0.012
26153372	-0.463	-0.377	1.559	1.33	-0.116	-0.287	-0.901	0	-0.264	0	1.599	0.442	-0.479	0	0.264	0	0.922	0.012
26153386	-0.359	-0.351	1.823	1.355	-0.318	-0.334	-0.907	0	-0.312	0	1.824	0.465	-0.467	0	0.312	0	0.921	-0.002
26153400	-0.359	-0.337	1.823	1.368	-0.292	-0.336	-0.907	0	-0.312	0	1.84	0.466	-0.464	0	0.288	0	0.891	-0.002
26153415	-0.314	-0.309	1.942	1.391	-0.344	-0.354	-0.916	0	-0.336	0	1.931	0.475	-0.448	0	0.312	0	0.866	-0.008
26153430	-0.274	-0.295	2.158	1.401	-0.318	-0.356	-0.916	0	-0.336	0	1.941	0.476	-0.448	0	0.312	0	0.828	-0.007
26153444	-0.274	-0.281	2.158	1.412	-0.384	-0.37	-0.925	0	-0.336	0	2.001	0.48	-0.432	0	0.456	0	0.827	-0.012
26153459	-0.21	-0.252	2.254	1.432	-0.478	-0.394	-0.93	0	-0.336	0	2.12	0.489	-0.432	0	0.456	0	0.787	-0.019
26153474	-0.171	-0.237	2.23	1.44	-0.451	-0.396	-0.942	0	-0.336	0	2.134	0.49	-0.422	0	0.504	0	0.751	-0.018
26153490	-0.145	-0.208	2.134	1.456	-0.483	-0.409	-0.942	0	-0.336	0	2.212	0.497	-0.418	0	0.504	0	0.709	-0.023
26153503	-0.145	-0.192	2.134	1.464	-0.51	-0.417	-0.958	0	-0.384	0	2.244	0.5	-0.418	0	0.504	0	0.695	-0.027
26153517	-0.101	-0.163	1.99	1.476	-0.556	-0.432	-0.967	0	-0.456	0	2.353	0.51	-0.401	0	0.48	0	0.633	-0.033
26153531	-0.101	-0.148	1.99	1.482	-0.528	-0.434	-0.967	0	-0.456	0	2.356	0.51	-0.389	0	0.528	0	0.596	-0.031
26153546	-0.069	-0.133	1.775	1.487	-0.57	-0.441	-0.987	0	-0.6	0	2.389	0.513	-0.389	0	0.528	0	0.586	-0.036
26153560	-0.032	-0.103	1.559	1.495	-0.513	-0.444	-0.987	0	-0.6	0	2.434	0.517	-0.378	0	0.6	0	0.512	-0.036
26153575	-0.032	-0.088	1.559	1.499	-0.564	-0.452	-1.005	0	-0.719	0	2.508	0.523	-0.356	0	0.647	0	0.493	-0.042
26153590	-0.018	-0.058	1.367	1.504	-0.537	-0.457	-1.021	0	-0.719	0	2.522	0.524	-0.356	0	0.647	0	0.428	-0.041
26153603	0.014	-0.043	1.247	1.506	-0.51	-0.46	-1.021	0	-0.719	0	2.556	0.527	-0.335	0	0.719	0	0.373	-0.039
26153619	0.014	-0.013	1.247	1.508	-0.519	-0.465	-1.031	0	-0.695	0	2.602	0.53	-0.335	0	0.719	0	0.332	-0.044
26153634	0.014	0.004	1.247	1.508	-0.486	-0.465	-1.031	0	-0.695	0	2.602	0.53	-0.326	0	0.624	0	0.304	-0.044
26153652	0.045	0.034	0.815	1.507	-0.482	-0.468	-1.047	0	-0.552	0	2.651	0.534	-0.321	0	0.48	0	0.249	-0.046
26153671	0.045	0.065	0.815	1.503	-0.428	-0.469	-1.051	0	-0.504	0	2.664	0.535	-0.321	0	0.48	0	0.19	-0.046
26153686	0.059	0.08	0.552	1.5	-0.398	-0.469	-1.054	0	-0.288	0	2.664	0.535	-0.323	0	0.192	0	0.164	-0.046
26153703	0.066	0.11	0.528	1.494	-0.367	-0.47	-1.054	0	-0.288	0	2.679	0.536	-0.323	0	0.144	0	0.12	-0.047
26153717	0.066	0.125	0.528	1.489	-0.353	-0.471	-1.054	0	-0.168	0	2.682	0.536	-0.318	0	0.024	0	0.098	-0.048
26153731	0.072	0.155	0.432	1.479	-0.308	-0.472	-1.053	0	-0.144	0	2.682	0.535	-0.318	0	0.024	0	0.047	-0.049
26153745	0.091	0.17	0.48	1.474	-0.278	-0.472	-1.053	0	-0.144	0	2.682	0.535	-0.318	0	0.048	0	0.021	-0.049
26153759	0.091	0.184	0.48	1.467	-0.287	-0.474	-1.051	0	0	0	2.686	0.534	-0.315	0	0.072	0	0.007	-0.051
26153774	0.1	0.216	0.576	1.452	-0.243	-0.476	-1.051	0	0	0	2.689	0.534	-0.315	0	0.072	0	-0.047	-0.052
26153787	0.132	0.232	0.719	1.443	-0.211	-0.476	-1.054	0	0	0	2.695	0.534	-0.315	0	0.072	0	-0.076	-0.052
26153807	0.132	0.261	0.719	1.425	-0.221	-0.478	-1.059	0	-0.048	0	2.715	0.533	-0.315	0	0.072	0	-0.112	-0.056
26153826	0.132	0.289	0.719	1.406	-0.164	-0.478	-1.059	0	-0.048	0	2.715	0.533	-0.315	0	0	0	-0.161	-0.056
26153844	0.184	0.317	0.983	1.384	-0.217	-0.482	-1.06	0	-0.096	0	2.728	0.528	-0.312	0	0	0	-0.185	-0.062
26153866	0.184	0.345	0.983	1.361	-0.162	-0.482	-1.062	0	-0.072	0	2.731	0.528	-0.312	0	0	0	-0.233	-0.062
26153883	0.184	0.372	0.983	1.335	-0.109	-0.484	-1.062	0	-0.072	0	2.726	0.528	-0.3	0	0.168	0	-0.291	-0.061
26153899	0.243	0.386	1.079	1.321	-0.199	-0.486	-1.06	0	-0.024	0	2.727	0.521	-0.295	0	0.24	0	-0.284	-0.068
26153913	0.257	0.401	1.103	1.305	-0.199	-0.487	-1.06	0	-0.024	0	2.72	0.519	-0.295	0	0.24	0	-0.305	-0.069
26153927	0.257	0.428	1.103	1.274	-0.145	-0.487	-1.06	0	0	0	2.72	0.519	-0.286	0	0.288	0	-0.352	-0.069
26153943	0.289	0.44	1.151	1.259	-0.187	-0.491	-1.057	0	0.048	0	2.698	0.514	-0.275	0	0.312	0	-0.372	-0.071
26153958	0.301	0.465	1.175	1.227	-0.162	-0.491	-1.057	0	0.048	0	2.695	0.512	-0.275	0	0.312	0	-0.409	-0.072
26153974	0.301	0.478	1.175	1.21	-0.138	-0.491	-1.057	0	0.048	0	2.695	0.512	-0.275	0	0.312	0	-0.43	-0.072
26153987	0.358	0.501	1.223	1.175	-0.209	-0.496	-1.057	0	0.024	0	2.643	0.502	-0.217	0	0.839	0	-0.479	-0.074
26154001	0.369	0.513	1.247	1.157	-0.208	-0.497	-1.057	0	0.024	0	2.629	0.5	-0.217	0	0.839	0	-0.502	-0.075
26154015	0.369	0.536	1.247	1.12	-0.165	-0.5	-1.056	0	0	0	2.611	0.5	-0.195	0	1.007	0	-0.559	-0.073
26154029	0.415	0.547	1.271	1.101	-0.21	-0.499	-1.056	0	0	0	2.582	0.493	-0.186	0	1.007	0	-0.566	-0.076
26154043	0.415	0.558	1.271	1.081	-0.212	-0.499	-1.059	0	0	0	2.573	0.49	-0.186	0	1.007	0	-0.578	-0.077
26154058	0.45	0.579	1.223	1.041	-0.17	-0.499	-1.059	0	0	0	2.571	0.491	-0.175	0	0.887	0	-0.623	-0.076
26154072	0.45	0.589	1.223	1.02	-0.218	-0.497	-1.062	0	-0.048	0	2.543	0.483	-0.162	0	0.647	0	-0.62	-0.08
26154085	0.468	0.609	1.175	0.977	-0.214	-0.496	-1.065	0	-0.072	0	2.519	0.481	-0.152	0	0.624	0	-0.661	-0.08
26154099	0.476	0.619	1.103	0.955	-0.209	-0.495	-1.065	0	-0.072	0	2.512	0.479	-0.152	0	0.624	0	-0.673	-0.081
26154115	0.505	0.628	1.055	0.933	-0.19	-0.495	-1.07	0	-0.144	0	2.512	0.479	-0.135	0	0.624	0	-0.69	-0.081
26154130	0.505	0.647	1.055	0.888	-0.21	-0.493	-1.07	0	-0.144	0	2.476	0.472	-0.123	0	0.624	0	-0.715	-0.083
26154143	0.505	0.656	1.055	0.862	-0.192	-0.495	-1.07	0	-0.144	0	2.464	0.472	-0.123	0	0.624	0	-0.741	-0.082
26154159	0.527	0.673	0.959	0.815	-0.2	-0.493	-1.065	0	-0.024	0	2.432	0.466	-0.123	0	0.624	0	-0.756	-0.084
26154174	0.542	0.681	0.839	0.791	-0.186	-0.495	-1.062	0	0.024	0	2.417	0.467	-0.103	0	0.552	0	-0.781	-0.083
26154189	0.548	0.697	0.767	0.74	-0.195	-0.493	-1.062	0	0.024	0	2.382	0.461	-0.103	0	0.552	0	-0.798	-0.085
26154202	0.548	0.704	0.767	0.715	-0.18	-0.493	-1.06	0	0.096	0	2.382	0.461	-0.089	0	0.48	0	-0.811	-0.085
26154216	0.548	0.711	0.504	0.69	-0.168	-0.495	-1.06	0	0.096	0	2.365	0.462	-0.089	0	0.48	0	-0.834	-0.083
26154232	0.548	0.725	0.24	0.639	-0.142	-0.496	-1.06	0	0.096	0	2.36	0.462	-0.085	0	0.456	0	-0.86	-0.083
26154248	0.548	0.738	0.24	0.584	-0.118	-0.497	-1.064	0	0.024	0	2.346	0.462	-0.065	0	0.456	0	-0.897	-0.081
26154262	0.548	0.744	0.096	0.555	-0.105	-0.497	-1.064	0	0	0	2.346	0.463	-0.059	0	0.456	0	-0.908	-0.081
26154277	0.548	0.749	0.024	0.529	-0.095	-0.498	-1.064	0	-0.024	0	2.34	0.463	-0.059	0	0.456	0	-0.922	-0.08
26154292	0.548	0.759	0	0.475	-0.076	-0.499	-1.064	0	-0.024	0	2.328	0.463	-0.048	0	0.48	0	-0.947	-0.079
26154308	0.548	0.764	0	0.448	-0.067	-0.499	-1.065	0	-0.024	0	2.328	0.463	-0.045	0	0.48	0	-0.957	-0.079
26154321	0.548	0.773	0	0.391	-0.049	-0.498	-1.067	0	-0.024	0	2.331	0.463	-0.037	0	0.432	0	-0.972	-0.079
26154335	0.548	0.776	0	0.363	-0.042	-0.499	-1.067	0	-0.024	0	2.323	0.463	-0.037	0	0.432	0	-0.984	-0.078
26154355	0.548	0.783	0	0.305	-0.029	-0.5	-1.068	0	-0.024	0	2.321	0.463	-0.036	0	0.336	0	-0.998	-0.078
26154374	0.548	0.789	0	0.249	-0.017	-0.499	-1.068	0	-0.024	0	2.324	0.463	-0.03	0	0.24	0	-1.007	-0.078
26154387	0.556	0.791	0.048	0.221	-0.013	-0.5	-1.068	0	-0.024	0	2.318	0.463	-0.03	0	0.24	0	-1.016	-0.077
26154401	0.556	0.795	0.048	0.165	-0.022	-0.501	-1.065	0	0	0	2.29	0.461	-0.019	0	0.264	0	-1.025	-0.077
26154415	0.568	0.797	0.216	0.136	-0.019	-0.501	-1.065	0	0	0	2.29	0.461	-0.019	0	0.264	0	-1.028	-0.077
26154429	0.568	0.798	0.216	0.108	-0.041	-0.501	-1.064	0	0.024	0	2.254	0.457	-0.004	0	0.336	0	-1.032	-0.077
26154443	0.582	0.8	0.36	0.051	-0.064	-0.499	-1.064	0	0.024	0	2.234	0.453	-0.004	0	0.336	0	-1.024	-0.079
26154457	0.594	0.8	0.456	0.023	-0.088	-0.499	-1.059	0	0.072	0	2.199	0.448	0.004	0	0.384	0	-1.022	-0.079
26154471	0.594	0.8	0.456	-0.009	-0.089	-0.501	-1.054	0	0.096	0	2.191	0.448	0.004	0	0.384	0	-1.024	-0.079
26154486	0.611	0.799	0.576	-0.071	-0.123	-0.499	-1.054	0	0.12	0	2.153	0.442	0.015	0	0.384	0	-1.017	-0.08
26154501	0.611	0.798	0.576	-0.099	-0.125	-0.5	-1.054	0	0.12	0	2.144	0.442	0.023	0	0.408	0	-1.021	-0.079
26154516	0.623	0.796	0.6	-0.159	-0.154	-0.499	-1.056	0	0.096	0	2.109	0.438	0.038	0	0.456	0	-1.016	-0.079
26154531	0.629	0.794	0.6	-0.187	-0.169	-0.498	-1.062	0	0	0	2.099	0.437	0.038	0	0.456	0	-1.009	-0.08
26154545	0.645	0.79	0.576	-0.243	-0.203	-0.493	-1.064	0	-0.048	0	2.084	0.433	0.041	0	0.456	0	-0.988	-0.082
26154560	0.645	0.787	0.576	-0.271	-0.209	-0.493	-1.064	0	-0.048	0	2.084	0.433	0.041	0	0.336	0	-0.983	-0.082
26154576	0.652	0.781	0.528	-0.327	-0.234	-0.492	-1.064	0	-0.096	0	2.071	0.43	0.041	0	0.192	0	-0.966	-0.083
26154591	0.66	0.778	0.456	-0.355	-0.255	-0.49	-1.064	0	-0.096	0	2.058	0.428	0.041	0	0.192	0	-0.954	-0.083
26154604	0.66	0.774	0.456	-0.382	-0.262	-0.49	-1.064	0	-0.048	0	2.058	0.428	0.038	0	0.024	0	-0.947	-0.083
26154620	0.66	0.766	0.36	-0.437	-0.278	-0.49	-1.064	0	-0.048	0	2.062	0.428	0.038	0	0.024	0	-0.931	-0.084
26154638	0.66	0.756	0.168	-0.494	-0.297	-0.489	-1.065	0	-0.024	0	2.069	0.428	0.035	0	-0.048	0	-0.911	-0.084
26154651	0.66	0.751	0.168	-0.521	-0.308	-0.489	-1.064	0	0	0	2.066	0.428	0.035	0	-0.048	0	-0.903	-0.084
26154667	0.658	0.74	0.048	-0.574	-0.326	-0.489	-1.067	0	-0.024	0	2.074	0.429	0.035	0	-0.072	0	-0.884	-0.084
26154681	0.654	0.733	-0.024	-0.602	-0.339	-0.489	-1.067	0	-0.024	0	2.074	0.429	0.035	0	-0.072	0	-0.872	-0.084
26154696	0.651	0.727	-0.072	-0.628	-0.342	-0.488	-1.07	0	-0.024	0	2.087	0.431	0.035	0	-0.024	0	-0.864	-0.083
26154712	0.651	0.713	-0.072	-0.682	-0.362	-0.487	-1.076	0	-0.12	0	2.102	0.433	0.035	0	-0.024	0	-0.839	-0.083
26154731	0.645	0.699	-0.168	-0.732	-0.379	-0.488	-1.076	0	-0.12	0	2.114	0.435	0.033	0	0	0	-0.818	-0.082
26154746	0.645	0.692	-0.168	-0.757	-0.391	-0.486	-1.083	0	-0.24	0	2.127	0.435	0.033	0	0	0	-0.8	-0.082
26154762	0.64	0.676	-0.192	-0.806	-0.414	-0.486	-1.088	0	-0.264	0	2.137	0.437	0.032	0	-0.024	0	-0.776	-0.082
26154779	0.639	0.659	-0.12	-0.855	-0.444	-0.485	-1.088	0	-0.264	0	2.147	0.438	0.032	0	-0.024	0	-0.743	-0.082
26154794	0.639	0.65	-0.12	-0.879	-0.462	-0.485	-1.088	0	-0.096	0	2.147	0.438	0.032	0	-0.024	0	-0.728	-0.082
26154808	0.639	0.641	-0.072	-0.902	-0.48	-0.485	-1.087	0	-0.024	0	2.146	0.438	0.033	0	0	0	-0.713	-0.082
26154823	0.637	0.622	-0.024	-0.949	-0.519	-0.486	-1.087	0	-0.024	0	2.143	0.438	0.033	0	0	0	-0.68	-0.082
26154837	0.637	0.612	-0.024	-0.971	-0.536	-0.486	-1.085	0	0	0	2.146	0.438	0.035	0	0	0	-0.664	-0.081
26154858	0.639	0.592	-0.024	-1.013	-0.579	-0.487	-1.083	0	0.024	0	2.136	0.437	0.035	0	0	0	-0.631	-0.081
26154877	0.639	0.572	-0.024	-1.055	-0.621	-0.487	-1.083	0	0.024	0	2.138	0.437	0.033	0	0.024	0	-0.593	-0.082
26154895	0.635	0.55	-0.024	-1.095	-0.658	-0.488	-1.056	0	0.264	0	2.143	0.438	0.033	0	0.024	0	-0.558	-0.081
26154914	0.635	0.527	-0.024	-1.135	-0.713	-0.496	-1.056	0	0.264	0	2.097	0.435	0.032	0	-0.024	0	-0.535	-0.081
26154932	0.619	0.504	-0.144	-1.172	-0.731	-0.501	-1.051	0	0.432	0	2.113	0.44	0.035	0	0	0	-0.513	-0.079
26154947	0.619	0.492	-0.144	-1.189	-0.754	-0.501	-1.053	0	0.312	0	2.113	0.44	0.035	0	0	0	-0.493	-0.079
26154962	0.594	0.468	-0.408	-1.223	-0.758	-0.505	-1.053	0	0.312	0	2.154	0.448	0.035	0	0.024	0	-0.469	-0.076
26154976	0.594	0.455	-0.408	-1.24	-0.78	-0.503	-1.06	0	0.096	0	2.167	0.449	0.035	0	0.024	0	-0.443	-0.076
26154992	0.556	0.429	-0.791	-1.273	-0.76	-0.507	-1.064	0	-0.072	0	2.235	0.46	0.03	0	0	0	-0.421	-0.072
26155006	0.54	0.415	-1.103	-1.289	-0.76	-0.509	-1.064	0	-0.072	0	2.257	0.464	0.03	0	0	0	-0.407	-0.07
26155019	0.49	0.402	-1.415	-1.304	-0.785	-0.509	-1.065	0	-0.144	0	2.259	0.464	0.027	0	-0.072	0	-0.384	-0.07
26155034	0.49	0.376	-1.415	-1.331	-0.743	-0.515	-1.065	0	-0.144	0	2.332	0.476	0.026	0	-0.096	0	-0.371	-0.064
26155049	0.436	0.361	-1.847	-1.346	-0.772	-0.515	-1.062	0	-0.048	0	2.332	0.476	0.026	0	-0.096	0	-0.346	-0.064
26155064	0.375	0.346	-1.942	-1.36	-0.7	-0.52	-1.062	0	-0.048	0	2.399	0.487	0.016	0	-0.144	0	-0.352	-0.058
26155079	0.375	0.316	-1.942	-1.385	-0.642	-0.525	-1.064	0	0	0	2.468	0.5	0.016	0	-0.144	0	-0.34	-0.05
26155093	0.319	0.301	-2.302	-1.397	-0.561	-0.523	-1.064	0	0	0	2.536	0.508	-0.014	0	-0.36	0	-0.324	-0.046
26155107	0.319	0.287	-2.302	-1.408	-0.588	-0.522	-1.07	0	-0.024	0	2.549	0.508	-0.014	0	-0.36	0	-0.298	-0.046
26155122	0.319	0.257	-2.302	-1.428	-0.643	-0.518	-1.07	0	-0.024	0	2.567	0.506	-0.048	0	-0.935	0	-0.218	-0.049
26155135	0.175	0.241	-2.782	-1.438	-0.469	-0.518	-1.07	0	-0.096	0	2.628	0.518	-0.094	0	-1.199	0	-0.253	-0.035
26155150	0.175	0.227	-2.782	-1.446	-0.408	-0.51	-1.071	0	-0.096	0	2.66	0.52	-0.094	0	-1.199	0	-0.214	-0.034
26155165	0.099	0.196	-2.854	-1.462	-0.306	-0.501	-1.073	0	-0.072	0	2.681	0.524	-0.125	0	-1.463	0	-0.18	-0.027
26155179	0.099	0.181	-2.854	-1.469	-0.332	-0.498	-1.073	0	-0.072	0	2.689	0.524	-0.151	0	-1.487	0	-0.133	-0.03
26155193	0.048	0.152	-2.854	-1.481	-0.285	-0.493	-1.067	0	0	0	2.684	0.526	-0.151	0	-1.487	0	-0.111	-0.023
26155209	0.014	0.137	-2.686	-1.486	-0.237	-0.483	-1.062	0	0.024	0	2.665	0.527	-0.195	0	-1.583	0	-0.066	-0.024
26155225	0.014	0.107	-2.686	-1.494	-0.294	-0.48	-1.062	0	0.024	0	2.656	0.526	-0.217	0	-1.559	0	0.007	-0.027
26155238	-0.02	0.091	-2.158	-1.498	-0.255	-0.475	-1.062	0	0.12	0	2.645	0.53	-0.229	0	-1.415	0	0.015	-0.023
26155253	-0.03	0.061	-1.655	-1.504	-0.289	-0.471	-1.062	0	0.12	0	2.643	0.534	-0.229	0	-1.415	0	0.072	-0.024
26155267	-0.041	0.044	-1.223	-1.506	-0.319	-0.468	-1.065	0	0.096	0	2.648	0.534	-0.251	0	-1.007	0	0.117	-0.026
26155282	-0.041	0.029	-1.223	-1.507	-0.326	-0.466	-1.067	0	0	0	2.644	0.536	-0.251	0	-1.007	0	0.137	-0.025
[truncated: 5,745 more rows]
