# Supplementary material for: Design and development of a modular wrist rehabilitation robot with impedance control and gravity compensation
Source: Sci Rep. 2025 Dec 6;16:1452. doi: 10.1038/s41598-025-31185-w (PMC12796202; doi:10.1038/s41598-025-31185-w)
Supplement: Supplementary file 1 — Supplementary Material 1 [file 41598_2025_31185_MOESM1_ESM.zip › Experimental Tests/PS_video.xlsx]

## Sheet: Sheet1
Time	Pa1	Pc1	Va1	Vc1	Tc1	TZ1	Pa2	Pc2	Va2	Vc2	Tc2	TZ2	Pa3	Pc3	Va3	Vc3	Tc3	TZ3
25705258	0	0	0	0	0	0	0	0	0	0	0	0	0	0	0	0	0	0
25705268	0	0	0	0	0	0	0	0	0	0	0	0	0	0	0	0	0	0
25705278	0	0	0	0	0	0	0	0	0	0	0	0	0	0	0	0	0	0
25705288	0	0	0	0	0	0	0	0	0	0	0	0	0	0	0	0	0	0
25705298	0	0	0	0	0	0	0	0	0	0	0	0	0	0	0	0	0	0
25705308	0	0	0	0	0	0	0	0	0	0	0	0	0	0	0	0	0	0
25705318	0	0	0	0	0	0	0	0	0	0	0	0	0	0	0	0	0	0
25705329	0	0	0	0	0	0	0	0	0	0	0	0	0	0	0	0	0	0
25705339	0	0	0	0	0	0	0	0	0	0	0	0	0	0	0	0	0	0
25705349	0	0	0	0	0	0	0	0	0	0	0	0	0	0	0	0	0	0
25705359	0	0	0	0	0	0	0	0	0	0	0	0	0	0	0	0	0	0
25705369	0	0	0	0	0	0	0	0	0	0	0	0	0	0	0	0	0	0
25705380	0	0	0	0	0	0	0	0	0	0	0	0	0.135	0	0	0	0	0
25705391	0.099	0	0	0	0	0	0	0	0	0	0	0	0.135	0	0	0	0	0
25705401	0.099	0	0	0	0	0	-0.14	0	0	0	0	0	0.135	0	0	0	0	0
25705411	0.1	0	0	0	0	0	-0.14	0	0	0	0	0	0.133	0	0	0	0	0
25705421	0.1	0	0	0	0	0	-0.14	0	0	0	0	0	0.133	0	0	0	0	0
25705432	0.1	0	0	0	0	0	-0.14	0	0	0	0	0	0.133	0	0	0	0	0
25705442	0.1	0	0	0	0	0	-0.14	0	0	0	0	0	0.133	0	0	0	0	0
25705452	0.099	0	0	0	0	0	-0.14	0	0	0	0	0	0.133	0	0	0	0	0
25705462	0.099	0	0	0	0	0	-0.139	0	0	0	0	0	0.133	0	0	0	0	0
25705473	0.1	0	0	0	0	0	-0.14	0	0	0	0	0	0.133	0	0	0	0	0
25705483	0.1	0	0	0	0	0	-0.139	0	0	0	0	0	0.133	0	0	0	0	0
25705493	0.1	0	0	0	0	0	-0.139	0	0	0	0	0	0.133	0	0	0	0	0
25705503	0.1	0	0	0	0	0	-0.139	0	0	0	0	0	0.133	0	0	0	0	0
25705513	0.1	0	0	0	0	0	-0.139	0	0	0	0	0	0.133	0	0	0	0	0
25705524	0.1	0	0	0	0	0	-0.14	0	0	0	0	0	0.133	0	0	0	0	0
25705534	0.1	0	0	0	0	0	-0.139	0	0	0	0	0	0.133	0	0	0	0	0
25705544	0.1	0	0	0	0	0	-0.139	0	0	0	0	0	0.131	0	0	0	0	0
25705555	0.1	0	0	0	0	0	-0.139	0	0	0	0	0	0.131	0	0	0	0	0
25705566	0.1	0	0	0	0	0	-0.139	0	0	0	0	0	0.131	0	0	0	0	0
25705578	0.1	0	0	0	0	0	-0.139	0	0	0	0	0	0.131	0	0	0	0	0
25705591	0.1	0	0	0	0	0	-0.139	0	0	0	0	0	0.131	0	0	0	0	0
25705605	0.102	0	0	0	0	0	-0.137	0	0	0	0	0	0.131	0	0	0	0	0
25705616	0.103	0	0	0	0	0	-0.139	0	0	0	0	0	0.131	0	0	0	0	0
25705629	0.103	0	0.024	0	0	0	-0.137	0	0	0	0	0	0.13	0	0	0	0	0
25705642	0.103	0	0.024	0	0	0	-0.139	0	0	0	0	0	0.131	0	0	0	0	0
25705655	0.105	0	0.024	0	0	0	-0.139	0	0	0	0	0	0.131	0	0	0	0	0
25705666	0.105	0	0.024	0	0	0	-0.139	0	0	0	0	0	0.131	0	0	0	0	0
25705678	0.105	0	0.024	0	0	0	-0.139	0	0	0	0	0	0.13	0	0	0	0	0
25705689	0.106	0	0.048	0	0	0	-0.139	0	0	0	0	0	0.13	0	0	0	0	0
25705701	0.106	0	0.048	0	0	0	-0.139	0	0	0	0	0	0.131	0	0	0	0	0
25705712	0.108	0	0.048	0	0	0	-0.139	0	0	0	0	0	0.131	0	0	0	0	0
25705724	0.108	0	0.048	0	0	0	-0.139	0	0	0	0	0	0.131	0	0	0	0	0
25705734	0.109	0	0.048	0	0	0	-0.139	0	0	0	0	0	0.131	0	0	0	0	0
25705745	0.109	0	0.048	0	0	0	-0.139	0	0	0	0	0	0.13	0	0	0	0	0
25705756	0.111	0	0.048	0	0	0	-0.139	0	0	0	0	0	0.131	0	0	0	0	0
25705768	0.111	0	0.048	0	0	0	-0.137	0	0	0	0	0	0.13	0	0	0	0	0
25705779	0.112	0	0.048	0	0	0	-0.139	0	0	0	0	0	0.131	0	0	0	0	0
25705791	0.112	0	0.048	0	0	0	-0.139	0	0	0	0	0	0.131	0	0	0	0	0
25705802	0.112	0	0.048	0	0	0	-0.139	0	0	0	0	0	0.131	0	0	0	0	0
25705813	0.112	0	0.048	0	0	0	-0.139	0	0	0	0	0	0.131	0	0	0	0	0
25705824	0.114	0	0.048	0	0	0	-0.139	0	0	0	0	0	0.133	0	0	0	0	0
25705835	0.114	0	0.024	0	0	0	-0.139	0	0	0	0	0	0.131	0	0	0	0	0
25705849	0.112	0	0	0	0	0	-0.139	0	0	0	0	0	0.131	0	0	0	0	0
25705865	0.112	0	0	0	0	0	-0.139	0	0	0	0	0	0.131	0	0	0	0	0
25705878	0.112	0	0	0	0	0	-0.137	0	0	0	0	0	0.131	0	0	0	0	0
25705892	0.112	0	0	0	0	0	-0.137	0	0	0	0	0	0.131	0	0	0	0	0
25705904	0.112	0	0	0	0	0	-0.139	0	0	0	0	0	0.131	0	0	0	0	0
25705915	0.112	0	0	0	0	0	-0.137	0	0	0	0	0	0.131	0	0	0	0	0
25705926	0.112	0	0	0	0	0	-0.139	0	0	0	0	0	0.131	0	0	0	0	0
25705937	0.112	0	0	0	0	0	-0.137	0	0	0	0	0	0.131	0	0	0	0	0
25705947	0.112	0	0	0	0	0	-0.139	0	0	0	0	0	0.131	0	0	0	0	0
25705958	0.112	0	0	0	0	0	-0.137	0	0	0	0	0	0.131	0	0	0	0	0
25705969	0.112	0	0	0	0	0	-0.139	0	0	0	0	0	0.131	0	0	0	0	0
25705980	0.112	0	0	0	0	0	-0.139	0	0	0	0	0	0.13	0	0	0	0	0
25705991	0.112	0	0	0	0	0	-0.137	0	0	0	0	0	0.131	0	0	0	0	0
25706003	0.112	0	0	0	0	0	-0.139	0	0	0	0	0	0.131	0	0	0	0	0
25706014	0.114	0	0	0	0	0	-0.137	0	0	0	0	0	0.131	0	0	0	0	0
25706025	0.114	0	0	0	0	0	-0.139	0	0	0	0	0	0.13	0	0	0	0	0
25706035	0.114	0	0	0	0	0	-0.139	0	0	0	0	0	0.13	0	0	0	0	0
25706047	0.114	0	0	0	0	0	-0.139	0	0	0	0	0	0.13	0	0	0	0	0
25706058	0.114	0	0	0	0	0	-0.139	0	0	0	0	0	0.13	0	0	0	0	0
25706070	0.114	0	0	0	0	0	-0.139	0	0	0	0	0	0.13	0	0	0	0	0
25706081	0.114	0	0	0	0	0	-0.139	0	0	0	0	0	0.13	0	0	0	0	0
25706093	0.114	0	0	0	0	0	-0.137	0	0	0	0	0	0.13	0	0	0	0	0
25706105	0.114	0	0	0	0	0	-0.137	0	0	0	0	0	0.128	0	0	0	0	0
25706116	0.114	0	0	0	0	0	-0.137	0	0	0	0	0	0.128	0	0	0	0	0
25706127	0.114	0	0	0	0	0	-0.139	0	0	0	0	0	0.128	0	0	0	0	0
25706139	0.114	0	0	0	0	0	-0.139	0	0	0	0	0	0.128	0	0	0	0	0
25706150	0.114	0	0	0	0	0	-0.139	0	0	0	0	0	0.127	0	-0.024	0	0	0
25706162	0.114	0	0	0	0	0	-0.139	0	0	0	0	0	0.128	0	-0.024	0	0	0
25706174	0.114	0	0	0	0	0	-0.139	0	0	0	0	0	0.128	0	-0.024	0	0	0
25706186	0.114	0	0	0	0	0	-0.139	0	0	0	0	0	0.127	0	0	0	0	0
25706198	0.114	0	0	0	0	0	-0.139	0	0	0	0	0	0.128	0	0	0	0	0
25706210	0.114	0	0	0	0	0	-0.139	0	0	0	0	0	0.127	0	0	0	0	0
25706222	0.114	0	0	0	0	0	-0.139	0	0	0	0	0	0.128	0	0	0	0	0
25706233	0.114	0	0	0	0	0	-0.14	0	0	0	0	0	0.128	0	0	0	0	0
25706245	0.115	0	0	0	0	0	-0.14	0	0	0	0	0	0.13	0	0	0	0	0
25706258	0.114	0	0	1.508	-0.581	-0.581	-0.139	0	0	0	0.213	0.213	0.128	0	0	0	-0.014	-0.014
25706273	0.114	0.017	0	1.508	-0.581	-0.581	-0.139	0	0	0	0.213	0.213	0.13	0	0	0	-0.014	-0.014
25706291	0.114	0.047	0	1.505	-0.581	-0.581	-0.139	0	0	0	0.213	0.213	0.13	0	0	0	-0.014	-0.014
25706302	0.108	0.062	0	1.503	-0.581	-0.581	-0.139	0	0	0	0.213	0.213	0.128	0	0	0	-0.014	-0.014
25706315	0.099	0.077	-0.072	1.501	-0.574	-0.574	-0.14	0	0	0	0.214	0.214	0.13	0	0	0	-0.011	-0.011
25706327	0.074	0.092	-0.264	1.498	-0.574	-0.574	-0.139	0	0	0	0.215	0.215	0.128	0	0	0	-0.011	-0.011
25706340	0.042	0.123	-0.624	1.49	-0.546	-0.546	-0.139	0	0	0	0.214	0.214	0.127	0	0	0	-0.003	-0.003
25706353	0.007	0.138	-0.863	1.485	-0.529	-0.529	-0.139	0	0	0	0.214	0.214	0.125	0	-0.024	0	0.002	0.002
25706364	-0.012	0.154	-1.295	1.48	-0.519	-0.519	-0.137	0	0	0	0.213	0.213	0.125	0	-0.024	0	0.004	0.004
25706376	-0.033	0.169	-1.727	1.474	-0.507	-0.507	-0.134	0	0.024	0	0.21	0.21	0.124	0	-0.048	0	0.007	0.007
25706388	-0.058	0.184	-1.966	1.468	-0.507	-0.507	-0.132	0	0.048	0	0.208	0.208	0.121	0	-0.048	0	0.007	0.007
25706402	-0.079	0.214	-1.99	1.453	-0.482	-0.482	-0.129	0	0.072	0	0.204	0.204	0.119	0	-0.048	0	0.013	0.013
25706414	-0.096	0.229	-1.918	1.445	-0.472	-0.472	-0.126	0	0.12	0	0.204	0.204	0.119	0	-0.048	0	0.016	0.016
25706427	-0.101	0.243	-1.751	1.436	-0.469	-0.469	-0.125	0	0.144	0	0.203	0.203	0.118	0	-0.072	0	0.016	0.016
25706440	-0.102	0.258	-1.439	1.428	-0.469	-0.469	-0.123	0	0.144	0	0.203	0.203	0.116	0	-0.072	0	0.016	0.016
25706452	-0.102	0.287	-1.103	1.407	-0.468	-0.468	-0.123	0	0.144	0	0.204	0.204	0.115	0	-0.096	0	0.016	0.016
25706465	-0.102	0.301	-0.719	1.397	-0.468	-0.468	-0.123	0	0.144	0	0.205	0.205	0.113	0	-0.096	0	0.016	0.016
25706479	-0.102	0.315	-0.48	1.386	-0.468	-0.468	-0.123	0	0.096	0	0.205	0.205	0.113	0	-0.096	0	0.016	0.016
25706491	-0.102	0.331	-0.216	1.373	-0.467	-0.467	-0.122	0	0.072	0	0.206	0.206	0.108	0	-0.096	0	0.016	0.016
25706505	-0.102	0.358	-0.096	1.349	-0.466	-0.466	-0.12	0	0.048	0	0.205	0.205	0.105	0	-0.12	0	0.016	0.016
25706519	-0.104	0.371	-0.024	1.336	-0.466	-0.466	-0.119	0	0.048	0	0.205	0.205	0.101	0	-0.144	0	0.016	0.016
25706532	-0.102	0.385	-0.024	1.322	-0.464	-0.464	-0.119	0	0.048	0	0.204	0.204	0.096	0	-0.192	0	0.016	0.016
25706545	-0.102	0.412	0	1.293	-0.464	-0.464	-0.119	0	0.048	0	0.204	0.204	0.09	0	-0.264	0	0.016	0.016
25706558	-0.102	0.425	0	1.278	-0.464	-0.464	-0.12	0	0.048	0	0.205	0.205	0.087	0	-0.288	0	0.016	0.016
25706572	-0.102	0.438	0	1.262	-0.464	-0.464	-0.12	0	0.024	0	0.205	0.205	0.084	0	-0.288	0	0.016	0.016
25706584	-0.104	0.451	0	1.245	-0.463	-0.463	-0.12	0	0	0	0.205	0.205	0.079	0	-0.264	0	0.016	0.016
25706598	-0.104	0.476	0	1.212	-0.461	-0.461	-0.119	0	0	0	0.204	0.204	0.078	0	-0.264	0	0.016	0.016
25706611	-0.104	0.489	0	1.193	-0.461	-0.461	-0.119	0	0	0	0.204	0.204	0.073	0	-0.24	0	0.016	0.016
25706624	-0.102	0.501	0	1.176	-0.461	-0.461	-0.119	0	0	0	0.204	0.204	0.07	0	-0.24	0	0.016	0.016
25706637	-0.104	0.513	0	1.158	-0.461	-0.461	-0.117	0	0	0	0.204	0.204	0.069	0	-0.24	0	0.016	0.016
25706650	-0.102	0.537	0	1.119	-0.46	-0.46	-0.119	0	0	0	0.204	0.204	0.067	0	-0.24	0	0.016	0.016
25706663	-0.102	0.548	0	1.099	-0.461	-0.461	-0.119	0	0	0	0.204	0.204	0.065	0	-0.216	0	0.016	0.016
25706678	-0.104	0.57	0	1.058	-0.459	-0.459	-0.119	0	0	0	0.204	0.204	0.064	0	-0.192	0	0.016	0.016
25706694	-0.102	0.581	0	1.037	-0.46	-0.46	-0.117	0	0	0	0.204	0.204	0.064	0	-0.144	0	0.016	0.016
25706709	-0.104	0.601	0	0.995	-0.459	-0.459	-0.116	0	0	0	0.203	0.203	0.062	0	-0.096	0	0.016	0.016
25706723	-0.102	0.611	0	0.974	-0.46	-0.46	-0.116	0	0.024	0	0.203	0.203	0.061	0	-0.072	0	0.016	0.016
25706736	-0.102	0.621	0	0.952	-0.46	-0.46	-0.114	0	0.024	0	0.202	0.202	0.061	0	-0.048	0	0.016	0.016
25706749	-0.102	0.639	0	0.907	-0.459	-0.459	-0.114	0	0.048	0	0.202	0.202	0.058	0	-0.048	0	0.015	0.015
25706762	-0.102	0.648	0	0.884	-0.459	-0.459	-0.112	0	0.048	0	0.201	0.201	0.058	0	-0.048	0	0.015	0.015
25706776	-0.104	0.658	0	0.859	-0.459	-0.459	-0.111	0	0.048	0	0.2	0.2	0.059	0	-0.048	0	0.015	0.015
25706796	-0.102	0.674	0	0.811	-0.458	-0.458	-0.111	0	0.048	0	0.2	0.2	0.058	0	-0.048	0	0.016	0.016
25706819	-0.102	0.698	0	0.738	-0.459	-0.459	-0.111	0	0.024	0	0.2	0.2	0.058	0	-0.048	0	0.015	0.015
25706844	-0.102	0.712	0	0.688	-0.46	-0.46	-0.111	0	0.024	0	0.2	0.2	0.064	0	0.072	0	0.016	0.016
25706873	-0.102	0.732	0	0.608	-0.46	-0.46	-0.12	0	-0.096	0	0.2	0.2	0.064	0	0.072	0	0.016	0.016
25706901	-0.102	0.75	0	0.527	-0.461	-0.461	-0.126	0	-0.168	0	0.208	0.208	0.069	0	0.072	0	0.016	0.016
25706922	-0.102	0.755	0	0.5	-0.461	-0.461	-0.129	0	-0.192	0	0.208	0.208	0.069	0	0.072	0	0.016	0.016
25706948	-0.102	0.769	0	0.416	-0.461	-0.461	-0.128	0	-0.144	0	0.21	0.21	0.064	0	-0.024	0	0.016	0.016
25706966	-0.102	0.777	0	0.358	-0.461	-0.461	-0.126	0	-0.072	0	0.208	0.208	0.064	0	-0.048	0	0.016	0.016
25706981	-0.102	0.781	0	0.331	-0.46	-0.46	-0.125	0	0	0	0.207	0.207	0.061	0	-0.048	0	0.016	0.016
25706994	-0.104	0.787	0	0.272	-0.459	-0.459	-0.125	0	0	0	0.207	0.207	0.059	0	-0.072	0	0.016	0.016
25707006	-0.102	0.789	0	0.244	-0.459	-0.459	-0.125	0	0.024	0	0.208	0.208	0.056	0	-0.096	0	0.016	0.016
25707018	-0.102	0.792	0	0.216	-0.459	-0.459	-0.125	0	0.048	0	0.208	0.208	0.056	0	-0.12	0	0.016	0.016
25707031	-0.102	0.794	0	0.188	-0.459	-0.459	-0.123	0	0.048	0	0.207	0.207	0.056	0	-0.12	0	0.016	0.016
25707045	-0.102	0.797	0	0.132	-0.459	-0.459	-0.122	0	0.048	0	0.206	0.206	0.055	0	-0.12	0	0.016	0.016
25707059	-0.102	0.798	0	0.103	-0.459	-0.459	-0.122	0	0.048	0	0.206	0.206	0.053	0	-0.096	0	0.015	0.015
25707072	-0.102	0.799	0	0.072	-0.459	-0.459	-0.122	0	0.024	0	0.206	0.206	0.052	0	-0.048	0	0.015	0.015
25707085	-0.102	0.8	0	0.015	-0.459	-0.459	-0.125	0	0	0	0.208	0.208	0.052	0	-0.048	0	0.015	0.015
25707098	-0.104	0.8	0	-0.016	-0.458	-0.458	-0.125	0	0	0	0.208	0.208	0.05	0	-0.048	0	0.016	0.016
25707111	-0.104	0.8	0	-0.045	-0.458	-0.458	-0.125	0	-0.024	0	0.208	0.208	0.05	0	-0.048	0	0.016	0.016
25707124	-0.102	0.799	0	-0.076	-0.457	-0.457	-0.125	0	-0.024	0	0.208	0.208	0.049	0	-0.072	0	0.016	0.016
25707137	-0.104	0.797	0	-0.132	-0.457	-0.457	-0.125	0	-0.024	0	0.208	0.208	0.047	0	-0.072	0	0.016	0.016
25707150	-0.102	0.795	0	-0.161	-0.458	-0.458	-0.125	0	-0.024	0	0.208	0.208	0.047	0	-0.072	0	0.015	0.015
25707163	-0.102	0.794	0	-0.189	-0.458	-0.458	-0.125	0	0	0	0.208	0.208	0.046	0	-0.072	0	0.015	0.015
25707176	-0.102	0.792	0	-0.217	-0.458	-0.458	-0.125	0	0	0	0.208	0.208	0.046	0	-0.048	0	0.015	0.015
25707188	-0.102	0.786	0	-0.276	-0.458	-0.458	-0.125	0	0	0	0.208	0.208	0.047	0	-0.024	0	0.015	0.015
25707200	-0.102	0.784	0	-0.304	-0.458	-0.458	-0.125	0	0	0	0.208	0.208	0.047	0	0	0	0.015	0.015
25707213	-0.104	0.78	0	-0.332	-0.457	-0.457	-0.125	0	0	0	0.208	0.208	0.047	0	0	0	0.016	0.016
25707226	-0.104	0.777	0	-0.359	-0.457	-0.457	-0.125	0	0	0	0.208	0.208	0.047	0	0	0	0.016	0.016
25707239	-0.102	0.769	0	-0.417	-0.458	-0.458	-0.125	0	0	0	0.208	0.208	0.047	0	0	0	0.015	0.015
25707251	-0.102	0.764	0	-0.444	-0.458	-0.458	-0.125	0	0	0	0.208	0.208	0.047	0	0	0	0.015	0.015
25707263	-0.102	0.76	0	-0.471	-0.458	-0.458	-0.126	0	0	0	0.208	0.208	0.046	0	0	0	0.015	0.015
25707276	-0.102	0.755	0	-0.498	-0.458	-0.458	-0.128	0	0	0	0.208	0.208	0.047	0	0	0	0.015	0.015
25707290	-0.102	0.749	0	-0.528	-0.458	-0.458	-0.128	0	0	0	0.209	0.209	0.046	0	0	0	0.015	0.015
25707309	-0.102	0.738	0	-0.581	-0.458	-0.458	-0.128	0	-0.024	0	0.209	0.209	0.047	0	0	0	0.015	0.015
25707322	-0.102	0.726	0	-0.635	-0.458	-0.458	-0.128	0	-0.024	0	0.209	0.209	0.046	0	0	0	0.015	0.015
25707334	-0.102	0.718	0	-0.663	-0.458	-0.458	-0.126	0	0	0	0.209	0.209	0.044	0	0	0	0.015	0.015
25707347	-0.102	0.712	0	-0.689	-0.458	-0.458	-0.126	0	0	0	0.208	0.208	0.044	0	0	0	0.015	0.015
25707359	-0.104	0.705	0	-0.714	-0.457	-0.457	-0.125	0	0	0	0.208	0.208	0.046	0	0	0	0.016	0.016
25707371	-0.102	0.697	0	-0.739	-0.457	-0.457	-0.125	0	0.024	0	0.208	0.208	0.046	0	0	0	0.016	0.016
25707384	-0.102	0.681	0	-0.79	-0.458	-0.458	-0.126	0	0.024	0	0.208	0.208	0.046	0	0	0	0.015	0.015
25707397	-0.102	0.672	0	-0.817	-0.458	-0.458	-0.128	0	0	0	0.208	0.208	0.046	0	0	0	0.015	0.015
25707409	-0.102	0.664	0	-0.841	-0.458	-0.458	-0.128	0	0	0	0.209	0.209	0.044	0	0	0	0.015	0.015
25707423	-0.102	0.656	0	-0.864	-0.458	-0.458	-0.129	0	0	0	0.209	0.209	0.044	0	0	0	0.015	0.015
25707435	-0.102	0.637	0	-0.912	-0.458	-0.458	-0.128	0	-0.024	0	0.209	0.209	0.044	0	0	0	0.015	0.015
25707447	-0.102	0.628	0	-0.935	-0.458	-0.458	-0.129	0	-0.024	0	0.21	0.21	0.044	0	0	0	0.015	0.015
25707460	-0.102	0.618	0	-0.957	-0.458	-0.458	-0.129	0	-0.024	0	0.21	0.21	0.044	0	0	0	0.015	0.015
25707473	-0.102	0.609	0	-0.979	-0.458	-0.458	-0.129	0	-0.024	0	0.209	0.209	0.042	0	0	0	0.015	0.015
25707485	-0.102	0.598	0	-1.002	-0.458	-0.458	-0.129	0	-0.024	0	0.21	0.21	0.042	0	0	0	0.015	0.015
25707498	-0.102	0.576	0	-1.046	-0.458	-0.458	-0.129	0	-0.024	0	0.21	0.21	0.042	0	0	0	0.015	0.015
25707510	-0.102	0.566	0	-1.066	-0.457	-0.457	-0.129	0	0	0	0.21	0.21	0.041	0	0	0	0.015	0.015
25707523	-0.102	0.555	0	-1.086	-0.457	-0.457	-0.129	0	0	0	0.21	0.21	0.041	0	-0.024	0	0.015	0.015
25707535	-0.102	0.544	0	-1.106	-0.457	-0.457	-0.129	0	0	0	0.21	0.21	0.039	0	-0.024	0	0.015	0.015
25707548	-0.102	0.521	0	-1.144	-0.457	-0.457	-0.129	0	0	0	0.21	0.21	0.039	0	-0.024	0	0.015	0.015
25707560	-0.102	0.509	0	-1.164	-0.457	-0.457	-0.129	0	0	0	0.21	0.21	0.038	0	-0.024	0	0.015	0.015
25707573	-0.102	0.497	0	-1.182	-0.457	-0.457	-0.129	0	0	0	0.21	0.21	0.038	0	-0.048	0	0.015	0.015
25707586	-0.102	0.485	0	-1.199	-0.457	-0.457	-0.129	0	0	0	0.21	0.21	0.038	0	-0.048	0	0.015	0.015
25707600	-0.102	0.46	0	-1.234	-0.457	-0.457	-0.131	0	0	0	0.211	0.211	0.036	0	-0.048	0	0.015	0.015
25707614	-0.102	0.447	0	-1.25	-0.457	-0.457	-0.131	0	0	0	0.211	0.211	0.036	0	-0.048	0	0.015	0.015
25707627	-0.102	0.435	0	-1.266	-0.457	-0.457	-0.131	0	0	0	0.211	0.211	0.033	0	-0.048	0	0.015	0.015
25707641	-0.102	0.409	0	-1.296	-0.456	-0.456	-0.129	0	0	0	0.21	0.21	0.033	0	-0.048	0	0.015	0.015
25707653	-0.102	0.396	0	-1.31	-0.456	-0.456	-0.131	0	0	0	0.211	0.211	0.035	0	-0.048	0	0.015	0.015
25707666	-0.102	0.383	0	-1.324	-0.456	-0.456	-0.131	0	0	0	0.211	0.211	0.033	0	-0.048	0	0.015	0.015
25707679	-0.102	0.369	0	-1.338	-0.456	-0.456	-0.131	0	0	0	0.211	0.211	0.033	0	-0.048	0	0.015	0.015
25707693	-0.102	0.34	0	-1.365	-0.456	-0.456	-0.132	0	0	0	0.211	0.211	0.033	0	-0.024	0	0.015	0.015
25707705	-0.102	0.325	0	-1.378	-0.456	-0.456	-0.132	0	0	0	0.212	0.212	0.032	0	-0.024	0	0.015	0.015
25707718	-0.102	0.311	0	-1.39	-0.456	-0.456	-0.132	0	-0.024	0	0.212	0.212	0.032	0	0	0	0.015	0.015
25707730	-0.102	0.297	0	-1.4	-0.456	-0.456	-0.134	0	-0.024	0	0.212	0.212	0.032	0	0	0	0.015	0.015
25707747	-0.102	0.269	0	-1.42	-0.456	-0.456	-0.132	0	-0.024	0	0.212	0.212	0.032	0	0	0	0.015	0.015
25707764	-0.102	0.24	0	-1.438	-0.456	-0.456	-0.134	0	-0.024	0	0.212	0.212	0.032	0	0	0	0.015	0.015
25707779	-0.102	0.226	0	-1.447	-0.456	-0.456	-0.134	0	-0.024	0	0.212	0.212	0.032	0	0	0	0.015	0.015
25707793	-0.102	0.197	0	-1.462	-0.456	-0.456	-0.135	0	0	0	0.213	0.213	0.033	0	0	0	0.015	0.015
25707809	-0.102	0.18	0	-1.469	-0.456	-0.456	-0.137	0	-0.024	0	0.213	0.213	0.033	0	0	0	0.015	0.015
25707826	-0.102	0.148	0	-1.482	-0.456	-0.456	-0.137	0	-0.024	0	0.214	0.214	0.033	0	0	0	0.015	0.015
25707839	-0.102	0.133	0	-1.487	-0.456	-0.456	-0.137	0	-0.048	0	0.214	0.214	0.032	0	0	0	0.015	0.015
25707853	-0.102	0.118	0	-1.491	-0.456	-0.456	-0.137	0	-0.024	0	0.214	0.214	0.032	0	0	0	0.015	0.015
25707870	-0.102	0.088	0	-1.499	-0.456	-0.456	-0.135	0	0	0	0.213	0.213	0.033	0	0	0	0.015	0.015
25707883	-0.102	0.073	0	-1.502	-0.457	-0.457	-0.135	0	0	0	0.213	0.213	0.035	0	0	0	0.015	0.015
25707896	-0.101	0.042	0	-1.506	-0.457	-0.457	-0.134	0	0	0	0.212	0.212	0.035	0	0.024	0	0.015	0.015
25707910	-0.102	0.027	0	-1.507	-0.457	-0.457	-0.135	0	0.024	0	0.212	0.212	0.035	0	0.024	0	0.015	0.015
25707923	-0.102	0.012	0	-1.508	-0.457	-0.457	-0.135	0	0	0	0.213	0.213	0.036	0	0.024	0	0.015	0.015
25707936	-0.102	-0.004	0	-1.508	-0.457	-0.457	-0.135	0	0	0	0.213	0.213	0.035	0	0.024	0	0.015	0.015
25707948	-0.101	-0.034	0	-1.507	-0.458	-0.458	-0.135	0	0	0	0.213	0.213	0.036	0	0.024	0	0.015	0.015
25707961	-0.102	-0.049	0	-1.505	-0.457	-0.457	-0.137	0	0	0	0.214	0.214	0.038	0	0.024	0	0.015	0.015
25707975	-0.102	-0.064	0	-1.503	-0.457	-0.457	-0.137	0	0	0	0.214	0.214	0.038	0	0.024	0	0.015	0.015
25707991	-0.101	-0.095	0	-1.497	-0.458	-0.458	-0.137	0	0	0	0.214	0.214	0.038	0	0.024	0	0.015	0.015
25708010	-0.102	-0.125	0	-1.489	-0.457	-0.457	-0.137	0	0	0	0.214	0.214	0.038	0	0.024	0	0.015	0.015
25708025	-0.101	-0.14	0	-1.485	-0.457	-0.457	-0.137	0	0	0	0.214	0.214	0.038	0	0.024	0	0.015	0.015
25708040	-0.101	-0.17	0	-1.474	-0.458	-0.458	-0.139	0	0	0	0.215	0.215	0.038	0	0	0	0.015	0.015
25708053	-0.102	-0.184	0	-1.467	-0.457	-0.457	-0.139	0	0	0	0.215	0.215	0.038	0	0	0	0.015	0.015
25708066	-0.102	-0.199	0	-1.461	-0.458	-0.458	-0.139	0	0	0	0.215	0.215	0.038	0	0	0	0.015	0.015
25708080	-0.102	-0.228	0	-1.445	-0.457	-0.457	-0.137	0	0	0	0.214	0.214	0.038	0	0	0	0.015	0.015
25708094	-0.101	-0.244	0	-1.436	-0.458	-0.458	-0.137	0	0	0	0.214	0.214	0.038	0	0	0	0.015	0.015
25708107	-0.101	-0.258	0	-1.427	-0.458	-0.458	-0.137	0	0	0	0.215	0.215	0.039	0	0	0	0.015	0.015
25708119	-0.102	-0.274	0	-1.417	-0.458	-0.458	-0.139	0	0	0	0.214	0.214	0.039	0	0	0	0.015	0.015
25708132	-0.101	-0.303	0	-1.395	-0.458	-0.458	-0.139	0	0	0	0.215	0.215	0.039	0	0	0	0.015	0.015
25708144	-0.101	-0.317	0	-1.384	-0.458	-0.458	-0.14	0	-0.024	0	0.215	0.215	0.039	0	0	0	0.015	0.015
25708157	-0.102	-0.331	0	-1.373	-0.457	-0.457	-0.142	0	-0.024	0	0.216	0.216	0.039	0	0	0	0.015	0.015
25708168	-0.101	-0.346	0	-1.36	-0.458	-0.458	-0.14	0	-0.024	0	0.216	0.216	0.041	0	0.024	0	0.015	0.015
25708181	-0.101	-0.373	0	-1.334	-0.458	-0.458	-0.142	0	-0.024	0	0.216	0.216	0.041	0	0.024	0	0.015	0.015
25708194	-0.101	-0.386	0	-1.321	-0.458	-0.458	-0.142	0	-0.024	0	0.216	0.216	0.041	0	0.024	0	0.015	0.015
25708207	-0.101	-0.401	0	-1.305	-0.458	-0.458	-0.142	0	-0.024	0	0.216	0.216	0.041	0	0.024	0	0.015	0.015
25708219	-0.101	-0.414	0	-1.291	-0.458	-0.458	-0.142	0	-0.024	0	0.216	0.216	0.041	0	0.024	0	0.015	0.015
25708232	-0.101	-0.428	0	-1.274	-0.458	-0.458	-0.142	0	-0.024	0	0.216	0.216	0.041	0	0.024	0	0.015	0.015
25708244	-0.101	-0.454	0	-1.241	-0.46	-0.46	-0.14	0	0	0	0.216	0.216	0.052	0	0.096	0	0.015	0.015
25708257	-0.101	-0.467	0	-1.225	-0.46	-0.46	-0.142	0	0	0	0.216	0.216	0.056	0	0.168	0	0.015	0.015
25708269	-0.101	-0.48	0	-1.206	-0.461	-0.461	-0.14	0	0	0	0.215	0.215	0.056	0	0.168	0	0.015	0.015
25708282	-0.101	-0.492	0	-1.189	-0.461	-0.461	-0.142	0	0	0	0.215	0.215	0.059	0	0.216	0	0.016	0.016
25708295	-0.101	-0.515	0	-1.153	-0.462	-0.462	-0.142	0	0	0	0.216	0.216	0.062	0	0.24	0	0.016	0.016
25708312	-0.101	-0.527	0	-1.135	-0.462	-0.462	-0.142	0	0	0	0.216	0.216	0.064	0	0.24	0	0.016	0.016
25708326	-0.101	-0.549	0	-1.097	-0.462	-0.462	-0.142	0	0	0	0.216	0.216	0.065	0	0.192	0	0.016	0.016
25708340	-0.101	-0.56	0	-1.077	-0.462	-0.462	-0.14	0	0	0	0.215	0.215	0.064	0	0.168	0	0.016	0.016
25708353	-0.101	-0.571	0	-1.057	-0.462	-0.462	-0.14	0	0	0	0.215	0.215	0.064	0	0.096	0	0.016	0.016
25708366	-0.101	-0.592	0	-1.013	-0.462	-0.462	-0.14	0	0	0	0.215	0.215	0.064	0	0.096	0	0.016	0.016
25708379	-0.101	-0.602	0	-0.992	-0.462	-0.462	-0.14	0	0	0	0.215	0.215	0.064	0	0.096	0	0.016	0.016
25708391	-0.101	-0.612	0	-0.971	-0.462	-0.462	-0.14	0	0	0	0.215	0.215	0.064	0	0.096	0	0.016	0.016
25708403	-0.101	-0.622	0	-0.949	-0.462	-0.462	-0.131	0	0.12	0	0.215	0.215	0.064	0	-0.024	0	0.016	0.016
25708415	-0.101	-0.631	0	-0.926	-0.461	-0.461	-0.129	0	0.12	0	0.21	0.21	0.064	0	0	0	0.016	0.016
25708428	-0.101	-0.651	0	-0.876	-0.461	-0.461	-0.129	0	0.12	0	0.21	0.21	0.064	0	0	0	0.016	0.016
25708441	-0.101	-0.66	0	-0.853	-0.461	-0.461	-0.131	0	0.096	0	0.211	0.211	0.062	0	0	0	0.015	0.015
25708453	-0.101	-0.668	0	-0.829	-0.461	-0.461	-0.131	0	0.048	0	0.211	0.211	0.062	0	0	0	0.015	0.015
25708466	-0.101	-0.677	0	-0.803	-0.461	-0.461	-0.132	0	0.024	0	0.211	0.211	0.059	0	0	0	0.015	0.015
25708479	-0.101	-0.693	0	-0.755	-0.461	-0.461	-0.131	0	0	0	0.211	0.211	0.059	0	-0.024	0	0.015	0.015
25708492	-0.101	-0.7	0	-0.73	-0.461	-0.461	-0.131	0	0	0	0.211	0.211	0.059	0	-0.048	0	0.015	0.015
25708504	-0.101	-0.708	0	-0.702	-0.461	-0.461	-0.132	0	0	0	0.212	0.212	0.059	0	-0.048	0	0.015	0.015
25708517	-0.099	-0.716	0	-0.674	-0.462	-0.462	-0.134	0	0	0	0.212	0.212	0.058	0	-0.048	0	0.015	0.015
25708531	-0.099	-0.723	0	-0.646	-0.462	-0.462	-0.135	0	-0.024	0	0.212	0.212	0.058	0	-0.024	0	0.015	0.015
25708543	-0.099	-0.73	0	-0.618	-0.462	-0.462	-0.139	0	-0.024	0	0.213	0.213	0.058	0	-0.024	0	0.015	0.015
25708555	-0.099	-0.742	0	-0.566	-0.461	-0.461	-0.137	0	-0.072	0	0.214	0.214	0.056	0	-0.024	0	0.015	0.015
25708568	-0.099	-0.748	0	-0.537	-0.461	-0.461	-0.139	0	-0.072	0	0.215	0.215	0.056	0	-0.024	0	0.015	0.015
25708581	-0.099	-0.753	0	-0.51	-0.461	-0.461	-0.139	0	-0.072	0	0.215	0.215	0.058	0	0	0	0.015	0.015
25708595	-0.099	-0.763	0	-0.453	-0.462	-0.462	-0.139	0	-0.072	0	0.215	0.215	0.058	0	0	0	0.015	0.015
25708608	-0.099	-0.768	0	-0.423	-0.461	-0.461	-0.139	0	-0.024	0	0.215	0.215	0.056	0	0	0	0.015	0.015
25708619	-0.099	-0.772	0	-0.396	-0.461	-0.461	-0.139	0	0	0	0.215	0.215	0.056	0	0	0	0.015	0.015
25708632	-0.099	-0.776	0	-0.369	-0.461	-0.461	-0.139	0	0	0	0.215	0.215	0.056	0	0	0	0.015	0.015
25708645	-0.099	-0.779	0	-0.341	-0.461	-0.461	-0.139	0	0	0	0.215	0.215	0.055	0	-0.024	0	0.015	0.015
25708659	-0.099	-0.786	0	-0.283	-0.461	-0.461	-0.139	0	0	0	0.215	0.215	0.053	0	-0.024	0	0.015	0.015
25708671	-0.099	-0.789	0	-0.255	-0.461	-0.461	-0.139	0	0	0	0.215	0.215	0.052	0	-0.048	0	0.015	0.015
25708686	-0.099	-0.791	0	-0.227	-0.461	-0.461	-0.139	0	0	0	0.215	0.215	0.05	0	-0.072	0	0.015	0.015
25708702	-0.099	-0.795	0	-0.17	-0.461	-0.461	-0.139	0	0	0	0.215	0.215	0.05	0	-0.072	0	0.015	0.015
25708715	-0.099	-0.797	0	-0.139	-0.461	-0.461	-0.139	0	0	0	0.215	0.215	0.049	0	-0.072	0	0.015	0.015
25708729	-0.099	-0.799	0	-0.082	-0.46	-0.46	-0.139	0	0	0	0.215	0.215	0.049	0	-0.048	0	0.015	0.015
25708741	-0.099	-0.799	0	-0.054	-0.46	-0.46	-0.14	0	0	0	0.215	0.215	0.049	0	-0.048	0	0.015	0.015
25708754	-0.099	-0.8	0	-0.026	-0.46	-0.46	-0.14	0	0	0	0.216	0.216	0.049	0	-0.024	0	0.015	0.015
25708766	-0.099	-0.8	0	0.003	-0.46	-0.46	-0.14	0	0	0	0.216	0.216	0.049	0	-0.024	0	0.015	0.015
25708779	-0.099	-0.799	0	0.06	-0.46	-0.46	-0.14	0	0	0	0.216	0.216	0.047	0	-0.024	0	0.015	0.015
25708793	-0.099	-0.799	0	0.088	-0.46	-0.46	-0.14	0	0	0	0.216	0.216	0.046	0	-0.024	0	0.015	0.015
25708807	-0.099	-0.798	0	0.116	-0.46	-0.46	-0.14	0	0	0	0.216	0.216	0.046	0	-0.024	0	0.015	0.015
25708829	-0.099	-0.793	0	0.201	-0.46	-0.46	-0.139	0	0	0	0.215	0.215	0.046	0	-0.024	0	0.015	0.015
25708845	-0.099	-0.791	0	0.229	-0.46	-0.46	-0.14	0	0	0	0.216	0.216	0.046	0	-0.024	0	0.015	0.015
25708860	-0.099	-0.786	0	0.285	-0.46	-0.46	-0.142	0	0	0	0.216	0.216	0.046	0	-0.024	0	0.015	0.015
25708875	-0.099	-0.783	0	0.313	-0.46	-0.46	-0.142	0	0	0	0.216	0.216	0.044	0	0	0	0.015	0.015
25708889	-0.099	-0.775	0	0.371	-0.46	-0.46	-0.142	0	-0.024	0	0.216	0.216	0.042	0	-0.024	0	0.015	0.015
25708902	-0.099	-0.772	0	0.399	-0.46	-0.46	-0.142	0	-0.024	0	0.216	0.216	0.042	0	-0.024	0	0.015	0.015
25708916	-0.099	-0.767	0	0.426	-0.46	-0.46	-0.14	0	0	0	0.216	0.216	0.041	0	-0.048	0	0.015	0.015
25708929	-0.099	-0.763	0	0.453	-0.459	-0.459	-0.14	0	0	0	0.216	0.216	0.041	0	-0.048	0	0.015	0.015
25708941	-0.099	-0.753	0	0.507	-0.459	-0.459	-0.14	0	0	0	0.216	0.216	0.039	0	-0.048	0	0.015	0.015
25708953	-0.099	-0.748	0	0.537	-0.459	-0.459	-0.14	0	0	0	0.216	0.216	0.038	0	-0.048	0	0.015	0.015
25708968	-0.099	-0.742	0	0.563	-0.459	-0.459	-0.14	0	0	0	0.216	0.216	0.036	0	-0.048	0	0.015	0.015
25708980	-0.099	-0.736	0	0.589	-0.459	-0.459	-0.14	0	0	0	0.216	0.216	0.036	0	-0.048	0	0.015	0.015
25708993	-0.099	-0.723	0	0.646	-0.458	-0.458	-0.14	0	0	0	0.216	0.216	0.035	0	-0.072	0	0.015	0.015
25709007	-0.099	-0.716	0	0.672	-0.458	-0.458	-0.14	0	0	0	0.216	0.216	0.035	0	-0.072	0	0.015	0.015
25709019	-0.099	-0.709	0	0.697	-0.458	-0.458	-0.14	0	0	0	0.216	0.216	0.033	0	-0.072	0	0.015	0.015
25709032	-0.099	-0.702	0	0.722	-0.458	-0.458	-0.14	0	0	0	0.216	0.216	0.032	0	-0.072	0	0.015	0.015
25709044	-0.099	-0.686	0	0.777	-0.458	-0.458	-0.139	0	0	0	0.215	0.215	0.032	0	-0.072	0	0.015	0.015
25709057	-0.099	-0.678	0	0.801	-0.458	-0.458	-0.14	0	0	0	0.216	0.216	0.032	0	-0.072	0	0.015	0.015
25709075	-0.099	-0.67	0	0.825	-0.458	-0.458	-0.14	0	0	0	0.216	0.216	0.03	0	-0.048	0	0.015	0.015
25709091	-0.099	-0.651	0	0.876	-0.458	-0.458	-0.142	0	0	0	0.216	0.216	0.03	0	-0.024	0	0.015	0.015
25709107	-0.099	-0.632	0	0.924	-0.458	-0.458	-0.14	0	0	0	0.216	0.216	0.03	0	-0.024	0	0.015	0.015
25709122	-0.099	-0.623	0	0.947	-0.458	-0.458	-0.142	0	0	0	0.216	0.216	0.029	0	-0.024	0	0.015	0.015
25709135	-0.099	-0.613	0	0.968	-0.458	-0.458	-0.142	0	0	0	0.216	0.216	0.027	0	-0.024	0	0.015	0.015
25709148	-0.099	-0.592	0	1.013	-0.457	-0.457	-0.142	0	0	0	0.216	0.216	0.026	0	-0.048	0	0.015	0.015
25709161	-0.099	-0.582	0	1.034	-0.457	-0.457	-0.142	0	0	0	0.216	0.216	0.026	0	-0.048	0	0.015	0.015
25709174	-0.099	-0.572	0	1.055	-0.457	-0.457	-0.142	0	0	0	0.216	0.216	0.024	0	-0.048	0	0.015	0.015
25709186	-0.099	-0.561	0	1.075	-0.457	-0.457	-0.142	0	0	0	0.216	0.216	0.024	0	-0.048	0	0.015	0.015
25709200	-0.099	-0.538	0	1.116	-0.457	-0.457	-0.142	0	0	0	0.216	0.216	0.024	0	-0.048	0	0.015	0.015
25709212	-0.099	-0.527	0	1.135	-0.457	-0.457	-0.143	0	0	0	0.217	0.217	0.024	0	-0.048	0	0.015	0.015
25709226	-0.099	-0.515	0	1.153	-0.457	-0.457	-0.143	0	0	0	0.217	0.217	0.024	0	-0.024	0	0.015	0.015
25709238	-0.099	-0.503	0	1.173	-0.457	-0.457	-0.143	0	0	0	0.217	0.217	0.024	0	-0.024	0	0.015	0.015
25709253	-0.099	-0.479	0	1.208	-0.457	-0.457	-0.143	0	0	0	0.216	0.216	0.024	0	0	0	0.015	0.015
25709266	-0.099	-0.467	0	1.225	-0.457	-0.457	-0.142	0	0	0	0.217	0.217	0.024	0	0	0	0.015	0.015
25709279	-0.099	-0.453	0	1.243	-0.457	-0.457	-0.142	0	0	0	0.216	0.216	0.024	0	0	0	0.015	0.015
25709290	-0.099	-0.439	0	1.26	-0.457	-0.457	-0.142	0	0	0	0.216	0.216	0.024	0	0	0	0.015	0.015
25709303	-0.099	-0.412	0	1.292	-0.457	-0.457	-0.142	0	0	0	0.216	0.216	0.024	0	0	0	0.015	0.015
25709317	-0.099	-0.399	0	1.307	-0.457	-0.457	-0.142	0	0	0	0.216	0.216	0.023	0	0	0	0.015	0.015
25709335	-0.099	-0.372	0	1.335	-0.457	-0.457	-0.142	0	0	0	0.216	0.216	0.023	0	0	0	0.015	0.015
25709348	-0.099	-0.358	0	1.348	-0.456	-0.456	-0.142	0	0	0	0.216	0.216	0.021	0	-0.024	0	0.015	0.015
25709362	-0.099	-0.345	0	1.361	-0.456	-0.456	-0.142	0	0	0	0.216	0.216	0.021	0	-0.024	0	0.015	0.015
25709375	-0.099	-0.317	0	1.384	-0.456	-0.456	-0.143	0	0	0	0.217	0.217	0.019	0	-0.024	0	0.015	0.015
25709387	-0.099	-0.303	0	1.395	-0.456	-0.456	-0.143	0	0	0	0.217	0.217	0.019	0	-0.048	0	0.015	0.015
25709401	-0.099	-0.289	0	1.406	-0.456	-0.456	-0.143	0	0	0	0.217	0.217	0.018	0	-0.048	0	0.015	0.015
25709414	-0.099	-0.275	0	1.416	-0.456	-0.456	-0.143	0	0	0	0.217	0.217	0.016	0	-0.048	0	0.014	0.014
25709426	-0.099	-0.245	0	1.435	-0.456	-0.456	-0.143	0	0	0	0.217	0.217	0.016	0	-0.048	0	0.014	0.014
25709439	-0.099	-0.231	0	1.444	-0.456	-0.456	-0.142	0	0	0	0.216	0.216	0.016	0	-0.048	0	0.014	0.014
25709452	-0.099	-0.216	0	1.452	-0.456	-0.456	-0.143	0	0	0	0.217	0.217	0.016	0	-0.048	0	0.014	0.014
25709465	-0.099	-0.202	0	1.459	-0.456	-0.456	-0.142	0	0	0	0.216	0.216	0.016	0	-0.024	0	0.014	0.014
25709477	-0.099	-0.173	0	1.472	-0.456	-0.456	-0.142	0	0	0	0.216	0.216	0.015	0	-0.024	0	0.014	0.014
25709490	-0.099	-0.158	0	1.478	-0.456	-0.456	-0.142	0	0	0	0.216	0.216	0.015	0	-0.024	0	0.014	0.014
25709502	-0.099	-0.143	0	1.484	-0.456	-0.456	-0.142	0	0	0	0.216	0.216	0.016	0	-0.024	0	0.014	0.014
25709515	-0.099	-0.113	0	1.493	-0.456	-0.456	-0.142	0	0	0	0.216	0.216	0.015	0	-0.024	0	0.014	0.014
25709528	-0.099	-0.098	0	1.497	-0.456	-0.456	-0.142	0	0	0	0.216	0.216	0.013	0	0	0	0.014	0.014
25709541	-0.099	-0.083	0	1.5	-0.455	-0.455	-0.143	0	0	0	0.217	0.217	0.013	0	0	0	0.014	0.014
25709555	-0.099	-0.053	0	1.505	-0.455	-0.455	-0.142	0	0	0	0.217	0.217	0.013	0	0	0	0.014	0.014
25709568	-0.099	-0.037	0	1.506	-0.455	-0.455	-0.142	0	0	0	0.217	0.217	0.013	0	0	0	0.014	0.014
25709581	-0.099	-0.02	0	1.507	-0.455	-0.455	-0.142	0	0	0	0.217	0.217	0.013	0	0	0	0.014	0.014
25709594	-0.099	-0.005	0	1.508	-0.455	-0.455	-0.142	0	0	0	0.217	0.217	0.012	0	0	0	0.014	0.014
25709608	-0.099	0.01	0	1.508	-0.455	-0.455	-0.142	0	0	0	0.217	0.217	0.012	0	-0.024	0	0.014	0.014
25709620	-0.099	0.043	0	1.506	-0.455	-0.455	-0.143	0	0	0	0.217	0.217	0.012	0	-0.024	0	0.014	0.014
25709632	-0.099	0.06	0	1.504	-0.455	-0.455	-0.143	0	0	0	0.217	0.217	0.012	0	-0.024	0	0.014	0.014
25709645	-0.099	0.075	0	1.501	-0.455	-0.455	-0.143	0	0	0	0.217	0.217	0.012	0	-0.024	0	0.014	0.014
25709658	-0.099	0.09	0	1.498	-0.455	-0.455	-0.143	0	0	0	0.217	0.217	0.012	0	0	0	0.014	0.014
25709670	-0.099	0.105	0	1.495	-0.455	-0.455	-0.142	0	0	0	0.217	0.217	0.012	0	0	0	0.014	0.014
25709682	-0.099	0.138	0	1.486	-0.455	-0.455	-0.142	0	0	0	0.217	0.217	0.012	0	0	0	0.014	0.014
25709696	-0.099	0.154	0	1.48	-0.455	-0.455	-0.142	0	0	0	0.217	0.217	0.012	0	0	0	0.014	0.014
25709709	-0.099	0.17	0	1.473	-0.455	-0.455	-0.142	0	0	0	0.217	0.217	0.013	0	0	0	0.014	0.014
25709722	-0.099	0.185	0	1.467	-0.455	-0.455	-0.142	0	0	0	0.217	0.217	0.013	0	0	0	0.014	0.014
25709736	-0.099	0.214	0	1.453	-0.455	-0.455	-0.142	0	0	0	0.217	0.217	0.013	0	0	0	0.014	0.014
25709749	-0.099	0.228	0	1.445	-0.455	-0.455	-0.142	0	0	0	0.217	0.217	0.013	0	0	0	0.014	0.014
25709762	-0.099	0.244	0	1.436	-0.456	-0.456	-0.143	0	0	0	0.216	0.216	0.015	0	0.024	0	0.014	0.014
25709775	-0.099	0.273	0	1.418	-0.456	-0.456	-0.143	0	0	0	0.217	0.217	0.015	0	0.024	0	0.014	0.014
25709788	-0.099	0.287	0	1.408	-0.456	-0.456	-0.143	0	0	0	0.217	0.217	0.015	0	0.024	0	0.014	0.014
25709800	-0.099	0.301	0	1.397	-0.456	-0.456	-0.143	0	0	0	0.217	0.217	0.016	0	0.024	0	0.014	0.014
25709815	-0.099	0.329	0	1.375	-0.456	-0.456	-0.143	0	0	0	0.217	0.217	0.016	0	0.024	0	0.014	0.014
25709834	-0.099	0.342	0	1.363	-0.456	-0.456	-0.143	0	0	0	0.217	0.217	0.016	0	0.024	0	0.014	0.014
25709847	-0.099	0.371	0	1.336	-0.456	-0.456	-0.143	0	0	0	0.217	0.217	0.015	0	0	0	0.014	0.014
25709860	-0.099	0.384	0	1.323	-0.456	-0.456	-0.142	0	0	0	0.216	0.216	0.015	0	0	0	0.014	0.014
25709873	-0.099	0.397	0	1.309	-0.456	-0.456	-0.143	0	0	0	0.216	0.216	0.015	0	0	0	0.014	0.014
25709886	-0.099	0.423	0	1.28	-0.455	-0.455	-0.142	0	0	0	0.217	0.217	0.013	0	0	0	0.014	0.014
25709902	-0.099	0.436	0	1.265	-0.455	-0.455	-0.143	0	0	0	0.217	0.217	0.013	0	0	0	0.014	0.014
25709919	-0.099	0.461	0	1.233	-0.455	-0.455	-0.143	0	0	0	0.217	0.217	0.013	0	-0.024	0	0.014	0.014
25709936	-0.099	0.485	0	1.199	-0.455	-0.455	-0.143	0	0	0	0.217	0.217	0.013	0	-0.024	0	0.014	0.014
25709950	-0.099	0.497	0	1.182	-0.455	-0.455	-0.143	0	0	0	0.217	0.217	0.013	0	0	0	0.014	0.014
25709964	-0.099	0.51	0	1.162	-0.455	-0.455	-0.143	0	0	0	0.217	0.217	0.013	0	0	0	0.014	0.014
25709976	-0.099	0.521	0	1.144	-0.455	-0.455	-0.143	0	0	0	0.217	0.217	0.013	0	0	0	0.014	0.014
25709989	-0.099	0.545	0	1.104	-0.455	-0.455	-0.143	0	0	0	0.217	0.217	0.013	0	0	0	0.014	0.014
25710002	-0.099	0.556	0	1.084	-0.455	-0.455	-0.143	0	0	0	0.217	0.217	0.013	0	0	0	0.014	0.014
25710016	-0.099	0.567	0	1.064	-0.455	-0.455	-0.143	0	0	0	0.217	0.217	0.013	0	0	0	0.014	0.014
25710028	-0.099	0.588	0	1.023	-0.112	-0.455	-0.143	0	0	0	0.289	0.217	0.013	0	0	0	-0.034	0.014
25710042	-0.099	0.599	0	1	-0.106	-0.455	-0.143	0	0	0	0.289	0.217	0.013	0	0	0	-0.035	0.014
25710053	-0.099	0.61	0	0.976	-0.101	-0.455	-0.143	0	0	0	0.289	0.217	0.013	0	0	0	-0.036	0.014
25710066	-0.099	0.619	0	0.955	-0.096	-0.455	-0.143	0	0	0	0.289	0.217	0.021	0	0.024	0	-0.036	0.014
25710078	-0.099	0.629	0	0.932	-0.093	-0.457	-0.154	0	-0.096	0	0.301	0.223	0.024	0	0.072	0	-0.045	0.015
25710091	-0.096	0.647	0	0.887	-0.088	-0.459	-0.157	0	-0.144	0	0.304	0.224	0.026	0	0.144	0	-0.049	0.014
25710103	-0.09	0.657	0.024	0.862	-0.089	-0.463	-0.159	0	-0.192	0	0.305	0.225	0.027	0	0.168	0	-0.052	0.013
25710116	-0.09	0.665	0.024	0.838	-0.086	-0.463	-0.159	0	-0.192	0	0.306	0.225	0.032	0	0.192	0	-0.055	0.014
25710129	-0.061	0.674	0.336	0.812	-0.096	-0.471	-0.16	0	-0.168	0	0.307	0.226	0.033	0	0.216	0	-0.058	0.012
25710145	-0.038	0.69	0.552	0.764	-0.129	-0.492	-0.16	0	-0.12	0	0.307	0.226	0.035	0	0.192	0	-0.066	0.006
25710162	-0.02	0.697	0.863	0.739	-0.125	-0.493	-0.16	0	-0.048	0	0.307	0.226	0.036	0	0.168	0	-0.067	0.006
25710179	0.008	0.712	1.055	0.689	-0.165	-0.517	-0.162	0	-0.048	0	0.307	0.226	0.036	0	0.144	0	-0.075	0
25710194	0.031	0.725	1.319	0.638	-0.181	-0.528	-0.163	0	-0.024	0	0.307	0.226	0.038	0	0.072	0	-0.081	-0.003
25710207	0.046	0.731	1.487	0.612	-0.193	-0.536	-0.165	0	-0.048	0	0.307	0.226	0.038	0	0.072	0	-0.084	-0.006
25710219	0.095	0.737	1.679	0.586	-0.213	-0.547	-0.166	0	-0.072	0	0.306	0.225	0.038	0	0.024	0	-0.088	-0.009
25710232	0.117	0.748	1.727	0.533	-0.253	-0.569	-0.166	0	-0.072	0	0.305	0.224	0.036	0	0	0	-0.095	-0.016
25710246	0.117	0.754	1.727	0.506	-0.25	-0.569	-0.169	0	-0.096	0	0.305	0.224	0.036	0	0	0	-0.096	-0.016
25710258	0.146	0.758	1.727	0.479	-0.275	-0.581	-0.171	0	-0.096	0	0.308	0.226	0.036	0	0	0	-0.102	-0.02
25710271	0.163	0.763	1.703	0.452	-0.289	-0.589	-0.172	0	-0.096	0	0.306	0.225	0.039	0	0	0	-0.105	-0.022
25710284	0.172	0.772	1.607	0.395	-0.293	-0.593	-0.174	0	-0.096	0	0.309	0.227	0.041	0	0.024	0	-0.11	-0.023
25710297	0.192	0.776	1.487	0.368	-0.309	-0.601	-0.174	0	-0.096	0	0.308	0.226	0.041	0	0.024	0	-0.113	-0.026
25710312	0.206	0.779	1.367	0.34	-0.307	-0.601	-0.174	0	-0.072	0	0.308	0.226	0.042	0	0.072	0	-0.113	-0.026
25710329	0.218	0.786	1.247	0.282	-0.327	-0.611	-0.177	0	-0.072	0	0.309	0.228	0.042	0	0.072	0	-0.119	-0.03
25710344	0.23	0.791	0.983	0.226	-0.335	-0.616	-0.177	0	-0.048	0	0.309	0.228	0.042	0	0.048	0	-0.121	-0.031
25710357	0.238	0.793	0.863	0.195	-0.341	-0.619	-0.177	0	-0.048	0	0.308	0.228	0.044	0	0.048	0	-0.123	-0.033
25710370	0.244	0.795	0.767	0.164	-0.341	-0.619	-0.18	0	-0.048	0	0.308	0.228	0.049	0	0.048	0	-0.125	-0.032
25710385	0.249	0.797	0.671	0.135	-0.345	-0.622	-0.183	0	-0.072	0	0.31	0.229	0.053	0	0.12	0	-0.128	-0.033
25710398	0.25	0.799	0.552	0.076	-0.35	-0.624	-0.189	0	-0.096	0	0.319	0.234	0.053	0	0.12	0	-0.134	-0.034
25710410	0.25	0.8	0.48	0.045	-0.35	-0.624	-0.189	0	-0.144	0	0.318	0.234	0.056	0	0.144	0	-0.135	-0.034
25710422	0.25	0.8	0.336	0.016	-0.35	-0.624	-0.194	0	-0.168	0	0.323	0.236	0.059	0	0.192	0	-0.138	-0.034
25710434	0.249	0.8	0.24	-0.012	-0.35	-0.625	-0.197	0	-0.192	0	0.322	0.236	0.061	0	0.192	0	-0.139	-0.034
25710447	0.25	0.8	0.144	-0.041	-0.348	-0.624	-0.198	0	-0.192	0	0.326	0.238	0.061	0	0.192	0	-0.14	-0.034
25710459	0.249	0.798	0.072	-0.098	-0.349	-0.624	-0.198	0	-0.168	0	0.327	0.239	0.062	0	0.168	0	-0.141	-0.033
25710471	0.249	0.797	0.024	-0.126	-0.35	-0.624	-0.198	0	-0.168	0	0.327	0.239	0.064	0	0.144	0	-0.142	-0.033
25710484	0.25	0.796	0	-0.157	-0.352	-0.624	-0.2	0	-0.12	0	0.328	0.239	0.064	0	0.12	0	-0.142	-0.034
25710497	0.25	0.794	0	-0.188	-0.353	-0.625	-0.2	0	-0.096	0	0.328	0.239	0.064	0	0.048	0	-0.143	-0.033
25710509	0.25	0.792	0	-0.219	-0.354	-0.624	-0.201	0	-0.072	0	0.328	0.239	0.065	0	0.048	0	-0.142	-0.034
25710521	0.25	0.787	0	-0.275	-0.356	-0.625	-0.203	0	-0.048	0	0.331	0.241	0.065	0	0.024	0	-0.143	-0.033
25710534	0.25	0.784	0	-0.303	-0.358	-0.625	-0.201	0	-0.048	0	0.331	0.241	0.065	0	0.024	0	-0.143	-0.033
25710548	0.25	0.781	0	-0.331	-0.36	-0.625	-0.201	0	-0.048	0	0.329	0.24	0.067	0	0.024	0	-0.143	-0.033
25710561	0.249	0.773	0	-0.386	-0.362	-0.624	-0.201	0	-0.024	0	0.329	0.24	0.069	0	0.024	0	-0.142	-0.033
25710573	0.25	0.769	0	-0.413	-0.366	-0.625	-0.201	0	-0.024	0	0.329	0.24	0.069	0	0.048	0	-0.142	-0.033
25710586	0.25	0.765	0	-0.443	-0.368	-0.625	-0.203	0	-0.024	0	0.331	0.241	0.069	0	0.048	0	-0.142	-0.033
25710599	0.25	0.76	0	-0.47	-0.37	-0.625	-0.203	0	0	0	0.331	0.241	0.069	0	0.048	0	-0.142	-0.033
25710612	0.25	0.75	0	-0.524	-0.375	-0.625	-0.203	0	0	0	0.33	0.241	0.07	0	0.048	0	-0.142	-0.033
25710625	0.25	0.745	0	-0.551	-0.378	-0.625	-0.203	0	0	0	0.33	0.241	0.07	0	0.048	0	-0.141	-0.033
25710638	0.25	0.739	0	-0.577	-0.381	-0.625	-0.203	0	0	0	0.33	0.241	0.07	0	0.024	0	-0.14	-0.033
25710651	0.25	0.733	0	-0.606	-0.384	-0.625	-0.205	0	-0.024	0	0.332	0.241	0.072	0	0.024	0	-0.14	-0.033
25710664	0.25	0.719	0	-0.66	-0.391	-0.625	-0.205	0	-0.024	0	0.332	0.241	0.072	0	0.024	0	-0.14	-0.033
25710677	0.25	0.713	0	-0.685	-0.394	-0.625	-0.205	0	-0.024	0	0.332	0.241	0.072	0	0.024	0	-0.139	-0.033
25710690	0.25	0.706	0	-0.711	-0.398	-0.625	-0.205	0	-0.024	0	0.331	0.241	0.073	0	0.024	0	-0.139	-0.033
25710702	0.25	0.698	0	-0.736	-0.402	-0.625	-0.206	0	-0.024	0	0.331	0.241	0.075	0	0.048	0	-0.138	-0.033
25710715	0.25	0.682	0	-0.787	-0.41	-0.626	-0.208	0	-0.024	0	0.334	0.243	0.075	0	0.048	0	-0.138	-0.033
25710728	0.25	0.674	0	-0.814	-0.414	-0.626	-0.208	0	-0.024	0	0.334	0.243	0.076	0	0.048	0	-0.138	-0.033
25710741	0.25	0.665	0	-0.837	-0.418	-0.626	-0.208	0	-0.024	0	0.334	0.243	0.078	0	0.072	0	-0.138	-0.033
25710754	0.25	0.657	0	-0.861	-0.423	-0.626	-0.208	0	-0.024	0	0.334	0.243	0.078	0	0.072	0	-0.137	-0.033
25710767	0.249	0.639	0	-0.907	-0.43	-0.626	-0.209	0	-0.024	0	0.335	0.244	0.079	0	0.072	0	-0.136	-0.033
25710779	0.25	0.629	0	-0.932	-0.437	-0.626	-0.209	0	-0.024	0	0.335	0.244	0.078	0	0.072	0	-0.135	-0.033
25710792	0.25	0.62	0	-0.954	-0.441	-0.626	-0.208	0	0	0	0.335	0.244	0.079	0	0.048	0	-0.134	-0.033
25710804	0.25	0.61	0	-0.976	-0.446	-0.626	-0.208	0	0	0	0.334	0.243	0.079	0	0.048	0	-0.133	-0.033
25710818	0.25	0.59	0	-1.018	-0.456	-0.626	-0.209	0	0	0	0.335	0.244	0.081	0	0.048	0	-0.132	-0.033
25710836	0.25	0.58	0	-1.039	-0.462	-0.626	-0.209	0	0	0	0.335	0.244	0.081	0	0.048	0	-0.131	-0.033
25710849	0.249	0.559	0	-1.08	-0.471	-0.626	-0.209	0	0	0	0.335	0.244	0.082	0	0.048	0	-0.129	-0.033
25710862	0.25	0.548	0	-1.099	-0.478	-0.626	-0.209	0	0	0	0.335	0.244	0.082	0	0.024	0	-0.128	-0.033
25710875	0.25	0.535	0	-1.12	-0.484	-0.626	-0.209	0	0	0	0.335	0.244	0.082	0	0.024	0	-0.127	-0.033
25710887	0.25	0.524	0	-1.139	-0.49	-0.627	-0.209	0	0	0	0.334	0.244	0.084	0	0.024	0	-0.126	-0.033
25710900	0.25	0.5	0	-1.177	-0.502	-0.627	-0.209	0	0	0	0.334	0.243	0.085	0	0.024	0	-0.124	-0.033
25710913	0.25	0.488	0	-1.195	-0.508	-0.627	-0.209	0	0	0	0.334	0.243	0.084	0	0.024	0	-0.123	-0.033
25710926	0.25	0.476	0	-1.212	-0.514	-0.627	-0.209	0	0	0	0.334	0.244	0.085	0	0.024	0	-0.121	-0.033
25710938	0.25	0.464	0	-1.229	-0.52	-0.627	-0.211	0	0	0	0.336	0.244	0.085	0	0.024	0	-0.121	-0.033
25710951	0.25	0.439	0	-1.261	-0.533	-0.627	-0.211	0	0	0	0.335	0.244	0.087	0	0.024	0	-0.119	-0.033
25710967	0.25	0.426	0	-1.276	-0.539	-0.627	-0.212	0	-0.024	0	0.335	0.244	0.087	0	0.024	0	-0.118	-0.033
25710983	0.25	0.399	0	-1.307	-0.553	-0.627	-0.212	0	-0.024	0	0.337	0.245	0.087	0	0.024	0	-0.115	-0.033
25710999	0.25	0.386	0	-1.321	-0.559	-0.627	-0.212	0	-0.024	0	0.337	0.245	0.089	0	0.024	0	-0.114	-0.033
25711015	0.249	0.358	0	-1.349	-0.573	-0.627	-0.212	0	-0.024	0	0.337	0.245	0.087	0	0.024	0	-0.111	-0.033
25711029	0.25	0.344	0	-1.361	-0.579	-0.626	-0.212	0	-0.024	0	0.337	0.245	0.087	0	0.024	0	-0.109	-0.032
25711042	0.25	0.317	0	-1.385	-0.594	-0.627	-0.214	0	0	0	0.338	0.246	0.09	0	0.024	0	-0.108	-0.033
25711056	0.25	0.303	0	-1.396	-0.601	-0.627	-0.212	0	0	0	0.338	0.246	0.09	0	0.024	0	-0.107	-0.033
25711068	0.25	0.287	0	-1.407	-0.609	-0.627	-0.212	0	0	0	0.337	0.245	0.09	0	0.024	0	-0.105	-0.033
25711082	0.249	0.259	0	-1.427	-0.622	-0.627	-0.212	0	0	0	0.337	0.245	0.092	0	0.048	0	-0.102	-0.032
25711096	0.25	0.245	0	-1.436	-0.629	-0.627	-0.214	0	0	0	0.338	0.246	0.092	0	0.024	0	-0.101	-0.032
25711109	0.25	0.229	0	-1.445	-0.638	-0.627	-0.214	0	0	0	0.338	0.246	0.09	0	0	0	-0.099	-0.033
25711122	0.25	0.214	0	-1.453	-0.645	-0.627	-0.214	0	0	0	0.338	0.246	0.092	0	0	0	-0.097	-0.033
25711137	0.25	0.185	0	-1.467	-0.66	-0.628	-0.214	0	0	0	0.338	0.246	0.093	0	0	0	-0.096	-0.032
25711150	0.25	0.171	0	-1.473	-0.667	-0.628	-0.215	0	-0.024	0	0.339	0.246	0.093	0	0	0	-0.094	-0.032
25711163	0.25	0.141	0	-1.484	-0.682	-0.628	-0.215	0	-0.024	0	0.339	0.246	0.093	0	0.024	0	-0.091	-0.032
25711176	0.25	0.126	0	-1.489	-0.69	-0.628	-0.215	0	-0.024	0	0.339	0.246	0.093	0	0.024	0	-0.089	-0.032
25711190	0.249	0.111	0	-1.493	-0.697	-0.628	-0.215	0	-0.024	0	0.339	0.246	0.095	0	0.024	0	-0.088	-0.032
25711203	0.25	0.081	0	-1.5	-0.712	-0.628	-0.215	0	0	0	0.339	0.246	0.095	0	0.024	0	-0.085	-0.032
25711225	0.25	0.051	0	-1.505	-0.727	-0.628	-0.214	0	0	0	0.337	0.246	0.095	0	0	0	-0.082	-0.032
25711242	0.25	0.036	0	-1.506	-0.735	-0.628	-0.215	0	0	0	0.339	0.246	0.095	0	0	0	-0.08	-0.032
25711258	0.25	0.006	0	-1.508	-0.75	-0.628	-0.215	0	0	0	0.339	0.246	0.095	0	0	0	-0.077	-0.032
25711274	0.25	-0.026	0	-1.507	-0.766	-0.628	-0.214	0	0	0	0.339	0.246	0.095	0	0	0	-0.074	-0.032
25711287	0.25	-0.041	0	-1.506	-0.774	-0.628	-0.214	0	0	0	0.337	0.246	0.096	0	0	0	-0.073	-0.032
25711302	0.249	-0.057	0	-1.504	-0.782	-0.628	-0.215	0	0	0	0.337	0.246	0.096	0	0	0	-0.071	-0.032
25711315	0.25	-0.087	0	-1.499	-0.797	-0.628	-0.215	0	0	0	0.339	0.246	0.096	0	0.024	0	-0.068	-0.032
25711328	0.249	-0.102	0	-1.496	-0.803	-0.628	-0.215	0	0	0	0.339	0.246	0.098	0	0.024	0	-0.067	-0.032
25711344	0.25	-0.117	0	-1.492	-0.811	-0.628	-0.215	0	0	0	0.338	0.246	0.099	0	0.024	0	-0.066	-0.032
25711360	0.25	-0.148	0	-1.482	-0.828	-0.628	-0.217	0	0	0	0.34	0.247	0.098	0	0.024	0	-0.063	-0.032
25711372	0.249	-0.163	0	-1.476	-0.834	-0.627	-0.218	0	-0.024	0	0.342	0.248	0.098	0	0	0	-0.06	-0.032
25711386	0.249	-0.178	0	-1.47	-0.841	-0.627	-0.218	0	-0.024	0	0.342	0.248	0.098	0	0	0	-0.058	-0.032
25711398	0.25	-0.207	0	-1.457	-0.857	-0.628	-0.218	0	-0.024	0	0.341	0.248	0.098	0	0	0	-0.055	-0.032
25711411	0.25	-0.222	0	-1.449	-0.864	-0.628	-0.218	0	-0.024	0	0.341	0.248	0.099	0	0	0	-0.054	-0.032
25711424	0.25	-0.236	0	-1.441	-0.872	-0.628	-0.218	0	-0.024	0	0.341	0.248	0.099	0	0	0	-0.053	-0.032
25711437	0.249	-0.265	0	-1.423	-0.885	-0.628	-0.218	0	0	0	0.341	0.248	0.101	0	0.024	0	-0.05	-0.032
25711450	0.246	-0.279	0	-1.413	-0.892	-0.628	-0.218	0	0	0	0.341	0.248	0.099	0	0.024	0	-0.048	-0.032
25711464	0.244	-0.293	-0.024	-1.403	-0.896	-0.627	-0.218	0	0	0	0.342	0.248	0.101	0	0.024	0	-0.047	-0.032
25711478	0.241	-0.321	-0.072	-1.381	-0.906	-0.625	-0.218	0	0	0	0.342	0.248	0.101	0	0.024	0	-0.043	-0.031
25711492	0.235	-0.335	-0.12	-1.37	-0.908	-0.623	-0.218	0	0	0	0.343	0.249	0.101	0	0.024	0	-0.041	-0.03
25711504	0.226	-0.348	-0.216	-1.358	-0.915	-0.623	-0.218	0	0	0	0.343	0.249	0.101	0	0.024	0	-0.04	-0.03
25711518	0.22	-0.375	-0.312	-1.332	-0.915	-0.618	-0.217	0	0	0	0.343	0.249	0.102	0	0.024	0	-0.036	-0.028
25711531	0.211	-0.39	-0.408	-1.317	-0.914	-0.614	-0.217	0	0	0	0.344	0.249	0.102	0	0.024	0	-0.033	-0.027
25711544	0.203	-0.403	-0.48	-1.303	-0.914	-0.611	-0.217	0	0	0	0.345	0.249	0.102	0	0.024	0	-0.031	-0.026
25711557	0.189	-0.416	-0.552	-1.288	-0.921	-0.611	-0.215	0	0.024	0	0.345	0.249	0.102	0	0.024	0	-0.029	-0.026
25711570	0.178	-0.444	-0.647	-1.255	-0.913	-0.602	-0.215	0	0.024	0	0.346	0.25	0.102	0	0.024	0	-0.023	-0.022
25711584	0.166	-0.456	-0.695	-1.239	-0.908	-0.597	-0.215	0	0.024	0	0.348	0.25	0.102	0	0	0	-0.021	-0.02
25711598	0.157	-0.469	-0.767	-1.222	-0.914	-0.597	-0.212	0	0.048	0	0.348	0.25	0.101	0	0	0	-0.019	-0.02
25711611	0.149	-0.494	-0.815	-1.186	-0.912	-0.59	-0.211	0	0.048	0	0.345	0.248	0.101	0	0	0	-0.015	-0.018
25711624	0.135	-0.506	-0.863	-1.169	-0.905	-0.584	-0.211	0	0.072	0	0.346	0.248	0.101	0	0	0	-0.012	-0.016
25711637	0.122	-0.517	-0.863	-1.15	-0.898	-0.578	-0.209	0	0.072	0	0.347	0.249	0.101	0	0	0	-0.009	-0.014
25711650	0.111	-0.54	-0.863	-1.113	-0.899	-0.574	-0.208	0	0.072	0	0.345	0.248	0.101	0	0	0	-0.006	-0.013
25711663	0.097	-0.551	-0.887	-1.093	-0.892	-0.568	-0.208	0	0.072	0	0.346	0.248	0.101	0	0	0	-0.003	-0.011
25711677	0.082	-0.563	-0.911	-1.072	-0.883	-0.56	-0.206	0	0.072	0	0.346	0.248	0.098	0	0	0	0.001	-0.009
25711691	0.056	-0.575	-1.007	-1.049	-0.88	-0.556	-0.203	0	0.072	0	0.344	0.246	0.096	0	-0.024	0	0.003	-0.008
25711704	0.037	-0.596	-1.079	-1.006	-0.856	-0.539	-0.203	0	0.072	0	0.346	0.246	0.095	0	-0.048	0	0.011	-0.003
25711717	0.037	-0.607	-1.079	-0.982	-0.861	-0.539	-0.201	0	0.072	0	0.344	0.245	0.092	0	-0.096	0	0.012	-0.003
25711731	0.017	-0.617	-1.151	-0.96	-0.846	-0.529	-0.201	0	0.072	0	0.345	0.245	0.089	0	-0.12	0	0.017	0
25711744	-0.001	-0.635	-1.199	-0.916	-0.836	-0.519	-0.201	0	0.072	0	0.346	0.245	0.085	0	-0.144	0	0.024	0.003
25711757	-0.015	-0.645	-1.223	-0.893	-0.827	-0.512	-0.201	0	0.048	0	0.346	0.245	0.082	0	-0.168	0	0.027	0.005
25711770	-0.032	-0.653	-1.223	-0.87	-0.814	-0.503	-0.203	0	0.024	0	0.348	0.246	0.081	0	-0.168	0	0.032	0.007
25711783	-0.046	-0.662	-1.175	-0.847	-0.818	-0.503	-0.203	0	0	0	0.348	0.246	0.081	0	-0.168	0	0.034	0.007
25711796	-0.052	-0.679	-1.079	-0.797	-0.805	-0.492	-0.201	0	0	0	0.348	0.245	0.078	0	-0.192	0	0.04	0.01
25711810	-0.056	-0.687	-0.887	-0.773	-0.809	-0.492	-0.203	0	0	0	0.348	0.245	0.078	0	-0.168	0	0.04	0.01
25711825	-0.061	-0.702	-0.719	-0.723	-0.807	-0.486	-0.203	0	0	0	0.351	0.247	0.076	0	-0.144	0	0.044	0.011
25711838	-0.063	-0.71	-0.552	-0.696	-0.811	-0.486	-0.203	0	0	0	0.351	0.247	0.075	0	-0.12	0	0.046	0.011
25711854	-0.063	-0.717	-0.336	-0.67	-0.813	-0.485	-0.203	0	0	0	0.351	0.247	0.069	0	-0.12	0	0.047	0.011
25711871	-0.063	-0.73	-0.336	-0.619	-0.818	-0.485	-0.201	0	0	0	0.351	0.248	0.069	0	-0.12	0	0.051	0.011
25711884	-0.063	-0.736	-0.144	-0.593	-0.821	-0.484	-0.203	0	0	0	0.35	0.247	0.067	0	-0.144	0	0.052	0.011
25711898	-0.063	-0.747	-0.072	-0.537	-0.827	-0.485	-0.205	0	0	0	0.353	0.249	0.069	0	-0.096	0	0.053	0.011
25711911	-0.063	-0.753	-0.024	-0.508	-0.83	-0.485	-0.205	0	0	0	0.353	0.249	0.069	0	-0.072	0	0.054	0.011
25711924	-0.063	-0.758	0	-0.481	-0.832	-0.485	-0.206	0	-0.024	0	0.354	0.25	0.069	0	-0.024	0	0.055	0.011
25711937	-0.061	-0.763	0	-0.454	-0.835	-0.485	-0.206	0	-0.048	0	0.354	0.249	0.069	0	0	0	0.055	0.011
25711950	-0.063	-0.772	0	-0.394	-0.839	-0.484	-0.208	0	-0.048	0	0.356	0.25	0.067	0	0	0	0.058	0.011
25711963	-0.063	-0.776	0	-0.367	-0.841	-0.484	-0.208	0	-0.048	0	0.356	0.25	0.065	0	0	0	0.058	0.011
25711976	-0.063	-0.78	0	-0.336	-0.843	-0.484	-0.208	0	-0.024	0	0.356	0.25	0.064	0	-0.024	0	0.059	0.011
25711992	-0.063	-0.783	0	-0.306	-0.844	-0.484	-0.206	0	-0.024	0	0.356	0.25	0.061	0	-0.072	0	0.06	0.011
25712005	-0.063	-0.789	0	-0.25	-0.846	-0.483	-0.206	0	0	0	0.354	0.25	0.058	0	-0.096	0	0.063	0.011
25712018	-0.063	-0.791	0	-0.222	-0.847	-0.483	-0.203	0	0	0	0.351	0.248	0.058	0	-0.12	0	0.062	0.011
25712033	-0.063	-0.795	0	-0.165	-0.849	-0.483	-0.205	0	0.024	0	0.353	0.249	0.055	0	-0.12	0	0.064	0.01
25712050	-0.063	-0.797	0	-0.137	-0.85	-0.483	-0.203	0	0.024	0	0.351	0.248	0.052	0	-0.144	0	0.064	0.01
25712072	-0.063	-0.8	0	-0.052	-0.851	-0.482	-0.206	0	0.024	0	0.354	0.25	0.052	0	-0.144	0	0.067	0.01
25712088	-0.063	-0.8	0	-0.024	-0.851	-0.482	-0.206	0	0.024	0	0.354	0.25	0.052	0	-0.144	0	0.067	0.01
25712105	-0.063	-0.8	0	0.033	-0.851	-0.482	-0.206	0	0.024	0	0.354	0.25	0.052	0	-0.144	0	0.067	0.01
25712118	-0.063	-0.799	0	0.062	-0.851	-0.482	-0.206	0	0.024	0	0.354	0.25	0.052	0	-0.144	0	0.067	0.01
25712131	-0.063	-0.799	0	0.09	-0.85	-0.482	-0.206	0	0.024	0	0.354	0.25	0.052	0	-0.144	0	0.067	0.01
25712144	-0.063	-0.796	0	0.149	-0.846	-0.479	-0.206	0	0.024	0	0.354	0.25	0.027	0	-0.264	0	0.078	0.01
25712159	-0.063	-0.794	0	0.178	-0.843	-0.477	-0.194	0	0.096	0	0.341	0.244	0.016	0	-0.312	0	0.078	0.009
25712171	-0.063	-0.793	0	0.206	-0.842	-0.477	-0.191	0	0.144	0	0.338	0.242	0.007	0	-0.432	0	0.076	0.009
25712185	-0.063	-0.788	0	0.265	-0.837	-0.474	-0.188	0	0.192	0	0.334	0.241	0	0	-0.528	0	0.083	0.009
25712199	-0.063	-0.784	0	0.296	-0.835	-0.474	-0.189	0	0.168	0	0.336	0.242	0	0	-0.528	0	0.083	0.009
25712211	-0.061	-0.781	0	0.323	-0.833	-0.473	-0.189	0	0.12	0	0.336	0.242	-0.008	0	-0.576	0	0.086	0.009
25712225	-0.063	-0.778	0	0.354	-0.831	-0.473	-0.191	0	0.072	0	0.336	0.242	-0.017	0	-0.552	0	0.09	0.008
25712238	-0.063	-0.774	0	0.384	-0.828	-0.472	-0.191	0	0.072	0	0.337	0.242	-0.028	0	-0.552	0	0.09	0.008
25712250	-0.063	-0.765	0	0.442	-0.821	-0.469	-0.192	0	0	0	0.338	0.243	-0.037	0	-0.552	0	0.099	0.008
25712263	-0.063	-0.76	0	0.469	-0.818	-0.469	-0.192	0	-0.024	0	0.338	0.243	-0.04	0	-0.552	0	0.1	0.008
25712275	-0.063	-0.756	0	0.496	-0.815	-0.469	-0.194	0	-0.048	0	0.339	0.244	-0.042	0	-0.504	0	0.1	0.008
25712289	-0.063	-0.745	0	0.549	-0.81	-0.468	-0.194	0	-0.048	0	0.339	0.244	-0.045	0	-0.456	0	0.101	0.008
25712307	-0.063	-0.739	0	0.575	-0.807	-0.468	-0.194	0	-0.024	0	0.339	0.244	-0.043	0	-0.24	0	0.101	0.008
25712323	-0.063	-0.727	0	0.63	-0.801	-0.468	-0.194	0	-0.024	0	0.339	0.244	-0.043	0	-0.144	0	0.099	0.008
25712338	-0.063	-0.72	0	0.656	-0.797	-0.468	-0.194	0	-0.024	0	0.339	0.244	-0.042	0	-0.072	0	0.098	0.008
25712353	-0.063	-0.707	0	0.706	-0.791	-0.469	-0.194	0	0	0	0.339	0.244	-0.042	0	0	0	0.096	0.008
25712371	-0.063	-0.691	0	0.759	-0.783	-0.469	-0.194	0	0	0	0.339	0.244	-0.042	0	0.024	0	0.095	0.008
25712385	-0.063	-0.684	0	0.783	-0.779	-0.469	-0.194	0	0	0	0.339	0.244	-0.04	0	0.024	0	0.094	0.008
25712398	-0.063	-0.676	0	0.807	-0.776	-0.469	-0.197	0	0	0	0.341	0.244	-0.04	0	0.024	0	0.093	0.008
25712412	-0.063	-0.659	0	0.855	-0.767	-0.469	-0.197	0	0	0	0.342	0.245	-0.042	0	0	0	0.093	0.008
25712425	-0.063	-0.65	0	0.878	-0.763	-0.469	-0.197	0	-0.024	0	0.342	0.245	-0.042	0	0	0	0.092	0.008
25712438	-0.063	-0.641	0	0.903	-0.758	-0.469	-0.197	0	-0.024	0	0.342	0.245	-0.04	0	0	0	0.091	0.008
25712452	-0.063	-0.631	0	0.928	-0.753	-0.469	-0.197	0	-0.024	0	0.342	0.245	-0.042	0	0	0	0.089	0.008
25712466	-0.063	-0.61	0	0.976	-0.742	-0.469	-0.195	0	0	0	0.34	0.244	-0.042	0	0	0	0.087	0.008
25712479	-0.063	-0.6	0	0.998	-0.738	-0.469	-0.194	0	0	0	0.339	0.244	-0.04	0	0	0	0.085	0.008
25712492	-0.063	-0.59	0	1.019	-0.733	-0.469	-0.194	0	0.024	0	0.339	0.244	-0.042	0	0	0	0.084	0.008
25712504	-0.063	-0.569	0	1.06	-0.722	-0.469	-0.194	0	0.024	0	0.339	0.244	-0.042	0	0	0	0.083	0.008
25712517	-0.063	-0.558	0	1.08	-0.717	-0.469	-0.194	0	0.024	0	0.339	0.244	-0.04	0	0	0	0.081	0.008
25712529	-0.063	-0.547	0	1.1	-0.711	-0.469	-0.194	0	0.024	0	0.339	0.244	-0.04	0	0	0	0.08	0.008
25712542	-0.063	-0.536	0	1.119	-0.706	-0.469	-0.192	0	0	0	0.339	0.244	-0.04	0	0	0	0.079	0.008
25712554	-0.063	-0.513	0	1.156	-0.694	-0.469	-0.192	0	0	0	0.337	0.243	-0.04	0	0	0	0.077	0.008
25712567	-0.063	-0.502	0	1.174	-0.689	-0.469	-0.194	0	0	0	0.339	0.244	-0.04	0	0	0	0.076	0.008
25712581	-0.063	-0.49	0	1.192	-0.683	-0.469	-0.194	0	0	0	0.339	0.244	-0.04	0	0	0	0.075	0.008
25712595	-0.063	-0.466	0	1.226	-0.671	-0.469	-0.192	0	0	0	0.337	0.243	-0.04	0	0	0	0.072	0.008
25712608	-0.061	-0.452	0	1.244	-0.665	-0.47	-0.194	0	0	0	0.338	0.243	-0.04	0	0	0	0.07	0.008
25712621	-0.063	-0.44	0	1.26	-0.657	-0.469	-0.195	0	0	0	0.339	0.244	-0.04	0	0	0	0.07	0.008
25712634	-0.061	-0.427	0	1.275	-0.651	-0.469	-0.194	0	0	0	0.341	0.244	-0.039	0	0	0	0.068	0.008
25712647	-0.063	-0.4	0	1.306	-0.638	-0.469	-0.194	0	0	0	0.339	0.244	-0.039	0	0	0	0.065	0.008
25712659	-0.063	-0.385	0	1.321	-0.631	-0.469	-0.194	0	0	0	0.339	0.244	-0.039	0	0	0	0.064	0.008
25712672	-0.063	-0.372	0	1.335	-0.624	-0.469	-0.194	0	0	0	0.339	0.244	-0.037	0	0.024	0	0.063	0.008
25712685	-0.063	-0.359	0	1.348	-0.617	-0.469	-0.195	0	0	0	0.339	0.244	-0.037	0	0.024	0	0.061	0.008
25712698	-0.063	-0.332	0	1.372	-0.604	-0.469	-0.195	0	0	0	0.341	0.244	-0.037	0	0.024	0	0.058	0.008
25712711	-0.063	-0.318	0	1.384	-0.597	-0.469	-0.195	0	0	0	0.341	0.244	-0.037	0	0.024	0	0.057	0.008
25712724	-0.063	-0.304	0	1.395	-0.59	-0.469	-0.195	0	0	0	0.341	0.244	-0.037	0	0.024	0	0.056	0.008
25712736	-0.063	-0.29	0	1.406	-0.583	-0.469	-0.195	0	0	0	0.341	0.244	-0.036	0	0.024	0	0.054	0.008
25712748	-0.063	-0.26	0	1.426	-0.568	-0.47	-0.197	0	0	0	0.342	0.245	-0.036	0	0.024	0	0.051	0.008
25712761	-0.063	-0.246	0	1.435	-0.561	-0.47	-0.195	0	0	0	0.341	0.244	-0.036	0	0	0	0.049	0.008
25712774	-0.063	-0.23	0	1.444	-0.553	-0.47	-0.197	0	0	0	0.342	0.245	-0.036	0	0	0	0.048	0.008
25712786	-0.063	-0.215	0	1.452	-0.546	-0.47	-0.197	0	0	0	0.342	0.245	-0.036	0	0	0	0.046	0.008
25712799	-0.063	-0.201	0	1.46	-0.539	-0.47	-0.195	0	0	0	0.341	0.244	-0.036	0	0	0	0.045	0.008
25712811	-0.063	-0.172	0	1.473	-0.524	-0.47	-0.195	0	0	0	0.341	0.244	-0.036	0	0	0	0.042	0.008
25712825	-0.063	-0.157	0	1.479	-0.517	-0.469	-0.194	0	0	0	0.341	0.244	-0.037	0	0	0	0.041	0.008
25712837	-0.063	-0.142	0	1.484	-0.509	-0.469	-0.194	0	0.024	0	0.339	0.244	-0.037	0	0	0	0.04	0.008
25712851	-0.063	-0.112	0	1.493	-0.494	-0.469	-0.194	0	0.024	0	0.339	0.244	-0.037	0	0	0	0.037	0.008
25712868	-0.063	-0.097	0	1.497	-0.487	-0.469	-0.194	0	0.024	0	0.339	0.244	-0.037	0	0	0	0.035	0.008
25712881	-0.063	-0.066	0	1.503	-0.471	-0.47	-0.194	0	0.024	0	0.339	0.244	-0.036	0	0	0	0.032	0.008
25712894	-0.063	-0.049	0	1.505	-0.463	-0.47	-0.194	0	0	0	0.339	0.244	-0.034	0	0	0	0.03	0.008
25712905	-0.063	-0.034	0	1.507	-0.456	-0.47	-0.194	0	0	0	0.339	0.244	-0.036	0	0	0	0.028	0.008
25712919	-0.063	-0.018	0	1.508	-0.447	-0.47	-0.194	0	0	0	0.339	0.244	-0.036	0	0	0	0.027	0.008
25712933	-0.063	0.013	0	1.508	-0.432	-0.47	-0.194	0	0	0	0.339	0.244	-0.036	0	0	0	0.024	0.008
25712945	-0.063	0.028	0	1.507	-0.425	-0.47	-0.194	0	0	0	0.339	0.244	-0.036	0	0	0	0.023	0.008
25712958	-0.063	0.043	0	1.506	-0.417	-0.47	-0.194	0	0	0	0.339	0.244	-0.034	0	0	0	0.021	0.008
25712971	-0.061	0.058	0	1.504	-0.41	-0.47	-0.195	0	0	0	0.339	0.244	-0.033	0	0	0	0.019	0.008
25712984	-0.061	0.091	0	1.498	-0.395	-0.471	-0.194	0	0	0	0.339	0.244	-0.033	0	0.024	0	0.015	0.008
25712997	-0.063	0.106	0	1.495	-0.387	-0.471	-0.194	0	0	0	0.339	0.244	-0.033	0	0.024	0	0.014	0.008
25713009	-0.061	0.121	0	1.491	-0.379	-0.47	-0.194	0	0	0	0.339	0.244	-0.031	0	0.024	0	0.012	0.008
25713021	-0.061	0.136	0	1.486	-0.373	-0.471	-0.194	0	0	0	0.339	0.244	-0.033	0	0.024	0	0.011	0.008
25713033	-0.059	0.152	0	1.481	-0.364	-0.471	-0.194	0	0	0	0.339	0.244	-0.033	0	0.024	0	0.009	0.008
25713046	-0.059	0.181	0	1.469	-0.351	-0.472	-0.195	0	0	0	0.341	0.244	-0.031	0	0.024	0	0.005	0.008
25713059	-0.059	0.196	0	1.462	-0.344	-0.472	-0.194	0	0	0	0.339	0.244	-0.031	0	0.024	0	0.004	0.008
25713071	-0.059	0.211	0	1.455	-0.337	-0.472	-0.194	0	0	0	0.339	0.244	-0.031	0	0.024	0	0.003	0.008
25713083	-0.058	0.225	0.024	1.447	-0.33	-0.472	-0.194	0	0	0	0.339	0.244	-0.03	0	0.024	0	0.001	0.008
25713096	-0.056	0.254	0.024	1.43	-0.319	-0.474	-0.194	0	0	0	0.34	0.244	-0.03	0	0.024	0	-0.003	0.007
25713111	-0.056	0.268	0.024	1.421	-0.311	-0.474	-0.194	0	0	0	0.34	0.244	-0.03	0	0.024	0	-0.004	0.007
25713129	-0.052	0.296	0.072	1.401	-0.302	-0.476	-0.194	0	0	0	0.34	0.244	-0.03	0	0	0	-0.008	0.007
25713145	-0.046	0.31	0.12	1.39	-0.295	-0.476	-0.194	0	0	0	0.34	0.244	-0.028	0	0	0	-0.009	0.007
25713161	-0.041	0.341	0.168	1.364	-0.291	-0.482	-0.194	0	0	0	0.34	0.244	-0.028	0	0	0	-0.014	0.005
25713176	-0.033	0.354	0.216	1.352	-0.284	-0.482	-0.194	0	0	0	0.34	0.244	-0.028	0	0	0	-0.015	0.005
25713191	-0.024	0.382	0.288	1.325	-0.288	-0.491	-0.194	0	0	0	0.34	0.244	-0.028	0	0	0	-0.02	0.003
25713203	-0.01	0.395	0.456	1.311	-0.286	-0.493	-0.195	0	0	0	0.342	0.245	-0.028	0	0	0	-0.023	0.002
25713216	-0.001	0.409	0.528	1.297	-0.288	-0.498	-0.194	0	0	0	0.341	0.244	-0.028	0	0	0	-0.025	0.001
25713229	0.007	0.435	0.624	1.265	-0.292	-0.506	-0.195	0	0	0	0.342	0.244	-0.028	0	0	0	-0.03	-0.002
25713244	0.007	0.448	0.624	1.249	-0.286	-0.507	-0.195	0	-0.024	0	0.342	0.244	-0.027	0	0.024	0	-0.032	-0.002
25713256	0.02	0.46	0.719	1.233	-0.293	-0.513	-0.197	0	-0.024	0	0.343	0.245	-0.025	0	0.024	0	-0.036	-0.004
25713268	0.036	0.473	0.767	1.217	-0.303	-0.521	-0.197	0	-0.024	0	0.343	0.245	-0.025	0	0.024	0	-0.04	-0.006
25713281	0.046	0.497	0.791	1.182	-0.301	-0.526	-0.197	0	-0.024	0	0.343	0.244	-0.025	0	0.024	0	-0.043	-0.007
25713295	0.056	0.508	0.815	1.164	-0.304	-0.531	-0.198	0	-0.024	0	0.345	0.245	-0.025	0	0.024	0	-0.046	-0.009
25713307	0.079	0.52	0.863	1.146	-0.308	-0.535	-0.198	0	-0.024	0	0.345	0.245	-0.023	0	0.024	0	-0.049	-0.01
25713320	0.091	0.544	0.863	1.106	-0.321	-0.547	-0.198	0	-0.024	0	0.344	0.244	-0.023	0	0.024	0	-0.055	-0.014
25713333	0.103	0.555	0.887	1.087	-0.315	-0.547	-0.2	0	-0.024	0	0.346	0.245	-0.023	0	0.024	0	-0.057	-0.014
25713345	0.117	0.565	0.911	1.067	-0.322	-0.553	-0.2	0	-0.024	0	0.345	0.245	-0.022	0	0.024	0	-0.06	-0.015
25713362	0.132	0.586	0.935	1.026	-0.339	-0.566	-0.2	0	-0.024	0	0.344	0.244	-0.02	0	0.048	0	-0.067	-0.019
25713382	0.132	0.606	0.935	0.984	-0.329	-0.566	-0.201	0	-0.024	0	0.345	0.244	-0.017	0	0.048	0	-0.071	-0.019
25713396	0.161	0.616	0.935	0.962	-0.33	-0.569	-0.201	0	-0.024	0	0.345	0.244	-0.016	0	0.072	0	-0.073	-0.02
25713412	0.172	0.635	0.911	0.917	-0.352	-0.583	-0.201	0	-0.024	0	0.344	0.243	-0.016	0	0.072	0	-0.08	-0.025
25713427	0.183	0.644	0.887	0.895	-0.348	-0.583	-0.203	0	-0.024	0	0.344	0.243	-0.014	0	0.072	0	-0.081	-0.025
25713440	0.192	0.654	0.839	0.869	-0.353	-0.588	-0.206	0	-0.024	0	0.344	0.243	-0.011	0	0.072	0	-0.085	-0.026
25713453	0.2	0.671	0.767	0.82	-0.352	-0.592	-0.206	0	-0.024	0	0.347	0.245	-0.01	0	0.096	0	-0.091	-0.027
25713466	0.2	0.679	0.767	0.796	-0.355	-0.595	-0.209	0	-0.048	0	0.349	0.246	-0.01	0	0.096	0	-0.094	-0.029
25713479	0.209	0.687	0.719	0.772	-0.359	-0.599	-0.211	0	-0.096	0	0.35	0.246	-0.007	0	0.096	0	-0.097	-0.03
25713493	0.214	0.702	0.624	0.722	-0.356	-0.6	-0.215	0	-0.144	0	0.354	0.248	-0.005	0	0.12	0	-0.102	-0.031
25713506	0.218	0.709	0.552	0.697	-0.357	-0.602	-0.218	0	-0.168	0	0.357	0.25	-0.005	0	0.096	0	-0.105	-0.031
25713519	0.224	0.717	0.48	0.669	-0.358	-0.605	-0.218	0	-0.168	0	0.357	0.25	-0.004	0	0.096	0	-0.107	-0.032
25713533	0.226	0.724	0.384	0.641	-0.355	-0.605	-0.22	0	-0.144	0	0.356	0.25	-0.004	0	0.096	0	-0.108	-0.032
25713547	0.227	0.736	0.288	0.589	-0.352	-0.606	-0.223	0	-0.144	0	0.358	0.25	0	0	0.096	0	-0.112	-0.032
25713560	0.226	0.742	0.216	0.563	-0.349	-0.606	-0.223	0	-0.144	0	0.361	0.252	0	0	0.096	0	-0.113	-0.032
25713573	0.226	0.748	0.168	0.534	-0.344	-0.605	-0.226	0	-0.12	0	0.364	0.254	0	0	0.072	0	-0.115	-0.032
25713586	0.226	0.758	0.168	0.48	-0.339	-0.605	-0.226	0	-0.12	0	0.364	0.254	0.001	0	0.048	0	-0.117	-0.032
25713601	0.226	0.763	0.072	0.453	-0.337	-0.605	-0.228	0	-0.12	0	0.365	0.254	0.001	0	0.024	0	-0.118	-0.032
25713614	0.226	0.767	0	0.426	-0.334	-0.605	-0.228	0	-0.12	0	0.365	0.254	0.001	0	0.024	0	-0.118	-0.032
25713628	0.226	0.776	0	0.369	-0.33	-0.605	-0.229	0	-0.072	0	0.367	0.255	0.001	0	0.024	0	-0.12	-0.032
25713641	0.226	0.779	0	0.341	-0.328	-0.605	-0.229	0	-0.048	0	0.367	0.255	0.003	0	0.024	0	-0.12	-0.032
25713654	0.226	0.783	0	0.313	-0.327	-0.605	-0.228	0	-0.048	0	0.366	0.255	0.003	0	0.024	0	-0.121	-0.032
25713667	0.226	0.788	0	0.257	-0.324	-0.605	-0.228	0	-0.024	0	0.365	0.254	0.001	0	0.024	0	-0.121	-0.032
25713679	0.226	0.791	0	0.229	-0.323	-0.605	-0.228	0	0	0	0.365	0.254	0.001	0	0	0	-0.121	-0.032
25713692	0.226	0.793	0	0.201	-0.322	-0.605	-0.226	0	0	0	0.364	0.254	0	0	0	0	-0.121	-0.032
25713706	0.227	0.796	0	0.145	-0.321	-0.606	-0.224	0	0.024	0	0.362	0.253	0	0	0	0	-0.12	-0.032
25713720	0.227	0.798	0	0.114	-0.321	-0.606	-0.223	0	0.048	0	0.361	0.252	0	0	-0.024	0	-0.12	-0.032
25713733	0.226	0.799	0	0.085	-0.32	-0.606	-0.221	0	0.072	0	0.359	0.251	0	0	-0.024	0	-0.119	-0.032
25713746	0.227	0.799	0	0.054	-0.319	-0.605	-0.221	0	0.072	0	0.359	0.251	-0.002	0	-0.024	0	-0.119	-0.032
25713760	0.227	0.8	0	-0.003	-0.319	-0.606	-0.221	0	0.072	0	0.359	0.251	-0.002	0	-0.024	0	-0.118	-0.032
25713773	0.227	0.8	0	-0.034	-0.319	-0.605	-0.218	0	0.072	0	0.358	0.251	-0.005	0	-0.048	0	-0.117	-0.032
25713786	0.227	0.799	0	-0.065	-0.32	-0.605	-0.217	0	0.072	0	0.357	0.25	-0.008	0	-0.048	0	-0.116	-0.032
25713799	0.227	0.798	0	-0.094	-0.32	-0.605	-0.215	0	0.072	0	0.356	0.249	-0.008	0	-0.072	0	-0.114	-0.032
25713812	0.227	0.796	0	-0.153	-0.321	-0.605	-0.214	0	0.072	0	0.353	0.248	-0.011	0	-0.096	0	-0.111	-0.032
25713825	0.227	0.794	0	-0.184	-0.321	-0.605	-0.212	0	0.072	0	0.352	0.247	-0.013	0	-0.12	0	-0.11	-0.033
25713837	0.227	0.792	0	-0.212	-0.322	-0.604	-0.212	0	0.072	0	0.352	0.247	-0.016	0	-0.12	0	-0.108	-0.033
25713850	0.227	0.79	0	-0.243	-0.323	-0.604	-0.211	0	0.072	0	0.352	0.247	-0.019	0	-0.144	0	-0.106	-0.033
25713865	0.227	0.783	0	-0.305	-0.325	-0.603	-0.212	0	0.072	0	0.353	0.247	-0.022	0	-0.168	0	-0.104	-0.033
25713884	0.227	0.78	0	-0.333	-0.327	-0.603	-0.212	0	0.072	0	0.353	0.247	-0.022	0	-0.168	0	-0.104	-0.033
25713898	0.227	0.773	0	-0.391	-0.33	-0.603	-0.209	0	0.048	0	0.35	0.245	-0.027	0	-0.192	0	-0.1	-0.033
25713911	0.227	0.769	0	-0.418	-0.332	-0.603	-0.209	0	0.048	0	0.351	0.245	-0.03	0	-0.168	0	-0.098	-0.033
25713924	0.227	0.764	0	-0.445	-0.334	-0.603	-0.208	0	0.048	0	0.349	0.245	-0.03	0	-0.144	0	-0.097	-0.033
25713936	0.227	0.755	0	-0.499	-0.339	-0.603	-0.206	0	0.048	0	0.348	0.244	-0.031	0	-0.12	0	-0.095	-0.033
25713949	0.227	0.75	0	-0.526	-0.341	-0.602	-0.205	0	0.072	0	0.346	0.243	-0.033	0	-0.12	0	-0.093	-0.033
25713962	0.227	0.744	0	-0.552	-0.344	-0.602	-0.205	0	0.072	0	0.347	0.243	-0.034	0	-0.12	0	-0.092	-0.033
25713975	0.227	0.738	0	-0.581	-0.347	-0.602	-0.203	0	0.072	0	0.345	0.242	-0.036	0	-0.12	0	-0.091	-0.033
25713989	0.227	0.725	0	-0.639	-0.353	-0.602	-0.203	0	0.072	0	0.345	0.242	-0.037	0	-0.12	0	-0.088	-0.033
25714002	0.227	0.718	0	-0.664	-0.357	-0.602	-0.201	0	0.072	0	0.344	0.242	-0.037	0	-0.096	0	-0.087	-0.033
25714015	0.227	0.711	0	-0.69	-0.36	-0.602	-0.201	0	0.048	0	0.344	0.242	-0.037	0	-0.072	0	-0.086	-0.033
25714028	0.227	0.704	0	-0.717	-0.364	-0.602	-0.198	0	0.048	0	0.342	0.241	-0.036	0	-0.048	0	-0.085	-0.033
25714040	0.229	0.689	0	-0.767	-0.373	-0.603	-0.197	0	0.072	0	0.339	0.239	-0.036	0	-0.024	0	-0.083	-0.033
25714053	0.232	0.681	0	-0.791	-0.38	-0.604	-0.197	0	0.072	0	0.339	0.239	-0.036	0	0	0	-0.083	-0.034
25714066	0.237	0.673	0.048	-0.815	-0.388	-0.606	-0.195	0	0.072	0	0.337	0.238	-0.036	0	0	0	-0.082	-0.034
25714078	0.246	0.665	0.144	-0.839	-0.392	-0.606	-0.192	0	0.096	0	0.336	0.237	-0.036	0	0	0	-0.081	-0.034
25714090	0.258	0.655	0.288	-0.865	-0.405	-0.609	-0.192	0	0.096	0	0.334	0.236	-0.034	0	0	0	-0.081	-0.036
25714104	0.273	0.638	0.48	-0.911	-0.425	-0.615	-0.189	0	0.12	0	0.329	0.234	-0.031	0	0.024	0	-0.082	-0.037
25714116	0.273	0.627	0.48	-0.935	-0.443	-0.62	-0.189	0	0.12	0	0.328	0.232	-0.03	0	0.048	0	-0.083	-0.039
25714130	0.292	0.618	0.647	-0.958	-0.463	-0.627	-0.186	0	0.12	0	0.326	0.231	-0.03	0	0.048	0	-0.085	-0.042
25714142	0.309	0.598	0.791	-1.001	-0.488	-0.633	-0.18	0	0.144	0	0.315	0.225	-0.03	0	0.072	0	-0.083	-0.044
25714154	0.324	0.587	0.935	-1.024	-0.506	-0.638	-0.174	0	0.168	0	0.308	0.22	-0.03	0	0.072	0	-0.082	-0.046
25714167	0.347	0.576	1.079	-1.047	-0.531	-0.645	-0.165	0	0.24	0	0.305	0.218	-0.03	0	0.072	0	-0.084	-0.049
25714180	0.365	0.565	1.175	-1.067	-0.537	-0.646	-0.162	0	0.312	0	0.296	0.214	-0.028	0	0.048	0	-0.081	-0.048
25714196	0.385	0.542	1.247	-1.108	-0.579	-0.657	-0.154	0	0.36	0	0.289	0.209	-0.027	0	0.024	0	-0.084	-0.053
25714213	0.401	0.531	1.271	-1.127	-0.586	-0.659	-0.149	0	0.384	0	0.28	0.205	-0.019	0	0.072	0	-0.084	-0.053
25714230	0.413	0.507	1.199	-1.166	-0.62	-0.667	-0.149	0	0.384	0	0.272	0.201	-0.014	0	0.144	0	-0.087	-0.057
25714246	0.416	0.495	1.031	-1.184	-0.626	-0.668	-0.152	0	0.24	0	0.273	0.201	-0.008	0	0.24	0	-0.086	-0.057
25714260	0.418	0.47	0.791	-1.22	-0.644	-0.671	-0.152	0	0.24	0	0.273	0.203	-0.004	0	0.288	0	-0.09	-0.058
25714273	0.416	0.458	0.528	-1.236	-0.651	-0.671	-0.151	0	0.144	0	0.272	0.202	0.003	0	0.312	0	-0.089	-0.058
25714286	0.416	0.446	0.528	-1.253	-0.657	-0.672	-0.149	0	0.048	0	0.27	0.202	0.006	0	0.312	0	-0.091	-0.058
25714299	0.416	0.419	0.144	-1.285	-0.673	-0.674	-0.148	0	0.024	0	0.266	0.202	0.018	0	0.336	0	-0.095	-0.057
25714313	0.416	0.406	0.144	-1.299	-0.679	-0.674	-0.148	0	0.024	0	0.266	0.202	0.023	0	0.384	0	-0.094	-0.057
25714326	0.416	0.393	0.048	-1.314	-0.686	-0.675	-0.146	0	0.048	0	0.264	0.201	0.023	0	0.384	0	-0.095	-0.057
25714338	0.416	0.366	0	-1.341	-0.702	-0.677	-0.146	0	0.048	0	0.261	0.201	0.038	0	0.48	0	-0.1	-0.057
25714351	0.416	0.353	0	-1.353	-0.708	-0.676	-0.151	0	0.024	0	0.265	0.203	0.038	0	0.48	0	-0.099	-0.057
25714366	0.416	0.339	0	-1.366	-0.716	-0.677	-0.154	0	0	0	0.263	0.203	0.046	0	0.528	0	-0.102	-0.057
25714383	0.416	0.31	0	-1.39	-0.731	-0.678	-0.154	0	0	0	0.264	0.205	0.056	0	0.528	0	-0.105	-0.056
25714398	0.416	0.295	0	-1.402	-0.74	-0.679	-0.155	0	-0.096	0	0.264	0.205	0.067	0	0.504	0	-0.104	-0.057
25714411	0.416	0.267	0	-1.422	-0.755	-0.681	-0.155	0	-0.12	0	0.261	0.205	0.075	0	0.48	0	-0.109	-0.056
25714423	0.418	0.252	0	-1.431	-0.764	-0.681	-0.157	0	-0.072	0	0.261	0.205	0.075	0	0.48	0	-0.108	-0.056
25714437	0.416	0.238	0	-1.44	-0.772	-0.683	-0.155	0	-0.048	0	0.26	0.206	0.087	0	0.504	0	-0.113	-0.056
25714454	0.416	0.209	0	-1.456	-0.787	-0.683	-0.155	0	0	0	0.257	0.205	0.096	0	0.552	0	-0.114	-0.055
25714469	0.416	0.195	0	-1.463	-0.795	-0.685	-0.159	0	0	0	0.255	0.205	0.105	0	0.6	0	-0.117	-0.055
25714486	0.416	0.164	0	-1.476	-0.811	-0.685	-0.159	0	0	0	0.256	0.206	0.115	0	0.576	0	-0.117	-0.055
25714501	0.416	0.149	0	-1.482	-0.819	-0.686	-0.159	0	-0.024	0	0.256	0.206	0.119	0	0.48	0	-0.117	-0.055
25714515	0.416	0.118	0	-1.492	-0.835	-0.686	-0.159	0	-0.024	0	0.255	0.206	0.119	0	0.48	0	-0.117	-0.055
25714527	0.416	0.103	0	-1.495	-0.843	-0.686	-0.162	0	-0.048	0	0.254	0.206	0.119	0	0.288	0	-0.116	-0.055
25714541	0.416	0.088	0	-1.499	-0.85	-0.686	-0.163	0	-0.048	0	0.257	0.208	0.119	0	0.192	0	-0.114	-0.055
25714554	0.416	0.058	0	-1.504	-0.865	-0.686	-0.165	0	-0.048	0	0.26	0.209	0.121	0	0.12	0	-0.112	-0.055
25714567	0.415	0.041	0	-1.506	-0.872	-0.685	-0.165	0	-0.072	0	0.26	0.209	0.119	0	0.072	0	-0.11	-0.055
25714581	0.41	0.025	-0.048	-1.507	-0.878	-0.684	-0.166	0	-0.096	0	0.262	0.21	0.118	0	0.024	0	-0.109	-0.054
25714594	0.408	0.01	-0.072	-1.508	-0.884	-0.684	-0.169	0	-0.096	0	0.263	0.21	0.116	0	0	0	-0.107	-0.054
25714610	0.402	-0.024	-0.12	-1.507	-0.899	-0.683	-0.171	0	-0.12	0	0.268	0.213	0.115	0	-0.024	0	-0.103	-0.054
25714623	0.402	-0.04	-0.12	-1.506	-0.902	-0.681	-0.172	0	-0.12	0	0.269	0.213	0.113	0	-0.072	0	-0.1	-0.053
25714637	0.396	-0.07	-0.192	-1.502	-0.912	-0.679	-0.174	0	-0.12	0	0.273	0.215	0.113	0	-0.072	0	-0.096	-0.052
25714650	0.384	-0.087	-0.264	-1.499	-0.91	-0.675	-0.177	0	-0.12	0	0.278	0.218	0.112	0	-0.072	0	-0.093	-0.05
25714663	0.373	-0.102	-0.384	-1.496	-0.909	-0.671	-0.182	0	-0.144	0	0.285	0.221	0.112	0	-0.072	0	-0.09	-0.049
25714676	0.361	-0.117	-0.528	-1.492	-0.907	-0.668	-0.188	0	-0.168	0	0.287	0.221	0.112	0	-0.048	0	-0.087	-0.047
25714689	0.346	-0.146	-0.719	-1.482	-0.908	-0.662	-0.194	0	-0.216	0	0.3	0.228	0.112	0	-0.024	0	-0.081	-0.045
25714702	0.319	-0.161	-0.911	-1.477	-0.894	-0.654	-0.198	0	-0.264	0	0.304	0.23	0.112	0	-0.024	0	-0.077	-0.041
25714716	0.301	-0.176	-1.007	-1.471	-0.886	-0.647	-0.2	0	-0.288	0	0.311	0.233	0.11	0	-0.024	0	-0.072	-0.039
25714729	0.284	-0.205	-1.223	-1.457	-0.886	-0.641	-0.203	0	-0.288	0	0.318	0.236	0.11	0	-0.024	0	-0.066	-0.036
25714742	0.26	-0.221	-1.367	-1.449	-0.873	-0.632	-0.203	0	-0.288	0	0.321	0.237	0.108	0	-0.024	0	-0.061	-0.033
25714755	0.234	-0.237	-1.439	-1.44	-0.858	-0.623	-0.206	0	-0.264	0	0.327	0.24	0.107	0	-0.024	0	-0.055	-0.029
25714768	0.2	-0.252	-1.535	-1.432	-0.865	-0.623	-0.208	0	-0.216	0	0.329	0.24	0.105	0	-0.024	0	-0.053	-0.029
25714780	0.184	-0.28	-1.655	-1.413	-0.836	-0.604	-0.209	0	-0.192	0	0.336	0.243	0.105	0	-0.048	0	-0.043	-0.022
25714793	0.155	-0.295	-1.727	-1.401	-0.817	-0.592	-0.215	0	-0.168	0	0.343	0.246	0.104	0	-0.072	0	-0.037	-0.018
25714805	0.129	-0.309	-1.823	-1.391	-0.824	-0.591	-0.215	0	-0.168	0	0.345	0.246	0.101	0	-0.072	0	-0.034	-0.018
25714817	0.099	-0.325	-1.871	-1.378	-0.807	-0.58	-0.22	0	-0.192	0	0.351	0.249	0.101	0	-0.096	0	-0.027	-0.014
25714831	0.099	-0.338	-1.871	-1.366	-0.785	-0.566	-0.223	0	-0.192	0	0.357	0.251	0.098	0	-0.096	0	-0.02	-0.01
25714844	0.082	-0.368	-1.99	-1.339	-0.782	-0.558	-0.224	0	-0.216	0	0.359	0.251	0.092	0	-0.144	0	-0.011	-0.008
25714856	0.025	-0.381	-2.038	-1.326	-0.733	-0.53	-0.226	0	-0.216	0	0.364	0.252	0.087	0	-0.192	0	0.001	0
25714871	-0.012	-0.395	-2.158	-1.312	-0.74	-0.53	-0.231	0	-0.168	0	0.364	0.252	0.087	0	-0.192	0	0.002	0
25714889	-0.03	-0.421	-2.182	-1.283	-0.715	-0.511	-0.231	0	-0.168	0	0.37	0.254	0.075	0	-0.264	0	0.017	0.005
25714901	-0.03	-0.433	-2.182	-1.268	-0.703	-0.501	-0.235	0	-0.168	0	0.374	0.256	0.064	0	-0.432	0	0.022	0.008
25714914	-0.078	-0.446	-2.11	-1.252	-0.659	-0.475	-0.235	0	-0.168	0	0.375	0.255	0.058	0	-0.456	0	0.035	0.014
25714927	-0.087	-0.472	-1.918	-1.218	-0.661	-0.469	-0.235	0	-0.144	0	0.376	0.256	0.052	0	-0.48	0	0.045	0.015
25714939	-0.095	-0.484	-1.559	-1.201	-0.66	-0.465	-0.234	0	-0.072	0	0.378	0.258	0.052	0	-0.48	0	0.047	0.016
25714952	-0.095	-0.496	-1.175	-1.183	-0.665	-0.464	-0.235	0	-0.024	0	0.376	0.258	0.042	0	-0.48	0	0.052	0.015
25714965	-0.095	-0.509	-1.175	-1.164	-0.671	-0.464	-0.235	0	-0.024	0	0.379	0.261	0.038	0	-0.432	0	0.056	0.015
25714979	-0.095	-0.532	-0.983	-1.127	-0.682	-0.464	-0.235	0	-0.024	0	0.38	0.261	0.038	0	-0.432	0	0.058	0.015
25714993	-0.095	-0.543	-0.983	-1.108	-0.688	-0.464	-0.235	0	-0.024	0	0.38	0.261	0.038	0	-0.432	0	0.06	0.015
25715006	-0.095	-0.565	-0.983	-1.068	-0.699	-0.464	-0.235	0	-0.024	0	0.38	0.261	0.038	0	-0.432	0	0.062	0.015
25715021	-0.095	-0.575	-0.983	-1.048	-0.704	-0.463	-0.252	0	-0.24	0	0.397	0.27	0.038	0	-0.432	0	0.069	0.015
25715036	-0.095	-0.596	-0.983	-1.006	-0.714	-0.463	-0.252	0	-0.24	0	0.397	0.27	0.038	0	-0.432	0	0.071	0.015
25715054	-0.095	-0.606	-0.983	-0.985	-0.719	-0.463	-0.252	0	-0.24	0	0.397	0.27	0.038	0	-0.432	0	0.072	0.015
25715070	-0.095	-0.626	-0.983	-0.939	-0.718	-0.453	-0.252	0	-0.24	0	0.393	0.269	-0.039	0	-1.007	0	0.109	0.013
25715083	-0.095	-0.635	-0.983	-0.917	-0.723	-0.453	-0.252	0	-0.24	0	0.393	0.269	-0.039	0	-1.007	0	0.11	0.013
25715099	-0.095	-0.653	0	-0.871	-0.732	-0.453	-0.252	0	-0.24	0	0.396	0.273	-0.039	0	-1.007	0	0.112	0.012
25715113	-0.095	-0.663	0	-0.845	-0.737	-0.453	-0.252	0	-0.24	0	0.396	0.273	-0.039	0	-1.007	0	0.113	0.012
25715126	-0.095	-0.671	0	-0.822	-0.741	-0.453	-0.252	0	-0.24	0	0.396	0.273	-0.039	0	-1.007	0	0.114	0.012
25715140	-0.095	-0.687	0	-0.773	-0.75	-0.454	-0.272	0	-0.024	0	0.416	0.282	-0.039	0	-1.007	0	0.123	0.012
25715153	-0.095	-0.694	0	-0.749	-0.753	-0.454	-0.272	0	-0.024	0	0.416	0.282	-0.039	0	-1.007	0	0.124	0.012
25715167	-0.095	-0.702	0	-0.724	-0.757	-0.454	-0.272	0	-0.024	0	0.416	0.282	-0.063	0	0.144	0	0.125	0.012
25715182	-0.095	-0.716	0	-0.671	-0.761	-0.45	-0.272	0	-0.024	0	0.414	0.281	-0.063	0	0.144	0	0.137	0.011
25715197	-0.095	-0.723	0	-0.645	-0.764	-0.45	-0.272	0	-0.024	0	0.414	0.281	-0.063	0	0.144	0	0.138	0.011
25715211	-0.095	-0.735	0	-0.594	-0.771	-0.45	-0.272	0	-0.024	0	0.414	0.281	-0.063	0	0.144	0	0.14	0.011
25715225	-0.095	-0.741	0	-0.567	-0.773	-0.45	-0.266	0	0.072	0	0.408	0.278	-0.063	0	0.144	0	0.139	0.011
25715239	-0.095	-0.752	0	-0.514	-0.783	-0.455	-0.266	0	0.072	0	0.41	0.279	-0.031	0	0.504	0	0.126	0.012
25715253	-0.095	-0.757	0	-0.488	-0.786	-0.455	-0.266	0	0.048	0	0.41	0.279	-0.03	0	0.36	0	0.126	0.012
25715270	-0.095	-0.762	0	-0.461	-0.788	-0.455	-0.266	0	0.048	0	0.41	0.279	-0.03	0	0.36	0	0.126	0.012
25715289	-0.095	-0.771	0	-0.403	-0.793	-0.455	-0.266	0	0	0	0.41	0.279	-0.03	0	0.36	0	0.128	0.012
25715308	-0.095	-0.779	0	-0.346	-0.797	-0.455	-0.266	0	0	0	0.41	0.279	-0.008	0	0.216	0	0.129	0.012
25715324	-0.095	-0.785	0	-0.29	-0.803	-0.458	-0.266	0	0	0	0.411	0.279	-0.008	0	0.216	0	0.12	0.013
25715339	-0.095	-0.788	0	-0.262	-0.804	-0.458	-0.266	0	0	0	0.411	0.279	0.013	0	0.456	0	0.12	0.013
25715353	-0.095	-0.793	0	-0.206	-0.81	-0.461	-0.266	0	0	0	0.412	0.279	0.021	0	0.6	0	0.111	0.014
25715368	-0.095	-0.794	0	-0.178	-0.812	-0.462	-0.266	0	0	0	0.412	0.279	0.021	0	0.6	0	0.108	0.014
25715385	-0.095	-0.797	0	-0.121	-0.815	-0.464	-0.266	0	0	0	0.413	0.279	0.033	0	0.671	0	0.103	0.015
25715400	-0.095	-0.798	0	-0.093	-0.817	-0.465	-0.266	0	0	0	0.413	0.279	0.042	0	0.624	0	0.099	0.015
25715414	-0.095	-0.8	0	-0.033	-0.818	-0.466	-0.266	0	0	0	0.413	0.279	0.049	0	0.528	0	0.097	0.015
25715428	-0.095	-0.8	0	-0.005	-0.819	-0.466	-0.266	0	0	0	0.413	0.279	0.061	0	0.456	0	0.097	0.015
25715442	-0.095	-0.8	0	0.027	-0.82	-0.468	-0.267	0	0	0	0.414	0.278	0.067	0	0.456	0	0.091	0.016
25715458	-0.095	-0.799	0	0.086	-0.821	-0.469	-0.27	0	-0.024	0	0.415	0.279	0.067	0	0.456	0	0.089	0.016
25715471	-0.095	-0.798	0	0.117	-0.82	-0.469	-0.27	0	-0.024	0	0.418	0.281	0.079	0	0.48	0	0.09	0.016
25715486	-0.095	-0.795	0	0.174	-0.821	-0.471	-0.281	0	-0.12	0	0.429	0.286	0.084	0	0.48	0	0.089	0.017
25715499	-0.095	-0.793	0	0.202	-0.82	-0.471	-0.287	0	-0.192	0	0.43	0.286	0.085	0	0.408	0	0.086	0.017
25715514	-0.095	-0.791	0	0.23	-0.82	-0.472	-0.287	0	-0.192	0	0.436	0.288	0.085	0	0.408	0	0.088	0.017
25715530	-0.095	-0.785	0	0.286	-0.816	-0.471	-0.306	0	-0.408	0	0.438	0.29	0.081	0	0.216	0	0.09	0.017
25715549	-0.095	-0.779	0	0.345	-0.813	-0.471	-0.306	0	-0.408	0	0.453	0.297	0.076	0	0.144	0	0.097	0.017
25715565	-0.095	-0.775	0	0.372	-0.811	-0.471	-0.317	0	-0.48	0	0.453	0.297	0.076	0	0.144	0	0.097	0.017
25715581	-0.095	-0.767	0	0.43	-0.805	-0.469	-0.317	0	-0.48	0	0.463	0.302	0.062	0	-0.12	0	0.106	0.016
25715596	-0.095	-0.762	0	0.457	-0.803	-0.469	-0.32	0	-0.384	0	0.466	0.304	0.056	0	-0.288	0	0.106	0.016
25715611	-0.095	-0.752	0	0.513	-0.797	-0.468	-0.321	0	-0.336	0	0.467	0.305	0.056	0	-0.288	0	0.108	0.016
25715624	-0.095	-0.747	0	0.54	-0.794	-0.468	-0.321	0	-0.144	0	0.467	0.305	0.053	0	-0.312	0	0.108	0.016
25715639	-0.095	-0.736	0	0.593	-0.788	-0.468	-0.321	0	-0.144	0	0.467	0.305	0.052	0	-0.24	0	0.107	0.016
25715651	-0.095	-0.729	0	0.621	-0.785	-0.468	-0.321	0	-0.144	0	0.467	0.305	0.052	0	-0.24	0	0.106	0.016
25715667	-0.095	-0.723	0	0.647	-0.782	-0.468	-0.317	0	0	0	0.462	0.302	0.052	0	-0.096	0	0.103	0.016
25715681	-0.095	-0.709	0	0.698	-0.775	-0.468	-0.315	0	0.048	0	0.461	0.302	0.052	0	-0.096	0	0.101	0.016
25715695	-0.095	-0.702	0	0.723	-0.771	-0.468	-0.315	0	0.048	0	0.461	0.302	0.052	0	-0.048	0	0.1	0.016
25715710	-0.093	-0.687	0	0.773	-0.765	-0.468	-0.312	0	0.072	0	0.458	0.3	0.049	0	-0.024	0	0.097	0.015
25715724	-0.093	-0.679	0	0.797	-0.761	-0.468	-0.309	0	0.096	0	0.455	0.299	0.046	0	-0.072	0	0.095	0.015
25715737	-0.095	-0.671	0	0.821	-0.756	-0.467	-0.306	0	0.12	0	0.455	0.299	0.046	0	-0.072	0	0.095	0.015
25715751	-0.095	-0.654	0	0.868	-0.745	-0.465	-0.306	0	0.12	0	0.451	0.297	0.036	0	-0.12	0	0.096	0.015
25715764	-0.095	-0.645	0	0.891	-0.741	-0.465	-0.306	0	0.12	0	0.451	0.297	0.036	0	-0.12	0	0.094	0.015
25715777	-0.095	-0.636	0	0.914	-0.735	-0.464	-0.303	0	0.096	0	0.451	0.298	0.015	0	-0.312	0	0.098	0.015
25715791	-0.093	-0.617	0	0.96	-0.725	-0.463	-0.303	0	0.096	0	0.448	0.296	0.015	0	-0.312	0	0.098	0.014
25715809	-0.093	-0.606	0	0.984	-0.719	-0.463	-0.303	0	0.072	0	0.448	0.296	-0.008	0	-0.552	0	0.097	0.014
25715822	-0.093	-0.586	0	1.027	-0.706	-0.46	-0.3	0	0.072	0	0.444	0.295	-0.008	0	-0.552	0	0.103	0.013
25715835	-0.093	-0.576	0	1.047	-0.699	-0.458	-0.297	0	0.072	0	0.443	0.295	-0.022	0	-0.695	0	0.107	0.012
25715849	-0.093	-0.565	0	1.068	-0.693	-0.458	-0.297	0	0.072	0	0.44	0.294	-0.027	0	-0.647	0	0.105	0.012
25715864	-0.093	-0.543	0	1.107	-0.682	-0.457	-0.297	0	0.072	0	0.44	0.294	-0.027	0	-0.647	0	0.104	0.012
25715884	-0.093	-0.521	0	1.145	-0.671	-0.457	-0.298	0	0.072	0	0.441	0.294	-0.027	0	-0.647	0	0.101	0.012
25715897	-0.095	-0.509	0	1.163	-0.663	-0.455	-0.303	0	0	0	0.441	0.294	-0.039	0	-0.432	0	0.104	0.012
25715911	-0.095	-0.496	0	1.183	-0.655	-0.455	-0.303	0	0	0	0.445	0.296	-0.039	0	-0.288	0	0.104	0.012
25715923	-0.093	-0.483	0	1.202	-0.649	-0.455	-0.303	0	-0.048	0	0.445	0.296	-0.039	0	-0.288	0	0.102	0.012
25715937	-0.093	-0.456	0	1.239	-0.637	-0.456	-0.303	0	-0.048	0	0.445	0.296	-0.037	0	-0.144	0	0.097	0.012
25715951	-0.093	-0.444	0	1.255	-0.631	-0.456	-0.303	0	-0.048	0	0.445	0.296	-0.037	0	-0.144	0	0.095	0.012
25715966	-0.093	-0.417	0	1.287	-0.617	-0.456	-0.303	0	-0.048	0	0.445	0.296	-0.037	0	0	0	0.091	0.012
25715979	-0.093	-0.403	0	1.303	-0.611	-0.456	-0.303	0	0	0	0.445	0.296	-0.036	0	0.024	0	0.088	0.012
25715993	-0.093	-0.39	0	1.317	-0.604	-0.456	-0.303	0	0	0	0.445	0.296	-0.034	0	0.024	0	0.086	0.012
25716006	-0.093	-0.377	0	1.33	-0.598	-0.456	-0.301	0	0	0	0.445	0.296	-0.028	0	0.072	0	0.084	0.012
25716019	-0.093	-0.35	0	1.356	-0.585	-0.457	-0.301	0	0	0	0.444	0.295	-0.028	0	0.072	0	0.077	0.012
25716033	-0.093	-0.336	0	1.368	-0.578	-0.457	-0.3	0	0.024	0	0.441	0.294	-0.02	0	0.192	0	0.074	0.012
25716047	-0.093	-0.322	0	1.38	-0.572	-0.458	-0.3	0	0.024	0	0.443	0.295	-0.02	0	0.216	0	0.069	0.012
25716060	-0.093	-0.293	0	1.403	-0.558	-0.458	-0.3	0	0.024	0	0.443	0.295	-0.02	0	0.216	0	0.065	0.012
25716073	-0.093	-0.279	0	1.413	-0.551	-0.458	-0.3	0	0.024	0	0.443	0.295	-0.02	0	0.168	0	0.063	0.012
25716088	-0.093	-0.265	0	1.423	-0.544	-0.458	-0.3	0	0	0	0.443	0.295	-0.02	0	0.168	0	0.061	0.012
25716102	-0.093	-0.236	0	1.441	-0.529	-0.458	-0.3	0	0	0	0.443	0.295	-0.02	0	0.024	0	0.057	0.012
25716117	-0.093	-0.222	0	1.449	-0.522	-0.458	-0.301	0	0	0	0.443	0.295	-0.02	0	0.024	0	0.054	0.012
25716129	-0.093	-0.193	0	1.464	-0.508	-0.458	-0.301	0	0	0	0.444	0.295	-0.019	0	0	0	0.05	0.012
25716143	-0.093	-0.178	0	1.47	-0.501	-0.458	-0.304	0	-0.024	0	0.447	0.297	-0.019	0	0	0	0.048	0.012
25716155	-0.093	-0.162	0	1.477	-0.492	-0.458	-0.304	0	-0.024	0	0.447	0.297	-0.019	0	0	0	0.045	0.012
25716171	-0.093	-0.132	0	1.487	-0.478	-0.458	-0.313	0	-0.12	0	0.456	0.301	-0.017	0	0	0	0.041	0.012
25716185	-0.093	-0.116	0	1.492	-0.47	-0.459	-0.313	0	-0.12	0	0.456	0.301	-0.017	0	0	0	0.038	0.013
25716197	-0.093	-0.101	0	1.496	-0.463	-0.459	-0.32	0	-0.24	0	0.462	0.304	-0.016	0	0.024	0	0.035	0.013
25716211	-0.093	-0.069	0	1.502	-0.447	-0.459	-0.32	0	-0.24	0	0.463	0.304	-0.013	0	0.072	0	0.029	0.013
25716224	-0.089	-0.054	0	1.504	-0.445	-0.462	-0.32	0	-0.192	0	0.463	0.304	0	0	0.144	0	0.026	0.012
25716238	-0.084	-0.039	0.048	1.506	-0.444	-0.466	-0.32	0	-0.192	0	0.463	0.304	0	0	0.144	0	0.018	0.012
25716251	-0.084	-0.023	0.048	1.507	-0.435	-0.466	-0.318	0	-0.072	0	0.462	0.304	0.009	0	0.312	0	0.015	0.012
25716267	-0.064	0.009	0.264	1.508	-0.441	-0.478	-0.317	0	0	0	0.461	0.303	0.013	0	0.336	0	0.002	0.01
25716280	-0.044	0.024	0.456	1.507	-0.454	-0.488	-0.317	0	0	0	0.461	0.303	0.013	0	0.336	0	-0.003	0.007
25716296	-0.044	0.054	0.456	1.504	-0.441	-0.49	-0.32	0	0	0	0.465	0.304	0.027	0	0.408	0	-0.014	0.008
25716310	-0.021	0.069	0.863	1.502	-0.456	-0.501	-0.32	0	0	0	0.463	0.303	0.027	0	0.408	0	-0.02	0.004
25716323	0.013	0.099	1.055	1.496	-0.476	-0.519	-0.326	0	-0.024	0	0.468	0.305	0.042	0	0.456	0	-0.036	0
25716339	0.013	0.114	1.055	1.493	-0.469	-0.52	-0.326	0	-0.12	0	0.468	0.305	0.042	0	0.456	0	-0.038	0
25716358	0.053	0.144	1.247	1.483	-0.493	-0.539	-0.327	0	-0.12	0	0.467	0.305	0.05	0	0.48	0	-0.052	-0.005
25716376	0.094	0.174	1.415	1.472	-0.478	-0.539	-0.327	0	-0.12	0	0.467	0.305	0.052	0	0.384	0	-0.057	-0.005
25716396	0.094	0.206	1.415	1.457	-0.5	-0.556	-0.317	0	0.12	0	0.453	0.298	0.052	0	0.384	0	-0.067	-0.011
25716412	0.163	0.22	1.631	1.45	-0.493	-0.557	-0.317	0	0.12	0	0.453	0.298	0.058	0	0.192	0	-0.071	-0.01
25716427	0.163	0.251	1.631	1.432	-0.539	-0.583	-0.29	0	0.456	0	0.421	0.282	0.058	0	0.192	0	-0.082	-0.019
25716440	0.209	0.265	1.703	1.423	-0.532	-0.583	-0.263	0	0.671	0	0.422	0.283	0.056	0	0.048	0	-0.083	-0.019
25716454	0.209	0.279	1.703	1.413	-0.565	-0.6	-0.263	0	0.671	0	0.39	0.267	0.056	0	0	0	-0.087	-0.025
25716468	0.244	0.307	1.703	1.392	-0.581	-0.613	-0.241	0	0.863	0	0.365	0.255	0.056	0	0	0	-0.092	-0.03
25716482	0.261	0.322	1.631	1.38	-0.574	-0.613	-0.241	0	0.863	0	0.365	0.255	0.056	0	0	0	-0.094	-0.03
25716495	0.261	0.336	1.631	1.368	-0.581	-0.619	-0.229	0	0.815	0	0.364	0.254	0.067	0	0.072	0	-0.098	-0.032
25716511	0.292	0.363	1.487	1.344	-0.597	-0.632	-0.229	0	0.815	0	0.347	0.247	0.067	0	0.072	0	-0.108	-0.036
25716524	0.292	0.378	1.487	1.329	-0.591	-0.634	-0.224	0	0.647	0	0.342	0.245	0.084	0	0.312	0	-0.109	-0.037
25716539	0.312	0.391	1.151	1.315	-0.604	-0.643	-0.224	0	0.647	0	0.338	0.244	0.084	0	0.312	0	-0.121	-0.04
25716552	0.312	0.418	1.151	1.285	-0.595	-0.649	-0.205	0	0.528	0	0.315	0.234	0.107	0	0.528	0	-0.131	-0.039
25716567	0.318	0.431	0.767	1.27	-0.595	-0.652	-0.195	0	0.48	0	0.307	0.231	0.118	0	0.624	0	-0.132	-0.041
25716580	0.318	0.458	0.48	1.237	-0.585	-0.655	-0.18	0	0.528	0	0.291	0.224	0.118	0	0.624	0	-0.136	-0.041
25716598	0.318	0.47	0.288	1.221	-0.581	-0.657	-0.18	0	0.528	0	0.289	0.224	0.13	0	0.695	0	-0.143	-0.041
25716615	0.318	0.494	0.288	1.186	-0.569	-0.657	-0.174	0	0.528	0	0.283	0.221	0.13	0	0.695	0	-0.144	-0.041
25716631	0.318	0.517	0.288	1.15	-0.558	-0.657	-0.174	0	0.528	0	0.283	0.221	0.13	0	0.695	0	-0.146	-0.041
25716648	0.318	0.529	0.288	1.132	-0.552	-0.657	-0.174	0	0.528	0	0.283	0.221	0.13	0	0.695	0	-0.147	-0.041
25716662	0.318	0.551	0.288	1.093	-0.541	-0.658	-0.174	0	0.528	0	0.283	0.221	0.133	0	0.168	0	-0.15	-0.041
25716678	0.318	0.562	0	1.074	-0.536	-0.658	-0.174	0	0.528	0	0.283	0.221	0.133	0	0.168	0	-0.151	-0.041
25716690	0.318	0.583	0	1.033	-0.526	-0.658	-0.174	0	0.528	0	0.283	0.221	0.133	0	0.168	0	-0.153	-0.041
25716704	0.318	0.593	0	1.012	-0.521	-0.658	-0.174	0	0.528	0	0.283	0.221	0.133	0	0.168	0	-0.154	-0.041
25716718	0.318	0.603	0	0.991	-0.516	-0.658	-0.192	0	-0.216	0	0.283	0.221	0.133	0	0.168	0	-0.155	-0.041
25716733	0.318	0.622	0	0.947	-0.505	-0.657	-0.192	0	-0.216	0	0.301	0.23	0.131	0	0	0	-0.161	-0.041
25716747	0.318	0.632	0	0.925	-0.499	-0.656	-0.198	0	-0.36	0	0.307	0.233	0.131	0	0	0	-0.163	-0.041
25716761	0.318	0.65	0	0.879	-0.49	-0.656	-0.2	0	-0.312	0	0.308	0.234	0.131	0	0	0	-0.165	-0.041
25716773	0.318	0.659	0	0.854	-0.486	-0.656	-0.2	0	-0.312	0	0.308	0.234	0.131	0	0	0	-0.166	-0.041
25716787	0.318	0.668	0	0.83	-0.481	-0.656	-0.2	0	-0.312	0	0.308	0.234	0.131	0	0	0	-0.167	-0.041
25716802	0.318	0.684	0	0.782	-0.473	-0.656	-0.2	0	-0.312	0	0.308	0.234	0.13	0	0	0	-0.168	-0.041
25716816	0.318	0.692	0	0.758	-0.469	-0.656	-0.201	0	-0.048	0	0.308	0.234	0.13	0	0	0	-0.169	-0.041
25716831	0.318	0.706	0	0.708	-0.46	-0.655	-0.205	0	-0.048	0	0.314	0.236	0.121	0	-0.096	0	-0.168	-0.041
25716845	0.318	0.714	0	0.68	-0.456	-0.654	-0.205	0	-0.048	0	0.315	0.236	0.116	0	-0.144	0	-0.167	-0.041
25716858	0.318	0.721	0	0.655	-0.452	-0.654	-0.209	0	-0.096	0	0.32	0.238	0.116	0	-0.144	0	-0.169	-0.041
25716871	0.318	0.727	0	0.629	-0.449	-0.653	-0.209	0	-0.096	0	0.32	0.238	0.115	0	-0.168	0	-0.169	-0.041
25716889	0.318	0.74	0	0.572	-0.442	-0.653	-0.209	0	-0.096	0	0.32	0.238	0.115	0	-0.168	0	-0.17	-0.041
25716906	0.318	0.751	0	0.519	-0.437	-0.653	-0.209	0	-0.096	0	0.32	0.238	0.115	0	-0.168	0	-0.171	-0.041
25716920	0.318	0.756	0	0.492	-0.434	-0.653	-0.209	0	-0.096	0	0.32	0.238	0.115	0	-0.168	0	-0.172	-0.041
25716934	0.318	0.761	0	0.465	-0.434	-0.655	-0.18	0	0.264	0	0.317	0.238	0.13	0	0.096	0	-0.179	-0.041
25716946	0.318	0.77	0	0.408	-0.433	-0.659	-0.18	0	0.264	0	0.288	0.224	0.141	0	0.24	0	-0.175	-0.041
25716962	0.318	0.774	0	0.381	-0.431	-0.659	-0.172	0	0.432	0	0.28	0.22	0.141	0	0.24	0	-0.172	-0.041
25716974	0.318	0.778	0	0.35	-0.43	-0.66	-0.165	0	0.48	0	0.279	0.22	0.147	0	0.336	0	-0.175	-0.041
25716987	0.318	0.782	0	0.32	-0.429	-0.661	-0.165	0	0.48	0	0.272	0.217	0.147	0	0.336	0	-0.173	-0.041
25717001	0.318	0.788	0	0.261	-0.426	-0.661	-0.163	0	0.432	0	0.271	0.216	0.145	0	0.216	0	-0.172	-0.041
25717014	0.318	0.791	0	0.23	-0.425	-0.661	-0.162	0	0.288	0	0.269	0.215	0.145	0	0.144	0	-0.172	-0.041
25717028	0.318	0.793	0	0.202	-0.424	-0.661	-0.159	0	0.216	0	0.269	0.215	0.145	0	0.144	0	-0.172	-0.041
25717040	0.318	0.796	0	0.143	-0.423	-0.662	-0.151	0	0.192	0	0.258	0.21	0.147	0	0.048	0	-0.169	-0.041
25717054	0.318	0.798	0	0.115	-0.423	-0.663	-0.151	0	0.192	0	0.258	0.21	0.151	0	0.048	0	-0.171	-0.041
25717068	0.318	0.799	0	0.083	-0.422	-0.663	-0.146	0	0.216	0	0.253	0.207	0.156	0	0.096	0	-0.17	-0.041
25717082	0.318	0.8	0	0.024	-0.423	-0.664	-0.146	0	0.216	0	0.252	0.207	0.156	0	0.096	0	-0.172	-0.041
25717095	0.318	0.8	0	-0.005	-0.423	-0.664	-0.146	0	0.216	0	0.251	0.207	0.162	0	0.168	0	-0.175	-0.041
25717110	0.318	0.8	0	-0.033	-0.423	-0.664	-0.149	0	0.144	0	0.255	0.209	0.161	0	0.192	0	-0.175	-0.041
25717123	0.318	0.799	0	-0.09	-0.424	-0.664	-0.149	0	0.144	0	0.255	0.209	0.161	0	0.192	0	-0.175	-0.041
25717138	0.318	0.798	0	-0.118	-0.424	-0.664	-0.155	0	-0.024	0	0.26	0.212	0.162	0	0.144	0	-0.178	-0.041
25717151	0.318	0.796	0	-0.149	-0.425	-0.664	-0.165	0	-0.216	0	0.26	0.212	0.162	0	0.144	0	-0.178	-0.041
25717164	0.318	0.793	0	-0.206	-0.426	-0.663	-0.172	0	-0.264	0	0.276	0.22	0.165	0	0.096	0	-0.185	-0.04
25717178	0.318	0.79	0	-0.234	-0.426	-0.662	-0.172	0	-0.264	0	0.276	0.22	0.162	0	0.048	0	-0.183	-0.04
25717191	0.318	0.788	0	-0.262	-0.428	-0.662	-0.186	0	-0.384	0	0.276	0.22	0.162	0	0	0	-0.183	-0.04
25717204	0.316	0.782	0	-0.318	-0.428	-0.661	-0.186	0	-0.384	0	0.29	0.227	0.162	0	0	0	-0.187	-0.04
25717217	0.316	0.778	0	-0.348	-0.43	-0.661	-0.191	0	-0.384	0	0.294	0.229	0.162	0	-0.024	0	-0.188	-0.04
25717230	0.318	0.774	0	-0.379	-0.433	-0.661	-0.194	0	-0.36	0	0.296	0.23	0.165	0	-0.024	0	-0.19	-0.04
25717244	0.318	0.77	0	-0.409	-0.435	-0.661	-0.194	0	-0.36	0	0.296	0.23	0.165	0	-0.024	0	-0.19	-0.04
25717262	0.318	0.761	0	-0.463	-0.441	-0.662	-0.197	0	-0.216	0	0.298	0.231	0.174	0	0.072	0	-0.194	-0.039
25717276	0.318	0.757	0	-0.49	-0.443	-0.662	-0.197	0	-0.216	0	0.298	0.231	0.181	0	0.12	0	-0.194	-0.039
25717288	0.318	0.746	0	-0.544	-0.449	-0.663	-0.194	0	-0.072	0	0.294	0.23	0.185	0	0.264	0	-0.194	-0.039
25717303	0.318	0.741	0	-0.57	-0.453	-0.664	-0.194	0	-0.072	0	0.293	0.23	0.185	0	0.264	0	-0.196	-0.039
25717317	0.318	0.729	0	-0.622	-0.46	-0.665	-0.195	0	0	0	0.292	0.23	0.196	0	0.312	0	-0.2	-0.039
25717330	0.318	0.722	0	-0.648	-0.463	-0.665	-0.197	0	0	0	0.292	0.23	0.196	0	0.312	0	-0.199	-0.039
25717343	0.318	0.715	0	-0.676	-0.467	-0.666	-0.197	0	0	0	0.293	0.231	0.199	0	0.312	0	-0.2	-0.038
25717356	0.318	0.708	0	-0.701	-0.471	-0.666	-0.194	0	0	0	0.29	0.229	0.2	0	0.288	0	-0.199	-0.039
25717371	0.318	0.694	0	-0.751	-0.478	-0.666	-0.194	0	0	0	0.29	0.229	0.2	0	0.288	0	-0.198	-0.039
25717388	0.318	0.678	0	-0.8	-0.487	-0.667	-0.189	0	0.024	0	0.284	0.227	0.207	0	0.216	0	-0.198	-0.038
25717407	0.318	0.67	0	-0.824	-0.491	-0.667	-0.189	0	0.024	0	0.284	0.227	0.207	0	0.216	0	-0.197	-0.038
25717424	0.318	0.652	0	-0.873	-0.501	-0.668	-0.189	0	0.024	0	0.283	0.227	0.213	0	0.192	0	-0.198	-0.038
25717440	0.318	0.634	0	-0.919	-0.512	-0.67	-0.18	0	0.12	0	0.273	0.222	0.222	0	0.24	0	-0.198	-0.038
25717461	0.318	0.615	0	-0.963	-0.521	-0.67	-0.178	0	0.144	0	0.271	0.221	0.239	0	0.288	0	-0.196	-0.038
25717478	0.318	0.596	0	-1.006	-0.534	-0.673	-0.177	0	0.12	0	0.266	0.22	0.243	0	0.36	0	-0.203	-0.038
25717491	0.318	0.586	0	-1.027	-0.539	-0.673	-0.177	0	0.12	0	0.266	0.22	0.243	0	0.36	0	-0.202	-0.038
25717505	0.318	0.575	0	-1.048	-0.546	-0.675	-0.171	0	0.096	0	0.261	0.218	0.254	0	0.456	0	-0.205	-0.037
25717518	0.318	0.564	0	-1.07	-0.552	-0.675	-0.171	0	0.096	0	0.258	0.217	0.256	0	0.408	0	-0.204	-0.037
25717531	0.318	0.541	0	-1.112	-0.565	-0.676	-0.165	0	0.168	0	0.252	0.214	0.257	0	0.336	0	-0.202	-0.037
25717545	0.316	0.529	0	-1.131	-0.569	-0.675	-0.166	0	0.168	0	0.252	0.214	0.257	0	0.336	0	-0.201	-0.037
25717557	0.316	0.518	0	-1.149	-0.574	-0.675	-0.166	0	0.168	0	0.253	0.214	0.263	0	0.216	0	-0.2	-0.037
25717571	0.318	0.495	0	-1.185	-0.588	-0.677	-0.165	0	0.144	0	0.25	0.213	0.263	0	0.216	0	-0.201	-0.037
25717585	0.318	0.483	0	-1.202	-0.595	-0.677	-0.165	0	0.144	0	0.249	0.213	0.268	0	0.216	0	-0.202	-0.037
25717600	0.318	0.458	0	-1.236	-0.609	-0.679	-0.163	0	0.072	0	0.245	0.212	0.283	0	0.288	0	-0.206	-0.037
25717614	0.318	0.445	0	-1.254	-0.616	-0.68	-0.162	0	0.048	0	0.244	0.211	0.283	0	0.288	0	-0.205	-0.037
25717631	0.318	0.431	0	-1.271	-0.625	-0.681	-0.162	0	0.048	0	0.241	0.211	0.296	0	0.456	0	-0.209	-0.036
25717645	0.318	0.404	0	-1.302	-0.64	-0.683	-0.162	0	0.048	0	0.239	0.21	0.306	0	0.552	0	-0.211	-0.036
25717660	0.318	0.391	0	-1.316	-0.646	-0.683	-0.16	0	0.048	0	0.238	0.21	0.329	0	0.647	0	-0.21	-0.036
25717678	0.318	0.364	0	-1.343	-0.663	-0.686	-0.163	0	0	0	0.233	0.209	0.337	0	0.671	0	-0.218	-0.035
25717695	0.318	0.337	0	-1.368	-0.677	-0.687	-0.163	0	0	0	0.235	0.21	0.337	0	0.671	0	-0.219	-0.035
25717711	0.313	0.323	-0.024	-1.379	-0.684	-0.687	-0.163	0	-0.024	0	0.235	0.21	0.34	0	0.528	0	-0.218	-0.035
25717729	0.31	0.295	-0.072	-1.401	-0.695	-0.686	-0.163	0	-0.024	0	0.235	0.21	0.342	0	0.432	0	-0.218	-0.034
25717744	0.31	0.266	-0.072	-1.422	-0.707	-0.685	-0.163	0	-0.024	0	0.236	0.21	0.342	0	0.432	0	-0.215	-0.034
25717756	0.301	0.252	-0.168	-1.432	-0.706	-0.682	-0.163	0	-0.024	0	0.238	0.211	0.34	0	0.144	0	-0.213	-0.032
25717771	0.293	0.237	-0.24	-1.44	-0.714	-0.682	-0.165	0	0	0	0.239	0.211	0.342	0	0.048	0	-0.212	-0.032
25717785	0.293	0.207	-0.24	-1.457	-0.722	-0.679	-0.165	0	0	0	0.241	0.212	0.342	0	0.024	0	-0.209	-0.031
25717800	0.286	0.192	-0.336	-1.464	-0.723	-0.677	-0.171	0	-0.048	0	0.243	0.212	0.34	0	0	0	-0.207	-0.03
25717814	0.28	0.177	-0.36	-1.47	-0.725	-0.674	-0.171	0	-0.048	0	0.251	0.216	0.34	0	0	0	-0.205	-0.029
25717828	0.264	0.146	-0.432	-1.482	-0.74	-0.673	-0.174	0	-0.12	0	0.255	0.217	0.335	0	0	0	-0.2	-0.029
25717841	0.264	0.132	-0.432	-1.487	-0.733	-0.667	-0.18	0	-0.168	0	0.264	0.221	0.334	0	-0.048	0	-0.197	-0.027
25717857	0.26	0.102	-0.48	-1.496	-0.744	-0.665	-0.18	0	-0.168	0	0.265	0.221	0.334	0	-0.048	0	-0.194	-0.026
25717872	0.246	0.087	-0.48	-1.499	-0.738	-0.658	-0.189	0	-0.24	0	0.277	0.226	0.322	0	-0.192	0	-0.186	-0.025
25717888	0.246	0.055	-0.48	-1.504	-0.752	-0.657	-0.189	0	-0.24	0	0.281	0.228	0.311	0	-0.312	0	-0.178	-0.025
25717908	0.226	0.025	-0.624	-1.507	-0.75	-0.649	-0.189	0	-0.24	0	0.286	0.228	0.311	0	-0.312	0	-0.173	-0.022
25717922	0.226	0.01	-0.624	-1.508	-0.756	-0.648	-0.215	0	-0.336	0	0.311	0.241	0.283	0	-0.552	0	-0.17	-0.021
25717937	0.191	-0.02	-0.743	-1.507	-0.736	-0.63	-0.221	0	-0.384	0	0.328	0.246	0.283	0	-0.552	0	-0.15	-0.017
25717951	0.152	-0.037	-0.983	-1.506	-0.741	-0.628	-0.221	0	-0.384	0	0.331	0.247	0.263	0	-0.671	0	-0.139	-0.018
25717965	0.152	-0.052	-0.983	-1.505	-0.714	-0.612	-0.243	0	-0.552	0	0.337	0.248	0.263	0	-0.671	0	-0.133	-0.012
25717980	0.106	-0.082	-1.295	-1.5	-0.679	-0.585	-0.252	0	-0.576	0	0.368	0.259	0.227	0	-0.935	0	-0.105	-0.006
25717995	0.106	-0.097	-1.295	-1.497	-0.684	-0.582	-0.252	0	-0.576	0	0.379	0.264	0.207	0	-1.007	0	-0.093	-0.006
25718010	0.092	-0.127	-1.511	-1.489	-0.685	-0.576	-0.264	0	-0.576	0	0.391	0.269	0.174	0	-1.223	0	-0.086	-0.004
25718025	0.036	-0.142	-1.703	-1.484	-0.634	-0.545	-0.27	0	-0.552	0	0.404	0.272	0.174	0	-1.223	0	-0.062	0.003
25718039	-0.006	-0.158	-1.894	-1.478	-0.639	-0.542	-0.27	0	-0.552	0	0.405	0.273	0.151	0	-1.271	0	-0.049	0.002
25718052	-0.03	-0.189	-1.918	-1.465	-0.588	-0.509	-0.278	0	-0.48	0	0.416	0.275	0.138	0	-1.223	0	-0.029	0.011
25718067	-0.03	-0.205	-1.918	-1.458	-0.596	-0.509	-0.283	0	-0.408	0	0.421	0.277	0.138	0	-1.223	0	-0.026	0.011
25718082	-0.069	-0.235	-1.871	-1.441	-0.573	-0.489	-0.286	0	-0.312	0	0.426	0.279	0.128	0	-0.959	0	-0.013	0.016
25718097	-0.069	-0.25	-1.871	-1.433	-0.579	-0.489	-0.286	0	-0.312	0	0.426	0.28	0.124	0	-0.743	0	-0.008	0.016
25718110	-0.084	-0.265	-1.319	-1.423	-0.573	-0.482	-0.293	0	-0.264	0	0.43	0.282	0.118	0	-0.528	0	-0.005	0.018
25718123	-0.084	-0.294	-1.319	-1.403	-0.586	-0.481	-0.298	0	-0.264	0	0.443	0.289	0.118	0	-0.528	0	0.004	0.018
25718137	-0.084	-0.308	-0.695	-1.392	-0.593	-0.481	-0.298	0	-0.264	0	0.443	0.29	0.121	0	-0.24	0	0.005	0.018
25718153	-0.084	-0.335	-0.695	-1.369	-0.607	-0.482	-0.309	0	-0.312	0	0.456	0.297	0.119	0	-0.12	0	0.011	0.017
25718167	-0.084	-0.349	-0.192	-1.357	-0.615	-0.482	-0.318	0	-0.36	0	0.457	0.298	0.119	0	-0.12	0	0.013	0.017
25718182	-0.084	-0.362	-0.048	-1.344	-0.621	-0.482	-0.318	0	-0.36	0	0.466	0.303	0.115	0	-0.072	0	0.019	0.017
25718196	-0.084	-0.389	-0.048	-1.318	-0.635	-0.482	-0.326	0	-0.336	0	0.473	0.306	0.124	0	-0.024	0	0.025	0.017
25718211	-0.084	-0.403	-0.024	-1.302	-0.643	-0.483	-0.329	0	-0.336	0	0.474	0.306	0.124	0	-0.024	0	0.023	0.018
25718223	-0.084	-0.416	-0.024	-1.288	-0.65	-0.484	-0.329	0	-0.336	0	0.477	0.308	0.133	0	0.144	0	0.026	0.018
25718239	-0.084	-0.443	0	-1.256	-0.665	-0.486	-0.33	0	-0.264	0	0.478	0.308	0.139	0	0.192	0	0.024	0.018
25718252	-0.084	-0.455	0	-1.24	-0.672	-0.486	-0.33	0	-0.264	0	0.478	0.308	0.139	0	0.192	0	0.026	0.018
25718265	-0.084	-0.468	0	-1.223	-0.678	-0.486	-0.323	0	-0.024	0	0.478	0.308	0.139	0	0.192	0	0.028	0.018
25718281	-0.084	-0.494	0	-1.186	-0.692	-0.487	-0.323	0	-0.024	0	0.471	0.304	0.147	0	0.336	0	0.027	0.018
25718296	-0.084	-0.507	0	-1.166	-0.698	-0.487	-0.312	0	0.144	0	0.461	0.299	0.148	0	0.264	0	0.025	0.018
25718311	-0.086	-0.531	0	-1.127	-0.709	-0.486	-0.301	0	0.336	0	0.461	0.299	0.148	0	0.264	0	0.029	0.019
25718325	-0.086	-0.542	0	-1.108	-0.714	-0.486	-0.301	0	0.336	0	0.451	0.294	0.148	0	0.072	0	0.028	0.018
25718339	-0.084	-0.553	0	-1.089	-0.72	-0.486	-0.295	0	0.384	0	0.45	0.294	0.145	0	0	0	0.029	0.018
25718353	-0.086	-0.575	0	-1.049	-0.73	-0.485	-0.295	0	0.384	0	0.444	0.291	0.145	0	0	0	0.032	0.018
25718367	-0.086	-0.585	0	-1.028	-0.735	-0.485	-0.29	0	0.36	0	0.44	0.289	0.136	0	-0.096	0	0.032	0.018
25718381	-0.086	-0.606	0	-0.984	-0.743	-0.483	-0.286	0	0.264	0	0.435	0.287	0.131	0	-0.144	0	0.04	0.017
25718400	-0.086	-0.626	0	-0.94	-0.753	-0.483	-0.286	0	0.264	0	0.435	0.287	0.131	0	-0.144	0	0.042	0.017
25718414	-0.086	-0.635	0	-0.917	-0.758	-0.483	-0.286	0	0.168	0	0.435	0.287	0.107	0	-0.408	0	0.044	0.017
25718431	-0.092	-0.653	-0.072	-0.872	-0.757	-0.476	-0.284	0	0.096	0	0.435	0.287	0.107	0	-0.408	0	0.058	0.017
25718445	-0.107	-0.661	-0.192	-0.848	-0.759	-0.474	-0.284	0	0.096	0	0.433	0.287	0.09	0	-0.552	0	0.066	0.017
25718458	-0.107	-0.67	-0.192	-0.825	-0.747	-0.466	-0.281	0	0.048	0	0.433	0.286	0.09	0	-0.552	0	0.069	0.019
25718471	-0.119	-0.687	-0.384	-0.774	-0.741	-0.458	-0.28	0	0.048	0	0.427	0.284	0.081	0	-0.576	0	0.076	0.02
25718487	-0.122	-0.694	-0.456	-0.75	-0.745	-0.458	-0.28	0	0.048	0	0.427	0.284	0.081	0	-0.528	0	0.077	0.02
25718506	-0.122	-0.709	-0.456	-0.7	-0.749	-0.456	-0.277	0	0.096	0	0.424	0.282	0.081	0	-0.528	0	0.078	0.02
25718524	-0.144	-0.722	-0.48	-0.649	-0.756	-0.456	-0.277	0	0.096	0	0.424	0.282	0.079	0	-0.24	0	0.081	0.02
25718541	-0.156	-0.735	-0.504	-0.597	-0.726	-0.436	-0.275	0	0.096	0	0.421	0.28	0.072	0	-0.144	0	0.09	0.025
25718557	-0.156	-0.74	-0.504	-0.571	-0.728	-0.436	-0.275	0	0.072	0	0.421	0.28	0.072	0	-0.144	0	0.091	0.025
25718571	-0.178	-0.746	-0.647	-0.545	-0.708	-0.424	-0.275	0	0.024	0	0.42	0.279	0.069	0	-0.168	0	0.096	0.028
25718585	-0.178	-0.756	-0.647	-0.491	-0.713	-0.424	-0.275	0	0.024	0	0.42	0.279	0.07	0	-0.144	0	0.097	0.028
25718601	-0.205	-0.766	-0.719	-0.437	-0.689	-0.408	-0.274	0	0.024	0	0.417	0.276	0.072	0	-0.072	0	0.1	0.032
25718618	-0.222	-0.77	-0.743	-0.41	-0.691	-0.408	-0.274	0	0.024	0	0.417	0.276	0.075	0	0.024	0	0.101	0.032
25718631	-0.222	-0.778	-0.743	-0.355	-0.677	-0.399	-0.274	0	0	0	0.417	0.275	0.075	0	0.048	0	0.103	0.034
25718645	-0.23	-0.781	-0.839	-0.327	-0.67	-0.394	-0.274	0	0	0	0.416	0.275	0.075	0	0.048	0	0.105	0.035
25718660	-0.23	-0.784	-0.839	-0.299	-0.671	-0.394	-0.274	0	0	0	0.416	0.275	0.081	0	0.072	0	0.105	0.035
25718672	-0.268	-0.79	-0.935	-0.241	-0.633	-0.373	-0.278	0	-0.024	0	0.419	0.274	0.081	0	0.072	0	0.11	0.041
25718687	-0.277	-0.792	-0.935	-0.212	-0.624	-0.367	-0.278	0	-0.024	0	0.418	0.273	0.081	0	0.096	0	0.112	0.042
25718701	-0.277	-0.794	-0.935	-0.184	-0.626	-0.367	-0.283	0	-0.024	0	0.422	0.275	0.078	0	0.072	0	0.114	0.042
25718715	-0.3	-0.797	-0.887	-0.125	-0.601	-0.353	-0.281	0	-0.096	0	0.419	0.273	0.078	0	0.048	0	0.118	0.045
25718730	-0.313	-0.798	-0.863	-0.097	-0.588	-0.345	-0.281	0	-0.096	0	0.417	0.272	0.078	0	0.048	0	0.12	0.047
25718747	-0.322	-0.8	-0.767	-0.04	-0.578	-0.339	-0.281	0	-0.048	0	0.416	0.271	0.075	0	-0.048	0	0.123	0.048
25718764	-0.322	-0.8	-0.767	0.017	-0.578	-0.339	-0.281	0	-0.048	0	0.416	0.271	0.072	0	-0.048	0	0.124	0.048
25718783	-0.328	-0.8	-0.552	0.048	-0.571	-0.335	-0.281	0	0	0	0.416	0.271	0.069	0	-0.096	0	0.125	0.049
25718799	-0.334	-0.798	-0.408	0.108	-0.563	-0.331	-0.281	0	0	0	0.415	0.271	0.069	0	-0.096	0	0.127	0.049
25718814	-0.334	-0.797	-0.408	0.136	-0.562	-0.331	-0.281	0	0	0	0.415	0.271	0.07	0	-0.096	0	0.127	0.049
25718829	-0.34	-0.793	-0.264	0.196	-0.554	-0.327	-0.281	0	0	0	0.414	0.27	0.072	0	-0.048	0	0.126	0.05
25718844	-0.346	-0.791	-0.264	0.227	-0.546	-0.324	-0.281	0	0	0	0.414	0.27	0.072	0	-0.048	0	0.126	0.051
25718857	-0.351	-0.788	-0.264	0.257	-0.545	-0.324	-0.281	0	0	0	0.414	0.27	0.078	0	0.024	0	0.126	0.051
25718872	-0.351	-0.782	-0.264	0.316	-0.538	-0.322	-0.283	0	0	0	0.417	0.27	0.081	0	0.096	0	0.122	0.052
25718888	-0.354	-0.779	-0.288	0.344	-0.533	-0.32	-0.287	0	-0.024	0	0.416	0.27	0.087	0	0.192	0	0.122	0.052
25718905	-0.363	-0.771	-0.288	0.402	-0.52	-0.316	-0.287	0	-0.024	0	0.42	0.271	0.087	0	0.192	0	0.122	0.054
25718920	-0.363	-0.763	-0.288	0.456	-0.517	-0.317	-0.29	0	-0.096	0	0.425	0.272	0.095	0	0.24	0	0.118	0.054
25718934	-0.375	-0.758	-0.288	0.483	-0.501	-0.31	-0.301	0	-0.192	0	0.433	0.275	0.095	0	0.24	0	0.123	0.056
25718947	-0.379	-0.752	-0.336	0.513	-0.495	-0.308	-0.301	0	-0.192	0	0.433	0.275	0.095	0	0.24	0	0.123	0.056
25718963	-0.379	-0.742	-0.336	0.566	-0.49	-0.309	-0.304	0	-0.264	0	0.436	0.276	0.096	0	0.168	0	0.122	0.056
25718978	-0.382	-0.736	-0.264	0.592	-0.484	-0.307	-0.304	0	-0.264	0	0.435	0.276	0.096	0	0.168	0	0.121	0.057
25718990	-0.383	-0.73	-0.192	0.618	-0.481	-0.307	-0.303	0	-0.192	0	0.435	0.276	0.096	0	0.072	0	0.12	0.057
25719004	-0.383	-0.716	-0.192	0.672	-0.472	-0.306	-0.303	0	-0.048	0	0.434	0.275	0.096	0	0.072	0	0.118	0.057
25719020	-0.391	-0.709	-0.12	0.697	-0.47	-0.306	-0.303	0	0	0	0.434	0.275	0.101	0	0.048	0	0.115	0.057
25719034	-0.391	-0.695	-0.12	0.747	-0.454	-0.302	-0.303	0	0	0	0.434	0.274	0.104	0	0.072	0	0.113	0.058
25719048	-0.398	-0.687	-0.168	0.772	-0.442	-0.297	-0.306	0	-0.024	0	0.433	0.273	0.107	0	0.096	0	0.113	0.059
25719062	-0.398	-0.671	-0.216	0.82	-0.434	-0.298	-0.306	0	-0.024	0	0.436	0.275	0.107	0	0.096	0	0.11	0.059
25719074	-0.398	-0.663	-0.216	0.844	-0.431	-0.299	-0.313	0	-0.096	0	0.443	0.278	0.118	0	0.168	0	0.111	0.059
25719089	-0.398	-0.655	-0.216	0.867	-0.428	-0.3	-0.317	0	-0.168	0	0.445	0.278	0.118	0	0.168	0	0.106	0.06
25719103	-0.398	-0.636	-0.216	0.915	-0.421	-0.302	-0.317	0	-0.168	0	0.451	0.279	0.133	0	0.336	0	0.097	0.06
25719118	-0.398	-0.627	-0.12	0.938	-0.416	-0.302	-0.317	0	-0.168	0	0.451	0.279	0.133	0	0.336	0	0.096	0.06
25719131	-0.4	-0.617	-0.024	0.96	-0.413	-0.304	-0.317	0	-0.168	0	0.453	0.279	0.142	0	0.456	0	0.091	0.061
25719146	-0.398	-0.597	-0.024	1.003	-0.405	-0.305	-0.313	0	-0.096	0	0.452	0.278	0.156	0	0.552	0	0.081	0.061
25719160	-0.398	-0.586	-0.024	1.026	-0.398	-0.304	-0.304	0	0.048	0	0.444	0.274	0.156	0	0.552	0	0.077	0.061
25719173	-0.398	-0.576	0	1.047	-0.393	-0.304	-0.304	0	0.048	0	0.444	0.274	0.165	0	0.528	0	0.075	0.061
25719187	-0.398	-0.555	0	1.087	-0.382	-0.304	-0.292	0	0.168	0	0.435	0.268	0.165	0	0.528	0	0.065	0.061
25719200	-0.398	-0.544	0	1.106	-0.377	-0.304	-0.287	0	0.336	0	0.435	0.268	0.173	0	0.36	0	0.061	0.061
25719214	-0.398	-0.521	0	1.144	-0.365	-0.304	-0.287	0	0.336	0	0.432	0.266	0.173	0	0.36	0	0.055	0.061
25719228	-0.4	-0.508	0	1.164	-0.358	-0.303	-0.284	0	0.336	0	0.428	0.264	0.167	0	0.168	0	0.055	0.061
25719242	-0.4	-0.497	0	1.182	-0.35	-0.302	-0.281	0	0.312	0	0.425	0.263	0.167	0	0.096	0	0.053	0.061
25719256	-0.398	-0.473	0	1.217	-0.34	-0.303	-0.283	0	0.168	0	0.425	0.263	0.167	0	0.096	0	0.05	0.061
25719270	-0.398	-0.46	0	1.233	-0.333	-0.302	-0.283	0	0.168	0	0.425	0.264	0.161	0	-0.072	0	0.051	0.061
25719284	-0.398	-0.447	0	1.251	-0.326	-0.302	-0.281	0	0.072	0	0.425	0.264	0.161	0	-0.072	0	0.049	0.061
25719298	-0.4	-0.421	0	1.282	-0.31	-0.299	-0.281	0	0.072	0	0.421	0.263	0.147	0	-0.216	0	0.051	0.06
25719312	-0.4	-0.409	0	1.297	-0.304	-0.299	-0.283	0	0	0	0.423	0.264	0.147	0	-0.216	0	0.049	0.06
25719325	-0.398	-0.395	0	1.311	-0.297	-0.298	-0.283	0	0	0	0.42	0.264	0.13	0	-0.432	0	0.054	0.06
25719338	-0.398	-0.368	0	1.339	-0.281	-0.297	-0.283	0	0	0	0.418	0.265	0.118	0	-0.6	0	0.056	0.059
25719353	-0.398	-0.354	0	1.352	-0.274	-0.296	-0.281	0	0	0	0.417	0.264	0.09	0	-0.743	0	0.053	0.059
25719368	-0.398	-0.326	0	1.377	-0.256	-0.293	-0.281	0	0	0	0.412	0.265	0.09	0	-0.743	0	0.061	0.058
25719381	-0.394	-0.312	0.024	1.389	-0.248	-0.291	-0.286	0	0	0	0.411	0.266	0.073	0	-0.815	0	0.066	0.058
25719398	-0.394	-0.284	0.024	1.41	-0.239	-0.294	-0.286	0	0	0	0.414	0.268	0.073	0	-0.815	0	0.062	0.057
25719415	-0.394	-0.27	0.024	1.42	-0.231	-0.293	-0.286	0	0	0	0.412	0.267	0.064	0	-0.695	0	0.064	0.057
25719430	-0.366	-0.24	0.456	1.439	-0.245	-0.308	-0.264	0	0.12	0	0.396	0.261	0.064	0	-0.695	0	0.054	0.053
25719444	-0.366	-0.225	0.456	1.447	-0.237	-0.307	-0.264	0	0.12	0	0.394	0.26	0.058	0	-0.408	0	0.054	0.053
25719460	-0.328	-0.196	0.767	1.462	-0.263	-0.329	-0.252	0	0.408	0	0.387	0.258	0.058	0	-0.408	0	0.045	0.048
25719474	-0.302	-0.181	0.983	1.469	-0.284	-0.344	-0.252	0	0.408	0	0.387	0.26	0.047	0	-0.288	0	0.044	0.045
25719488	-0.302	-0.167	0.983	1.475	-0.276	-0.344	-0.244	0	0.48	0	0.387	0.26	0.036	0	-0.312	0	0.042	0.045
25719502	-0.26	-0.137	1.271	1.486	-0.304	-0.366	-0.232	0	0.48	0	0.369	0.253	0.032	0	-0.336	0	0.037	0.039
25719517	-0.239	-0.122	1.439	1.49	-0.296	-0.365	-0.232	0	0.48	0	0.369	0.253	0.032	0	-0.336	0	0.037	0.039
25719531	-0.191	-0.092	1.559	1.498	-0.303	-0.376	-0.226	0	0.408	0	0.363	0.251	0.019	0	-0.408	0	0.036	0.036
25719546	-0.191	-0.077	1.559	1.501	-0.347	-0.404	-0.224	0	0.384	0	0.364	0.252	0.013	0	-0.408	0	0.028	0.029
25719561	-0.148	-0.047	1.751	1.505	-0.377	-0.428	-0.218	0	0.264	0	0.365	0.253	0.013	0	-0.408	0	0.022	0.023
25719580	-0.099	-0.016	1.894	1.508	-0.412	-0.454	-0.218	0	0.264	0	0.36	0.251	0.001	0	-0.432	0	0.017	0.016
25719595	-0.059	-0.001	1.99	1.508	-0.405	-0.454	-0.215	0	0.192	0	0.357	0.25	-0.019	0	-0.504	0	0.015	0.015
25719613	-0.059	0.031	1.99	1.507	-0.427	-0.472	-0.209	0	0.168	0	0.351	0.247	-0.019	0	-0.504	0	0.015	0.009
25719631	-0.059	0.061	1.99	1.504	-0.412	-0.472	-0.209	0	0.168	0	0.351	0.247	-0.059	0	-0.624	0	0.012	0.009
25719645	0.036	0.076	2.086	1.501	-0.399	-0.467	-0.198	0	0.216	0	0.35	0.248	-0.059	0	-0.624	0	0.029	0.008
25719661	0.056	0.106	2.086	1.495	-0.497	-0.522	-0.198	0	0.216	0	0.344	0.243	-0.071	0	-0.863	0	0.016	-0.008
25719675	0.056	0.121	2.086	1.491	-0.489	-0.521	-0.195	0	0.288	0	0.341	0.241	-0.071	0	-0.863	0	0.015	-0.008
25719688	0.126	0.136	2.11	1.486	-0.479	-0.519	-0.195	0	0.288	0	0.341	0.241	-0.086	0	-0.815	0	0.021	-0.008
25719703	0.126	0.167	2.11	1.475	-0.531	-0.552	-0.183	0	0.312	0	0.329	0.232	-0.089	0	-0.576	0	0.01	-0.018
25719715	0.172	0.182	2.134	1.468	-0.566	-0.571	-0.183	0	0.264	0	0.328	0.23	-0.088	0	-0.408	0	0.003	-0.024
25719730	0.214	0.198	2.11	1.461	-0.559	-0.572	-0.183	0	0.264	0	0.327	0.23	-0.088	0	-0.408	0	0	-0.025
25719743	0.214	0.227	2.11	1.446	-0.583	-0.589	-0.186	0	0.096	0	0.329	0.228	-0.091	0	-0.144	0	-0.008	-0.031
25719758	0.246	0.243	2.038	1.437	-0.603	-0.602	-0.186	0	0	0	0.328	0.227	-0.091	0	-0.144	0	-0.014	-0.036
25719774	0.246	0.259	2.038	1.427	-0.596	-0.602	-0.186	0	0	0	0.328	0.227	-0.091	0	-0.144	0	-0.016	-0.036
25719792	0.29	0.288	1.559	1.407	-0.619	-0.619	-0.186	0	0	0	0.328	0.226	-0.088	0	0	0	-0.027	-0.042
25719817	0.298	0.33	1.319	1.374	-0.605	-0.621	-0.203	0	-0.12	0	0.344	0.235	-0.083	0	0.024	0	-0.037	-0.044
25719834	0.301	0.344	0.767	1.362	-0.598	-0.621	-0.215	0	-0.336	0	0.344	0.235	-0.083	0	0.048	0	-0.039	-0.044
25719854	0.301	0.371	0.36	1.336	-0.587	-0.622	-0.215	0	-0.336	0	0.357	0.242	-0.08	0	0.096	0	-0.046	-0.045
25719875	0.301	0.397	0.36	1.309	-0.573	-0.621	-0.226	0	-0.408	0	0.357	0.243	-0.08	0	0.096	0	-0.049	-0.045
25719898	0.301	0.436	0.024	1.265	-0.553	-0.62	-0.226	0	-0.408	0	0.367	0.248	-0.077	0	0.072	0	-0.056	-0.045
25719914	0.301	0.448	0.024	1.249	-0.547	-0.62	-0.24	0	-0.384	0	0.367	0.248	-0.077	0	0.072	0	-0.058	-0.045
25719930	0.301	0.473	0.024	1.216	-0.533	-0.619	-0.24	0	-0.384	0	0.381	0.255	-0.076	0	0.048	0	-0.064	-0.045
25719943	0.301	0.485	0	1.199	-0.528	-0.62	-0.246	0	-0.312	0	0.38	0.255	-0.069	0	0.072	0	-0.066	-0.045
25719955	0.303	0.498	0	1.18	-0.523	-0.62	-0.246	0	-0.24	0	0.385	0.257	-0.068	0	0.072	0	-0.072	-0.045
25719969	0.303	0.523	0	1.142	-0.511	-0.621	-0.246	0	-0.24	0	0.385	0.257	-0.068	0	0.072	0	-0.076	-0.045
25719982	0.301	0.535	0	1.121	-0.505	-0.621	-0.246	0	-0.096	0	0.385	0.257	-0.068	0	0.096	0	-0.077	-0.045
25719996	0.301	0.546	0	1.102	-0.498	-0.62	-0.247	0	-0.072	0	0.387	0.258	-0.065	0	0.096	0	-0.079	-0.044
25720009	0.303	0.557	0	1.082	-0.493	-0.621	-0.247	0	-0.024	0	0.386	0.258	-0.065	0	0.096	0	-0.081	-0.044
25720024	0.303	0.58	0	1.038	-0.482	-0.621	-0.247	0	-0.024	0	0.386	0.258	-0.063	0	0.072	0	-0.085	-0.045
25720041	0.306	0.601	0	0.996	-0.475	-0.623	-0.247	0	-0.024	0	0.385	0.258	-0.059	0	0.072	0	-0.09	-0.045
25720058	0.309	0.612	0.024	0.972	-0.47	-0.623	-0.247	0	0	0	0.384	0.258	-0.056	0	0.12	0	-0.093	-0.045
25720076	0.309	0.631	0.024	0.928	-0.463	-0.624	-0.247	0	0	0	0.384	0.258	-0.056	0	0.12	0	-0.095	-0.045
25720094	0.309	0.649	0.024	0.883	-0.456	-0.626	-0.243	0	0.048	0	0.379	0.256	-0.046	0	0.216	0	-0.1	-0.045
25720111	0.323	0.657	0.168	0.859	-0.463	-0.63	-0.241	0	0.072	0	0.376	0.254	-0.046	0	0.216	0	-0.102	-0.047
25720128	0.339	0.675	0.36	0.81	-0.468	-0.635	-0.241	0	0.048	0	0.374	0.252	-0.046	0	0.216	0	-0.107	-0.049
25720147	0.365	0.691	0.624	0.761	-0.481	-0.644	-0.241	0	0.048	0	0.369	0.249	-0.04	0	0.144	0	-0.115	-0.052
25720161	0.39	0.698	0.839	0.736	-0.477	-0.644	-0.247	0	-0.024	0	0.369	0.249	-0.033	0	0.168	0	-0.115	-0.052
25720174	0.39	0.712	0.839	0.686	-0.49	-0.651	-0.251	0	-0.048	0	0.373	0.25	-0.033	0	0.168	0	-0.127	-0.055
25720189	0.39	0.719	0.839	0.661	-0.487	-0.651	-0.251	0	-0.048	0	0.372	0.25	-0.03	0	0.216	0	-0.129	-0.055
25720203	0.45	0.732	1.247	0.609	-0.525	-0.666	-0.252	0	-0.12	0	0.362	0.243	-0.027	0	0.216	0	-0.14	-0.063
25720217	0.45	0.738	1.247	0.583	-0.522	-0.666	-0.252	0	-0.12	0	0.362	0.243	-0.027	0	0.216	0	-0.14	-0.063
25720229	0.479	0.743	1.415	0.557	-0.54	-0.673	-0.252	0	-0.072	0	0.356	0.239	-0.023	0	0.168	0	-0.146	-0.066
25720243	0.479	0.749	1.415	0.528	-0.537	-0.672	-0.252	0	-0.072	0	0.356	0.239	-0.023	0	0.144	0	-0.146	-0.066
25720256	0.511	0.76	1.391	0.471	-0.555	-0.679	-0.246	0	0.024	0	0.345	0.232	-0.023	0	0.144	0	-0.149	-0.07
25720271	0.527	0.765	1.295	0.442	-0.552	-0.679	-0.246	0	0.024	0	0.345	0.232	-0.022	0	0.096	0	-0.15	-0.07
25720287	0.527	0.773	1.295	0.387	-0.56	-0.683	-0.232	0	0.216	0	0.331	0.225	-0.022	0	0.024	0	-0.147	-0.072
25720302	0.548	0.777	1.151	0.359	-0.572	-0.686	-0.221	0	0.36	0	0.327	0.223	-0.022	0	0.024	0	-0.15	-0.074
25720316	0.548	0.784	1.151	0.304	-0.57	-0.687	-0.221	0	0.36	0	0.318	0.218	-0.022	0	0	0	-0.147	-0.074
25720330	0.55	0.786	0.791	0.276	-0.569	-0.688	-0.217	0	0.408	0	0.319	0.219	-0.022	0	0	0	-0.148	-0.074
25720346	0.55	0.789	0.432	0.245	-0.569	-0.688	-0.217	0	0.408	0	0.315	0.217	-0.022	0	0	0	-0.146	-0.074
25720363	0.55	0.794	0.432	0.189	-0.567	-0.689	-0.214	0	0.336	0	0.313	0.216	-0.02	0	0.024	0	-0.146	-0.075
25720380	0.55	0.797	0.072	0.132	-0.566	-0.69	-0.211	0	0.144	0	0.313	0.217	-0.01	0	0.096	0	-0.147	-0.075
25720404	0.55	0.799	0.072	0.076	-0.567	-0.692	-0.211	0	0.144	0	0.308	0.215	-0.01	0	0.096	0	-0.151	-0.075
25720421	0.55	0.8	0	0.019	-0.567	-0.692	-0.197	0	0.216	0	0.308	0.215	-0.01	0	0.096	0	-0.151	-0.075
25720442	0.55	0.8	0	-0.041	-0.57	-0.695	-0.197	0	0.216	0	0.294	0.21	-0.002	0	0.24	0	-0.149	-0.075
25720468	0.55	0.797	0	-0.126	-0.57	-0.694	-0.203	0	0.144	0	0.3	0.212	-0.004	0	0.072	0	-0.15	-0.075
25720485	0.55	0.796	0	-0.154	-0.57	-0.694	-0.205	0	0	0	0.301	0.213	-0.004	0	0.072	0	-0.15	-0.075
25720500	0.55	0.792	0	-0.211	-0.571	-0.693	-0.211	0	-0.12	0	0.306	0.215	-0.004	0	0	0	-0.152	-0.075
25720516	0.55	0.79	0	-0.242	-0.573	-0.693	-0.211	0	-0.12	0	0.306	0.215	-0.004	0	0	0	-0.152	-0.075
25720529	0.55	0.787	0	-0.272	-0.574	-0.693	-0.217	0	-0.192	0	0.306	0.215	0	0	0	0	-0.152	-0.075
25720543	0.55	0.781	0	-0.331	-0.576	-0.692	-0.221	0	-0.24	0	0.315	0.22	0	0	0	0	-0.156	-0.075
25720556	0.55	0.777	0	-0.361	-0.579	-0.692	-0.221	0	-0.24	0	0.313	0.22	0.006	0	0.072	0	-0.158	-0.074
25720570	0.55	0.773	0	-0.389	-0.579	-0.691	-0.234	0	-0.288	0	0.323	0.225	0.013	0	0.12	0	-0.162	-0.074
25720584	0.548	0.765	0	-0.443	-0.583	-0.691	-0.247	0	-0.384	0	0.322	0.225	0.013	0	0.12	0	-0.164	-0.074
25720598	0.55	0.76	0	-0.47	-0.584	-0.69	-0.247	0	-0.384	0	0.333	0.231	0.015	0	0.216	0	-0.169	-0.074
25720612	0.55	0.75	0	-0.524	-0.589	-0.689	-0.255	0	-0.48	0	0.337	0.234	0.021	0	0.24	0	-0.172	-0.074
25720624	0.548	0.745	0	-0.551	-0.592	-0.689	-0.255	0	-0.48	0	0.337	0.234	0.021	0	0.24	0	-0.172	-0.074
25720641	0.548	0.739	0	-0.577	-0.593	-0.689	-0.278	0	-0.6	0	0.338	0.234	0.03	0	0.24	0	-0.171	-0.074
25720658	0.548	0.726	0	-0.632	-0.597	-0.686	-0.283	0	-0.6	0	0.358	0.246	0.032	0	0.24	0	-0.182	-0.073
25720675	0.55	0.713	0	-0.683	-0.605	-0.687	-0.281	0	-0.432	0	0.357	0.245	0.036	0	0.24	0	-0.18	-0.073
25720694	0.55	0.698	0	-0.736	-0.614	-0.688	-0.277	0	-0.312	0	0.351	0.243	0.036	0	0.192	0	-0.178	-0.073
25720715	0.548	0.683	0	-0.785	-0.622	-0.69	-0.266	0	0	0	0.343	0.239	0.036	0	0.192	0	-0.173	-0.073
25720731	0.548	0.675	0	-0.809	-0.627	-0.69	-0.266	0	0	0	0.342	0.239	0.041	0	0.144	0	-0.173	-0.073
25720748	0.55	0.658	0	-0.859	-0.637	-0.691	-0.258	0	0.264	0	0.335	0.235	0.041	0	0.144	0	-0.169	-0.073
25720765	0.548	0.649	0	-0.882	-0.642	-0.692	-0.258	0	0.264	0	0.334	0.235	0.044	0	0.12	0	-0.169	-0.073
25720786	0.548	0.629	0	-0.932	-0.654	-0.695	-0.246	0	0.336	0	0.321	0.23	0.055	0	0.216	0	-0.167	-0.073
25720802	0.548	0.609	0	-0.978	-0.664	-0.695	-0.232	0	0.36	0	0.321	0.23	0.055	0	0.216	0	-0.165	-0.073
25720816	0.545	0.599	-0.024	-0.999	-0.671	-0.697	-0.232	0	0.36	0	0.309	0.225	0.067	0	0.264	0	-0.16	-0.073
25720831	0.545	0.579	-0.024	-1.041	-0.681	-0.698	-0.229	0	0.36	0	0.304	0.224	0.069	0	0.264	0	-0.162	-0.072
25720850	0.545	0.557	-0.024	-1.082	-0.692	-0.699	-0.226	0	0.288	0	0.301	0.222	0.085	0	0.336	0	-0.159	-0.072
25720865	0.545	0.547	-0.024	-1.101	-0.7	-0.701	-0.228	0	0.216	0	0.298	0.223	0.085	0	0.336	0	-0.165	-0.071
25720877	0.54	0.535	-0.048	-1.12	-0.706	-0.702	-0.228	0	0.216	0	0.296	0.223	0.095	0	0.48	0	-0.167	-0.071
25720890	0.534	0.51	-0.072	-1.161	-0.714	-0.702	-0.231	0	0.048	0	0.297	0.226	0.11	0	0.576	0	-0.17	-0.069
25720913	0.534	0.487	-0.072	-1.197	-0.725	-0.702	-0.231	0	0	0	0.297	0.226	0.11	0	0.576	0	-0.167	-0.069
25720933	0.508	0.462	-0.384	-1.23	-0.721	-0.698	-0.231	0	0	0	0.301	0.229	0.118	0	0.504	0	-0.165	-0.066
25720950	0.508	0.45	-0.384	-1.247	-0.725	-0.696	-0.243	0	-0.096	0	0.312	0.234	0.118	0	0.504	0	-0.166	-0.065
25720968	0.464	0.422	-0.815	-1.281	-0.74	-0.697	-0.243	0	-0.096	0	0.311	0.234	0.119	0	0.192	0	-0.163	-0.065
25720981	0.448	0.409	-0.887	-1.296	-0.712	-0.685	-0.261	0	-0.312	0	0.337	0.247	0.112	0	0.048	0	-0.16	-0.059
25720995	0.448	0.383	-0.887	-1.324	-0.712	-0.679	-0.274	0	-0.384	0	0.353	0.253	0.112	0	0.048	0	-0.154	-0.057
25721010	0.407	0.37	-1.199	-1.337	-0.717	-0.678	-0.284	0	-0.528	0	0.354	0.253	0.102	0	-0.096	0	-0.148	-0.057
25721024	0.388	0.342	-1.367	-1.364	-0.699	-0.666	-0.284	0	-0.528	0	0.372	0.262	0.101	0	-0.192	0	-0.14	-0.051
25721038	0.388	0.326	-1.367	-1.377	-0.692	-0.661	-0.287	0	-0.504	0	0.378	0.264	0.101	0	-0.192	0	-0.137	-0.049
25721052	0.341	0.313	-1.535	-1.388	-0.662	-0.647	-0.287	0	-0.408	0	0.388	0.268	0.093	0	-0.264	0	-0.126	-0.042
25721065	0.341	0.285	-1.535	-1.409	-0.676	-0.647	-0.287	0	-0.408	0	0.389	0.268	0.089	0	-0.288	0	-0.121	-0.043
25721078	0.296	0.269	-1.703	-1.42	-0.65	-0.636	-0.286	0	-0.168	0	0.394	0.271	0.084	0	-0.264	0	-0.114	-0.037
25721094	0.27	0.253	-1.799	-1.43	-0.657	-0.635	-0.286	0	-0.168	0	0.395	0.271	0.084	0	-0.264	0	-0.11	-0.038
25721113	0.27	0.225	-1.799	-1.447	-0.65	-0.627	-0.286	0	0	0	0.399	0.272	0.084	0	-0.264	0	-0.103	-0.034
25721130	0.171	0.196	-2.038	-1.462	-0.578	-0.591	-0.286	0	0	0	0.412	0.277	0.061	0	-0.312	0	-0.08	-0.021
25721146	0.149	0.166	-2.182	-1.475	-0.573	-0.581	-0.286	0	0	0	0.413	0.277	0.061	0	-0.312	0	-0.07	-0.018
25721163	0.072	0.151	-2.374	-1.481	-0.58	-0.581	-0.283	0	0	0	0.413	0.277	0.041	0	-0.48	0	-0.068	-0.018
25721179	0.072	0.122	-2.374	-1.49	-0.522	-0.547	-0.28	0	0.024	0	0.412	0.274	0.033	0	-0.6	0	-0.044	-0.008
25721195	0.072	0.107	-2.374	-1.494	-0.529	-0.546	-0.28	0	0.024	0	0.412	0.274	0.033	0	-0.6	0	-0.039	-0.008
25721213	0.01	0.075	-2.542	-1.501	-0.485	-0.518	-0.277	0	0.12	0	0.41	0.272	0.01	0	-0.624	0	-0.026	0
25721228	-0.093	0.044	-2.59	-1.506	-0.393	-0.461	-0.275	0	0.12	0	0.406	0.269	-0.002	0	-0.624	0	0.008	0.014
25721247	-0.093	0.029	-2.59	-1.507	-0.4	-0.461	-0.274	0	0.096	0	0.406	0.269	-0.002	0	-0.624	0	0.01	0.014
25721261	-0.093	-0.003	-2.59	-1.508	-0.413	-0.458	-0.274	0	0.096	0	0.403	0.268	-0.023	0	-0.671	0	0.024	0.013
25721272	-0.182	-0.018	-2.518	-1.508	-0.327	-0.409	-0.274	0	0.048	0	0.398	0.265	-0.023	0	-0.671	0	0.038	0.026
25721285	-0.208	-0.035	-2.446	-1.507	-0.306	-0.393	-0.274	0	0.048	0	0.395	0.265	-0.031	0	-0.647	0	0.048	0.029
25721297	-0.208	-0.05	-2.446	-1.505	-0.314	-0.393	-0.277	0	0	0	0.398	0.266	-0.031	0	-0.647	0	0.05	0.029
25721311	-0.256	-0.081	-2.23	-1.5	-0.275	-0.362	-0.28	0	-0.048	0	0.396	0.267	-0.05	0	-0.552	0	0.068	0.035
25721324	-0.294	-0.096	-2.182	-1.497	-0.24	-0.339	-0.28	0	-0.048	0	0.391	0.264	-0.05	0	-0.552	0	0.075	0.041
25721341	-0.322	-0.126	-1.99	-1.489	-0.223	-0.321	-0.274	0	-0.024	0	0.381	0.261	-0.057	0	-0.456	0	0.085	0.044
25721355	-0.322	-0.141	-1.99	-1.484	-0.231	-0.321	-0.274	0	-0.024	0	0.381	0.261	-0.063	0	-0.432	0	0.087	0.044
25721369	-0.357	-0.156	-1.847	-1.479	-0.237	-0.32	-0.264	0	0.12	0	0.38	0.261	-0.063	0	-0.432	0	0.092	0.044
25721383	-0.382	-0.187	-1.775	-1.466	-0.185	-0.282	-0.261	0	0.168	0	0.36	0.251	-0.068	0	-0.336	0	0.103	0.051
25721396	-0.382	-0.201	-1.775	-1.459	-0.192	-0.282	-0.261	0	0.168	0	0.36	0.251	-0.069	0	-0.288	0	0.106	0.051
25721411	-0.421	-0.216	-1.679	-1.452	-0.153	-0.256	-0.254	0	0.24	0	0.353	0.248	-0.069	0	-0.288	0	0.112	0.056
25721432	-0.421	-0.246	-1.679	-1.435	-0.168	-0.255	-0.254	0	0.24	0	0.346	0.244	-0.071	0	-0.168	0	0.115	0.056
25721446	-0.472	-0.276	-1.535	-1.415	-0.124	-0.222	-0.254	0	0.24	0	0.336	0.239	-0.071	0	-0.168	0	0.124	0.062
25721459	-0.472	-0.292	-1.535	-1.404	-0.131	-0.221	-0.249	0	0.216	0	0.332	0.237	-0.071	0	-0.024	0	0.126	0.062
25721472	-0.504	-0.307	-1.439	-1.392	-0.101	-0.2	-0.249	0	0.168	0	0.326	0.234	-0.071	0	0	0	0.131	0.067
25721487	-0.529	-0.335	-1.367	-1.37	-0.086	-0.183	-0.249	0	0.168	0	0.321	0.231	-0.071	0	0	0	0.136	0.07
25721502	-0.543	-0.348	-1.247	-1.358	-0.091	-0.182	-0.247	0	0.048	0	0.318	0.23	-0.077	0	-0.024	0	0.14	0.07
25721515	-0.543	-0.362	-1.247	-1.345	-0.082	-0.172	-0.247	0	0.024	0	0.315	0.229	-0.077	0	-0.024	0	0.143	0.071
25721529	-0.561	-0.39	-1.055	-1.317	-0.073	-0.159	-0.247	0	0	0	0.31	0.227	-0.088	0	-0.144	0	0.15	0.073
25721543	-0.573	-0.404	-0.863	-1.301	-0.08	-0.158	-0.247	0	0	0	0.308	0.227	-0.088	0	-0.144	0	0.154	0.073
25721557	-0.573	-0.417	-0.863	-1.287	-0.072	-0.15	-0.243	0	0.048	0	0.306	0.226	-0.094	0	-0.216	0	0.156	0.075
25721572	-0.586	-0.443	-0.743	-1.256	-0.069	-0.14	-0.24	0	0.096	0	0.297	0.222	-0.094	0	-0.216	0	0.162	0.076
25721587	-0.602	-0.455	-0.695	-1.24	-0.075	-0.14	-0.24	0	0.096	0	0.295	0.221	-0.1	0	-0.24	0	0.163	0.076
25721606	-0.602	-0.481	-0.695	-1.205	-0.066	-0.127	-0.232	0	0.168	0	0.283	0.215	-0.102	0	-0.216	0	0.168	0.078
25721623	-0.602	-0.504	-0.695	-1.17	-0.077	-0.126	-0.232	0	0.168	0	0.282	0.215	-0.102	0	-0.216	0	0.171	0.078
25721640	-0.618	-0.517	-0.624	-1.15	-0.066	-0.116	-0.223	0	0.216	0	0.278	0.213	-0.111	0	-0.168	0	0.174	0.079
25721656	-0.635	-0.54	-0.6	-1.113	-0.054	-0.101	-0.218	0	0.216	0	0.26	0.205	-0.111	0	-0.168	0	0.178	0.081
25721673	-0.649	-0.562	-0.576	-1.074	-0.064	-0.101	-0.217	0	0.192	0	0.259	0.205	-0.116	0	-0.216	0	0.182	0.081
25721690	-0.655	-0.583	-0.576	-1.033	-0.049	-0.085	-0.217	0	0.192	0	0.247	0.201	-0.132	0	-0.336	0	0.191	0.083
25721708	-0.665	-0.593	-0.528	-1.012	-0.054	-0.085	-0.217	0	0.168	0	0.247	0.201	-0.145	0	-0.456	0	0.192	0.083
25721729	-0.665	-0.613	-0.528	-0.969	-0.049	-0.075	-0.215	0	0.096	0	0.239	0.199	-0.145	0	-0.456	0	0.199	0.084
25721747	-0.665	-0.633	-0.528	-0.923	-0.058	-0.074	-0.215	0	0.096	0	0.236	0.199	-0.154	0	-0.48	0	0.204	0.083
25721764	-0.665	-0.652	-0.264	-0.875	-0.067	-0.074	-0.208	0	0.12	0	0.236	0.199	-0.154	0	-0.48	0	0.206	0.083
25721779	-0.665	-0.661	-0.264	-0.849	-0.071	-0.073	-0.208	0	0.12	0	0.23	0.196	-0.171	0	-0.408	0	0.205	0.083
25721793	-0.661	-0.669	-0.024	-0.826	-0.073	-0.071	-0.201	0	0.12	0	0.225	0.196	-0.18	0	-0.432	0	0.212	0.083
25721807	-0.658	-0.687	0.048	-0.773	-0.089	-0.074	-0.2	0	0.144	0	0.218	0.194	-0.18	0	-0.432	0	0.214	0.082
25721821	-0.658	-0.695	0.048	-0.748	-0.092	-0.074	-0.2	0	0.144	0	0.218	0.194	-0.181	0	-0.432	0	0.216	0.082
25721835	-0.639	-0.702	0.264	-0.723	-0.11	-0.082	-0.189	0	0.192	0	0.221	0.196	-0.18	0	-0.312	0	0.216	0.08
25721849	-0.639	-0.716	0.264	-0.673	-0.123	-0.085	-0.188	0	0.264	0	0.213	0.192	-0.18	0	-0.312	0	0.213	0.08
25721862	-0.622	-0.723	0.456	-0.645	-0.127	-0.085	-0.178	0	0.288	0	0.215	0.192	-0.174	0	-0.072	0	0.212	0.08
25721877	-0.616	-0.736	0.576	-0.593	-0.16	-0.101	-0.178	0	0.288	0	0.215	0.191	-0.168	0	0	0	0.207	0.078
25721892	-0.616	-0.741	0.576	-0.567	-0.163	-0.101	-0.177	0	0.24	0	0.215	0.191	-0.158	0	0.24	0	0.207	0.078
25721906	-0.595	-0.752	0.671	-0.513	-0.195	-0.116	-0.175	0	0.216	0	0.22	0.192	-0.158	0	0.24	0	0.203	0.076
25721925	-0.595	-0.757	0.671	-0.487	-0.197	-0.116	-0.175	0	0.216	0	0.22	0.192	-0.151	0	0.36	0	0.203	0.076
25721942	-0.56	-0.766	0.935	-0.433	-0.203	-0.117	-0.175	0	0.216	0	0.223	0.192	-0.151	0	0.36	0	0.201	0.076
25721956	-0.526	-0.771	1.055	-0.405	-0.247	-0.141	-0.172	0	0.048	0	0.23	0.196	-0.145	0	0.264	0	0.199	0.072
25721971	-0.526	-0.778	1.055	-0.347	-0.292	-0.165	-0.171	0	0.072	0	0.235	0.198	-0.145	0	0.264	0	0.194	0.068
25721988	-0.487	-0.782	1.175	-0.317	-0.294	-0.166	-0.163	0	0.12	0	0.236	0.198	-0.142	0	0.192	0	0.193	0.068
25722003	-0.487	-0.788	1.175	-0.258	-0.341	-0.191	-0.163	0	0.12	0	0.238	0.199	-0.14	0	0.144	0	0.187	0.064
25722022	-0.454	-0.793	1.271	-0.202	-0.384	-0.214	-0.163	0	0.144	0	0.245	0.202	-0.137	0	0.144	0	0.183	0.06
25722039	-0.418	-0.795	1.319	-0.174	-0.426	-0.238	-0.163	0	0.144	0	0.252	0.205	-0.137	0	0.144	0	0.18	0.055
25722054	-0.395	-0.798	1.391	-0.112	-0.428	-0.238	-0.163	0	0.072	0	0.252	0.205	-0.135	0	0.072	0	0.18	0.055
25722068	-0.395	-0.799	1.391	-0.083	-0.455	-0.253	-0.163	0	0.024	0	0.256	0.207	-0.137	0	0.048	0	0.178	0.052
25722082	-0.362	-0.8	1.391	-0.027	-0.495	-0.275	-0.163	0	0	0	0.262	0.21	-0.137	0	0.048	0	0.175	0.048
25722099	-0.362	-0.8	1.391	0.002	-0.495	-0.275	-0.163	0	0	0	0.262	0.21	-0.137	0	0	0	0.175	0.048
25722117	-0.328	-0.799	1.319	0.062	-0.534	-0.298	-0.169	0	-0.048	0	0.274	0.216	-0.137	0	0	0	0.173	0.043
25722133	-0.328	-0.799	1.319	0.09	-0.533	-0.298	-0.169	0	-0.048	0	0.274	0.216	-0.135	0	0	0	0.172	0.043
25722154	-0.294	-0.794	1.151	0.178	-0.57	-0.32	-0.174	0	-0.144	0	0.284	0.221	-0.131	0	0.048	0	0.17	0.038
25722170	-0.282	-0.793	1.007	0.206	-0.584	-0.328	-0.174	0	-0.12	0	0.287	0.222	-0.131	0	0.048	0	0.166	0.036
25722185	-0.265	-0.788	0.863	0.262	-0.581	-0.328	-0.174	0	-0.12	0	0.288	0.222	-0.129	0	0.096	0	0.165	0.036
25722202	-0.256	-0.785	0.839	0.29	-0.609	-0.344	-0.171	0	-0.048	0	0.289	0.223	-0.128	0	0.096	0	0.16	0.033
25722231	-0.248	-0.775	0.671	0.376	-0.613	-0.35	-0.166	0	0.072	0	0.29	0.223	-0.12	0	0.12	0	0.154	0.032
25722251	-0.248	-0.767	0.432	0.431	-0.609	-0.35	-0.163	0	0.096	0	0.288	0.221	-0.117	0	0.192	0	0.151	0.032
25722265	-0.248	-0.758	0.264	0.485	-0.606	-0.351	-0.163	0	0.096	0	0.287	0.221	-0.106	0	0.264	0	0.144	0.033
25722279	-0.248	-0.753	0.264	0.512	-0.603	-0.351	-0.159	0	0.12	0	0.282	0.218	-0.106	0	0.264	0	0.142	0.033
25722295	-0.248	-0.742	0.048	0.565	-0.598	-0.351	-0.159	0	0.12	0	0.283	0.219	-0.105	0	0.264	0	0.141	0.033
25722309	-0.248	-0.736	0.048	0.591	-0.595	-0.351	-0.154	0	0.168	0	0.278	0.216	-0.102	0	0.192	0	0.139	0.033
25722324	-0.248	-0.724	0	0.643	-0.589	-0.351	-0.142	0	0.24	0	0.266	0.21	-0.102	0	0.192	0	0.132	0.033
25722339	-0.248	-0.717	0	0.669	-0.586	-0.351	-0.142	0	0.24	0	0.267	0.21	-0.1	0	0.12	0	0.131	0.033
25722354	-0.248	-0.703	0	0.719	-0.578	-0.35	-0.137	0	0.312	0	0.262	0.208	-0.103	0	0.072	0	0.13	0.033
25722366	-0.248	-0.695	0	0.746	-0.574	-0.35	-0.139	0	0.264	0	0.263	0.209	-0.103	0	0.072	0	0.13	0.033
25722377	-0.248	-0.688	0	0.771	-0.57	-0.35	-0.142	0	0.144	0	0.263	0.209	-0.106	0	0	0	0.131	0.033
25722390	-0.248	-0.68	0	0.795	-0.566	-0.35	-0.142	0	0.144	0	0.266	0.21	-0.108	0	-0.072	0	0.131	0.033
25722404	-0.248	-0.672	0	0.819	-0.562	-0.35	-0.152	0	-0.072	0	0.266	0.21	-0.108	0	-0.072	0	0.132	0.033
25722418	-0.248	-0.655	0	0.866	-0.554	-0.351	-0.152	0	-0.072	0	0.276	0.215	-0.108	0	-0.072	0	0.134	0.033
25722433	-0.248	-0.646	0	0.889	-0.55	-0.351	-0.163	0	-0.24	0	0.287	0.221	-0.106	0	-0.048	0	0.136	0.032
25722451	-0.248	-0.628	0	0.935	-0.541	-0.351	-0.163	0	-0.24	0	0.287	0.221	-0.106	0	-0.048	0	0.134	0.032
25722465	-0.248	-0.609	0	0.979	-0.533	-0.353	-0.194	0	-0.528	0	0.317	0.236	-0.108	0	0	0	0.141	0.032
25722479	-0.248	-0.599	0	1	-0.528	-0.353	-0.194	0	-0.528	0	0.317	0.236	-0.108	0	0	0	0.14	0.032
25722492	-0.247	-0.589	0	1.021	-0.524	-0.354	-0.218	0	-0.647	0	0.34	0.248	-0.106	0	0	0	0.146	0.032
25722505	-0.247	-0.578	0	1.042	-0.521	-0.355	-0.224	0	-0.743	0	0.347	0.251	-0.106	0	0	0	0.145	0.031
25722520	-0.247	-0.555	0	1.086	-0.511	-0.357	-0.246	0	-0.863	0	0.368	0.261	-0.105	0	0	0	0.147	0.031
25722533	-0.247	-0.544	0	1.106	-0.505	-0.357	-0.246	0	-0.863	0	0.368	0.261	-0.102	0	0.048	0	0.146	0.031
25722547	-0.247	-0.533	0	1.125	-0.5	-0.357	-0.26	0	-0.815	0	0.368	0.261	-0.102	0	0.048	0	0.143	0.031
25722561	-0.247	-0.508	0	1.166	-0.489	-0.358	-0.26	0	-0.815	0	0.381	0.268	-0.1	0	0.072	0	0.142	0.031
25722575	-0.247	-0.496	0	1.183	-0.483	-0.359	-0.261	0	-0.647	0	0.383	0.268	-0.097	0	0.096	0	0.141	0.031
25722589	-0.242	-0.472	0.024	1.218	-0.478	-0.363	-0.269	0	-0.504	0	0.392	0.272	-0.096	0	0.096	0	0.137	0.03
25722604	-0.239	-0.458	0.096	1.236	-0.475	-0.365	-0.269	0	-0.504	0	0.392	0.273	-0.096	0	0.096	0	0.135	0.03
25722618	-0.225	-0.445	0.216	1.254	-0.468	-0.365	-0.269	0	-0.24	0	0.392	0.273	-0.082	0	0.168	0	0.133	0.03
25722633	-0.225	-0.418	0.216	1.286	-0.472	-0.376	-0.266	0	-0.168	0	0.393	0.272	-0.076	0	0.264	0	0.118	0.029
25722646	-0.202	-0.405	0.504	1.3	-0.466	-0.376	-0.264	0	-0.024	0	0.393	0.272	-0.076	0	0.264	0	0.117	0.029
25722662	-0.184	-0.379	0.743	1.328	-0.498	-0.4	-0.264	0	-0.024	0	0.396	0.273	-0.069	0	0.312	0	0.105	0.024
25722678	-0.184	-0.365	0.743	1.341	-0.491	-0.4	-0.263	0	0.048	0	0.396	0.273	-0.056	0	0.384	0	0.104	0.024
25722697	-0.125	-0.337	1.127	1.368	-0.541	-0.435	-0.266	0	0.024	0	0.403	0.275	-0.056	0	0.384	0	0.087	0.016
25722715	-0.125	-0.309	1.127	1.391	-0.529	-0.437	-0.266	0	0.024	0	0.404	0.275	-0.042	0	0.456	0	0.077	0.017
25722732	-0.023	-0.295	2.11	1.401	-0.522	-0.437	-0.266	0	-0.024	0	0.404	0.275	-0.042	0	0.456	0	0.075	0.017
25722749	0.019	-0.266	2.542	1.422	-0.615	-0.493	-0.266	0	-0.024	0	0.403	0.271	-0.023	0	0.504	0	0.049	0.003
25722765	0.019	-0.236	2.542	1.441	-0.643	-0.516	-0.263	0	0	0	0.397	0.265	-0.007	0	0.528	0	0.032	-0.002
25722781	0.126	-0.221	2.878	1.449	-0.737	-0.564	-0.261	0	0	0	0.389	0.259	-0.007	0	0.528	0	0.015	-0.017
25722800	0.204	-0.192	3.213	1.464	-0.795	-0.597	-0.258	0	0.072	0	0.379	0.252	0.007	0	0.552	0	-0.005	-0.027
25722822	0.204	-0.161	3.213	1.477	-0.781	-0.598	-0.258	0	0.072	0	0.374	0.25	0.024	0	0.576	0	-0.016	-0.026
25722840	0.338	-0.13	3.189	1.488	-0.877	-0.643	-0.258	0	0.072	0	0.359	0.241	0.024	0	0.576	0	-0.037	-0.045
25722856	0.372	-0.115	2.974	1.492	-0.869	-0.643	-0.238	0	0.216	0	0.346	0.235	0.027	0	0.432	0	-0.04	-0.044
25722871	0.372	-0.084	2.974	1.5	-0.881	-0.653	-0.238	0	0.216	0	0.338	0.233	0.029	0	0.288	0	-0.05	-0.049
25722886	0.419	-0.069	2.662	1.502	-0.873	-0.653	-0.221	0	0.408	0	0.338	0.233	0.029	0	0.288	0	-0.052	-0.049
25722899	0.419	-0.039	2.662	1.506	-0.896	-0.667	-0.221	0	0.408	0	0.316	0.223	0.042	0	0.24	0	-0.067	-0.054
25722913	0.434	-0.024	2.326	1.507	-0.901	-0.672	-0.211	0	0.504	0	0.306	0.22	0.042	0	0.24	0	-0.07	-0.056
25722927	0.436	-0.009	1.463	1.508	-0.895	-0.674	-0.211	0	0.504	0	0.303	0.219	0.056	0	0.36	0	-0.078	-0.056
25722942	0.436	0.023	1.463	1.507	-0.883	-0.676	-0.203	0	0.504	0	0.301	0.221	0.056	0	0.36	0	-0.083	-0.057
25722964	0.434	0.053	0.6	1.505	-0.871	-0.681	-0.183	0	0.528	0	0.284	0.215	0.069	0	0.456	0	-0.091	-0.058
25722978	0.434	0.068	0.6	1.502	-0.864	-0.681	-0.183	0	0.528	0	0.284	0.215	0.078	0	0.408	0	-0.093	-0.058
25722993	0.434	0.1	0.096	1.496	-0.852	-0.685	-0.16	0	0.6	0	0.262	0.206	0.078	0	0.408	0	-0.1	-0.058
25723006	0.436	0.116	0	1.492	-0.846	-0.686	-0.16	0	0.6	0	0.259	0.205	0.092	0	0.408	0	-0.107	-0.058
25723021	0.436	0.146	0	1.483	-0.835	-0.69	-0.135	0	0.719	0	0.234	0.194	0.101	0	0.432	0	-0.112	-0.058
25723034	0.434	0.162	0	1.477	-0.827	-0.691	-0.125	0	0.767	0	0.224	0.189	0.101	0	0.432	0	-0.113	-0.058
25723048	0.434	0.177	0	1.471	-0.822	-0.694	-0.122	0	0.719	0	0.219	0.189	0.124	0	0.504	0	-0.123	-0.058
25723066	0.434	0.206	0	1.457	-0.81	-0.696	-0.122	0	0.719	0	0.213	0.187	0.141	0	0.647	0	-0.132	-0.057
25723082	0.436	0.235	0	1.441	-0.798	-0.698	-0.114	0	0.48	0	0.205	0.183	0.141	0	0.647	0	-0.133	-0.058
25723098	0.436	0.251	0	1.432	-0.794	-0.701	-0.114	0	0.48	0	0.199	0.183	0.17	0	0.791	0	-0.147	-0.057
25723116	0.436	0.279	0	1.413	-0.781	-0.703	-0.112	0	0.288	0	0.195	0.182	0.179	0	0.887	0	-0.152	-0.057
25723128	0.436	0.295	0	1.402	-0.774	-0.703	-0.112	0	0.144	0	0.195	0.182	0.179	0	0.887	0	-0.153	-0.057
25723144	0.436	0.31	0	1.39	-0.766	-0.703	-0.112	0	0.144	0	0.195	0.182	0.188	0	0.647	0	-0.154	-0.057
25723159	0.436	0.341	0	1.364	-0.752	-0.704	-0.116	0	0.024	0	0.195	0.183	0.188	0	0.432	0	-0.16	-0.056
25723173	0.436	0.354	0	1.352	-0.745	-0.704	-0.119	0	-0.024	0	0.198	0.184	0.188	0	0.336	0	-0.161	-0.056
25723187	0.436	0.381	0	1.326	-0.732	-0.704	-0.12	0	-0.096	0	0.198	0.185	0.194	0	0.192	0	-0.165	-0.056
25723201	0.436	0.394	0	1.312	-0.725	-0.704	-0.12	0	-0.096	0	0.198	0.185	0.194	0	0.192	0	-0.166	-0.056
25723215	0.436	0.407	0	1.298	-0.72	-0.705	-0.12	0	-0.096	0	0.197	0.185	0.2	0	0.168	0	-0.17	-0.056
25723230	0.436	0.433	0	1.268	-0.706	-0.705	-0.125	0	-0.096	0	0.201	0.187	0.2	0	0.168	0	-0.172	-0.056
25723242	0.436	0.446	0	1.253	-0.7	-0.705	-0.125	0	-0.096	0	0.201	0.187	0.2	0	0.168	0	-0.173	-0.056
25723256	0.436	0.458	0	1.236	-0.694	-0.705	-0.126	0	-0.096	0	0.202	0.187	0.2	0	0.144	0	-0.174	-0.056
25723271	0.436	0.484	0	1.201	-0.681	-0.704	-0.128	0	-0.072	0	0.204	0.188	0.2	0	0.144	0	-0.176	-0.056
25723286	0.436	0.495	0	1.184	-0.675	-0.705	-0.129	0	-0.072	0	0.203	0.188	0.204	0	0.048	0	-0.177	-0.056
25723299	0.436	0.519	0	1.148	-0.663	-0.705	-0.129	0	-0.072	0	0.204	0.189	0.204	0	0.048	0	-0.18	-0.056
25723315	0.436	0.53	0	1.129	-0.658	-0.705	-0.129	0	-0.048	0	0.204	0.189	0.208	0	0.072	0	-0.18	-0.056
25723331	0.436	0.553	0	1.089	-0.647	-0.706	-0.131	0	-0.048	0	0.204	0.189	0.213	0	0.096	0	-0.186	-0.055
25723348	0.434	0.564	0	1.069	-0.642	-0.706	-0.129	0	-0.024	0	0.204	0.189	0.213	0	0.096	0	-0.187	-0.055
25723370	0.434	0.596	0	1.005	-0.625	-0.706	-0.129	0	-0.024	0	0.202	0.189	0.216	0	0.168	0	-0.19	-0.055
25723386	0.436	0.606	0	0.984	-0.62	-0.706	-0.129	0	0	0	0.202	0.189	0.216	0	0.144	0	-0.19	-0.055
25723413	0.436	0.635	0	0.917	-0.606	-0.706	-0.132	0	0	0	0.205	0.19	0.214	0	0.048	0	-0.192	-0.055
25723429	0.436	0.644	0	0.895	-0.602	-0.706	-0.132	0	0	0	0.204	0.19	0.217	0	0	0	-0.194	-0.055
25723447	0.436	0.662	0	0.846	-0.593	-0.706	-0.135	0	-0.072	0	0.207	0.191	0.217	0	0	0	-0.196	-0.055
25723463	0.436	0.679	0	0.798	-0.584	-0.706	-0.135	0	-0.072	0	0.207	0.191	0.213	0	0.024	0	-0.197	-0.055
25723483	0.434	0.694	0	0.75	-0.575	-0.705	-0.135	0	-0.072	0	0.208	0.192	0.213	0	0.024	0	-0.196	-0.055
25723498	0.434	0.702	0	0.725	-0.571	-0.705	-0.139	0	-0.048	0	0.208	0.192	0.213	0	0.024	0	-0.197	-0.055
25723512	0.434	0.716	0	0.674	-0.564	-0.704	-0.143	0	-0.072	0	0.216	0.195	0.211	0	-0.072	0	-0.2	-0.055
25723526	0.434	0.722	0	0.649	-0.56	-0.704	-0.143	0	-0.072	0	0.216	0.195	0.211	0	-0.072	0	-0.2	-0.055
25723538	0.434	0.729	0	0.623	-0.557	-0.704	-0.146	0	-0.144	0	0.219	0.197	0.207	0	-0.072	0	-0.201	-0.055
25723552	0.434	0.74	0	0.571	-0.55	-0.703	-0.151	0	-0.168	0	0.224	0.199	0.205	0	-0.072	0	-0.201	-0.055
25723566	0.436	0.747	0	0.542	-0.548	-0.703	-0.151	0	-0.168	0	0.224	0.199	0.205	0	-0.072	0	-0.202	-0.055
25723579	0.434	0.752	0	0.515	-0.544	-0.702	-0.146	0	-0.096	0	0.225	0.199	0.199	0	-0.12	0	-0.2	-0.055
25723608	0.434	0.766	0	0.434	-0.536	-0.702	-0.14	0	0.048	0	0.223	0.197	0.194	0	-0.144	0	-0.197	-0.055
25723631	0.436	0.774	0	0.38	-0.533	-0.702	-0.139	0	0.144	0	0.217	0.194	0.193	0	-0.192	0	-0.195	-0.056
25723648	0.434	0.781	0	0.324	-0.529	-0.702	-0.139	0	0.144	0	0.216	0.194	0.194	0	-0.096	0	-0.195	-0.056
25723679	0.434	0.79	0	0.241	-0.525	-0.702	-0.134	0	0.096	0	0.215	0.194	0.194	0	-0.096	0	-0.196	-0.055
25723695	0.436	0.794	0	0.184	-0.524	-0.703	-0.132	0	0.096	0	0.211	0.191	0.196	0	0.024	0	-0.196	-0.056
25723712	0.434	0.796	0	0.156	-0.524	-0.703	-0.132	0	0.096	0	0.209	0.19	0.196	0	0.024	0	-0.195	-0.056
25723730	0.434	0.798	0	0.099	-0.521	-0.703	-0.135	0	0.024	0	0.209	0.191	0.194	0	0	0	-0.195	-0.056
25723747	0.434	0.8	0	0.04	-0.52	-0.703	-0.142	0	-0.048	0	0.213	0.192	0.194	0	0	0	-0.196	-0.056
25723759	0.434	0.8	0	0.009	-0.519	-0.702	-0.142	0	-0.048	0	0.218	0.195	0.193	0	0	0	-0.198	-0.055
25723774	0.434	0.8	0	-0.023	-0.519	-0.702	-0.142	0	-0.096	0	0.219	0.195	0.193	0	-0.024	0	-0.197	-0.055
25723787	0.436	0.799	0	-0.082	-0.521	-0.702	-0.14	0	-0.096	0	0.217	0.194	0.193	0	-0.024	0	-0.197	-0.056
25723800	0.436	0.798	0	-0.114	-0.522	-0.702	-0.14	0	-0.096	0	0.217	0.194	0.194	0	0	0	-0.197	-0.056
25723813	0.434	0.796	0	-0.142	-0.521	-0.702	-0.142	0	-0.048	0	0.217	0.194	0.194	0	0	0	-0.197	-0.055
25723826	0.434	0.795	0	-0.173	-0.522	-0.702	-0.142	0	0	0	0.218	0.195	0.196	0	0.024	0	-0.198	-0.055
25723840	0.434	0.791	0	-0.229	-0.524	-0.702	-0.142	0	0	0	0.218	0.195	0.196	0	0.024	0	-0.198	-0.055
25723855	0.434	0.788	0	-0.257	-0.526	-0.703	-0.14	0	0	0	0.216	0.194	0.197	0	0.024	0	-0.198	-0.055
25723874	0.434	0.782	0	-0.319	-0.529	-0.702	-0.142	0	0	0	0.218	0.195	0.193	0	0	0	-0.198	-0.055
25723891	0.434	0.775	0	-0.377	-0.531	-0.701	-0.143	0	0	0	0.221	0.196	0.19	0	-0.024	0	-0.195	-0.055
25723908	0.434	0.771	0	-0.404	-0.533	-0.701	-0.143	0	-0.024	0	0.221	0.196	0.185	0	-0.12	0	-0.194	-0.055
25723926	0.434	0.762	0	-0.459	-0.537	-0.701	-0.143	0	-0.024	0	0.222	0.196	0.185	0	-0.12	0	-0.192	-0.056
25723943	0.434	0.752	0	-0.513	-0.541	-0.7	-0.143	0	-0.024	0	0.223	0.196	0.179	0	-0.192	0	-0.189	-0.056
25723962	0.434	0.742	0	-0.566	-0.546	-0.699	-0.143	0	0	0	0.224	0.196	0.174	0	-0.216	0	-0.186	-0.056
25723983	0.434	0.73	0	-0.618	-0.552	-0.699	-0.143	0	0	0	0.224	0.196	0.174	0	-0.216	0	-0.185	-0.056
25723999	0.434	0.723	0	-0.644	-0.554	-0.699	-0.148	0	-0.072	0	0.229	0.198	0.174	0	-0.216	0	-0.186	-0.056
25724016	0.434	0.709	0	-0.697	-0.56	-0.697	-0.154	0	-0.096	0	0.236	0.201	0.165	0	-0.216	0	-0.183	-0.056
25724033	0.434	0.695	0	-0.747	-0.567	-0.697	-0.154	0	-0.096	0	0.236	0.201	0.165	0	-0.168	0	-0.182	-0.056
25724049	0.434	0.687	0	-0.772	-0.57	-0.696	-0.157	0	-0.144	0	0.24	0.203	0.161	0	-0.144	0	-0.18	-0.056
25724068	0.434	0.671	0	-0.82	-0.578	-0.696	-0.157	0	-0.144	0	0.24	0.203	0.161	0	-0.144	0	-0.179	-0.056
25724084	0.434	0.655	0	-0.867	-0.585	-0.695	-0.157	0	-0.096	0	0.243	0.203	0.147	0	-0.168	0	-0.172	-0.056
25724099	0.434	0.646	0	-0.89	-0.588	-0.694	-0.159	0	-0.048	0	0.246	0.204	0.144	0	-0.216	0	-0.17	-0.057
25724114	0.434	0.627	0	-0.938	-0.598	-0.694	-0.159	0	-0.024	0	0.246	0.204	0.144	0	-0.216	0	-0.169	-0.057
25724129	0.434	0.617	0	-0.96	-0.601	-0.692	-0.159	0	-0.024	0	0.249	0.204	0.13	0	-0.36	0	-0.162	-0.057
25724146	0.434	0.596	0	-1.005	-0.611	-0.692	-0.159	0	-0.024	0	0.25	0.204	0.125	0	-0.432	0	-0.159	-0.057
25724163	0.434	0.586	0	-1.026	-0.616	-0.692	-0.157	0	0	0	0.248	0.204	0.118	0	-0.408	0	-0.158	-0.057
25724183	0.434	0.565	0	-1.067	-0.625	-0.69	-0.16	0	0	0	0.253	0.205	0.118	0	-0.408	0	-0.154	-0.057
25724200	0.434	0.542	0	-1.108	-0.636	-0.69	-0.16	0	0	0	0.253	0.205	0.118	0	-0.168	0	-0.152	-0.057
25724213	0.434	0.531	0	-1.127	-0.642	-0.69	-0.16	0	-0.024	0	0.253	0.205	0.121	0	-0.048	0	-0.151	-0.057
25724227	0.434	0.507	0	-1.166	-0.654	-0.691	-0.16	0	-0.024	0	0.252	0.205	0.121	0	-0.048	0	-0.15	-0.057
25724240	0.434	0.495	0	-1.184	-0.66	-0.691	-0.16	0	-0.024	0	0.252	0.205	0.127	0	0.048	0	-0.149	-0.057
25724253	0.431	0.484	0	-1.201	-0.666	-0.691	-0.16	0	0	0	0.251	0.205	0.131	0	0.096	0	-0.151	-0.057
25724270	0.431	0.459	0	-1.235	-0.678	-0.692	-0.16	0	0	0	0.25	0.205	0.131	0	0.096	0	-0.151	-0.056
25724288	0.431	0.434	-0.048	-1.267	-0.692	-0.693	-0.16	0	0	0	0.248	0.205	0.144	0	0.24	0	-0.154	-0.056
25724303	0.431	0.421	-0.048	-1.282	-0.698	-0.693	-0.162	0	0	0	0.248	0.205	0.156	0	0.384	0	-0.153	-0.056
25724319	0.427	0.394	-0.048	-1.312	-0.71	-0.693	-0.162	0	0	0	0.247	0.206	0.156	0	0.384	0	-0.156	-0.055
25724335	0.425	0.381	-0.072	-1.326	-0.716	-0.693	-0.163	0	0	0	0.249	0.207	0.164	0	0.384	0	-0.155	-0.055
25724351	0.425	0.354	-0.072	-1.352	-0.729	-0.694	-0.168	0	-0.048	0	0.251	0.209	0.167	0	0.36	0	-0.157	-0.054
25724366	0.424	0.341	-0.072	-1.364	-0.736	-0.694	-0.168	0	-0.048	0	0.251	0.209	0.167	0	0.36	0	-0.156	-0.054
25724382	0.424	0.312	-0.072	-1.389	-0.747	-0.691	-0.188	0	-0.216	0	0.269	0.218	0.177	0	0.288	0	-0.156	-0.054
25724398	0.424	0.284	-0.024	-1.41	-0.763	-0.693	-0.188	0	-0.216	0	0.267	0.218	0.177	0	0.288	0	-0.158	-0.053
25724415	0.424	0.27	0	-1.42	-0.769	-0.692	-0.208	0	-0.456	0	0.283	0.227	0.187	0	0.288	0	-0.162	-0.053
25724432	0.424	0.241	0	-1.438	-0.783	-0.692	-0.208	0	-0.456	0	0.283	0.227	0.187	0	0.288	0	-0.159	-0.053
25724445	0.424	0.227	0	-1.446	-0.789	-0.69	-0.223	0	-0.624	0	0.297	0.234	0.19	0	0.216	0	-0.158	-0.052
25724457	0.424	0.212	0	-1.454	-0.796	-0.69	-0.232	0	-0.6	0	0.296	0.234	0.187	0	0.168	0	-0.158	-0.052
25724474	0.424	0.181	0	-1.469	-0.81	-0.689	-0.232	0	-0.6	0	0.305	0.238	0.187	0	0.168	0	-0.153	-0.052
25724486	0.424	0.167	0	-1.475	-0.818	-0.689	-0.24	0	-0.432	0	0.305	0.238	0.17	0	-0.072	0	-0.152	-0.052
25724499	0.419	0.137	-0.024	-1.486	-0.826	-0.685	-0.24	0	-0.432	0	0.317	0.242	0.17	0	-0.072	0	-0.141	-0.052
25724512	0.419	0.122	-0.024	-1.49	-0.832	-0.684	-0.243	0	-0.312	0	0.322	0.244	0.159	0	-0.312	0	-0.135	-0.052
25724525	0.404	0.107	-0.12	-1.494	-0.828	-0.68	-0.251	0	-0.264	0	0.326	0.245	0.154	0	-0.408	0	-0.132	-0.05
25724539	0.39	0.077	-0.312	-1.501	-0.831	-0.675	-0.251	0	-0.264	0	0.337	0.25	0.154	0	-0.408	0	-0.125	-0.048
25724554	0.376	0.062	-0.456	-1.503	-0.837	-0.673	-0.258	0	-0.264	0	0.345	0.254	0.147	0	-0.408	0	-0.12	-0.049
25724569	0.376	0.032	-0.456	-1.507	-0.84	-0.668	-0.272	0	-0.264	0	0.361	0.261	0.147	0	-0.408	0	-0.114	-0.046
25724582	0.352	0.017	-0.743	-1.508	-0.828	-0.661	-0.28	0	-0.384	0	0.366	0.263	0.145	0	-0.288	0	-0.109	-0.043
25724597	0.352	0.002	-0.743	-1.508	-0.835	-0.66	-0.28	0	-0.384	0	0.373	0.266	0.138	0	-0.264	0	-0.106	-0.043
25724610	0.324	-0.028	-0.935	-1.507	-0.827	-0.651	-0.284	0	-0.408	0	0.379	0.268	0.138	0	-0.264	0	-0.096	-0.039
25724623	0.324	-0.043	-0.935	-1.506	-0.834	-0.65	-0.284	0	-0.408	0	0.384	0.271	0.136	0	-0.192	0	-0.093	-0.039
25724637	0.298	-0.058	-1.007	-1.504	-0.821	-0.642	-0.29	0	-0.336	0	0.389	0.273	0.136	0	-0.192	0	-0.088	-0.036
25724650	0.281	-0.088	-1.055	-1.499	-0.821	-0.637	-0.29	0	-0.336	0	0.398	0.277	0.135	0	-0.168	0	-0.081	-0.033
25724663	0.281	-0.103	-1.055	-1.495	-0.829	-0.637	-0.293	0	-0.264	0	0.4	0.278	0.139	0	-0.048	0	-0.079	-0.033
25724676	0.25	-0.118	-1.079	-1.491	-0.812	-0.628	-0.295	0	-0.192	0	0.405	0.281	0.142	0	0	0	-0.075	-0.029
25724693	0.227	-0.148	-1.079	-1.482	-0.808	-0.62	-0.295	0	-0.192	0	0.411	0.283	0.142	0	0	0	-0.069	-0.026
25724712	0.227	-0.179	-1.079	-1.47	-0.824	-0.621	-0.293	0	-0.048	0	0.409	0.282	0.142	0	0	0	-0.065	-0.026
25724728	0.172	-0.194	-1.223	-1.463	-0.83	-0.62	-0.289	0	0	0	0.41	0.282	0.133	0	0	0	-0.059	-0.026
25724744	0.157	-0.224	-1.415	-1.448	-0.798	-0.6	-0.289	0	0	0	0.414	0.283	0.128	0	-0.072	0	-0.047	-0.019
25724761	0.157	-0.253	-1.415	-1.431	-0.797	-0.592	-0.281	0	0.144	0	0.409	0.279	0.11	0	-0.312	0	-0.035	-0.018
25724778	0.1	-0.267	-1.631	-1.421	-0.753	-0.569	-0.274	0	0.216	0	0.414	0.28	0.11	0	-0.312	0	-0.025	-0.01
25724794	0.1	-0.295	-1.631	-1.401	-0.767	-0.57	-0.274	0	0.216	0	0.407	0.276	0.11	0	-0.312	0	-0.023	-0.01
25724807	0.014	-0.309	-1.942	-1.391	-0.772	-0.567	-0.274	0	0.216	0	0.407	0.276	0.095	0	-0.48	0	-0.014	-0.011
25724821	-0.013	-0.337	-2.014	-1.368	-0.676	-0.514	-0.267	0	0.24	0	0.406	0.272	0.085	0	-0.504	0	0.008	0.005
25724836	-0.013	-0.351	-2.014	-1.355	-0.681	-0.513	-0.267	0	0.24	0	0.406	0.272	0.075	0	-0.504	0	0.014	0.004
25724849	-0.075	-0.365	-2.158	-1.341	-0.627	-0.482	-0.264	0	0.168	0	0.406	0.27	0.07	0	-0.432	0	0.025	0.013
25724866	-0.099	-0.393	-2.206	-1.313	-0.615	-0.468	-0.264	0	0.168	0	0.403	0.268	0.07	0	-0.432	0	0.034	0.016
25724880	-0.099	-0.406	-2.206	-1.299	-0.621	-0.467	-0.258	0	0.144	0	0.397	0.265	0.065	0	-0.336	0	0.034	0.016
25724893	-0.167	-0.432	-2.302	-1.269	-0.562	-0.43	-0.254	0	0.168	0	0.39	0.26	0.065	0	-0.336	0	0.048	0.026
25724907	-0.217	-0.445	-2.35	-1.254	-0.514	-0.4	-0.254	0	0.168	0	0.388	0.257	0.064	0	-0.24	0	0.057	0.033
25724922	-0.217	-0.458	-2.35	-1.236	-0.52	-0.4	-0.243	0	0.192	0	0.378	0.252	0.062	0	-0.168	0	0.057	0.033
25724937	-0.28	-0.483	-2.374	-1.202	-0.463	-0.362	-0.235	0	0.312	0	0.366	0.245	0.062	0	-0.168	0	0.067	0.041
25724955	-0.325	-0.506	-2.398	-1.167	-0.424	-0.333	-0.235	0	0.312	0	0.361	0.241	0.055	0	-0.12	0	0.079	0.046
25724980	-0.325	-0.529	-2.398	-1.131	-0.435	-0.332	-0.226	0	0.336	0	0.353	0.237	0.055	0	-0.12	0	0.079	0.046
25724998	-0.449	-0.552	-2.47	-1.092	-0.302	-0.251	-0.226	0	0.336	0	0.336	0.224	0.049	0	-0.216	0	0.1	0.062
25725013	-0.486	-0.562	-2.542	-1.072	-0.306	-0.249	-0.211	0	0.36	0	0.323	0.217	0.033	0	-0.264	0	0.097	0.062
25725027	-0.486	-0.584	-2.542	-1.032	-0.27	-0.221	-0.197	0	0.384	0	0.301	0.206	0.033	0	-0.264	0	0.107	0.066
25725042	-0.56	-0.594	-2.59	-1.011	-0.275	-0.221	-0.197	0	0.384	0	0.301	0.206	0.018	0	-0.408	0	0.108	0.066
25725057	-0.56	-0.614	-2.59	-0.966	-0.195	-0.168	-0.191	0	0.432	0	0.28	0.194	0.018	0	-0.408	0	0.123	0.075
25725072	-0.622	-0.624	-2.518	-0.944	-0.198	-0.166	-0.186	0	0.384	0	0.275	0.194	0.003	0	-0.552	0	0.13	0.075
25725087	-0.622	-0.642	-2.518	-0.899	-0.129	-0.119	-0.186	0	0.384	0	0.256	0.184	-0.01	0	-0.6	0	0.141	0.082
25725102	-0.664	-0.652	-2.278	-0.873	-0.084	-0.09	-0.171	0	0.264	0	0.25	0.18	-0.03	0	-0.624	0	0.146	0.087
25725117	-0.704	-0.662	-2.038	-0.848	-0.084	-0.085	-0.171	0	0.264	0	0.232	0.174	-0.03	0	-0.624	0	0.15	0.087
25725132	-0.722	-0.678	-1.823	-0.8	-0.04	-0.053	-0.145	0	0.36	0	0.205	0.16	-0.054	0	-0.719	0	0.147	0.091
25725147	-0.722	-0.694	-1.823	-0.751	-0.022	-0.036	-0.137	0	0.624	0	0.189	0.155	-0.054	0	-0.719	0	0.155	0.092
25725161	-0.745	-0.701	-1.415	-0.726	-0.023	-0.034	-0.137	0	0.624	0	0.18	0.155	-0.08	0	-0.839	0	0.165	0.092
25725175	-0.745	-0.708	-1.415	-0.701	0.005	-0.014	-0.116	0	0.791	0	0.161	0.146	-0.08	0	-0.839	0	0.16	0.094
25725190	-0.745	-0.722	-1.415	-0.651	0.001	-0.011	-0.116	0	0.791	0	0.152	0.145	-0.106	0	-0.935	0	0.17	0.094
25725206	-0.762	-0.728	-0.911	-0.625	0.019	0.002	-0.094	0	0.695	0	0.15	0.145	-0.106	0	-0.935	0	0.172	0.096
25725222	-0.773	-0.74	-0.719	-0.573	0.032	0.016	-0.088	0	0.647	0	0.124	0.134	-0.119	0	-0.839	0	0.169	0.097
25725241	-0.773	-0.751	-0.384	-0.52	0.027	0.016	-0.088	0	0.647	0	0.124	0.134	-0.119	0	-0.767	0	0.169	0.097
25725257	-0.773	-0.761	-0.384	-0.466	0.024	0.018	-0.074	0	0.504	0	0.116	0.13	-0.116	0	-0.36	0	0.164	0.098
25725274	-0.773	-0.765	-0.192	-0.439	0.022	0.018	-0.065	0	0.432	0	0.116	0.13	-0.114	0	-0.048	0	0.165	0.098
25725289	-0.767	-0.774	-0.024	-0.384	0.012	0.015	-0.062	0	0.408	0	0.109	0.126	-0.114	0	-0.048	0	0.16	0.098
25725306	-0.767	-0.777	-0.024	-0.357	0.01	0.015	-0.062	0	0.408	0	0.109	0.126	-0.114	0	0.024	0	0.16	0.098
25725322	-0.748	-0.784	0.312	-0.301	-0.016	0.002	-0.062	0	0.408	0	0.112	0.128	-0.114	0	0.024	0	0.16	0.096
25725335	-0.722	-0.787	0.528	-0.27	-0.016	0.004	-0.031	0	0.456	0	0.099	0.12	-0.105	0	0.096	0	0.149	0.096
25725349	-0.722	-0.792	0.528	-0.214	-0.05	-0.015	-0.031	0	0.456	0	0.097	0.119	-0.1	0	0.192	0	0.143	0.094
25725363	-0.698	-0.794	0.839	-0.183	-0.081	-0.032	-0.017	0	0.552	0	0.101	0.121	-0.088	0	0.288	0	0.141	0.092
25725375	-0.685	-0.796	0.911	-0.152	-0.096	-0.041	-0.017	0	0.552	0	0.095	0.116	-0.088	0	0.288	0	0.131	0.091
25725390	-0.685	-0.797	0.911	-0.121	-0.097	-0.041	-0.014	0	0.528	0	0.093	0.115	-0.088	0	0.312	0	0.13	0.091
25725404	-0.664	-0.799	0.959	-0.062	-0.124	-0.056	-0.007	0	0.456	0	0.089	0.114	-0.088	0	0.312	0	0.125	0.088
25725420	-0.644	-0.8	0.863	-0.033	-0.123	-0.056	-0.007	0	0.456	0	0.088	0.114	-0.091	0	0.168	0	0.127	0.088
25725435	-0.635	-0.8	0.839	0.024	-0.159	-0.076	-0.002	0	0.336	0	0.088	0.115	-0.094	0	0.024	0	0.123	0.085
25725449	-0.635	-0.8	0.839	0.052	-0.159	-0.077	-0.002	0	0.216	0	0.088	0.115	-0.094	0	0.024	0	0.123	0.085
25725462	-0.613	-0.799	0.791	0.083	-0.159	-0.077	-0.002	0	0.144	0	0.088	0.115	-0.094	0	-0.072	0	0.123	0.085
25725478	-0.595	-0.796	0.815	0.143	-0.207	-0.106	-0.002	0	0.144	0	0.093	0.118	-0.094	0	-0.072	0	0.12	0.08
25725497	-0.595	-0.793	0.815	0.199	-0.205	-0.106	-0.007	0	0.024	0	0.096	0.12	-0.094	0	-0.072	0	0.121	0.08
25725510	-0.595	-0.791	0.815	0.23	-0.205	-0.107	-0.007	0	0.024	0	0.097	0.12	-0.091	0	0	0	0.12	0.08
25725524	-0.544	-0.788	0.959	0.258	-0.254	-0.137	-0.016	0	-0.096	0	0.102	0.123	-0.091	0	0.048	0	0.116	0.075
25725538	-0.544	-0.782	0.959	0.314	-0.263	-0.144	-0.016	0	-0.096	0	0.111	0.128	-0.091	0	0.048	0	0.118	0.073
25725553	-0.544	-0.779	0.959	0.342	-0.262	-0.145	-0.02	0	-0.216	0	0.115	0.13	-0.096	0	0.024	0	0.12	0.073
25725569	-0.518	-0.772	1.007	0.397	-0.29	-0.163	-0.02	0	-0.216	0	0.117	0.132	-0.096	0	0.024	0	0.119	0.07
25725582	-0.495	-0.768	0.983	0.424	-0.287	-0.162	-0.033	0	-0.288	0	0.124	0.137	-0.108	0	-0.12	0	0.128	0.07
25725597	-0.495	-0.759	0.983	0.479	-0.31	-0.178	-0.033	0	-0.288	0	0.127	0.14	-0.112	0	-0.264	0	0.128	0.067
25725612	-0.472	-0.753	0.959	0.508	-0.335	-0.194	-0.039	0	-0.288	0	0.136	0.144	-0.12	0	-0.336	0	0.128	0.064
25725626	-0.46	-0.748	0.935	0.535	-0.331	-0.193	-0.039	0	-0.288	0	0.134	0.144	-0.12	0	-0.336	0	0.131	0.064
25725640	-0.46	-0.736	0.935	0.59	-0.34	-0.202	-0.042	0	-0.216	0	0.139	0.147	-0.126	0	-0.312	0	0.131	0.062
25725655	-0.44	-0.73	0.887	0.616	-0.36	-0.215	-0.043	0	-0.168	0	0.14	0.148	-0.126	0	-0.312	0	0.132	0.059
25725671	-0.426	-0.717	0.767	0.668	-0.354	-0.215	-0.043	0	-0.168	0	0.141	0.149	-0.126	0	-0.168	0	0.132	0.06
25725686	-0.426	-0.711	0.767	0.693	-0.367	-0.225	-0.042	0	-0.12	0	0.142	0.149	-0.125	0	-0.12	0	0.13	0.058
25725700	-0.415	-0.696	0.6	0.743	-0.373	-0.232	-0.042	0	-0.12	0	0.144	0.15	-0.125	0	-0.12	0	0.128	0.056
25725714	-0.415	-0.689	0.6	0.768	-0.368	-0.232	-0.039	0	0	0	0.141	0.148	-0.129	0	-0.048	0	0.127	0.057
25725727	-0.412	-0.681	0.384	0.792	-0.364	-0.231	-0.034	0	0.072	0	0.14	0.148	-0.129	0	-0.048	0	0.129	0.057
25725741	-0.414	-0.664	0.312	0.842	-0.356	-0.231	-0.034	0	0.072	0	0.134	0.146	-0.139	0	-0.096	0	0.131	0.056
25725755	-0.414	-0.655	0.312	0.866	-0.351	-0.23	-0.03	0	0.144	0	0.13	0.144	-0.139	0	-0.096	0	0.129	0.056
25725769	-0.412	-0.637	0.12	0.911	-0.343	-0.23	-0.025	0	0.192	0	0.124	0.142	-0.146	0	-0.216	0	0.131	0.056
25725782	-0.412	-0.628	0.12	0.934	-0.338	-0.23	-0.025	0	0.192	0	0.124	0.142	-0.146	0	-0.24	0	0.131	0.056
25725797	-0.414	-0.619	0	0.956	-0.333	-0.23	-0.022	0	0.216	0	0.121	0.14	-0.143	0	-0.192	0	0.13	0.056
25725811	-0.414	-0.598	0	1.001	-0.321	-0.229	-0.019	0	0.168	0	0.119	0.139	-0.143	0	-0.192	0	0.127	0.056
25725825	-0.414	-0.587	0	1.025	-0.316	-0.229	-0.019	0	0.168	0	0.119	0.139	-0.142	0	0	0	0.127	0.056
25725841	-0.412	-0.566	0	1.066	-0.307	-0.23	-0.014	0	0.12	0	0.115	0.136	-0.131	0	0.096	0	0.125	0.056
25725856	-0.414	-0.555	0	1.086	-0.301	-0.231	-0.013	0	0.12	0	0.117	0.137	-0.131	0	0.096	0	0.12	0.057
25725871	-0.414	-0.532	0	1.126	-0.29	-0.231	-0.013	0	0.12	0	0.116	0.136	-0.129	0	0.192	0	0.119	0.057
25725885	-0.414	-0.521	0	1.145	-0.283	-0.23	-0.005	0	0.144	0	0.108	0.132	-0.131	0	0.192	0	0.118	0.057
25725899	-0.414	-0.509	0	1.163	-0.278	-0.23	-0.005	0	0.144	0	0.108	0.132	-0.131	0	0.192	0	0.118	0.057
25725913	-0.414	-0.484	0	1.2	-0.264	-0.229	0.001	0	0.192	0	0.101	0.129	-0.135	0	0.048	0	0.119	0.057
25725927	-0.414	-0.472	0	1.217	-0.258	-0.229	0.001	0	0.192	0	0.101	0.129	-0.135	0	-0.048	0	0.119	0.057
25725941	-0.414	-0.46	0	1.234	-0.252	-0.229	0.004	0	0.168	0	0.101	0.129	-0.142	0	-0.096	0	0.119	0.057
25725956	-0.414	-0.434	0	1.267	-0.238	-0.228	0.004	0	0.168	0	0.097	0.127	-0.142	0	-0.096	0	0.121	0.057
25725970	-0.414	-0.421	0	1.282	-0.231	-0.228	0.009	0	0.144	0	0.093	0.125	-0.155	0	-0.216	0	0.12	0.057
25725985	-0.414	-0.395	0	1.311	-0.217	-0.226	0.016	0	0.168	0	0.09	0.125	-0.155	0	-0.216	0	0.126	0.057
25726001	-0.414	-0.382	0	1.325	-0.208	-0.223	0.018	0	0.192	0	0.079	0.121	-0.18	0	-0.48	0	0.133	0.057
25726018	-0.414	-0.354	0	1.353	-0.192	-0.222	0.018	0	0.192	0	0.075	0.12	-0.18	0	-0.48	0	0.136	0.057
25726034	-0.414	-0.339	0	1.366	-0.185	-0.222	0.026	0	0.24	0	0.075	0.12	-0.18	0	-0.48	0	0.136	0.057
25726050	-0.414	-0.31	0	1.39	-0.165	-0.217	0.026	0	0.24	0	0.06	0.115	-0.215	0	-0.695	0	0.151	0.057
25726067	-0.414	-0.296	0	1.401	-0.158	-0.217	0.029	0	0.168	0	0.06	0.115	-0.224	0	-0.743	0	0.152	0.057
25726084	-0.414	-0.266	0	1.422	-0.142	-0.216	0.029	0	0.168	0	0.055	0.114	-0.224	0	-0.743	0	0.156	0.057
25726100	-0.414	-0.236	0	1.441	-0.123	-0.212	0.035	0	0.144	0	0.043	0.11	-0.254	0	-0.743	0	0.169	0.057
25726115	-0.409	-0.222	0.048	1.449	-0.122	-0.215	0.042	0	0.192	0	0.043	0.11	-0.254	0	-0.743	0	0.169	0.056
25726129	-0.398	-0.193	0.12	1.464	-0.115	-0.218	0.049	0	0.24	0	0.025	0.103	-0.283	0	-0.839	0	0.181	0.055
25726142	-0.398	-0.178	0.12	1.47	-0.105	-0.215	0.049	0	0.24	0	0.02	0.102	-0.306	0	-0.959	0	0.191	0.055
25726156	-0.388	-0.163	0.312	1.476	-0.098	-0.215	0.061	0	0.36	0	0.02	0.102	-0.306	0	-0.959	0	0.192	0.055
25726172	-0.388	-0.132	0.312	1.487	-0.091	-0.219	0.061	0	0.36	0	0.005	0.095	-0.33	0	-1.055	0	0.203	0.054
25726186	-0.366	-0.117	0.528	1.492	-0.108	-0.233	0.07	0	0.384	0	0.009	0.096	-0.336	0	-0.959	0	0.202	0.051
25726200	-0.354	-0.101	0.647	1.496	-0.099	-0.232	0.07	0	0.384	0	-0.002	0.091	-0.336	0	-0.959	0	0.205	0.052
25726214	-0.328	-0.068	0.743	1.503	-0.126	-0.256	0.081	0	0.36	0	-0.008	0.086	-0.347	0	-0.695	0	0.209	0.047
25726228	-0.328	-0.053	0.743	1.505	-0.118	-0.256	0.085	0	0.36	0	-0.013	0.083	-0.359	0	-0.528	0	0.209	0.048
25726244	-0.328	-0.02	0.743	1.508	-0.1	-0.255	0.085	0	0.36	0	-0.016	0.083	-0.359	0	-0.528	0	0.216	0.048
25726258	-0.303	-0.005	0.959	1.508	-0.121	-0.271	0.107	0	0.456	0	-0.011	0.083	-0.359	0	-0.528	0	0.216	0.045
25726272	-0.268	0.012	1.031	1.508	-0.151	-0.291	0.111	0	0.48	0	-0.03	0.072	-0.382	0	-0.552	0	0.224	0.041
25726291	-0.259	0.042	1.079	1.506	-0.146	-0.296	0.121	0	0.48	0	-0.034	0.069	-0.382	0	-0.552	0	0.227	0.04
25726307	-0.259	0.072	1.079	1.502	-0.129	-0.294	0.121	0	0.48	0	-0.046	0.064	-0.398	0	-0.528	0	0.236	0.041
25726324	-0.199	0.089	1.271	1.499	-0.189	-0.332	0.128	0	0.36	0	-0.034	0.064	-0.398	0	-0.528	0	0.233	0.034
25726344	-0.179	0.12	1.391	1.491	-0.171	-0.33	0.128	0	0.36	0	-0.045	0.059	-0.415	0	-0.528	0	0.243	0.034
25726358	-0.179	0.15	1.391	1.481	-0.177	-0.341	0.136	0	0.288	0	-0.05	0.055	-0.428	0	-0.552	0	0.251	0.032
25726372	-0.133	0.165	1.439	1.476	-0.221	-0.37	0.138	0	0.264	0	-0.042	0.054	-0.428	0	-0.552	0	0.248	0.026
25726386	-0.096	0.179	1.511	1.47	-0.211	-0.368	0.138	0	0.264	0	-0.044	0.053	-0.444	0	-0.552	0	0.257	0.026
25726401	-0.078	0.21	1.511	1.455	-0.255	-0.399	0.136	0	0.168	0	-0.032	0.054	-0.455	0	-0.552	0	0.258	0.019
25726416	-0.078	0.226	1.511	1.446	-0.247	-0.399	0.13	0	0.024	0	-0.032	0.054	-0.455	0	-0.552	0	0.259	0.019
25726432	-0.078	0.255	1.511	1.429	-0.233	-0.399	0.13	0	0.024	0	-0.026	0.057	-0.458	0	-0.528	0	0.262	0.019
25726445	-0.035	0.269	1.535	1.42	-0.272	-0.424	0.113	0	-0.264	0	-0.016	0.057	-0.458	0	-0.528	0	0.258	0.013
25726462	0.002	0.3	1.487	1.398	-0.297	-0.446	0.107	0	-0.312	0	0.016	0.069	-0.451	0	-0.216	0	0.247	0.007
25726475	0.002	0.315	1.487	1.386	-0.29	-0.447	0.107	0	-0.312	0	0.016	0.069	-0.448	0	0	0	0.246	0.007
25726490	0.039	0.329	1.439	1.374	-0.321	-0.467	0.096	0	-0.432	0	0.036	0.075	-0.444	0	0.12	0	0.24	0.001
25726507	0.057	0.359	1.439	1.347	-0.326	-0.477	0.085	0	-0.432	0	0.051	0.081	-0.444	0	0.12	0	0.234	-0.002
25726530	0.094	0.387	1.439	1.32	-0.349	-0.496	0.078	0	-0.432	0	0.067	0.085	-0.444	0	0.144	0	0.228	-0.007
25726542	0.094	0.4	1.439	1.306	-0.343	-0.496	0.078	0	-0.432	0	0.067	0.085	-0.442	0	0.072	0	0.229	-0.007
25726557	0.145	0.426	1.391	1.276	-0.33	-0.496	0.078	0	-0.432	0	0.067	0.085	-0.442	0	0.072	0	0.229	-0.007
25726573	0.145	0.439	1.391	1.261	-0.374	-0.521	0.03	0	-0.719	0	0.127	0.11	-0.439	0	0.048	0	0.208	-0.017
25726587	0.178	0.464	1.391	1.229	-0.394	-0.537	0.01	0	-0.863	0	0.154	0.12	-0.439	0	0.048	0	0.195	-0.023
25726603	0.22	0.476	1.391	1.212	-0.389	-0.537	0.01	0	-0.863	0	0.154	0.12	-0.433	0	0.096	0	0.192	-0.023
25726617	0.22	0.5	1.391	1.177	-0.416	-0.556	-0.033	0	-1.223	0	0.204	0.142	-0.427	0	0.144	0	0.168	-0.032
25726632	0.249	0.511	1.391	1.159	-0.437	-0.568	-0.033	0	-1.223	0	0.209	0.141	-0.427	0	0.144	0	0.163	-0.036
25726647	0.249	0.534	1.391	1.122	-0.424	-0.567	-0.074	0	-1.535	0	0.25	0.162	-0.427	0	0.144	0	0.148	-0.039
25726659	0.286	0.545	1.367	1.103	-0.456	-0.586	-0.131	0	-1.655	0	0.253	0.162	-0.387	0	0.504	0	0.125	-0.044
25726673	0.298	0.556	1.319	1.084	-0.449	-0.584	-0.131	0	-1.655	0	0.307	0.19	-0.387	0	0.504	0	0.101	-0.047
25726688	0.298	0.579	1.319	1.041	-0.446	-0.586	-0.18	0	-1.918	0	0.356	0.213	-0.362	0	0.743	0	0.079	-0.052
25726700	0.329	0.59	1.247	1.018	-0.466	-0.597	-0.215	0	-1.99	0	0.389	0.229	-0.362	0	0.743	0	0.048	-0.057
25726716	0.329	0.6	1.247	0.997	-0.464	-0.599	-0.215	0	-1.99	0	0.387	0.229	-0.344	0	0.815	0	0.039	-0.057
25726734	0.349	0.62	1.103	0.954	-0.465	-0.601	-0.281	0	-2.182	0	0.448	0.259	-0.33	0	0.887	0	0.003	-0.063
25726748	0.359	0.638	0.935	0.909	-0.463	-0.603	-0.281	0	-2.182	0	0.449	0.259	-0.33	0	0.887	0	-0.001	-0.064
25726762	0.359	0.647	0.935	0.886	-0.456	-0.6	-0.33	0	-2.158	0	0.491	0.281	-0.315	0	0.767	0	-0.027	-0.065
25726776	0.378	0.656	0.743	0.863	-0.452	-0.6	-0.33	0	-2.158	0	0.491	0.281	-0.315	0	0.767	0	-0.029	-0.065
25726792	0.378	0.674	0.743	0.814	-0.452	-0.6	-0.373	0	-1.918	0	0.529	0.299	-0.307	0	0.552	0	-0.053	-0.068
25726809	0.396	0.689	0.719	0.765	-0.454	-0.601	-0.402	0	-1.655	0	0.554	0.309	-0.3	0	0.408	0	-0.069	-0.071
25726824	0.416	0.697	0.719	0.741	-0.466	-0.606	-0.405	0	-1.391	0	0.554	0.308	-0.3	0	0.408	0	-0.077	-0.072
25726839	0.416	0.712	0.719	0.688	-0.459	-0.606	-0.405	0	-1.391	0	0.554	0.308	-0.297	0	0.312	0	-0.081	-0.072
25726852	0.43	0.719	0.624	0.663	-0.463	-0.607	-0.421	0	-0.983	0	0.566	0.313	-0.295	0	0.264	0	-0.09	-0.073
25726866	0.43	0.725	0.624	0.637	-0.459	-0.607	-0.422	0	-0.695	0	0.566	0.313	-0.295	0	0.264	0	-0.091	-0.073
25726880	0.444	0.738	0.48	0.582	-0.462	-0.609	-0.427	0	-0.48	0	0.569	0.314	-0.29	0	0.192	0	-0.099	-0.074
25726893	0.444	0.744	0.48	0.556	-0.459	-0.609	-0.427	0	-0.48	0	0.569	0.314	-0.29	0	0.168	0	-0.1	-0.074
25726907	0.447	0.749	0.408	0.529	-0.458	-0.609	-0.435	0	-0.312	0	0.569	0.314	-0.284	0	0.12	0	-0.102	-0.075
25726923	0.451	0.76	0.384	0.473	-0.455	-0.609	-0.439	0	-0.264	0	0.578	0.318	-0.284	0	0.12	0	-0.112	-0.075
25726936	0.451	0.764	0.384	0.446	-0.453	-0.609	-0.439	0	-0.264	0	0.577	0.318	-0.28	0	0.144	0	-0.114	-0.075
25726950	0.453	0.769	0.264	0.416	-0.449	-0.607	-0.456	0	-0.336	0	0.591	0.325	-0.277	0	0.192	0	-0.122	-0.076
25726964	0.453	0.777	0.216	0.361	-0.445	-0.607	-0.456	0	-0.336	0	0.59	0.325	-0.277	0	0.192	0	-0.125	-0.076
25726981	0.453	0.78	0.048	0.334	-0.442	-0.606	-0.465	0	-0.456	0	0.597	0.328	-0.274	0	0.192	0	-0.13	-0.076
25726998	0.453	0.787	0.048	0.275	-0.438	-0.605	-0.468	0	-0.432	0	0.6	0.33	-0.274	0	0.192	0	-0.133	-0.076
25727013	0.453	0.792	0	0.219	-0.436	-0.605	-0.468	0	-0.432	0	0.6	0.33	-0.274	0	0.096	0	-0.134	-0.076
25727030	0.453	0.794	0	0.191	-0.435	-0.605	-0.468	0	-0.192	0	0.6	0.33	-0.274	0	0.096	0	-0.134	-0.076
25727048	0.453	0.797	0	0.134	-0.433	-0.605	-0.468	0	-0.192	0	0.6	0.33	-0.267	0	0.12	0	-0.135	-0.076
25727064	0.453	0.799	0	0.078	-0.439	-0.612	-0.447	0	0.192	0	0.577	0.322	-0.247	0	0.24	0	-0.137	-0.074
25727078	0.453	0.8	0	0.049	-0.438	-0.612	-0.442	0	0.336	0	0.577	0.322	-0.247	0	0.24	0	-0.137	-0.074
25727092	0.453	0.8	0	0.021	-0.44	-0.613	-0.442	0	0.336	0	0.572	0.321	-0.238	0	0.384	0	-0.139	-0.074
25727106	0.453	0.8	0	-0.039	-0.442	-0.615	-0.433	0	0.432	0	0.564	0.318	-0.235	0	0.432	0	-0.136	-0.073
25727125	0.453	0.799	0	-0.07	-0.442	-0.615	-0.433	0	0.312	0	0.564	0.318	-0.232	0	0.336	0	-0.136	-0.073
25727141	0.453	0.797	0	-0.127	-0.444	-0.616	-0.43	0	0.192	0	0.563	0.318	-0.232	0	0.336	0	-0.137	-0.073
25727161	0.453	0.794	0	-0.183	-0.446	-0.617	-0.43	0	0.192	0	0.56	0.316	-0.227	0	0.192	0	-0.137	-0.073
25727178	0.451	0.79	0	-0.24	-0.447	-0.617	-0.432	0	0.048	0	0.56	0.317	-0.221	0	0.168	0	-0.135	-0.073
25727193	0.453	0.787	0	-0.27	-0.45	-0.617	-0.433	0	0.024	0	0.561	0.318	-0.221	0	0.168	0	-0.139	-0.073
25727207	0.453	0.781	0	-0.326	-0.453	-0.617	-0.433	0	0.024	0	0.561	0.318	-0.22	0	0.192	0	-0.138	-0.073
25727221	0.453	0.778	0	-0.354	-0.454	-0.616	-0.439	0	-0.072	0	0.566	0.32	-0.212	0	0.192	0	-0.139	-0.073
25727234	0.453	0.774	0	-0.381	-0.457	-0.617	-0.445	0	-0.144	0	0.564	0.32	-0.212	0	0.192	0	-0.141	-0.073
25727252	0.453	0.766	0	-0.436	-0.461	-0.617	-0.444	0	-0.168	0	0.568	0.323	-0.206	0	0.216	0	-0.144	-0.072
25727266	0.453	0.757	0	-0.49	-0.466	-0.618	-0.444	0	-0.168	0	0.566	0.322	-0.203	0	0.24	0	-0.143	-0.072
25727279	0.451	0.751	0	-0.52	-0.469	-0.619	-0.442	0	-0.096	0	0.564	0.322	-0.195	0	0.264	0	-0.144	-0.072
25727292	0.451	0.745	0	-0.549	-0.472	-0.619	-0.435	0	-0.048	0	0.564	0.322	-0.195	0	0.264	0	-0.142	-0.072
25727306	0.451	0.739	0	-0.575	-0.476	-0.62	-0.435	0	-0.048	0	0.557	0.319	-0.192	0	0.24	0	-0.138	-0.072
25727321	0.451	0.727	0	-0.63	-0.484	-0.621	-0.425	0	0.144	0	0.549	0.316	-0.189	0	0.216	0	-0.134	-0.071
25727335	0.451	0.72	0	-0.656	-0.487	-0.622	-0.425	0	0.144	0	0.548	0.316	-0.189	0	0.216	0	-0.134	-0.071
25727351	0.451	0.706	0	-0.709	-0.497	-0.624	-0.41	0	0.384	0	0.535	0.31	-0.188	0	0.168	0	-0.126	-0.071
25727372	0.451	0.69	0	-0.764	-0.506	-0.626	-0.398	0	0.624	0	0.525	0.305	-0.188	0	0.072	0	-0.119	-0.07
25727390	0.451	0.682	0	-0.788	-0.51	-0.626	-0.398	0	0.624	0	0.525	0.305	-0.188	0	0.072	0	-0.117	-0.07
25727407	0.451	0.664	0	-0.841	-0.526	-0.632	-0.349	0	0.863	0	0.483	0.285	-0.188	0	0.024	0	-0.098	-0.069
25727423	0.451	0.656	0	-0.864	-0.53	-0.632	-0.349	0	0.863	0	0.483	0.285	-0.186	0	0	0	-0.096	-0.069
25727438	0.451	0.637	0	-0.912	-0.54	-0.632	-0.349	0	0.863	0	0.482	0.285	-0.186	0	0	0	-0.094	-0.069
25727451	0.451	0.628	0	-0.935	-0.547	-0.635	-0.332	0	0.671	0	0.468	0.278	-0.186	0	0	0	-0.087	-0.069
25727465	0.451	0.609	0	-0.979	-0.561	-0.64	-0.315	0	0.624	0	0.45	0.271	-0.169	0	0.144	0	-0.085	-0.068
25727479	0.451	0.599	0	-1	-0.566	-0.64	-0.315	0	0.624	0	0.45	0.271	-0.169	0	0.144	0	-0.084	-0.068
25727492	0.451	0.589	0	-1.021	-0.571	-0.64	-0.307	0	0.552	0	0.45	0.271	-0.148	0	0.432	0	-0.082	-0.068
25727506	0.451	0.568	0	-1.062	-0.585	-0.643	-0.307	0	0.432	0	0.439	0.268	-0.148	0	0.432	0	-0.085	-0.067
25727522	0.451	0.557	0	-1.082	-0.591	-0.643	-0.307	0	0.432	0	0.439	0.268	-0.123	0	0.695	0	-0.084	-0.067
25727541	0.451	0.535	0	-1.121	-0.605	-0.646	-0.306	0	0.144	0	0.434	0.269	-0.123	0	0.695	0	-0.09	-0.067
25727557	0.451	0.512	0	-1.158	-0.619	-0.65	-0.306	0	0.144	0	0.429	0.269	-0.102	0	0.767	0	-0.095	-0.066
25727572	0.451	0.501	0	-1.176	-0.625	-0.65	-0.297	0	0.12	0	0.429	0.269	-0.102	0	0.767	0	-0.093	-0.066
25727587	0.451	0.477	0	-1.211	-0.641	-0.654	-0.292	0	0.144	0	0.413	0.263	-0.083	0	0.743	0	-0.094	-0.065
25727602	0.451	0.463	0	-1.229	-0.649	-0.655	-0.292	0	0.144	0	0.41	0.263	-0.071	0	0.719	0	-0.097	-0.065
25727615	0.451	0.451	0	-1.246	-0.655	-0.655	-0.28	0	0.264	0	0.41	0.263	-0.059	0	0.671	0	-0.095	-0.065
25727631	0.451	0.426	0	-1.277	-0.672	-0.659	-0.274	0	0.312	0	0.391	0.255	-0.059	0	0.671	0	-0.093	-0.064
25727647	0.451	0.412	0	-1.293	-0.681	-0.661	-0.266	0	0.384	0	0.387	0.255	-0.04	0	0.671	0	-0.098	-0.064
25727660	0.451	0.385	0	-1.321	-0.697	-0.664	-0.266	0	0.384	0	0.378	0.252	-0.028	0	0.743	0	-0.098	-0.063
25727673	0.447	0.372	-0.024	-1.335	-0.703	-0.664	-0.257	0	0.384	0	0.378	0.252	0	0	0.815	0	-0.097	-0.063
25727688	0.439	0.344	-0.096	-1.362	-0.713	-0.666	-0.257	0	0.384	0	0.366	0.25	0	0	0.815	0	-0.101	-0.061
25727702	0.439	0.329	-0.096	-1.375	-0.721	-0.666	-0.254	0	0.288	0	0.363	0.249	0.024	0	0.911	0	-0.099	-0.061
25727716	0.433	0.315	-0.24	-1.386	-0.732	-0.669	-0.254	0	0.288	0	0.358	0.249	0.024	0	0.911	0	-0.107	-0.06
25727729	0.433	0.3	-0.24	-1.398	-0.735	-0.668	-0.252	0	0.192	0	0.36	0.25	0.05	0	0.935	0	-0.105	-0.059
25727742	0.421	0.271	-0.336	-1.418	-0.744	-0.669	-0.252	0	0.192	0	0.355	0.25	0.05	0	0.935	0	-0.11	-0.057
25727756	0.421	0.257	-0.336	-1.428	-0.751	-0.669	-0.251	0	0.12	0	0.354	0.25	0.069	0	0.935	0	-0.108	-0.057
25727772	0.404	0.228	-0.408	-1.445	-0.756	-0.668	-0.247	0	0.096	0	0.349	0.25	0.072	0	0.863	0	-0.111	-0.054
25727787	0.399	0.213	-0.504	-1.454	-0.76	-0.667	-0.249	0	0.072	0	0.35	0.25	0.072	0	0.863	0	-0.109	-0.053
25727801	0.379	0.183	-0.576	-1.468	-0.761	-0.663	-0.249	0	0.072	0	0.353	0.252	0.081	0	0.671	0	-0.107	-0.05
25727815	0.379	0.169	-0.576	-1.474	-0.768	-0.663	-0.249	0	0	0	0.353	0.252	0.085	0	0.456	0	-0.105	-0.05
25727829	0.358	0.154	-0.695	-1.48	-0.76	-0.658	-0.249	0	0	0	0.356	0.254	0.089	0	0.336	0	-0.103	-0.047
25727843	0.339	0.123	-0.767	-1.49	-0.761	-0.653	-0.249	0	0	0	0.358	0.255	0.089	0	0.336	0	-0.098	-0.044
25727858	0.339	0.108	-0.767	-1.494	-0.769	-0.653	-0.247	0	0	0	0.356	0.254	0.089	0	0.336	0	-0.096	-0.044
25727874	0.315	0.078	-0.815	-1.501	-0.764	-0.646	-0.247	0	0	0	0.36	0.256	0.089	0	0.168	0	-0.09	-0.041
25727889	0.309	0.063	-0.791	-1.503	-0.772	-0.646	-0.246	0	0.048	0	0.358	0.255	0.09	0	0.096	0	-0.089	-0.041
25727904	0.309	0.033	-0.791	-1.507	-0.782	-0.644	-0.244	0	0.024	0	0.359	0.255	0.084	0	0	0	-0.082	-0.04
25727919	0.287	0.018	-0.767	-1.508	-0.772	-0.637	-0.243	0	0.024	0	0.362	0.257	0.084	0	0	0	-0.077	-0.037
25727934	0.287	-0.013	-0.767	-1.508	-0.785	-0.635	-0.243	0	0.024	0	0.362	0.256	0.072	0	-0.144	0	-0.069	-0.038
25727948	0.266	-0.028	-0.743	-1.507	-0.775	-0.628	-0.24	0	0.048	0	0.365	0.258	0.072	0	-0.144	0	-0.064	-0.035
25727963	0.247	-0.059	-0.743	-1.504	-0.774	-0.62	-0.24	0	0.048	0	0.367	0.257	0.058	0	-0.384	0	-0.052	-0.033
25727976	0.247	-0.074	-0.743	-1.501	-0.781	-0.62	-0.24	0	0.072	0	0.367	0.257	0.041	0	-0.528	0	-0.051	-0.033
25727990	0.232	-0.092	-0.791	-1.498	-0.788	-0.618	-0.24	0	0.072	0	0.369	0.257	0.041	0	-0.528	0	-0.041	-0.034
25728005	0.232	-0.122	-0.791	-1.49	-0.789	-0.612	-0.24	0	0.024	0	0.371	0.258	0.035	0	-0.552	0	-0.033	-0.032
25728020	0.2	-0.137	-0.887	-1.486	-0.768	-0.6	-0.235	0	0.048	0	0.374	0.26	0.035	0	-0.552	0	-0.027	-0.027
25728040	0.172	-0.167	-0.959	-1.475	-0.758	-0.589	-0.235	0	0.048	0	0.372	0.259	0.033	0	-0.36	0	-0.019	-0.023
25728055	0.172	-0.183	-0.959	-1.468	-0.766	-0.589	-0.229	0	0.168	0	0.372	0.259	0.033	0	-0.36	0	-0.017	-0.023
25728070	0.118	-0.212	-1.271	-1.454	-0.733	-0.568	-0.215	0	0.264	0	0.355	0.25	0.033	0	-0.072	0	-0.01	-0.016
25728089	0.105	-0.241	-1.559	-1.438	-0.735	-0.562	-0.203	0	0.384	0	0.355	0.25	0.033	0	-0.072	0	-0.005	-0.014
25728103	0.105	-0.255	-1.559	-1.429	-0.743	-0.563	-0.203	0	0.384	0	0.343	0.244	0.033	0	0	0	-0.005	-0.015
25728117	0.026	-0.271	-1.823	-1.419	-0.676	-0.527	-0.191	0	0.456	0	0.345	0.244	0.033	0	0	0	0.007	-0.004
25728132	-0.017	-0.302	-1.99	-1.396	-0.648	-0.505	-0.183	0	0.456	0	0.325	0.233	0.029	0	-0.024	0	0.015	0.002
25728147	-0.017	-0.316	-1.99	-1.385	-0.654	-0.505	-0.183	0	0.456	0	0.324	0.233	0.026	0	-0.096	0	0.018	0.002
25728161	-0.09	-0.343	-2.182	-1.362	-0.591	-0.464	-0.169	0	0.48	0	0.309	0.223	0.018	0	-0.144	0	0.032	0.012
25728176	-0.109	-0.357	-2.326	-1.35	-0.598	-0.464	-0.169	0	0.48	0	0.309	0.223	0.018	0	-0.144	0	0.033	0.012
25728192	-0.17	-0.385	-2.326	-1.322	-0.525	-0.417	-0.162	0	0.432	0	0.296	0.216	0.007	0	-0.264	0	0.051	0.023
25728209	-0.17	-0.398	-2.326	-1.308	-0.531	-0.417	-0.152	0	0.36	0	0.296	0.216	0.007	0	-0.264	0	0.052	0.023
25728226	-0.17	-0.425	-2.326	-1.277	-0.542	-0.414	-0.152	0	0.36	0	0.286	0.211	-0.008	0	-0.36	0	0.059	0.023
25728247	-0.283	-0.45	-2.11	-1.246	-0.459	-0.361	-0.143	0	0.312	0	0.271	0.203	-0.027	0	-0.456	0	0.071	0.036
25728263	-0.283	-0.475	-2.11	-1.213	-0.437	-0.341	-0.142	0	0.288	0	0.266	0.201	-0.027	0	-0.456	0	0.085	0.039
25728276	-0.325	-0.488	-1.871	-1.194	-0.442	-0.34	-0.135	0	0.264	0	0.264	0.201	-0.037	0	-0.528	0	0.091	0.039
25728291	-0.325	-0.5	-1.871	-1.177	-0.4	-0.312	-0.135	0	0.264	0	0.255	0.197	-0.06	0	-0.624	0	0.095	0.045
25728306	-0.362	-0.525	-1.655	-1.139	-0.366	-0.285	-0.126	0	0.24	0	0.248	0.195	-0.06	0	-0.624	0	0.112	0.049
25728322	-0.398	-0.536	-1.631	-1.12	-0.368	-0.281	-0.126	0	0.24	0	0.235	0.191	-0.082	0	-0.743	0	0.12	0.049
25728338	-0.398	-0.558	-1.631	-1.081	-0.336	-0.257	-0.117	0	0.288	0	0.23	0.188	-0.111	0	-0.911	0	0.125	0.054
25728352	-0.435	-0.57	-1.511	-1.059	-0.338	-0.253	-0.117	0	0.288	0	0.215	0.183	-0.111	0	-0.911	0	0.136	0.053
25728366	-0.435	-0.592	-1.511	-1.013	-0.305	-0.227	-0.109	0	0.312	0	0.203	0.177	-0.125	0	-0.863	0	0.139	0.058
25728382	-0.455	-0.602	-1.367	-0.992	-0.285	-0.211	-0.102	0	0.336	0	0.198	0.176	-0.125	0	-0.863	0	0.148	0.06
25728396	-0.486	-0.622	-1.247	-0.949	-0.256	-0.188	-0.102	0	0.336	0	0.184	0.17	-0.132	0	-0.624	0	0.153	0.064
25728410	-0.486	-0.631	-1.247	-0.926	-0.261	-0.188	-0.097	0	0.312	0	0.18	0.168	-0.135	0	-0.48	0	0.152	0.064
25728425	-0.509	-0.64	-1.175	-0.904	-0.265	-0.187	-0.097	0	0.216	0	0.179	0.168	-0.135	0	-0.48	0	0.154	0.064
25728442	-0.523	-0.659	-1.127	-0.855	-0.228	-0.16	-0.097	0	0.144	0	0.171	0.165	-0.145	0	-0.384	0	0.162	0.069
25728460	-0.538	-0.675	-0.959	-0.808	-0.236	-0.16	-0.097	0	0.144	0	0.17	0.165	-0.148	0	-0.312	0	0.164	0.069
25728480	-0.538	-0.691	-0.959	-0.759	-0.225	-0.149	-0.099	0	0.072	0	0.169	0.165	-0.149	0	-0.192	0	0.167	0.071
25728496	-0.552	-0.699	-0.647	-0.735	-0.229	-0.149	-0.099	0	0.072	0	0.169	0.165	-0.149	0	-0.192	0	0.167	0.071
25728509	-0.552	-0.713	-0.647	-0.682	-0.22	-0.139	-0.103	0	-0.048	0	0.171	0.166	-0.149	0	-0.072	0	0.171	0.072
25728526	-0.563	-0.72	-0.552	-0.657	-0.211	-0.132	-0.103	0	-0.072	0	0.169	0.165	-0.149	0	-0.072	0	0.172	0.074
25728547	-0.563	-0.733	-0.552	-0.602	-0.217	-0.132	-0.103	0	-0.072	0	0.169	0.165	-0.146	0	-0.048	0	0.173	0.074
25728560	-0.578	-0.745	-0.408	-0.547	-0.205	-0.121	-0.103	0	-0.072	0	0.167	0.164	-0.146	0	-0.048	0	0.173	0.075
25728575	-0.578	-0.751	-0.408	-0.521	-0.208	-0.121	-0.103	0	-0.024	0	0.167	0.164	-0.143	0	0.048	0	0.173	0.075
25728590	-0.583	-0.761	-0.312	-0.467	-0.208	-0.118	-0.103	0	-0.024	0	0.168	0.164	-0.143	0	0.048	0	0.173	0.076
25728605	-0.584	-0.765	-0.24	-0.44	-0.209	-0.118	-0.1	0	0.048	0	0.164	0.162	-0.145	0	0.048	0	0.173	0.076
25728620	-0.584	-0.773	-0.24	-0.385	-0.211	-0.117	-0.1	0	0.048	0	0.164	0.162	-0.146	0	0	0	0.174	0.076
25728634	-0.584	-0.777	-0.144	-0.358	-0.213	-0.117	-0.1	0	0.024	0	0.164	0.162	-0.149	0	-0.024	0	0.174	0.076
25728649	-0.584	-0.781	-0.072	-0.33	-0.215	-0.116	-0.1	0	0.024	0	0.163	0.162	-0.149	0	-0.024	0	0.175	0.076
25728663	-0.584	-0.787	-0.072	-0.271	-0.218	-0.116	-0.1	0	0	0	0.162	0.162	-0.151	0	-0.072	0	0.176	0.076
25728680	-0.584	-0.79	0	-0.243	-0.219	-0.116	-0.1	0	0	0	0.162	0.162	-0.151	0	-0.072	0	0.176	0.076
25728694	-0.584	-0.794	0	-0.184	-0.221	-0.116	-0.1	0	0	0	0.162	0.162	-0.151	0	-0.072	0	0.177	0.076
25728709	-0.584	-0.796	0	-0.156	-0.221	-0.116	-0.096	0	0.072	0	0.159	0.16	-0.151	0	-0.072	0	0.175	0.076
25728725	-0.584	-0.798	0	-0.099	-0.221	-0.114	-0.079	0	0.192	0	0.143	0.153	-0.154	0	-0.048	0	0.17	0.076
25728739	-0.584	-0.799	0	-0.068	-0.22	-0.113	-0.073	0	0.264	0	0.137	0.15	-0.155	0	-0.048	0	0.169	0.076
25728754	-0.584	-0.8	0	-0.011	-0.221	-0.113	-0.065	0	0.384	0	0.137	0.15	-0.155	0	-0.048	0	0.169	0.076
25728770	-0.584	-0.8	0	0.017	-0.22	-0.112	-0.065	0	0.384	0	0.13	0.147	-0.157	0	-0.048	0	0.167	0.076
25728783	-0.584	-0.799	0	0.074	-0.219	-0.111	-0.062	0	0.36	0	0.127	0.145	-0.158	0	-0.072	0	0.166	0.077
25728798	-0.584	-0.798	0	0.102	-0.218	-0.111	-0.059	0	0.336	0	0.125	0.144	-0.158	0	-0.072	0	0.165	0.077
25728814	-0.584	-0.795	0	0.162	-0.217	-0.111	-0.059	0	0.336	0	0.125	0.144	-0.158	0	-0.048	0	0.165	0.077
25728827	-0.584	-0.794	0	0.19	-0.216	-0.111	-0.059	0	0.192	0	0.124	0.144	-0.16	0	-0.024	0	0.166	0.077
25728842	-0.584	-0.792	0	0.218	-0.215	-0.111	-0.059	0	0.096	0	0.124	0.144	-0.16	0	-0.024	0	0.165	0.077
25728856	-0.584	-0.787	0	0.274	-0.211	-0.11	-0.059	0	0.072	0	0.122	0.144	-0.168	0	-0.072	0	0.168	0.076
25728871	-0.584	-0.784	0	0.302	-0.21	-0.11	-0.059	0	0.072	0	0.122	0.144	-0.168	0	-0.072	0	0.168	0.076
25728887	-0.584	-0.777	0	0.358	-0.206	-0.11	-0.057	0	0	0	0.121	0.143	-0.174	0	-0.192	0	0.168	0.076
25728902	-0.583	-0.773	0	0.385	-0.206	-0.11	-0.054	0	0.048	0	0.119	0.143	-0.174	0	-0.192	0	0.17	0.076
25728916	-0.584	-0.765	0	0.44	-0.199	-0.108	-0.051	0	0.048	0	0.113	0.14	-0.175	0	-0.216	0	0.168	0.076
25728936	-0.583	-0.756	0	0.494	-0.194	-0.109	-0.051	0	0.048	0	0.114	0.14	-0.174	0	-0.144	0	0.167	0.076
25728950	-0.584	-0.751	0	0.521	-0.192	-0.108	-0.051	0	0.096	0	0.113	0.14	-0.177	0	-0.096	0	0.168	0.076
25728965	-0.584	-0.74	0	0.574	-0.186	-0.108	-0.051	0	0.096	0	0.112	0.14	-0.178	0	-0.048	0	0.169	0.076
25728981	-0.583	-0.734	0	0.6	-0.183	-0.108	-0.051	0	0.096	0	0.112	0.14	-0.178	0	-0.048	0	0.169	0.076
25728997	-0.583	-0.721	0	0.654	-0.178	-0.109	-0.051	0	0	0	0.111	0.14	-0.183	0	-0.072	0	0.17	0.076
25729010	-0.583	-0.714	0	0.68	-0.174	-0.108	-0.053	0	0	0	0.111	0.141	-0.186	0	-0.096	0	0.171	0.076
25729027	-0.579	-0.7	0.072	0.73	-0.171	-0.111	-0.053	0	0	0	0.112	0.141	-0.186	0	-0.096	0	0.171	0.076
25729045	-0.579	-0.685	0.072	0.779	-0.163	-0.111	-0.053	0	0	0	0.112	0.141	-0.186	0	-0.096	0	0.171	0.076
25729059	-0.579	-0.677	0.072	0.803	-0.16	-0.111	-0.056	0	-0.048	0	0.115	0.142	-0.186	0	-0.096	0	0.171	0.076
25729075	-0.546	-0.661	0.408	0.851	-0.194	-0.136	-0.056	0	-0.048	0	0.125	0.146	-0.172	0	0	0	0.163	0.072
25729090	-0.53	-0.651	0.48	0.876	-0.189	-0.137	-0.059	0	-0.048	0	0.128	0.147	-0.171	0	0.192	0	0.163	0.072
25729105	-0.53	-0.642	0.48	0.899	-0.204	-0.148	-0.06	0	-0.048	0	0.132	0.149	-0.171	0	0.216	0	0.162	0.07
25729119	-0.507	-0.622	0.695	0.949	-0.221	-0.164	-0.063	0	-0.072	0	0.135	0.15	-0.171	0	0.216	0	0.16	0.067
25729133	-0.489	-0.612	0.767	0.971	-0.239	-0.177	-0.063	0	-0.072	0	0.141	0.153	-0.171	0	0.144	0	0.159	0.065
25729148	-0.489	-0.602	0.767	0.992	-0.234	-0.177	-0.065	0	-0.12	0	0.141	0.153	-0.172	0	0.024	0	0.158	0.065
25729164	-0.457	-0.581	1.007	1.036	-0.262	-0.199	-0.068	0	-0.12	0	0.15	0.158	-0.174	0	0	0	0.158	0.061
25729177	-0.429	-0.57	1.199	1.059	-0.256	-0.199	-0.068	0	-0.12	0	0.15	0.158	-0.174	0	0	0	0.157	0.061
25729192	-0.429	-0.548	1.199	1.099	-0.279	-0.219	-0.08	0	-0.168	0	0.165	0.165	-0.174	0	0	0	0.157	0.057
25729206	-0.382	-0.536	1.415	1.12	-0.273	-0.219	-0.08	0	-0.168	0	0.165	0.165	-0.175	0	-0.072	0	0.157	0.057
25729221	-0.36	-0.525	1.463	1.139	-0.324	-0.253	-0.093	0	-0.288	0	0.184	0.174	-0.174	0	-0.048	0	0.155	0.05
25729235	-0.36	-0.501	1.463	1.175	-0.338	-0.267	-0.094	0	-0.336	0	0.189	0.176	-0.174	0	-0.048	0	0.151	0.047
25729249	-0.311	-0.49	1.559	1.193	-0.332	-0.267	-0.1	0	-0.336	0	0.189	0.176	-0.172	0	0.024	0	0.151	0.047
25729264	-0.311	-0.465	1.559	1.227	-0.378	-0.301	-0.1	0	-0.336	0	0.203	0.182	-0.169	0	0.072	0	0.144	0.041
25729284	-0.271	-0.439	1.679	1.26	-0.411	-0.327	-0.102	0	-0.216	0	0.212	0.184	-0.16	0	0.168	0	0.134	0.036
25729301	-0.247	-0.427	1.775	1.276	-0.405	-0.327	-0.102	0	-0.216	0	0.212	0.184	-0.16	0	0.168	0	0.134	0.036
25729318	-0.247	-0.401	1.775	1.305	-0.419	-0.342	-0.102	0	-0.096	0	0.215	0.185	-0.157	0	0.216	0	0.13	0.033
25729337	-0.155	-0.373	1.799	1.334	-0.508	-0.399	-0.103	0	-0.024	0	0.226	0.188	-0.157	0	0.216	0	0.116	0.02
25729352	-0.128	-0.36	1.751	1.347	-0.502	-0.399	-0.103	0	-0.024	0	0.229	0.189	-0.154	0	0.144	0	0.114	0.02
25729365	-0.128	-0.332	1.751	1.372	-0.516	-0.414	-0.103	0	-0.024	0	0.232	0.19	-0.152	0	0.096	0	0.11	0.017
25729381	-0.096	-0.319	1.727	1.383	-0.544	-0.433	-0.105	0	-0.024	0	0.235	0.191	-0.152	0	0.096	0	0.104	0.012
25729396	-0.055	-0.291	1.703	1.405	-0.531	-0.433	-0.105	0	-0.024	0	0.237	0.192	-0.151	0	0.072	0	0.102	0.012
25729411	-0.055	-0.277	1.703	1.415	-0.568	-0.457	-0.114	0	-0.072	0	0.25	0.198	-0.151	0	0.048	0	0.096	0.006
25729425	-0.02	-0.248	1.607	1.434	-0.59	-0.476	-0.114	0	-0.072	0	0.254	0.198	-0.151	0	0.048	0	0.09	0.001
25729442	-0.02	-0.234	1.607	1.442	-0.584	-0.477	-0.132	0	-0.288	0	0.272	0.208	-0.145	0	0.024	0	0.09	0
25729457	0.02	-0.205	1.463	1.458	-0.611	-0.498	-0.162	0	-0.6	0	0.276	0.208	-0.145	0	0.024	0	0.079	-0.006
25729472	0.04	-0.19	1.439	1.465	-0.606	-0.5	-0.162	0	-0.6	0	0.305	0.223	-0.134	0	0.144	0	0.075	-0.007
25729486	0.04	-0.161	1.439	1.477	-0.611	-0.51	-0.186	0	-0.863	0	0.307	0.223	-0.117	0	0.384	0	0.069	-0.01
25729501	0.083	-0.146	1.439	1.483	-0.648	-0.534	-0.186	0	-0.863	0	0.332	0.235	-0.117	0	0.384	0	0.054	-0.017
25729520	0.12	-0.115	1.439	1.492	-0.634	-0.535	-0.194	0	-0.863	0	0.339	0.238	-0.106	0	0.504	0	0.047	-0.016
25729544	0.12	-0.07	1.439	1.502	-0.646	-0.551	-0.203	0	-0.576	0	0.349	0.242	-0.106	0	0.504	0	0.038	-0.021
25729565	0.12	-0.04	1.439	1.506	-0.632	-0.552	-0.203	0	-0.576	0	0.349	0.242	-0.094	0	0.336	0	0.029	-0.021
25729580	0.183	-0.025	1.271	1.507	-0.682	-0.579	-0.234	0	-0.48	0	0.349	0.241	-0.086	0	0.288	0	0.019	-0.029
25729596	0.198	0.006	1.247	1.508	-0.68	-0.584	-0.234	0	-0.48	0	0.378	0.255	-0.086	0	0.288	0	0.01	-0.032
25729609	0.198	0.022	1.247	1.507	-0.671	-0.583	-0.255	0	-0.552	0	0.399	0.266	-0.069	0	0.36	0	0.007	-0.032
25729624	0.235	0.039	1.247	1.506	-0.697	-0.599	-0.26	0	-0.624	0	0.396	0.263	-0.069	0	0.36	0	-0.008	-0.037
25729639	0.266	0.069	1.223	1.502	-0.709	-0.611	-0.275	0	-0.624	0	0.397	0.264	-0.06	0	0.408	0	-0.02	-0.041
25729656	0.266	0.099	1.223	1.496	-0.694	-0.61	-0.275	0	-0.624	0	0.411	0.271	-0.057	0	0.408	0	-0.026	-0.041
25729672	0.289	0.114	1.103	1.493	-0.686	-0.61	-0.275	0	-0.624	0	0.411	0.271	-0.057	0	0.408	0	-0.028	-0.041
25729686	0.289	0.13	1.103	1.488	-0.697	-0.617	-0.3	0	-0.6	0	0.41	0.27	-0.025	0	0.504	0	-0.033	-0.044
25729699	0.307	0.16	0.983	1.478	-0.699	-0.626	-0.31	0	-0.6	0	0.435	0.284	-0.014	0	0.576	0	-0.06	-0.045
25729714	0.319	0.175	0.911	1.472	-0.702	-0.629	-0.31	0	-0.6	0	0.433	0.284	-0.014	0	0.576	0	-0.064	-0.046
25729727	0.327	0.204	0.719	1.458	-0.694	-0.633	-0.336	0	-0.695	0	0.452	0.295	0.016	0	0.863	0	-0.084	-0.046
25729742	0.327	0.218	0.719	1.451	-0.687	-0.633	-0.336	0	-0.695	0	0.452	0.295	0.027	0	1.031	0	-0.086	-0.046
25729756	0.341	0.233	0.6	1.443	-0.681	-0.634	-0.355	0	-0.719	0	0.45	0.295	0.027	0	1.031	0	-0.093	-0.046
25729774	0.344	0.263	0.552	1.424	-0.681	-0.641	-0.355	0	-0.719	0	0.459	0.302	0.062	0	1.127	0	-0.115	-0.046
25729790	0.344	0.291	0.552	1.404	-0.666	-0.64	-0.367	0	-0.671	0	0.47	0.307	0.062	0	1.127	0	-0.121	-0.046
25729805	0.361	0.305	0.408	1.394	-0.662	-0.642	-0.367	0	-0.671	0	0.466	0.307	0.082	0	1.055	0	-0.132	-0.045
25729819	0.362	0.333	0.384	1.371	-0.663	-0.648	-0.372	0	-0.504	0	0.464	0.307	0.096	0	0.935	0	-0.144	-0.046
25729834	0.362	0.347	0.384	1.359	-0.656	-0.648	-0.37	0	-0.336	0	0.463	0.307	0.096	0	0.935	0	-0.146	-0.046
25729848	0.382	0.373	0.432	1.334	-0.661	-0.657	-0.361	0	-0.12	0	0.445	0.3	0.119	0	0.6	0	-0.161	-0.047
25729863	0.388	0.387	0.528	1.32	-0.659	-0.658	-0.361	0	-0.12	0	0.443	0.299	0.119	0	0.6	0	-0.163	-0.048
25729876	0.408	0.4	0.624	1.306	-0.652	-0.658	-0.347	0	0.216	0	0.443	0.299	0.142	0	0.624	0	-0.166	-0.048
25729891	0.408	0.426	0.624	1.277	-0.658	-0.666	-0.336	0	0.432	0	0.421	0.29	0.142	0	0.624	0	-0.179	-0.05
25729905	0.434	0.438	0.791	1.261	-0.654	-0.669	-0.336	0	0.432	0	0.408	0.285	0.159	0	0.743	0	-0.185	-0.049
25729920	0.434	0.465	0.791	1.228	-0.663	-0.678	-0.313	0	0.6	0	0.378	0.271	0.167	0	0.743	0	-0.191	-0.052
25729933	0.459	0.477	0.815	1.211	-0.674	-0.682	-0.287	0	0.767	0	0.371	0.268	0.167	0	0.743	0	-0.195	-0.055
25729948	0.474	0.489	0.935	1.194	-0.673	-0.688	-0.287	0	0.767	0	0.343	0.256	0.188	0	0.695	0	-0.2	-0.054
25729962	0.474	0.513	0.935	1.156	-0.672	-0.691	-0.272	0	0.959	0	0.325	0.247	0.204	0	0.695	0	-0.202	-0.056
25729975	0.508	0.525	1.007	1.138	-0.69	-0.699	-0.228	0	1.151	0	0.311	0.242	0.204	0	0.695	0	-0.211	-0.059
25729991	0.508	0.548	1.007	1.098	-0.685	-0.705	-0.228	0	1.151	0	0.269	0.223	0.217	0	0.743	0	-0.211	-0.06
25730007	0.531	0.559	1.031	1.078	-0.7	-0.714	-0.177	0	1.415	0	0.219	0.198	0.24	0	0.791	0	-0.202	-0.063
25730021	0.54	0.58	1.007	1.038	-0.698	-0.718	-0.177	0	1.415	0	0.21	0.196	0.24	0	0.791	0	-0.213	-0.064
25730038	0.554	0.591	0.887	1.017	-0.697	-0.722	-0.143	0	1.583	0	0.178	0.181	0.251	0	0.719	0	-0.21	-0.064
25730061	0.554	0.612	0.887	0.972	-0.696	-0.725	-0.128	0	1.415	0	0.175	0.18	0.251	0	0.719	0	-0.213	-0.066
25730079	0.554	0.632	0.887	0.926	-0.689	-0.728	-0.128	0	1.415	0	0.162	0.173	0.254	0	0.288	0	-0.211	-0.067
25730094	0.557	0.642	0.264	0.901	-0.684	-0.728	-0.128	0	1.415	0	0.161	0.174	0.254	0	0.288	0	-0.213	-0.068
25730108	0.557	0.659	0.264	0.855	-0.689	-0.739	-0.066	0	1.055	0	0.107	0.147	0.259	0	0.12	0	-0.201	-0.07
25730123	0.557	0.668	0.048	0.831	-0.685	-0.74	-0.056	0	0.959	0	0.107	0.147	0.262	0	0.096	0	-0.201	-0.071
25730139	0.557	0.684	0.048	0.781	-0.679	-0.742	-0.054	0	0.791	0	0.095	0.142	0.262	0	0.096	0	-0.2	-0.071
25730153	0.557	0.692	0	0.756	-0.675	-0.742	-0.057	0	0.576	0	0.095	0.142	0.268	0	0.168	0	-0.2	-0.071
25730168	0.557	0.707	0	0.704	-0.668	-0.743	-0.057	0	0.576	0	0.096	0.143	0.268	0	0.168	0	-0.204	-0.071
25730182	0.556	0.714	0	0.679	-0.664	-0.743	-0.059	0	0.144	0	0.097	0.143	0.268	0	0.144	0	-0.204	-0.071
25730196	0.556	0.722	0	0.651	-0.66	-0.743	-0.06	0	0	0	0.098	0.144	0.268	0	0.144	0	-0.205	-0.071
25730210	0.557	0.735	0	0.596	-0.654	-0.743	-0.06	0	0	0	0.1	0.144	0.266	0	0.024	0	-0.205	-0.071
25730225	0.557	0.741	0	0.57	-0.651	-0.743	-0.065	0	-0.048	0	0.103	0.146	0.263	0	-0.024	0	-0.207	-0.071
25730240	0.557	0.753	0	0.512	-0.645	-0.743	-0.065	0	-0.048	0	0.104	0.146	0.263	0	-0.024	0	-0.206	-0.071
25730255	0.557	0.758	0	0.485	-0.641	-0.741	-0.077	0	-0.216	0	0.116	0.152	0.26	0	-0.072	0	-0.209	-0.07
25730269	0.556	0.763	0	0.455	-0.637	-0.741	-0.088	0	-0.312	0	0.116	0.152	0.26	0	-0.072	0	-0.209	-0.07
25730283	0.557	0.772	0	0.398	-0.632	-0.739	-0.093	0	-0.36	0	0.129	0.159	0.26	0	-0.072	0	-0.214	-0.07
25730298	0.557	0.776	0	0.368	-0.63	-0.739	-0.093	0	-0.36	0	0.129	0.159	0.26	0	-0.048	0	-0.214	-0.07
25730311	0.556	0.779	0	0.34	-0.627	-0.739	-0.097	0	-0.36	0	0.134	0.161	0.262	0	-0.024	0	-0.216	-0.07
25730326	0.556	0.786	0	0.282	-0.624	-0.739	-0.099	0	-0.264	0	0.135	0.162	0.262	0	-0.024	0	-0.218	-0.07
25730344	0.556	0.789	0	0.251	-0.622	-0.739	-0.099	0	-0.264	0	0.135	0.162	0.265	0	0.024	0	-0.218	-0.07
25730364	0.556	0.794	0	0.192	-0.619	-0.738	-0.112	0	-0.192	0	0.146	0.168	0.266	0	0.072	0	-0.224	-0.069
25730382	0.556	0.797	0	0.13	-0.617	-0.738	-0.116	0	-0.264	0	0.148	0.169	0.266	0	0.072	0	-0.226	-0.069
25730400	0.556	0.799	0	0.07	-0.614	-0.736	-0.131	0	-0.36	0	0.162	0.176	0.265	0	0.048	0	-0.23	-0.068
25730416	0.556	0.8	0	0.039	-0.614	-0.736	-0.131	0	-0.36	0	0.162	0.176	0.265	0	0.048	0	-0.23	-0.068
25730430	0.556	0.8	0	0.008	-0.614	-0.736	-0.135	0	-0.384	0	0.162	0.176	0.26	0	-0.024	0	-0.23	-0.068
25730444	0.556	0.8	0	-0.052	-0.613	-0.735	-0.135	0	-0.312	0	0.167	0.178	0.26	0	-0.024	0	-0.23	-0.068
25730458	0.554	0.799	0	-0.08	-0.613	-0.734	-0.139	0	-0.192	0	0.168	0.178	0.257	0	-0.096	0	-0.229	-0.069
25730474	0.554	0.797	0	-0.137	-0.613	-0.734	-0.139	0	-0.192	0	0.171	0.18	0.257	0	-0.096	0	-0.23	-0.068
25730488	0.551	0.795	-0.024	-0.168	-0.611	-0.733	-0.152	0	-0.168	0	0.172	0.18	0.257	0	-0.096	0	-0.229	-0.068
25730503	0.551	0.793	-0.048	-0.199	-0.611	-0.732	-0.152	0	-0.168	0	0.184	0.186	0.256	0	-0.072	0	-0.233	-0.068
25730518	0.551	0.788	-0.048	-0.258	-0.611	-0.73	-0.169	0	-0.288	0	0.198	0.193	0.259	0	-0.024	0	-0.239	-0.067
25730534	0.551	0.785	-0.048	-0.286	-0.613	-0.73	-0.172	0	-0.48	0	0.198	0.193	0.259	0	-0.024	0	-0.239	-0.067
25730553	0.551	0.779	-0.048	-0.345	-0.616	-0.73	-0.172	0	-0.48	0	0.2	0.195	0.262	0	0.024	0	-0.241	-0.067
25730568	0.551	0.771	0	-0.4	-0.62	-0.73	-0.172	0	-0.48	0	0.2	0.195	0.262	0	0.024	0	-0.24	-0.067
25730584	0.551	0.767	0	-0.427	-0.62	-0.728	-0.189	0	-0.48	0	0.213	0.202	0.265	0	0.096	0	-0.246	-0.066
25730601	0.551	0.758	0	-0.484	-0.625	-0.728	-0.191	0	-0.24	0	0.213	0.202	0.265	0	0.096	0	-0.245	-0.066
25730623	0.551	0.747	0	-0.54	-0.63	-0.728	-0.191	0	-0.24	0	0.216	0.203	0.26	0	0.072	0	-0.243	-0.066
25730640	0.531	0.736	-0.168	-0.593	-0.623	-0.725	-0.189	0	-0.048	0	0.22	0.204	0.26	0	0	0	-0.24	-0.064
25730655	0.531	0.73	-0.168	-0.619	-0.625	-0.725	-0.191	0	0	0	0.221	0.205	0.26	0	0	0	-0.24	-0.064
25730671	0.51	0.717	-0.408	-0.67	-0.618	-0.721	-0.189	0	0	0	0.225	0.207	0.262	0	-0.024	0	-0.238	-0.061
25730686	0.504	0.709	-0.6	-0.698	-0.622	-0.721	-0.189	0	0	0	0.225	0.207	0.262	0	-0.024	0	-0.238	-0.061
25730702	0.504	0.694	-0.6	-0.75	-0.626	-0.721	-0.183	0	0.024	0	0.221	0.204	0.262	0	0	0	-0.234	-0.061
25730716	0.47	0.686	-0.767	-0.775	-0.606	-0.715	-0.183	0	0.048	0	0.23	0.208	0.262	0	0	0	-0.232	-0.056
25730729	0.451	0.678	-0.839	-0.799	-0.597	-0.71	-0.183	0	0.048	0	0.236	0.21	0.259	0	0	0	-0.229	-0.054
25730744	0.444	0.66	-0.959	-0.852	-0.6	-0.709	-0.183	0	0.048	0	0.237	0.21	0.259	0	0	0	-0.227	-0.053
25730760	0.413	0.652	-1.031	-0.875	-0.604	-0.708	-0.186	0	0	0	0.24	0.211	0.259	0	-0.024	0	-0.227	-0.053
25730776	0.413	0.632	-1.031	-0.925	-0.591	-0.701	-0.186	0	0	0	0.248	0.214	0.257	0	-0.024	0	-0.222	-0.049
25730790	0.382	0.622	-1.055	-0.947	-0.573	-0.693	-0.183	0	0	0	0.255	0.217	0.257	0	-0.024	0	-0.219	-0.045
25730806	0.375	0.602	-1.079	-0.993	-0.577	-0.691	-0.188	0	0	0	0.254	0.216	0.257	0	-0.024	0	-0.216	-0.044
25730820	0.346	0.592	-1.079	-1.014	-0.582	-0.691	-0.188	0	0	0	0.259	0.218	0.259	0	0	0	-0.216	-0.044
25730834	0.346	0.582	-1.079	-1.035	-0.564	-0.682	-0.191	0	-0.048	0	0.268	0.222	0.259	0	0	0	-0.214	-0.04
25730847	0.31	0.56	-1.103	-1.078	-0.575	-0.682	-0.191	0	-0.048	0	0.268	0.222	0.259	0	0	0	-0.212	-0.04
25730861	0.31	0.549	-1.103	-1.097	-0.552	-0.671	-0.192	0	-0.072	0	0.278	0.226	0.259	0	0	0	-0.208	-0.035
25730876	0.284	0.538	-1.127	-1.117	-0.558	-0.663	-0.197	0	-0.096	0	0.278	0.23	0.259	0	0	0	-0.207	-0.032
25730890	0.276	0.515	-1.103	-1.154	-0.541	-0.66	-0.197	0	-0.096	0	0.29	0.23	0.257	0	0	0	-0.202	-0.031
25730904	0.276	0.503	-1.103	-1.172	-0.546	-0.66	-0.198	0	-0.096	0	0.291	0.231	0.248	0	-0.096	0	-0.201	-0.031
25730920	0.246	0.478	-1.079	-1.209	-0.531	-0.647	-0.2	0	-0.096	0	0.302	0.234	0.24	0	-0.144	0	-0.188	-0.027
25730934	0.226	0.466	-1.079	-1.226	-0.519	-0.64	-0.2	0	-0.096	0	0.306	0.235	0.24	0	-0.144	0	-0.185	-0.024
25730950	0.226	0.441	-1.079	-1.258	-0.528	-0.636	-0.201	0	-0.096	0	0.31	0.236	0.216	0	-0.432	0	-0.172	-0.025
25730964	0.206	0.429	-1.127	-1.273	-0.517	-0.629	-0.2	0	-0.024	0	0.314	0.237	0.216	0	-0.432	0	-0.168	-0.022
25730977	0.172	0.403	-1.151	-1.303	-0.497	-0.613	-0.2	0	-0.024	0	0.32	0.238	0.194	0	-0.695	0	-0.152	-0.019
25730991	0.172	0.388	-1.151	-1.318	-0.505	-0.613	-0.2	0	0	0	0.32	0.238	0.194	0	-0.695	0	-0.151	-0.019
25731008	0.138	0.362	-1.223	-1.345	-0.484	-0.595	-0.205	0	0	0	0.331	0.242	0.17	0	-0.767	0	-0.133	-0.015
25731023	0.105	0.347	-1.247	-1.359	-0.46	-0.581	-0.205	0	0	0	0.336	0.243	0.17	0	-0.767	0	-0.128	-0.01
25731039	0.105	0.332	-1.247	-1.372	-0.467	-0.58	-0.206	0	-0.072	0	0.337	0.243	0.156	0	-0.647	0	-0.126	-0.01
25731063	0.08	0.289	-1.415	-1.406	-0.463	-0.567	-0.206	0	-0.072	0	0.34	0.244	0.156	0	-0.647	0	-0.112	-0.007
25731079	0.08	0.275	-1.415	-1.416	-0.47	-0.567	-0.214	0	-0.144	0	0.34	0.244	0.156	0	-0.647	0	-0.111	-0.007
25731093	0.01	0.245	-1.463	-1.436	-0.412	-0.529	-0.223	0	-0.192	0	0.364	0.253	0.124	0	-0.48	0	-0.087	0.003
25731109	-0.009	0.23	-1.463	-1.444	-0.418	-0.529	-0.223	0	-0.192	0	0.364	0.253	0.124	0	-0.48	0	-0.083	0.003
25731124	-0.05	0.201	-1.463	-1.459	-0.41	-0.516	-0.224	0	-0.216	0	0.367	0.254	0.096	0	-0.647	0	-0.064	0.005
25731140	-0.05	0.187	-1.463	-1.466	-0.376	-0.494	-0.224	0	-0.144	0	0.368	0.254	0.096	0	-0.647	0	-0.057	0.011
25731156	-0.089	0.157	-1.463	-1.479	-0.348	-0.471	-0.221	0	-0.048	0	0.368	0.253	0.075	0	-0.767	0	-0.038	0.015
25731171	-0.089	0.142	-1.463	-1.484	-0.356	-0.472	-0.221	0	-0.048	0	0.365	0.252	0.065	0	-0.767	0	-0.037	0.015
25731186	-0.112	0.111	-1.367	-1.493	-0.347	-0.458	-0.22	0	0.024	0	0.364	0.251	0.059	0	-0.671	0	-0.026	0.018
25731200	-0.127	0.096	-1.247	-1.497	-0.353	-0.457	-0.22	0	0.024	0	0.364	0.251	0.059	0	-0.671	0	-0.022	0.018
25731216	-0.151	0.066	-1.151	-1.503	-0.325	-0.434	-0.221	0	0.024	0	0.365	0.252	0.05	0	-0.552	0	-0.009	0.023
25731232	-0.151	0.051	-1.151	-1.505	-0.332	-0.434	-0.221	0	0.024	0	0.365	0.252	0.047	0	-0.432	0	-0.007	0.023
25731247	-0.171	0.02	-1.031	-1.508	-0.326	-0.422	-0.221	0	0.024	0	0.365	0.252	0.047	0	-0.432	0	0.001	0.026
25731260	-0.171	0.005	-1.031	-1.508	-0.334	-0.422	-0.223	0	0	0	0.366	0.252	0.047	0	-0.432	0	0.002	0.026
25731274	-0.198	-0.026	-0.935	-1.507	-0.319	-0.404	-0.223	0	0	0	0.364	0.252	0.032	0	-0.336	0	0.016	0.029
25731290	-0.204	-0.041	-0.887	-1.506	-0.319	-0.401	-0.223	0	0	0	0.364	0.252	0.032	0	-0.336	0	0.019	0.03
25731305	-0.227	-0.071	-0.863	-1.502	-0.307	-0.385	-0.215	0	0.024	0	0.357	0.248	0.021	0	-0.312	0	0.03	0.033
25731320	-0.227	-0.087	-0.863	-1.499	-0.316	-0.385	-0.215	0	0.024	0	0.354	0.247	0.009	0	-0.336	0	0.031	0.033
25731334	-0.257	-0.102	-0.863	-1.496	-0.321	-0.384	-0.208	0	0.144	0	0.353	0.247	0.009	0	-0.336	0	0.039	0.032
25731349	-0.277	-0.132	-0.887	-1.487	-0.301	-0.364	-0.208	0	0.144	0	0.342	0.241	0	0	-0.384	0	0.049	0.036
25731362	-0.277	-0.148	-0.887	-1.482	-0.287	-0.351	-0.201	0	0.192	0	0.34	0.24	0	0	-0.384	0	0.054	0.039
25731376	-0.297	-0.163	-0.983	-1.476	-0.291	-0.348	-0.201	0	0.192	0	0.331	0.237	-0.019	0	-0.504	0	0.063	0.038
25731391	-0.297	-0.194	-0.983	-1.463	-0.282	-0.334	-0.198	0	0.216	0	0.323	0.233	-0.036	0	-0.6	0	0.076	0.041
25731406	-0.333	-0.21	-1.079	-1.455	-0.25	-0.311	-0.198	0	0.192	0	0.318	0.23	-0.043	0	-0.647	0	0.082	0.045
25731423	-0.356	-0.239	-1.151	-1.439	-0.237	-0.295	-0.197	0	0.144	0	0.312	0.227	-0.043	0	-0.647	0	0.091	0.048
25731440	-0.379	-0.268	-1.247	-1.421	-0.223	-0.278	-0.197	0	0.144	0	0.305	0.225	-0.062	0	-0.719	0	0.104	0.051
25731460	-0.415	-0.296	-1.295	-1.401	-0.191	-0.25	-0.203	0	0	0	0.294	0.221	-0.089	0	-0.767	0	0.123	0.055
25731480	-0.415	-0.324	-1.295	-1.379	-0.201	-0.247	-0.203	0	0	0	0.293	0.223	-0.116	0	-0.791	0	0.137	0.055
25731498	-0.448	-0.351	-1.319	-1.355	-0.178	-0.226	-0.208	0	-0.096	0	0.29	0.222	-0.116	0	-0.791	0	0.144	0.059
25731514	-0.48	-0.366	-1.295	-1.341	-0.183	-0.224	-0.208	0	-0.096	0	0.287	0.221	-0.129	0	-0.887	0	0.151	0.058
25731527	-0.48	-0.381	-1.295	-1.326	-0.153	-0.203	-0.209	0	-0.096	0	0.281	0.219	-0.14	0	-0.791	0	0.156	0.063
25731542	-0.494	-0.408	-1.199	-1.297	-0.149	-0.192	-0.206	0	-0.048	0	0.274	0.216	-0.14	0	-0.791	0	0.163	0.064
25731559	-0.494	-0.421	-1.199	-1.282	-0.156	-0.192	-0.206	0	-0.048	0	0.274	0.216	-0.154	0	-0.6	0	0.165	0.064
25731580	-0.494	-0.446	-1.199	-1.251	-0.167	-0.19	-0.206	0	-0.048	0	0.27	0.216	-0.154	0	-0.6	0	0.173	0.063
25731594	-0.543	-0.472	-0.983	-1.217	-0.121	-0.156	-0.194	0	0.144	0	0.249	0.206	-0.154	0	-0.6	0	0.176	0.069
25731609	-0.572	-0.486	-0.983	-1.198	-0.124	-0.152	-0.194	0	0.168	0	0.24	0.205	-0.186	0	-0.456	0	0.19	0.068
25731625	-0.572	-0.509	-0.983	-1.163	-0.1	-0.131	-0.194	0	0.168	0	0.23	0.201	-0.194	0	-0.671	0	0.197	0.071
25731640	-0.598	-0.521	-0.959	-1.145	-0.106	-0.131	-0.183	0	0.144	0	0.23	0.201	-0.194	0	-0.671	0	0.198	0.071
25731657	-0.609	-0.544	-0.863	-1.105	-0.082	-0.109	-0.183	0	0.144	0	0.207	0.193	-0.218	0	-0.767	0	0.208	0.074
25731673	-0.609	-0.555	-0.863	-1.086	-0.075	-0.102	-0.166	0	0.288	0	0.204	0.191	-0.244	0	-0.839	0	0.21	0.075
25731696	-0.625	-0.588	-0.767	-1.023	-0.066	-0.085	-0.166	0	0.288	0	0.178	0.182	-0.244	0	-0.839	0	0.219	0.076
25731716	-0.635	-0.608	-0.576	-0.98	-0.061	-0.074	-0.151	0	0.48	0	0.156	0.174	-0.267	0	-0.839	0	0.225	0.077
25731730	-0.635	-0.618	-0.576	-0.958	-0.063	-0.072	-0.132	0	0.552	0	0.141	0.167	-0.278	0	-0.743	0	0.222	0.077
25731743	-0.645	-0.627	-0.528	-0.936	-0.054	-0.063	-0.126	0	0.552	0	0.134	0.165	-0.278	0	-0.743	0	0.226	0.078
25731758	-0.653	-0.646	-0.456	-0.889	-0.062	-0.062	-0.126	0	0.552	0	0.129	0.163	-0.278	0	-0.456	0	0.226	0.078
25731773	-0.653	-0.655	-0.456	-0.866	-0.056	-0.055	-0.114	0	0.552	0	0.117	0.157	-0.278	0	-0.36	0	0.224	0.079
25731788	-0.656	-0.672	-0.36	-0.818	-0.06	-0.052	-0.109	0	0.48	0	0.113	0.155	-0.278	0	-0.36	0	0.224	0.08
25731801	-0.658	-0.68	-0.288	-0.794	-0.063	-0.052	-0.109	0	0.48	0	0.115	0.155	-0.272	0	-0.096	0	0.222	0.08
25731815	-0.658	-0.688	-0.288	-0.77	-0.066	-0.051	-0.105	0	0.456	0	0.111	0.153	-0.272	0	-0.096	0	0.221	0.081
25731831	-0.658	-0.703	-0.144	-0.721	-0.074	-0.051	-0.105	0	0.264	0	0.113	0.153	-0.267	0	0.072	0	0.22	0.081
25731844	-0.658	-0.711	-0.144	-0.693	-0.078	-0.051	-0.105	0	0.264	0	0.113	0.153	-0.267	0	0.12	0	0.221	0.081
25731858	-0.658	-0.724	-0.024	-0.642	-0.085	-0.052	-0.108	0	0.072	0	0.117	0.155	-0.263	0	0.12	0	0.221	0.081
25731873	-0.655	-0.731	0	-0.614	-0.093	-0.054	-0.108	0	0.072	0	0.118	0.155	-0.263	0	0.12	0	0.221	0.081
25731887	-0.65	-0.737	0.048	-0.588	-0.096	-0.054	-0.109	0	-0.024	0	0.118	0.155	-0.257	0	0.12	0	0.221	0.081
25731903	-0.65	-0.749	0.048	-0.532	-0.108	-0.058	-0.108	0	-0.024	0	0.121	0.156	-0.257	0	0.12	0	0.22	0.08
25731917	-0.644	-0.754	0.12	-0.505	-0.111	-0.06	-0.108	0	0	0	0.124	0.156	-0.246	0	0.216	0	0.216	0.081
25731932	-0.644	-0.763	0.12	-0.452	-0.125	-0.065	-0.108	0	0	0	0.129	0.157	-0.237	0	0.312	0	0.213	0.08
25731945	-0.639	-0.768	0.216	-0.422	-0.133	-0.068	-0.111	0	0	0	0.13	0.157	-0.237	0	0.312	0	0.213	0.08
25731960	-0.639	-0.772	0.216	-0.394	-0.135	-0.069	-0.111	0	0	0	0.133	0.159	-0.232	0	0.36	0	0.214	0.08
25731974	-0.63	-0.78	0.24	-0.334	-0.147	-0.074	-0.112	0	-0.048	0	0.138	0.16	-0.229	0	0.312	0	0.212	0.079
25731990	-0.63	-0.783	0.24	-0.306	-0.153	-0.076	-0.116	0	-0.072	0	0.138	0.16	-0.229	0	0.312	0	0.212	0.079
25732006	-0.63	-0.789	0.24	-0.25	-0.156	-0.076	-0.116	0	-0.072	0	0.141	0.162	-0.229	0	0.312	0	0.214	0.079
25732020	-0.609	-0.791	0.312	-0.222	-0.157	-0.077	-0.114	0	-0.048	0	0.141	0.162	-0.227	0	0.144	0	0.213	0.079
25732035	-0.599	-0.795	0.408	-0.163	-0.197	-0.099	-0.112	0	-0.024	0	0.149	0.164	-0.217	0	0.144	0	0.207	0.076
25732051	-0.599	-0.797	0.408	-0.132	-0.198	-0.1	-0.112	0	-0.024	0	0.151	0.164	-0.212	0	0.24	0	0.206	0.076
25732068	-0.583	-0.799	0.6	-0.075	-0.22	-0.112	-0.116	0	0	0	0.157	0.167	-0.212	0	0.24	0	0.206	0.074
25732084	-0.583	-0.8	0.6	-0.018	-0.221	-0.113	-0.116	0	0	0	0.159	0.167	-0.204	0	0.288	0	0.203	0.074
25732099	-0.555	-0.8	0.695	0.01	-0.221	-0.113	-0.116	0	0	0	0.159	0.167	-0.204	0	0.288	0	0.203	0.074
25732113	-0.53	-0.8	0.767	0.039	-0.254	-0.132	-0.119	0	-0.072	0	0.167	0.171	-0.208	0	0.12	0	0.204	0.071
25732126	-0.517	-0.798	0.815	0.098	-0.299	-0.158	-0.12	0	-0.072	0	0.176	0.176	-0.211	0	0.024	0	0.203	0.066
25732141	-0.517	-0.797	0.815	0.127	-0.298	-0.158	-0.12	0	-0.072	0	0.176	0.176	-0.211	0	0.024	0	0.203	0.066
25732156	-0.487	-0.794	0.983	0.183	-0.332	-0.179	-0.131	0	-0.072	0	0.192	0.183	-0.211	0	-0.072	0	0.205	0.062
25732172	-0.464	-0.792	1.055	0.212	-0.332	-0.179	-0.131	0	-0.072	0	0.192	0.183	-0.211	0	-0.072	0	0.205	0.062
25732186	-0.444	-0.787	1.127	0.268	-0.358	-0.196	-0.143	0	-0.264	0	0.208	0.191	-0.212	0	-0.048	0	0.207	0.059
25732200	-0.444	-0.784	1.127	0.296	-0.38	-0.21	-0.149	0	-0.336	0	0.217	0.196	-0.212	0	-0.048	0	0.207	0.056
25732215	-0.405	-0.781	1.199	0.326	-0.379	-0.211	-0.149	0	-0.336	0	0.218	0.196	-0.209	0	0	0	0.206	0.056
25732228	-0.405	-0.774	1.199	0.381	-0.424	-0.239	-0.165	0	-0.456	0	0.241	0.206	-0.208	0	0.024	0	0.206	0.05
25732246	-0.385	-0.766	1.295	0.436	-0.444	-0.254	-0.175	0	-0.504	0	0.255	0.212	-0.208	0	0.024	0	0.207	0.047
25732261	-0.36	-0.761	1.319	0.463	-0.47	-0.27	-0.18	0	-0.504	0	0.26	0.214	-0.208	0	0.024	0	0.205	0.044
25732274	-0.328	-0.756	1.343	0.493	-0.468	-0.27	-0.18	0	-0.504	0	0.264	0.217	-0.208	0	0.024	0	0.206	0.044
25732290	-0.328	-0.745	1.343	0.549	-0.5	-0.291	-0.194	0	-0.48	0	0.284	0.226	-0.209	0	0.024	0	0.207	0.039
25732306	-0.302	-0.739	1.319	0.575	-0.527	-0.308	-0.209	0	-0.456	0	0.289	0.228	-0.208	0	0	0	0.204	0.036
25732320	-0.28	-0.727	1.295	0.63	-0.545	-0.322	-0.209	0	-0.456	0	0.308	0.237	-0.208	0	0	0	0.204	0.032
25732334	-0.25	-0.72	1.271	0.658	-0.543	-0.323	-0.215	0	-0.528	0	0.314	0.24	-0.208	0	0	0	0.205	0.032
25732349	-0.25	-0.713	1.271	0.684	-0.573	-0.341	-0.24	0	-0.6	0	0.32	0.242	-0.208	0	0	0	0.201	0.028
25732366	-0.217	-0.698	1.271	0.736	-0.567	-0.343	-0.254	0	-0.671	0	0.344	0.253	-0.208	0	0	0	0.207	0.027
25732381	-0.207	-0.683	1.223	0.785	-0.608	-0.37	-0.254	0	-0.671	0	0.366	0.263	-0.206	0	0	0	0.203	0.02
25732394	-0.207	-0.675	1.223	0.81	-0.604	-0.37	-0.267	0	-0.671	0	0.379	0.269	-0.204	0	0.024	0	0.206	0.02
25732409	-0.176	-0.667	1.199	0.833	-0.634	-0.388	-0.274	0	-0.671	0	0.391	0.274	-0.204	0	0.024	0	0.202	0.016
25732424	-0.144	-0.65	1.247	0.88	-0.625	-0.388	-0.274	0	-0.671	0	0.391	0.274	-0.204	0	0.024	0	0.2	0.016
25732438	-0.127	-0.641	1.271	0.903	-0.673	-0.416	-0.277	0	-0.528	0	0.402	0.277	-0.197	0	0.048	0	0.19	0.009
25732451	-0.127	-0.622	1.271	0.948	-0.663	-0.416	-0.278	0	-0.36	0	0.403	0.278	-0.197	0	0.048	0	0.189	0.01
25732466	-0.127	-0.613	1.271	0.97	-0.661	-0.418	-0.278	0	-0.36	0	0.404	0.278	-0.183	0	0.264	0	0.181	0.01
25732479	-0.075	-0.603	1.391	0.992	-0.71	-0.446	-0.284	0	-0.216	0	0.411	0.279	-0.162	0	0.48	0	0.173	0.003
25732492	-0.052	-0.582	1.415	1.034	-0.726	-0.461	-0.284	0	-0.144	0	0.42	0.282	-0.152	0	0.6	0	0.156	0.001
25732516	-0.038	-0.56	1.439	1.076	-0.729	-0.468	-0.283	0	-0.072	0	0.421	0.282	-0.137	0	0.719	0	0.151	-0.001
25732535	0.002	-0.536	1.463	1.119	-0.758	-0.489	-0.281	0	0	0	0.422	0.281	-0.137	0	0.719	0	0.135	-0.005
25732556	0.042	-0.513	1.415	1.156	-0.787	-0.509	-0.281	0	0	0	0.424	0.281	-0.125	0	0.624	0	0.121	-0.01
25732577	0.042	-0.49	1.415	1.192	-0.775	-0.509	-0.281	0	0	0	0.424	0.281	-0.125	0	0.624	0	0.118	-0.01
25732593	0.042	-0.478	1.415	1.209	-0.769	-0.509	-0.281	0	0.024	0	0.424	0.281	-0.089	0	0.624	0	0.116	-0.01
25732607	0.1	-0.452	1.295	1.244	-0.818	-0.542	-0.281	0	0	0	0.425	0.281	-0.079	0	0.671	0	0.084	-0.017
25732623	0.114	-0.44	1.319	1.26	-0.824	-0.548	-0.281	0	0	0	0.425	0.281	-0.079	0	0.671	0	0.08	-0.019
25732638	0.149	-0.414	1.295	1.29	-0.848	-0.566	-0.284	0	-0.024	0	0.425	0.281	-0.048	0	0.815	0	0.059	-0.023
25732653	0.149	-0.401	1.295	1.305	-0.842	-0.566	-0.297	0	-0.048	0	0.425	0.281	-0.048	0	0.815	0	0.057	-0.023
25732667	0.171	-0.373	1.199	1.334	-0.85	-0.578	-0.303	0	-0.216	0	0.441	0.289	-0.019	0	0.887	0	0.043	-0.026
25732682	0.183	-0.36	1.151	1.347	-0.855	-0.583	-0.303	0	-0.216	0	0.439	0.289	-0.019	0	0.887	0	0.037	-0.027
25732695	0.183	-0.347	1.151	1.359	-0.848	-0.583	-0.306	0	-0.312	0	0.442	0.29	0.003	0	0.863	0	0.035	-0.027
25732709	0.209	-0.318	0.983	1.384	-0.859	-0.596	-0.307	0	-0.312	0	0.44	0.29	0.003	0	0.863	0	0.018	-0.03
25732725	0.227	-0.304	0.935	1.395	-0.855	-0.599	-0.307	0	-0.312	0	0.438	0.29	0.024	0	0.839	0	0.007	-0.029
25732743	0.227	-0.276	0.935	1.416	-0.859	-0.607	-0.307	0	-0.168	0	0.434	0.289	0.042	0	0.863	0	-0.007	-0.031
25732759	0.237	-0.247	0.887	1.434	-0.852	-0.61	-0.309	0	-0.048	0	0.435	0.29	0.072	0	0.935	0	-0.012	-0.032
25732776	0.255	-0.233	0.815	1.443	-0.864	-0.62	-0.312	0	-0.048	0	0.429	0.288	0.072	0	0.935	0	-0.029	-0.033
25732795	0.269	-0.202	0.647	1.459	-0.852	-0.624	-0.312	0	-0.048	0	0.428	0.29	0.101	0	1.055	0	-0.045	-0.032
25732811	0.269	-0.173	0.647	1.472	-0.849	-0.628	-0.312	0	-0.048	0	0.426	0.289	0.101	0	1.055	0	-0.051	-0.033
25732825	0.283	-0.158	0.528	1.478	-0.847	-0.633	-0.309	0	0	0	0.421	0.289	0.138	0	1.151	0	-0.069	-0.032
25732841	0.283	-0.129	0.528	1.488	-0.845	-0.639	-0.309	0	0	0	0.414	0.287	0.147	0	1.127	0	-0.079	-0.033
25732856	0.292	-0.114	0.456	1.493	-0.844	-0.642	-0.307	0	0.024	0	0.413	0.286	0.154	0	0.839	0	-0.082	-0.035
25732871	0.296	-0.084	0.408	1.5	-0.834	-0.644	-0.307	0	0.024	0	0.409	0.285	0.154	0	0.839	0	-0.09	-0.035
25732886	0.296	-0.069	0.408	1.502	-0.827	-0.644	-0.306	0	0.048	0	0.409	0.285	0.154	0	0.839	0	-0.093	-0.035
25732900	0.296	-0.037	0.408	1.506	-0.813	-0.646	-0.306	0	0.048	0	0.405	0.284	0.168	0	0.432	0	-0.103	-0.034
25732916	0.306	-0.021	0.264	1.507	-0.813	-0.65	-0.304	0	0.048	0	0.401	0.282	0.173	0	0.408	0	-0.109	-0.035
25732931	0.307	-0.004	0.24	1.508	-0.806	-0.65	-0.293	0	0.144	0	0.401	0.282	0.173	0	0.408	0	-0.111	-0.035
25732946	0.318	0.029	0.264	1.507	-0.8	-0.656	-0.284	0	0.192	0	0.378	0.272	0.182	0	0.36	0	-0.122	-0.037
25732961	0.318	0.046	0.264	1.506	-0.792	-0.656	-0.284	0	0.192	0	0.378	0.272	0.184	0	0.336	0	-0.124	-0.037
25732975	0.339	0.076	0.408	1.501	-0.795	-0.664	-0.267	0	0.432	0	0.357	0.262	0.187	0	0.24	0	-0.133	-0.04
25732991	0.347	0.091	0.576	1.498	-0.788	-0.664	-0.267	0	0.432	0	0.357	0.262	0.187	0	0.24	0	-0.135	-0.04
25733007	0.347	0.122	0.576	1.49	-0.779	-0.666	-0.252	0	0.576	0	0.341	0.254	0.193	0	0.192	0	-0.139	-0.041
25733022	0.382	0.137	0.767	1.486	-0.799	-0.676	-0.241	0	0.576	0	0.331	0.25	0.193	0	0.192	0	-0.147	-0.045
25733037	0.395	0.167	0.839	1.475	-0.797	-0.683	-0.232	0	0.576	0	0.306	0.239	0.207	0	0.216	0	-0.157	-0.047
25733052	0.395	0.183	0.839	1.468	-0.79	-0.684	-0.232	0	0.576	0	0.305	0.239	0.214	0	0.264	0	-0.162	-0.046
25733071	0.413	0.214	0.887	1.453	-0.79	-0.69	-0.221	0	0.504	0	0.29	0.232	0.214	0	0.264	0	-0.166	-0.049
25733087	0.413	0.242	0.887	1.437	-0.776	-0.691	-0.221	0	0.504	0	0.289	0.231	0.22	0	0.36	0	-0.172	-0.049
25733101	0.428	0.257	0.719	1.428	-0.781	-0.695	-0.215	0	0.384	0	0.281	0.228	0.217	0	0.288	0	-0.173	-0.051
25733117	0.434	0.271	0.647	1.419	-0.774	-0.695	-0.215	0	0.384	0	0.281	0.228	0.217	0	0.288	0	-0.175	-0.051
25733134	0.438	0.301	0.408	1.397	-0.767	-0.698	-0.211	0	0.24	0	0.276	0.226	0.213	0	0.048	0	-0.177	-0.053
25733150	0.438	0.328	0.408	1.375	-0.753	-0.698	-0.209	0	0.216	0	0.275	0.225	0.213	0	0.048	0	-0.18	-0.053
25733165	0.439	0.343	0.216	1.362	-0.747	-0.699	-0.209	0	0.216	0	0.275	0.225	0.213	0	-0.096	0	-0.181	-0.054
25733178	0.439	0.357	0.216	1.35	-0.74	-0.699	-0.212	0	0.048	0	0.277	0.226	0.214	0	-0.024	0	-0.183	-0.054
25733193	0.439	0.384	0.096	1.323	-0.726	-0.698	-0.221	0	-0.048	0	0.285	0.231	0.214	0	0	0	-0.188	-0.053
25733208	0.439	0.397	0.024	1.309	-0.719	-0.698	-0.221	0	-0.048	0	0.285	0.231	0.214	0	0	0	-0.189	-0.053
25733222	0.439	0.423	0.024	1.28	-0.705	-0.697	-0.228	0	-0.192	0	0.291	0.233	0.214	0	0	0	-0.193	-0.053
25733237	0.441	0.435	0	1.265	-0.7	-0.697	-0.226	0	-0.216	0	0.29	0.233	0.214	0	0	0	-0.194	-0.053
25733251	0.445	0.462	0.024	1.232	-0.69	-0.698	-0.226	0	-0.168	0	0.288	0.232	0.213	0	0	0	-0.197	-0.054
25733266	0.445	0.474	0.024	1.215	-0.684	-0.699	-0.226	0	-0.168	0	0.288	0.232	0.214	0	0	0	-0.199	-0.054
25733282	0.456	0.498	0.168	1.18	-0.68	-0.701	-0.223	0	0	0	0.283	0.229	0.211	0	0	0	-0.2	-0.055
25733297	0.461	0.51	0.264	1.163	-0.677	-0.702	-0.223	0	0	0	0.282	0.229	0.211	0	0	0	-0.202	-0.056
25733315	0.473	0.534	0.36	1.124	-0.674	-0.704	-0.223	0	0.048	0	0.279	0.227	0.211	0	-0.024	0	-0.206	-0.058
25733329	0.473	0.546	0.36	1.102	-0.668	-0.704	-0.223	0	0.024	0	0.279	0.227	0.211	0	-0.024	0	-0.207	-0.058
25733345	0.484	0.569	0.384	1.061	-0.664	-0.706	-0.223	0	0.024	0	0.276	0.226	0.211	0	-0.024	0	-0.21	-0.059
25733362	0.484	0.579	0.384	1.041	-0.659	-0.706	-0.223	0	0	0	0.276	0.226	0.211	0	0	0	-0.211	-0.059
25733376	0.496	0.6	0.408	0.997	-0.656	-0.708	-0.224	0	0	0	0.274	0.225	0.211	0	0	0	-0.215	-0.061
25733391	0.507	0.611	0.408	0.973	-0.651	-0.708	-0.224	0	0	0	0.274	0.225	0.211	0	0	0	-0.216	-0.061
25733406	0.513	0.63	0.408	0.929	-0.653	-0.711	-0.228	0	-0.048	0	0.271	0.224	0.213	0	0	0	-0.22	-0.063
25733420	0.513	0.639	0.408	0.906	-0.648	-0.712	-0.224	0	-0.048	0	0.269	0.223	0.213	0	0	0	-0.221	-0.063
25733434	0.513	0.648	0.408	0.883	-0.644	-0.712	-0.224	0	-0.048	0	0.269	0.223	0.213	0	0	0	-0.222	-0.063
25733450	0.522	0.667	0.336	0.832	-0.641	-0.714	-0.215	0	0.072	0	0.259	0.218	0.213	0	0	0	-0.222	-0.064
25733466	0.522	0.675	0.336	0.808	-0.637	-0.714	-0.214	0	0.168	0	0.258	0.218	0.213	0	0	0	-0.223	-0.064
25733478	0.525	0.692	0.192	0.757	-0.632	-0.715	-0.211	0	0.192	0	0.255	0.217	0.217	0	0.024	0	-0.226	-0.064
25733493	0.525	0.699	0.192	0.732	-0.629	-0.716	-0.211	0	0.192	0	0.252	0.216	0.22	0	0.048	0	-0.227	-0.064
25733508	0.525	0.707	0.12	0.705	-0.625	-0.716	-0.209	0	0.144	0	0.252	0.216	0.231	0	0.192	0	-0.228	-0.064
25733522	0.525	0.721	0.072	0.651	-0.619	-0.717	-0.212	0	0.096	0	0.25	0.216	0.231	0	0.192	0	-0.234	-0.064
25733537	0.525	0.728	0.072	0.626	-0.617	-0.718	-0.212	0	0.096	0	0.248	0.216	0.239	0	0.24	0	-0.238	-0.063
25733552	0.525	0.74	0	0.574	-0.611	-0.718	-0.217	0	-0.024	0	0.251	0.218	0.242	0	0.312	0	-0.241	-0.063
25733571	0.525	0.745	0	0.547	-0.608	-0.718	-0.217	0	-0.024	0	0.251	0.218	0.242	0	0.312	0	-0.242	-0.063
25733589	0.525	0.756	0	0.491	-0.602	-0.718	-0.218	0	-0.096	0	0.252	0.218	0.242	0	0.312	0	-0.244	-0.063
25733605	0.525	0.766	0	0.434	-0.597	-0.718	-0.218	0	-0.096	0	0.252	0.218	0.242	0	0.12	0	-0.245	-0.063
25733622	0.525	0.774	0	0.38	-0.592	-0.717	-0.226	0	-0.096	0	0.259	0.222	0.24	0	0.024	0	-0.247	-0.063
25733641	0.525	0.778	0	0.349	-0.59	-0.717	-0.232	0	-0.144	0	0.259	0.222	0.239	0	-0.024	0	-0.248	-0.063
25733658	0.525	0.785	0	0.291	-0.586	-0.716	-0.232	0	-0.144	0	0.265	0.224	0.239	0	-0.024	0	-0.25	-0.063
25733672	0.525	0.788	0	0.263	-0.585	-0.716	-0.231	0	-0.144	0	0.264	0.224	0.239	0	-0.024	0	-0.25	-0.063
25733688	0.525	0.792	0	0.207	-0.582	-0.716	-0.231	0	-0.072	0	0.264	0.224	0.239	0	-0.024	0	-0.25	-0.063
25733704	0.525	0.796	0	0.15	-0.581	-0.716	-0.231	0	-0.072	0	0.263	0.224	0.24	0	0	0	-0.251	-0.063
25733717	0.525	0.797	0	0.119	-0.58	-0.716	-0.232	0	-0.024	0	0.264	0.224	0.242	0	0.048	0	-0.252	-0.063
25733732	0.525	0.799	0	0.091	-0.579	-0.716	-0.232	0	0	0	0.264	0.224	0.243	0	0.048	0	-0.253	-0.063
25733746	0.525	0.8	0	0.031	-0.579	-0.717	-0.231	0	0	0	0.262	0.224	0.243	0	0.048	0	-0.253	-0.063
25733760	0.527	0.8	0	0.003	-0.579	-0.717	-0.228	0	0	0	0.262	0.224	0.243	0	0.024	0	-0.253	-0.063
25733775	0.527	0.8	0	-0.028	-0.581	-0.717	-0.228	0	0	0	0.259	0.222	0.25	0	0.024	0	-0.252	-0.063
25733790	0.528	0.799	0.024	-0.088	-0.583	-0.718	-0.228	0	0.048	0	0.257	0.222	0.254	0	0.096	0	-0.254	-0.063
25733807	0.528	0.798	0.024	-0.116	-0.584	-0.719	-0.228	0	0.048	0	0.256	0.222	0.254	0	0.096	0	-0.256	-0.063
25733824	0.528	0.795	0.024	-0.176	-0.586	-0.719	-0.234	0	0.024	0	0.258	0.224	0.265	0	0.24	0	-0.261	-0.062
25733843	0.528	0.79	0.024	-0.232	-0.588	-0.719	-0.237	0	-0.072	0	0.261	0.225	0.279	0	0.384	0	-0.262	-0.062
25733863	0.528	0.785	0	-0.288	-0.592	-0.721	-0.237	0	-0.072	0	0.257	0.225	0.279	0	0.384	0	-0.266	-0.061
25733878	0.528	0.782	0	-0.316	-0.593	-0.72	-0.238	0	-0.12	0	0.258	0.226	0.289	0	0.432	0	-0.266	-0.061
25733893	0.528	0.775	0	-0.374	-0.599	-0.722	-0.238	0	-0.12	0	0.255	0.225	0.291	0	0.432	0	-0.27	-0.061
25733909	0.528	0.771	0	-0.402	-0.6	-0.722	-0.237	0	-0.024	0	0.255	0.225	0.291	0	0.288	0	-0.27	-0.061
25733924	0.528	0.762	0	-0.461	-0.605	-0.722	-0.237	0	0	0	0.253	0.224	0.291	0	0.288	0	-0.268	-0.061
25733941	0.528	0.757	0	-0.488	-0.608	-0.722	-0.24	0	0	0	0.253	0.224	0.291	0	0.096	0	-0.268	-0.061
25733957	0.528	0.746	0	-0.545	-0.613	-0.722	-0.24	0	0	0	0.256	0.226	0.291	0	0.048	0	-0.267	-0.06
25733972	0.528	0.74	0	-0.571	-0.615	-0.721	-0.244	0	-0.048	0	0.26	0.228	0.291	0	0.048	0	-0.268	-0.06
25733986	0.528	0.728	0	-0.626	-0.621	-0.721	-0.244	0	-0.048	0	0.26	0.228	0.289	0	0	0	-0.266	-0.06
25734004	0.528	0.715	0	-0.677	-0.625	-0.718	-0.261	0	-0.24	0	0.275	0.235	0.288	0	0	0	-0.268	-0.06
25734018	0.528	0.708	0	-0.702	-0.628	-0.718	-0.261	0	-0.24	0	0.276	0.235	0.286	0	-0.024	0	-0.266	-0.06
25734033	0.53	0.7	0	-0.73	-0.633	-0.718	-0.27	0	-0.36	0	0.275	0.235	0.285	0	-0.024	0	-0.265	-0.06
25734049	0.528	0.685	0	-0.779	-0.638	-0.717	-0.27	0	-0.36	0	0.284	0.239	0.285	0	-0.024	0	-0.265	-0.06
25734063	0.528	0.677	0	-0.803	-0.642	-0.717	-0.28	0	-0.384	0	0.284	0.239	0.288	0	-0.024	0	-0.264	-0.06
25734083	0.528	0.661	0	-0.851	-0.649	-0.716	-0.287	0	-0.384	0	0.291	0.243	0.288	0	-0.024	0	-0.265	-0.059
25734100	0.528	0.643	0	-0.897	-0.657	-0.715	-0.287	0	-0.384	0	0.297	0.246	0.288	0	-0.024	0	-0.264	-0.059
25734115	0.528	0.634	0	-0.92	-0.662	-0.715	-0.292	0	-0.216	0	0.296	0.246	0.294	0	0.072	0	-0.265	-0.059
25734130	0.528	0.613	0	-0.968	-0.672	-0.715	-0.292	0	-0.216	0	0.299	0.247	0.294	0	0.096	0	-0.263	-0.059
25734143	0.528	0.603	0	-0.99	-0.677	-0.715	-0.293	0	-0.168	0	0.301	0.248	0.294	0	0.096	0	-0.262	-0.058
25734158	0.528	0.583	0	-1.032	-0.687	-0.714	-0.295	0	-0.12	0	0.302	0.249	0.294	0	0.072	0	-0.259	-0.058
25734172	0.527	0.573	0	-1.053	-0.691	-0.714	-0.295	0	-0.12	0	0.304	0.249	0.288	0	0.048	0	-0.255	-0.059
25734187	0.527	0.551	0	-1.093	-0.701	-0.713	-0.295	0	-0.096	0	0.306	0.249	0.283	0	-0.048	0	-0.251	-0.059
25734201	0.527	0.54	0	-1.112	-0.706	-0.713	-0.297	0	-0.048	0	0.307	0.25	0.283	0	-0.048	0	-0.249	-0.059
25734216	0.523	0.529	-0.024	-1.131	-0.71	-0.711	-0.295	0	-0.024	0	0.311	0.25	0.27	0	-0.288	0	-0.243	-0.06
25734231	0.523	0.505	-0.024	-1.17	-0.719	-0.71	-0.295	0	-0.024	0	0.314	0.251	0.259	0	-0.432	0	-0.235	-0.06
25734249	0.516	0.481	-0.12	-1.205	-0.726	-0.709	-0.29	0	0.024	0	0.312	0.25	0.259	0	-0.432	0	-0.23	-0.059
25734262	0.516	0.469	-0.12	-1.222	-0.73	-0.706	-0.29	0	0.024	0	0.319	0.251	0.236	0	-0.671	0	-0.22	-0.06
25734276	0.493	0.457	-0.336	-1.238	-0.728	-0.705	-0.281	0	0.12	0	0.315	0.248	0.211	0	-0.767	0	-0.217	-0.059
25734292	0.493	0.43	-0.336	-1.271	-0.733	-0.701	-0.278	0	0.216	0	0.322	0.249	0.211	0	-0.767	0	-0.203	-0.059
25734307	0.468	0.418	-0.576	-1.286	-0.737	-0.699	-0.278	0	0.216	0	0.326	0.249	0.194	0	-0.815	0	-0.195	-0.06
[truncated: 7,179 more rows]
