# Supplementary material for: Design and development of a modular wrist rehabilitation robot with impedance control and gravity compensation
Source: Sci Rep. 2025 Dec 6;16:1452. doi: 10.1038/s41598-025-31185-w (PMC12796202; doi:10.1038/s41598-025-31185-w)
Supplement: Supplementary file 1 — Supplementary Material 1 [file 41598_2025_31185_MOESM1_ESM.zip › Experimental Tests/Weight_Compensation.xlsx]

## Sheet: Sheet1
Time	Pa1	Pc1	Va1	Vc1	Tc1	TZ1	Pa2	Pc2	Va2	Vc2	Tc2	TZ2	Pa3	Pc3	Va3	Vc3	Tc3	TZ3
15789485	0	0	0	0	0	0	0	0	0	0	0	0	0	0	0	0	0	0
15789495	0	0	0	0	0	0	0	0	0	0	0	0	0	0	0	0	0	0
15789506	0	0	0	0	0	0	0	0	0	0	0	0	0	0	0	0	0	0
15789516	0	0	0	0	0	0	0	0	0	0	0	0	0	0	0	0	0	0
15789526	0	0	0	0	0	0	0	0	0	0	0	0	0	0	0	0	0	0
15789536	0	0	0	0	0	0	0	0	0	0	0	0	0	0	0	0	0	0
15789546	0	0	0	0	0	0	0	0	0	0	0	0	0	0	0	0	0	0
15789556	0	0	0	0	0	0	0	0	0	0	0	0	0	0	0	0	0	0
15789566	0	0	0	0	0	0	0	0	0	0	0	0	0	0	0	0	0	0
15789576	0	0	0	0	0	0	0	0	0	0	0	0	0	0	0	0	0	0
15789586	0	0	0	0	0	0	0	0	0	0	0	0	0	0	0	0	0	0
15789597	0	0	0	0	0	0	0	0	0	0	0	0	0	0	0	0	0	0
15789607	0	0	0	0	0	0	0	0	0	0	0	0	-0.092	0	0	0	0	0
15789617	0.005	0	0	0	0	0	0	0	0	0	0	0	-0.092	0	0	0	0	0
15789627	0.005	0	0	0	0	0	-0.085	0	0	0	0	0	-0.092	0	0	0	0	0
15789637	0.005	0	0	0	0	0	-0.085	0	0	0	0	0	-0.092	0	0	0	0	0
15789647	0.005	0	0	0	0	0	-0.085	0	0	0	0	0	-0.092	0	0	0	0	0
15789657	0.005	0	0	0	0	0	-0.083	0	0	0	0	0	-0.092	0	0	0	0	0
15789667	0.005	0	0	0	0	0	-0.085	0	0	0	0	0	-0.092	0	0	0	0	0
15789678	0.005	0	0	0	0	0	-0.083	0	0	0	0	0	-0.092	0	0	0	0	0
15789688	0.005	0	0	0	0	0	-0.083	0	0	0	0	0	-0.092	0	0	0	0	0
15789699	0.005	0	0	0	0	0	-0.082	0	0	0	0	0	-0.092	0	0	0	0	0
15789709	0.005	0	0	0	0	0	-0.082	0	0.024	0	0	0	-0.092	0	0	0	0	0
15789720	0.005	0	0	0	0	0	-0.082	0	0.024	0	0	0	-0.093	0	0	0	0	0
15789731	0.005	0	0	0	0	0	-0.08	0	0.048	0	0	0	-0.092	0	0	0	0	0
15789741	0.005	0	0	0	0	0	-0.079	0	0.048	0	0	0	-0.092	0	0	0	0	0
15789752	0.005	0	0	0	0	0	-0.079	0	0.048	0	0	0	-0.093	0	0	0	0	0
15789763	0.005	0	0	0	0	0	-0.077	0	0.048	0	0	0	-0.093	0	0	0	0	0
15789774	0.005	0	0	0	0	0	-0.076	0	0.072	0	0	0	-0.093	0	0	0	0	0
15789786	0.003	0	0	0	0	0	-0.076	0	0.072	0	0	0	-0.093	0	0	0	0	0
15789797	0.005	0	0	0	0	0	-0.074	0	0.072	0	0	0	-0.093	0	0	0	0	0
15789808	0.005	0	0	0	0	0	-0.074	0	0.072	0	0	0	-0.093	0	0	0	0	0
15789820	0.005	0	0	0	0	0	-0.074	0	0.048	0	0	0	-0.093	0	0	0	0	0
15789832	0.005	0	0	0	0	0	-0.074	0	0.048	0	0	0	-0.093	0	0	0	0	0
15789843	0.003	0	0	0	0	0	-0.074	0	0.024	0	0	0	-0.093	0	0	0	0	0
15789853	0.003	0	0	0	0	0	-0.073	0	0.024	0	0	0	-0.093	0	0	0	0	0
15789864	0.003	0	0	0	0	0	-0.073	0	0	0	0	0	-0.093	0	0	0	0	0
15789875	0.003	0	0	0	0	0	-0.073	0	0	0	0	0	-0.093	0	0	0	0	0
15789886	0.003	0	0	0	0	0	-0.073	0	0	0	0	0	-0.093	0	0	0	0	0
15789897	0.003	0	0	0	0	0	-0.073	0	0	0	0	0	-0.093	0	0	0	0	0
15789908	0.002	0	0	0	0	0	-0.074	0	0	0	0	0	-0.093	0	0	0	0	0
15789919	0.003	0	0	0	0	0	-0.074	0	0	0	0	0	-0.093	0	0	0	0	0
15789931	0.002	0	0	0	0	0	-0.073	0	0	0	0	0	-0.093	0	0	0	0	0
15789942	0.002	0	0	0	0	0	-0.073	0	0	0	0	0	-0.095	0	0	0	0	0
15789952	0.002	0	0	0	0	0	-0.073	0	0	0	0	0	-0.095	0	0	0	0	0
15789964	0.003	0	0	0	0	0	-0.073	0	0	0	0	0	-0.095	0	0	0	0	0
15789974	0.003	0	0	0	0	0	-0.073	0	0	0	0	0	-0.095	0	0	0	0	0
15789985	0.003	0	0	0	0	0	-0.071	0	0	0	0	0	-0.096	0	0	0	0	0
15789997	0.003	0	0	0	0	0	-0.073	0	0	0	0	0	-0.095	0	0	0	0	0
15790008	0.003	0	0	0	0	0	-0.073	0	0	0	0	0	-0.096	0	0	0	0	0
15790019	0.003	0	0	0	0	0	-0.073	0	0	0	0	0	-0.096	0	0	0	0	0
15790031	0.003	0	0	0	0	0	-0.073	0	0	0	0	0	-0.098	0	-0.024	0	0	0
15790042	0.003	0	0	0	0	0	-0.071	0	0	0	0	0	-0.098	0	-0.024	0	0	0
15790054	0.003	0	0	0	0	0	-0.073	0	0	0	0	0	-0.098	0	-0.024	0	0	0
15790070	0.003	0	0	0	0	0	-0.073	0	0	0	0	0	-0.099	0	-0.024	0	0	0
15790083	0.002	0	0	0	0	0	-0.073	0	0	0	0	0	-0.099	0	-0.024	0	0	0
15790097	0.002	0	0	0	0	0	-0.073	0	0	0	0	0	-0.101	0	-0.048	0	0	0
15790109	0	0	-0.024	0	0	0	-0.071	0	0	0	0	0	-0.101	0	-0.048	0	0	0
15790122	0	0	-0.024	0	0	0	-0.071	0	0	0	0	0	-0.101	0	-0.048	0	0	0
15790133	-0.001	0	-0.024	0	0	0	-0.071	0	0	0	0	0	-0.101	0	-0.048	0	0	0
15790144	-0.001	0	-0.048	0	0	0	-0.071	0	0	0	0	0	-0.102	0	-0.024	0	0	0
15790155	-0.001	0	-0.048	0	0	0	-0.071	0	0	0	0	0	-0.102	0	-0.024	0	0	0
15790167	-0.003	0	-0.048	0	0	0	-0.07	0	0	0	0	0	-0.102	0	-0.024	0	0	0
15790178	-0.003	0	-0.048	0	0	0	-0.07	0	0	0	0	0	-0.102	0	-0.024	0	0	0
15790189	-0.003	0	-0.048	0	0	0	-0.07	0	0	0	0	0	-0.102	0	-0.024	0	0	0
15790202	-0.003	0	-0.024	0	0	0	-0.07	0	0	0	0	0	-0.102	0	0	0	0	0
15790214	-0.003	0	-0.024	0	0	0	-0.071	0	0	0	0	0	-0.102	0	0	0	0	0
15790225	-0.001	0	0	0	0	0	-0.071	0	0	0	0	0	-0.104	0	0	0	0	0
15790236	-0.001	0	0	0	0	0	-0.071	0	0	0	0	0	-0.104	0	0	0	0	0
15790247	0	0	0	0	0	0	-0.071	0	0	0	0	0	-0.102	0	0	0	0	0
15790258	0.002	0	0.024	0	0	0	-0.071	0	0	0	0	0	-0.104	0	0	0	0	0
15790269	0.003	0	0.048	0	0	0	-0.071	0	0	0	0	0	-0.104	0	0	0	0	0
15790280	0.003	0	0.072	0	0	0	-0.071	0	0	0	0	0	-0.104	0	0	0	0	0
15790291	0.005	0	0.072	0	0	0	-0.071	0	0	0	0	0	-0.104	0	0	0	0	0
15790303	0.007	0	0.072	0	0	0	-0.071	0	0	0	0	0	-0.104	0	0	0	0	0
15790315	0.007	0	0.072	0	0	0	-0.071	0	0	0	0	0	-0.104	0	0	0	0	0
15790325	0.007	0	0.072	0	0	0	-0.071	0	0	0	0	0	-0.104	0	0	0	0	0
15790336	0.007	0	0.048	0	0	0	-0.071	0	0	0	0	0	-0.104	0	0	0	0	0
15790348	0.007	0	0.048	0	0	0	-0.071	0	0	0	0	0	-0.104	0	0	0	0	0
15790359	0.008	0	0.048	0	0	0	-0.071	0	0	0	0	0	-0.104	0	0	0	0	0
15790370	0.008	0	0.024	0	0	0	-0.073	0	0	0	0	0	-0.104	0	0	0	0	0
15790382	0.01	0	0.024	0	0	0	-0.071	0	0	0	0	0	-0.105	0	0	0	0	0
15790393	0.008	0	0.024	0	0	0	-0.073	0	0	0	0	0	-0.104	0	0	0	0	0
15790405	0.01	0	0.024	0	0	0	-0.073	0	0	0	0	0	-0.104	0	0	0	0	0
15790417	0.01	0	0.024	0	0	0	-0.073	0	0	0	0	0	-0.104	0	0	0	0	0
15790429	0.01	0	0.024	0	0	0	-0.073	0	0	0	0	0	-0.105	0	0	0	0	0
15790440	0.01	0	0.024	0	0	0	-0.073	0	0	0	0	0	-0.104	0	0	0	0	0
15790452	0.01	0	0.024	0	0	0	-0.073	0	0	0	0	0	-0.104	0	0	0	0	0
15790464	0.01	0	0	0	0	0	-0.071	0	0	0	0	0	-0.105	0	0	0	0	0
15790479	0.011	0	0	0	0	0	-0.073	0	0	0	0	0	-0.105	0	0	0	0	0
15790498	0.013	0.004	0	0.439	-0.499	-0.499	-0.073	0.001	0	0.11	0.181	0.181	-0.105	0.002	0	0.219	-0.003	-0.003
15790516	0.013	0.013	0.024	0.439	-0.499	-0.499	-0.073	0.003	0	0.11	0.181	0.181	-0.105	0.007	0	0.219	-0.003	-0.003
15790532	0.007	0.018	0.024	0.439	-0.496	-0.496	-0.068	0.004	0	0.11	0.181	0.181	-0.105	0.009	0	0.219	-0.002	-0.002
15790548	-0.009	0.026	-0.072	0.438	-0.487	-0.487	-0.06	0.007	0.072	0.11	0.174	0.174	-0.105	0.013	0	0.219	0	0
15790560	-0.033	0.031	-0.336	0.438	-0.474	-0.474	-0.051	0.008	0.144	0.11	0.169	0.169	-0.105	0.015	0	0.219	0.004	0.004
15790573	-0.053	0.035	-0.647	0.438	-0.474	-0.474	-0.04	0.009	0.288	0.11	0.169	0.169	-0.109	0.018	0	0.219	0.004	0.004
15790585	-0.063	0.044	-0.911	0.438	-0.458	-0.458	-0.031	0.011	0.432	0.109	0.157	0.157	-0.112	0.022	-0.048	0.219	0.008	0.008
15790597	-0.073	0.049	-1.055	0.438	-0.451	-0.451	-0.019	0.012	0.6	0.109	0.157	0.157	-0.112	0.024	-0.048	0.219	0.009	0.009
15790609	-0.076	0.053	-1.031	0.437	-0.449	-0.449	-0.019	0.013	0.6	0.109	0.15	0.15	-0.116	0.027	-0.096	0.219	0.01	0.01
15790620	-0.084	0.058	-0.911	0.437	-0.448	-0.448	-0.011	0.015	0.695	0.109	0.146	0.146	-0.122	0.029	-0.168	0.219	0.01	0.01
15790633	-0.095	0.063	-0.743	0.437	-0.443	-0.443	0.012	0.016	0.767	0.109	0.134	0.134	-0.125	0.031	-0.216	0.218	0.011	0.011
15790645	-0.095	0.067	-0.743	0.437	-0.436	-0.436	0.021	0.017	0.839	0.109	0.129	0.129	-0.127	0.034	-0.24	0.218	0.013	0.013
15790657	-0.102	0.076	-0.6	0.436	-0.429	-0.429	0.033	0.019	0.911	0.109	0.122	0.122	-0.136	0.038	-0.264	0.218	0.014	0.014
15790669	-0.11	0.081	-0.576	0.436	-0.425	-0.425	0.038	0.02	0.887	0.109	0.12	0.12	-0.136	0.04	-0.264	0.218	0.016	0.016
15790681	-0.115	0.085	-0.552	0.435	-0.421	-0.421	0.041	0.021	0.791	0.109	0.12	0.12	-0.139	0.042	-0.288	0.218	0.016	0.016
15790692	-0.118	0.089	-0.504	0.435	-0.42	-0.42	0.041	0.022	0.647	0.109	0.118	0.118	-0.147	0.045	-0.312	0.218	0.016	0.016
15790704	-0.121	0.094	-0.432	0.435	-0.418	-0.418	0.041	0.024	0.647	0.109	0.118	0.118	-0.15	0.047	-0.312	0.217	0.017	0.017
15790717	-0.121	0.098	-0.432	0.434	-0.417	-0.417	0.041	0.025	0.408	0.109	0.118	0.118	-0.155	0.049	-0.336	0.217	0.018	0.018
15790731	-0.121	0.107	-0.336	0.433	-0.416	-0.416	0.041	0.027	0.24	0.108	0.118	0.118	-0.156	0.054	-0.336	0.217	0.018	0.018
15790742	-0.121	0.112	-0.216	0.433	-0.416	-0.416	0.041	0.028	0.12	0.108	0.118	0.118	-0.156	0.056	-0.264	0.216	0.018	0.018
15790754	-0.121	0.117	-0.144	0.432	-0.416	-0.416	0.041	0.029	0.024	0.108	0.118	0.118	-0.156	0.058	-0.192	0.216	0.018	0.018
15790767	-0.122	0.121	-0.096	0.432	-0.415	-0.415	0.039	0.03	0	0.108	0.118	0.118	-0.156	0.061	-0.192	0.216	0.018	0.018
15790779	-0.121	0.126	-0.024	0.431	-0.415	-0.415	0.039	0.031	0	0.108	0.119	0.119	-0.153	0.063	-0.096	0.216	0.018	0.018
15790790	-0.121	0.13	0	0.431	-0.416	-0.416	0.039	0.032	0	0.108	0.119	0.119	-0.148	0.065	0	0.215	0.018	0.018
15790803	-0.121	0.139	0	0.43	-0.417	-0.417	0.039	0.035	0	0.107	0.119	0.119	-0.147	0.069	0.072	0.215	0.018	0.018
15790818	-0.121	0.143	0	0.429	-0.417	-0.417	0.039	0.036	0	0.107	0.119	0.119	-0.144	0.072	0.12	0.215	0.018	0.018
15790833	-0.121	0.152	0	0.428	-0.418	-0.418	0.039	0.038	0	0.107	0.119	0.119	-0.139	0.076	0.192	0.214	0.018	0.018
15790847	-0.121	0.157	0	0.427	-0.419	-0.419	0.039	0.039	0	0.107	0.119	0.119	-0.135	0.078	0.24	0.214	0.018	0.018
15790858	-0.121	0.161	0	0.427	-0.419	-0.419	0.041	0.04	0	0.107	0.118	0.118	-0.135	0.08	0.216	0.213	0.018	0.018
15790871	-0.121	0.165	0	0.426	-0.419	-0.419	0.039	0.041	0	0.107	0.119	0.119	-0.135	0.083	0.192	0.213	0.018	0.018
15790883	-0.121	0.17	0	0.425	-0.419	-0.419	0.039	0.042	0	0.106	0.119	0.119	-0.135	0.085	0.168	0.213	0.018	0.018
15790895	-0.121	0.174	0	0.425	-0.419	-0.419	0.039	0.044	0	0.106	0.119	0.119	-0.135	0.087	0.096	0.212	0.018	0.018
15790907	-0.121	0.183	0	0.423	-0.419	-0.419	0.039	0.046	0	0.106	0.119	0.119	-0.135	0.091	0.048	0.212	0.018	0.018
15790919	-0.121	0.187	0	0.423	-0.419	-0.419	0.039	0.047	0	0.106	0.119	0.119	-0.135	0.094	0.024	0.211	0.018	0.018
15790931	-0.121	0.191	0	0.422	-0.419	-0.419	0.039	0.048	0	0.105	0.119	0.119	-0.135	0.096	0	0.211	0.018	0.018
15790943	-0.121	0.196	0	0.421	-0.419	-0.419	0.041	0.049	0	0.105	0.119	0.119	-0.135	0.098	0	0.211	0.018	0.018
15790956	-0.121	0.2	0	0.42	-0.419	-0.419	0.039	0.05	0	0.105	0.118	0.118	-0.135	0.1	0	0.21	0.018	0.018
15790968	-0.121	0.209	0	0.419	-0.419	-0.419	0.039	0.052	0	0.105	0.119	0.119	-0.135	0.104	0	0.209	0.018	0.018
15790981	-0.121	0.213	0	0.418	-0.418	-0.418	0.039	0.053	0	0.104	0.119	0.119	-0.138	0.106	0	0.209	0.018	0.018
15790998	-0.121	0.221	0	0.416	-0.418	-0.418	0.039	0.055	0	0.104	0.119	0.119	-0.139	0.111	-0.024	0.208	0.018	0.018
15791021	-0.121	0.23	0	0.414	-0.418	-0.418	0.041	0.057	0	0.104	0.119	0.119	-0.139	0.115	-0.024	0.207	0.018	0.018
15791039	-0.121	0.239	0	0.412	-0.418	-0.418	0.039	0.06	0	0.103	0.119	0.119	-0.141	0.119	-0.048	0.206	0.018	0.018
15791057	-0.121	0.243	0	0.411	-0.418	-0.418	0.041	0.061	0	0.103	0.119	0.119	-0.141	0.121	-0.048	0.206	0.018	0.018
15791070	-0.121	0.251	0	0.409	-0.418	-0.418	0.041	0.063	0	0.102	0.118	0.118	-0.139	0.125	-0.024	0.205	0.018	0.018
15791085	-0.121	0.255	0	0.408	-0.418	-0.418	0.041	0.064	0	0.102	0.118	0.118	-0.139	0.127	0	0.204	0.018	0.018
15791099	-0.121	0.263	0	0.406	-0.418	-0.418	0.041	0.066	0	0.102	0.118	0.118	-0.141	0.132	0	0.203	0.018	0.018
15791111	-0.121	0.267	0	0.405	-0.418	-0.418	0.041	0.067	0	0.101	0.118	0.118	-0.141	0.134	0	0.203	0.018	0.018
15791127	-0.121	0.271	0	0.404	-0.418	-0.418	0.039	0.068	0	0.101	0.119	0.119	-0.141	0.136	0	0.202	0.018	0.018
15791142	-0.121	0.279	0	0.402	-0.418	-0.418	0.041	0.07	0	0.101	0.118	0.118	-0.141	0.14	0	0.201	0.018	0.018
15791157	-0.121	0.283	0	0.401	-0.418	-0.418	0.041	0.071	0	0.1	0.118	0.118	-0.141	0.142	0	0.2	0.018	0.018
15791171	-0.121	0.292	0	0.398	-0.418	-0.418	0.041	0.073	0	0.1	0.118	0.118	-0.142	0.146	0	0.199	0.018	0.018
15791184	-0.121	0.296	0	0.397	-0.418	-0.418	0.041	0.074	0	0.099	0.118	0.118	-0.142	0.148	0	0.199	0.018	0.018
15791195	-0.121	0.3	0	0.396	-0.418	-0.418	0.041	0.075	0	0.099	0.118	0.118	-0.142	0.15	0	0.198	0.018	0.018
15791205	-0.121	0.304	0	0.395	-0.417	-0.417	0.041	0.076	0	0.099	0.118	0.118	-0.144	0.152	-0.024	0.197	0.018	0.018
15791217	-0.121	0.308	0	0.394	-0.417	-0.417	0.041	0.077	0	0.098	0.118	0.118	-0.144	0.154	-0.024	0.197	0.018	0.018
15791230	-0.121	0.312	0	0.392	-0.417	-0.417	0.041	0.078	0	0.098	0.118	0.118	-0.144	0.156	-0.024	0.196	0.018	0.018
15791241	-0.121	0.316	0	0.391	-0.417	-0.417	0.041	0.079	0	0.098	0.118	0.118	-0.144	0.158	-0.024	0.196	0.018	0.018
15791253	-0.119	0.325	0	0.388	-0.418	-0.418	0.041	0.081	0	0.097	0.118	0.118	-0.145	0.162	-0.024	0.194	0.018	0.018
15791265	-0.119	0.329	0	0.387	-0.418	-0.418	0.041	0.082	0	0.097	0.118	0.118	-0.145	0.164	-0.024	0.194	0.018	0.018
15791277	-0.119	0.332	0	0.386	-0.418	-0.418	0.041	0.083	0	0.096	0.118	0.118	-0.145	0.166	-0.024	0.193	0.018	0.018
15791289	-0.121	0.336	0	0.384	-0.418	-0.418	0.041	0.084	0	0.096	0.118	0.118	-0.145	0.168	-0.024	0.192	0.018	0.018
15791301	-0.119	0.34	0	0.383	-0.417	-0.417	0.041	0.085	0	0.096	0.118	0.118	-0.145	0.17	-0.024	0.192	0.018	0.018
15791313	-0.119	0.348	0	0.38	-0.418	-0.418	0.041	0.087	0	0.095	0.118	0.118	-0.147	0.174	-0.024	0.19	0.018	0.018
15791326	-0.119	0.352	0	0.379	-0.418	-0.418	0.041	0.088	0	0.095	0.118	0.118	-0.147	0.176	-0.024	0.189	0.018	0.018
15791340	-0.121	0.356	0	0.377	-0.418	-0.418	0.042	0.089	0	0.094	0.117	0.117	-0.147	0.178	-0.024	0.189	0.018	0.018
15791353	-0.121	0.36	0	0.376	-0.417	-0.417	0.041	0.09	0	0.094	0.118	0.118	-0.145	0.18	0	0.188	0.018	0.018
15791365	-0.121	0.364	0	0.374	-0.417	-0.417	0.041	0.091	0	0.094	0.118	0.118	-0.145	0.182	0	0.187	0.018	0.018
15791380	-0.121	0.371	0	0.371	-0.417	-0.417	0.041	0.093	0	0.093	0.117	0.117	-0.145	0.186	0	0.186	0.018	0.018
15791391	-0.121	0.375	0	0.37	-0.417	-0.417	0.041	0.094	0	0.092	0.118	0.118	-0.145	0.188	0	0.185	0.018	0.018
15791403	-0.119	0.379	0	0.368	-0.417	-0.417	0.041	0.095	0	0.092	0.118	0.118	-0.145	0.189	0	0.184	0.018	0.018
15791415	-0.121	0.383	0	0.367	-0.418	-0.418	0.042	0.096	0	0.092	0.118	0.118	-0.147	0.191	0	0.183	0.018	0.018
15791427	-0.121	0.39	0	0.364	-0.417	-0.417	0.042	0.098	0	0.091	0.117	0.117	-0.148	0.195	0	0.182	0.018	0.018
15791438	-0.121	0.394	0	0.362	-0.417	-0.417	0.041	0.099	0	0.091	0.118	0.118	-0.148	0.197	-0.024	0.181	0.018	0.018
15791453	-0.119	0.398	0	0.36	-0.417	-0.417	0.042	0.1	0	0.09	0.117	0.117	-0.148	0.199	-0.024	0.18	0.018	0.018
15791466	-0.119	0.402	0	0.359	-0.417	-0.417	0.041	0.1	0	0.09	0.118	0.118	-0.15	0.201	-0.024	0.179	0.018	0.018
15791479	-0.121	0.409	0	0.356	-0.416	-0.416	0.041	0.102	0	0.089	0.118	0.118	-0.15	0.204	-0.024	0.178	0.018	0.018
15791494	-0.119	0.412	0	0.354	-0.416	-0.416	0.041	0.103	0	0.088	0.118	0.118	-0.15	0.206	-0.024	0.177	0.018	0.018
15791506	-0.121	0.416	0	0.352	-0.417	-0.417	0.041	0.104	0	0.088	0.118	0.118	-0.15	0.208	-0.024	0.176	0.018	0.018
15791518	-0.119	0.42	0	0.351	-0.416	-0.416	0.042	0.105	0	0.088	0.118	0.118	-0.151	0.21	-0.024	0.175	0.018	0.018
15791531	-0.119	0.427	0	0.347	-0.417	-0.417	0.041	0.107	0	0.087	0.118	0.118	-0.151	0.213	-0.024	0.174	0.018	0.018
15791544	-0.121	0.431	0	0.345	-0.417	-0.417	0.041	0.108	0	0.086	0.118	0.118	-0.151	0.215	-0.024	0.173	0.018	0.018
15791560	-0.121	0.434	0	0.344	-0.416	-0.416	0.042	0.109	0	0.086	0.118	0.118	-0.151	0.217	-0.024	0.172	0.018	0.018
15791575	-0.119	0.441	0	0.34	-0.417	-0.417	0.042	0.11	0	0.085	0.117	0.117	-0.151	0.22	-0.024	0.17	0.018	0.018
15791590	-0.119	0.444	0	0.338	-0.417	-0.417	0.042	0.111	0	0.085	0.117	0.117	-0.153	0.222	-0.024	0.169	0.018	0.018
15791604	-0.121	0.451	0	0.335	-0.416	-0.416	0.041	0.113	0	0.084	0.118	0.118	-0.151	0.226	0	0.167	0.018	0.018
15791616	-0.121	0.455	0	0.333	-0.416	-0.416	0.041	0.114	0	0.083	0.118	0.118	-0.151	0.227	0	0.166	0.018	0.018
15791628	-0.121	0.458	0	0.331	-0.416	-0.416	0.041	0.115	0	0.083	0.118	0.118	-0.15	0.229	0	0.165	0.018	0.018
15791640	-0.121	0.462	0	0.329	-0.416	-0.416	0.041	0.115	0	0.082	0.118	0.118	-0.15	0.231	0	0.165	0.018	0.018
15791655	-0.119	0.468	0	0.325	-0.417	-0.417	0.041	0.117	0	0.081	0.118	0.118	-0.151	0.234	0.024	0.163	0.018	0.018
15791668	-0.119	0.472	0	0.323	-0.417	-0.417	0.041	0.118	0	0.081	0.118	0.118	-0.151	0.236	0	0.162	0.018	0.018
15791681	-0.119	0.475	0	0.321	-0.417	-0.417	0.041	0.119	0	0.08	0.118	0.118	-0.151	0.238	0	0.161	0.018	0.018
15791692	-0.119	0.478	0	0.32	-0.417	-0.417	0.041	0.12	0	0.08	0.118	0.118	-0.15	0.239	0	0.16	0.018	0.018
15791705	-0.119	0.485	0	0.316	-0.417	-0.417	0.041	0.121	0	0.079	0.118	0.118	-0.15	0.242	0	0.158	0.018	0.018
15791717	-0.119	0.488	0	0.314	-0.418	-0.418	0.042	0.122	0	0.078	0.118	0.118	-0.148	0.244	0	0.157	0.018	0.018
15791729	-0.121	0.491	0	0.312	-0.417	-0.417	0.042	0.123	0	0.078	0.117	0.117	-0.147	0.246	0.024	0.156	0.018	0.018
15791741	-0.121	0.495	0	0.31	-0.417	-0.417	0.041	0.124	0	0.077	0.118	0.118	-0.148	0.247	0.048	0.155	0.018	0.018
15791753	-0.121	0.498	0	0.308	-0.418	-0.418	0.042	0.124	0	0.077	0.118	0.118	-0.147	0.249	0.048	0.154	0.018	0.018
15791766	-0.119	0.501	0	0.306	-0.417	-0.417	0.041	0.125	0	0.076	0.117	0.117	-0.145	0.25	0.048	0.153	0.018	0.018
15791777	-0.119	0.507	0	0.301	-0.418	-0.418	0.041	0.127	0	0.075	0.118	0.118	-0.144	0.254	0.048	0.151	0.018	0.018
15791789	-0.119	0.51	0	0.299	-0.418	-0.418	0.041	0.128	0	0.075	0.118	0.118	-0.144	0.255	0.048	0.15	0.018	0.018
15791800	-0.119	0.513	0	0.297	-0.418	-0.418	0.041	0.128	0	0.074	0.118	0.118	-0.144	0.257	0.048	0.149	0.018	0.018
15791812	-0.119	0.516	0	0.295	-0.418	-0.418	0.041	0.129	0	0.074	0.118	0.118	-0.142	0.258	0.072	0.148	0.018	0.018
15791822	-0.119	0.519	0	0.293	-0.418	-0.418	0.041	0.13	0	0.073	0.118	0.118	-0.142	0.26	0.072	0.147	0.018	0.018
15791834	-0.121	0.523	0	0.291	-0.418	-0.418	0.042	0.131	0	0.073	0.118	0.118	-0.141	0.261	0.072	0.145	0.018	0.018
15791846	-0.119	0.525	0	0.289	-0.418	-0.418	0.041	0.131	0	0.072	0.117	0.117	-0.141	0.263	0.048	0.144	0.018	0.018
15791857	-0.119	0.528	0	0.287	-0.419	-0.419	0.041	0.132	0	0.072	0.118	0.118	-0.139	0.264	0.048	0.143	0.018	0.018
15791869	-0.119	0.534	0	0.283	-0.419	-0.419	0.041	0.133	0	0.071	0.118	0.118	-0.136	0.267	0.072	0.141	0.018	0.018
15791880	-0.121	0.537	0	0.28	-0.42	-0.42	0.041	0.134	0	0.07	0.118	0.118	-0.135	0.268	0.072	0.14	0.018	0.018
15791892	-0.119	0.54	0	0.278	-0.419	-0.419	0.041	0.135	0	0.07	0.118	0.118	-0.133	0.27	0.096	0.139	0.018	0.018
15791905	-0.119	0.543	0	0.276	-0.42	-0.42	0.041	0.136	0	0.069	0.118	0.118	-0.133	0.271	0.096	0.138	0.018	0.018
15791917	-0.119	0.545	0	0.274	-0.42	-0.42	0.041	0.136	0	0.068	0.118	0.118	-0.13	0.273	0.096	0.137	0.018	0.018
15791929	-0.119	0.548	0	0.272	-0.42	-0.42	0.041	0.137	0	0.068	0.118	0.118	-0.13	0.274	0.096	0.136	0.018	0.018
15791941	-0.118	0.554	0	0.267	-0.422	-0.422	0.041	0.138	0	0.067	0.118	0.118	-0.127	0.277	0.072	0.134	0.017	0.017
15791953	-0.118	0.556	0	0.265	-0.422	-0.422	0.041	0.139	0	0.066	0.118	0.118	-0.125	0.278	0.072	0.132	0.017	0.017
15791965	-0.118	0.559	0	0.263	-0.422	-0.422	0.041	0.14	0	0.066	0.118	0.118	-0.124	0.28	0.096	0.131	0.017	0.017
15791977	-0.118	0.562	0	0.26	-0.422	-0.422	0.041	0.14	0	0.065	0.119	0.119	-0.121	0.281	0.12	0.13	0.017	0.017
15791990	-0.118	0.564	0	0.258	-0.422	-0.422	0.039	0.141	0	0.065	0.119	0.119	-0.119	0.282	0.12	0.129	0.017	0.017
15792003	-0.118	0.57	0	0.254	-0.423	-0.423	0.039	0.142	0	0.063	0.119	0.119	-0.116	0.285	0.144	0.127	0.017	0.017
15792016	-0.118	0.572	0	0.251	-0.423	-0.423	0.039	0.143	0	0.063	0.119	0.119	-0.116	0.286	0.144	0.126	0.017	0.017
15792028	-0.116	0.575	0	0.249	-0.424	-0.424	0.039	0.144	0	0.062	0.12	0.12	-0.109	0.287	0.192	0.125	0.017	0.017
15792039	-0.115	0.577	0.024	0.247	-0.425	-0.425	0.039	0.144	0	0.062	0.12	0.12	-0.109	0.289	0.192	0.123	0.017	0.017
15792052	-0.11	0.582	0.048	0.242	-0.43	-0.43	0.039	0.146	0	0.061	0.12	0.12	-0.102	0.291	0.216	0.121	0.016	0.016
15792064	-0.107	0.584	0.096	0.24	-0.433	-0.433	0.039	0.146	0	0.06	0.12	0.12	-0.093	0.292	0.288	0.12	0.016	0.016
15792076	-0.107	0.587	0.096	0.238	-0.433	-0.433	0.039	0.147	0	0.059	0.12	0.12	-0.089	0.293	0.336	0.119	0.016	0.016
15792088	-0.087	0.589	0.288	0.235	-0.438	-0.438	0.039	0.147	0	0.059	0.12	0.12	-0.082	0.295	0.384	0.118	0.015	0.015
15792100	-0.087	0.592	0.288	0.233	-0.446	-0.446	0.039	0.148	0	0.058	0.12	0.12	-0.075	0.296	0.432	0.116	0.013	0.013
15792112	-0.073	0.594	0.432	0.23	-0.447	-0.447	0.038	0.149	0	0.058	0.12	0.12	-0.075	0.297	0.432	0.115	0.013	0.013
15792124	-0.056	0.599	0.624	0.226	-0.466	-0.466	0.038	0.15	0	0.056	0.121	0.121	-0.07	0.299	0.432	0.113	0.008	0.008
15792136	-0.033	0.601	0.815	0.223	-0.466	-0.466	0.038	0.15	0	0.056	0.121	0.121	-0.07	0.3	0.384	0.112	0.008	0.008
15792148	-0.017	0.603	0.983	0.221	-0.479	-0.479	0.038	0.151	0	0.055	0.121	0.121	-0.066	0.302	0.336	0.11	0.005	0.005
15792160	0.005	0.606	1.151	0.218	-0.489	-0.489	0.038	0.151	0	0.055	0.121	0.121	-0.064	0.303	0.288	0.109	0.003	0.003
15792173	0.005	0.608	1.151	0.216	-0.501	-0.501	0.038	0.152	0	0.054	0.12	0.12	-0.064	0.304	0.216	0.108	0	0
15792189	0.059	0.612	1.391	0.211	-0.515	-0.515	0.038	0.153	0	0.053	0.12	0.12	-0.063	0.306	0.168	0.105	-0.004	-0.004
15792205	0.072	0.614	1.535	0.208	-0.529	-0.529	0.038	0.154	0	0.052	0.12	0.12	-0.063	0.307	0.144	0.104	-0.008	-0.008
15792218	0.105	0.618	1.631	0.204	-0.553	-0.553	0.038	0.155	0	0.051	0.119	0.119	-0.063	0.309	0.096	0.102	-0.014	-0.014
15792235	0.131	0.621	1.727	0.201	-0.553	-0.553	0.038	0.155	0	0.05	0.119	0.119	-0.063	0.31	0.048	0.1	-0.014	-0.014
15792249	0.154	0.625	1.775	0.196	-0.576	-0.576	0.038	0.156	0	0.049	0.118	0.118	-0.066	0.312	0	0.098	-0.021	-0.021
15792260	0.175	0.627	1.799	0.193	-0.585	-0.585	0.038	0.157	0	0.048	0.118	0.118	-0.066	0.313	-0.024	0.097	-0.024	-0.024
15792272	0.198	0.628	1.775	0.191	-0.584	-0.584	0.038	0.157	0	0.048	0.118	0.118	-0.072	0.314	-0.072	0.095	-0.024	-0.024
15792284	0.215	0.631	1.727	0.188	-0.595	-0.595	0.038	0.158	0	0.047	0.117	0.117	-0.073	0.315	-0.12	0.094	-0.027	-0.027
15792296	0.234	0.632	1.607	0.186	-0.602	-0.602	0.038	0.158	0	0.046	0.117	0.117	-0.076	0.316	-0.144	0.093	-0.029	-0.029
15792307	0.243	0.634	1.535	0.183	-0.609	-0.609	0.038	0.159	0	0.046	0.117	0.117	-0.081	0.317	-0.192	0.092	-0.032	-0.032
15792320	0.243	0.638	1.535	0.178	-0.612	-0.612	0.038	0.16	0	0.044	0.117	0.117	-0.084	0.319	-0.216	0.089	-0.033	-0.033
15792333	0.263	0.64	1.415	0.175	-0.62	-0.62	0.038	0.16	0	0.044	0.116	0.116	-0.086	0.32	-0.24	0.088	-0.036	-0.036
15792346	0.267	0.642	1.223	0.173	-0.621	-0.621	0.036	0.16	0	0.043	0.117	0.117	-0.086	0.321	-0.24	0.086	-0.037	-0.037
15792358	0.276	0.643	1.055	0.17	-0.621	-0.621	0.036	0.161	0	0.043	0.117	0.117	-0.086	0.322	-0.192	0.085	-0.037	-0.037
15792370	0.283	0.647	0.887	0.165	-0.627	-0.627	0.036	0.162	0	0.041	0.117	0.117	-0.086	0.323	-0.144	0.082	-0.039	-0.039
15792383	0.284	0.649	0.695	0.162	-0.628	-0.628	0.036	0.162	0	0.04	0.117	0.117	-0.087	0.324	-0.12	0.081	-0.039	-0.039
15792394	0.284	0.65	0.552	0.159	-0.628	-0.628	0.038	0.163	0	0.04	0.117	0.117	-0.086	0.325	-0.048	0.08	-0.039	-0.039
15792406	0.284	0.652	0.36	0.157	-0.628	-0.628	0.036	0.163	0	0.039	0.117	0.117	-0.086	0.326	-0.024	0.078	-0.039	-0.039
15792420	0.284	0.654	0.36	0.154	-0.628	-0.628	0.036	0.163	0	0.039	0.117	0.117	-0.087	0.327	0	0.077	-0.039	-0.039
15792432	0.284	0.657	0.216	0.149	-0.628	-0.628	0.036	0.164	0	0.037	0.117	0.117	-0.086	0.328	0	0.074	-0.039	-0.039
15792444	0.284	0.658	0.12	0.146	-0.628	-0.628	0.036	0.165	0	0.037	0.117	0.117	-0.086	0.329	0	0.073	-0.039	-0.039
15792457	0.284	0.66	0.048	0.144	-0.628	-0.628	0.036	0.165	0	0.036	0.117	0.117	-0.086	0.33	0	0.072	-0.039	-0.039
15792469	0.284	0.661	0	0.141	-0.628	-0.628	0.036	0.165	0	0.035	0.118	0.118	-0.086	0.331	0	0.071	-0.039	-0.039
15792481	0.284	0.662	0	0.138	-0.628	-0.628	0.036	0.166	0	0.035	0.118	0.118	-0.086	0.331	0	0.069	-0.039	-0.039
15792497	0.284	0.665	0	0.133	-0.628	-0.628	0.036	0.166	0	0.033	0.117	0.117	-0.089	0.333	0	0.066	-0.039	-0.039
15792508	0.284	0.667	0	0.13	-0.627	-0.627	0.036	0.167	0	0.033	0.117	0.117	-0.092	0.333	-0.024	0.065	-0.039	-0.039
15792520	0.283	0.668	0	0.127	-0.627	-0.627	0.036	0.167	0	0.032	0.117	0.117	-0.096	0.334	-0.072	0.064	-0.039	-0.039
15792533	0.281	0.669	0	0.125	-0.626	-0.626	0.036	0.167	0	0.031	0.117	0.117	-0.101	0.335	-0.144	0.062	-0.039	-0.039
15792544	0.275	0.671	-0.048	0.122	-0.625	-0.625	0.036	0.168	0	0.03	0.117	0.117	-0.104	0.335	-0.192	0.061	-0.039	-0.039
15792557	0.264	0.673	-0.12	0.116	-0.621	-0.621	0.036	0.168	0	0.029	0.118	0.118	-0.112	0.337	-0.264	0.058	-0.038	-0.038
15792568	0.264	0.674	-0.12	0.114	-0.617	-0.617	0.036	0.169	0	0.028	0.118	0.118	-0.119	0.337	-0.288	0.057	-0.036	-0.036
15792579	0.253	0.676	-0.288	0.111	-0.611	-0.611	0.036	0.169	0	0.028	0.118	0.118	-0.122	0.338	-0.36	0.055	-0.035	-0.035
15792592	0.243	0.677	-0.48	0.108	-0.607	-0.607	0.038	0.169	0	0.027	0.117	0.117	-0.13	0.338	-0.384	0.054	-0.033	-0.033
15792606	0.207	0.678	-0.6	0.105	-0.606	-0.606	0.038	0.169	0	0.026	0.117	0.117	-0.144	0.339	-0.456	0.053	-0.033	-0.033
15792623	0.192	0.68	-0.863	0.1	-0.582	-0.582	0.038	0.17	0	0.025	0.118	0.118	-0.156	0.34	-0.528	0.05	-0.026	-0.026
15792638	0.141	0.682	-1.415	0.094	-0.556	-0.556	0.038	0.17	0	0.024	0.117	0.117	-0.168	0.341	-0.624	0.047	-0.018	-0.018
15792652	0.141	0.683	-1.415	0.092	-0.556	-0.556	0.039	0.171	0	0.023	0.116	0.116	-0.179	0.341	-0.719	0.046	-0.018	-0.018
15792666	0.109	0.684	-1.727	0.089	-0.539	-0.539	0.041	0.171	0.024	0.022	0.115	0.115	-0.187	0.342	-0.743	0.044	-0.014	-0.014
15792678	0.071	0.685	-1.823	0.086	-0.519	-0.519	0.042	0.171	0.024	0.021	0.114	0.114	-0.187	0.342	-0.743	0.043	-0.008	-0.008
15792690	0.037	0.686	-2.11	0.08	-0.5	-0.5	0.042	0.172	0.048	0.02	0.112	0.112	-0.196	0.343	-0.743	0.04	-0.003	-0.003
15792701	-0.003	0.687	-2.182	0.078	-0.478	-0.478	0.042	0.172	0.048	0.019	0.112	0.112	-0.204	0.344	-0.695	0.039	0.003	0.003
15792713	-0.032	0.688	-2.302	0.075	-0.477	-0.477	0.047	0.172	0.072	0.019	0.109	0.109	-0.207	0.344	-0.6	0.037	0.003	0.003
15792725	-0.032	0.689	-2.302	0.072	-0.461	-0.461	0.052	0.172	0.12	0.018	0.109	0.109	-0.207	0.344	-0.456	0.036	0.007	0.007
15792737	-0.067	0.689	-2.35	0.069	-0.441	-0.441	0.055	0.172	0.144	0.017	0.105	0.105	-0.207	0.345	-0.456	0.035	0.012	0.012
15792749	-0.099	0.69	-2.326	0.067	-0.441	-0.441	0.061	0.173	0.216	0.017	0.105	0.105	-0.207	0.345	-0.408	0.033	0.012	0.012
15792762	-0.124	0.691	-2.254	0.061	-0.407	-0.407	0.067	0.173	0.264	0.015	0.099	0.099	-0.207	0.346	-0.216	0.031	0.02	0.02
15792774	-0.148	0.692	-2.11	0.059	-0.408	-0.408	0.067	0.173	0.264	0.015	0.099	0.099	-0.204	0.346	-0.072	0.029	0.02	0.02
15792786	-0.148	0.692	-2.11	0.056	-0.392	-0.392	0.075	0.173	0.336	0.014	0.095	0.095	-0.202	0.346	0	0.028	0.023	0.023
15792798	-0.179	0.693	-1.99	0.053	-0.373	-0.373	0.078	0.173	0.36	0.013	0.093	0.093	-0.202	0.347	0	0.027	0.027	0.027
15792810	-0.198	0.694	-1.847	0.048	-0.362	-0.362	0.085	0.174	0.384	0.012	0.089	0.089	-0.202	0.347	0.024	0.024	0.03	0.03
15792822	-0.213	0.695	-1.727	0.045	-0.351	-0.351	0.093	0.174	0.384	0.011	0.085	0.085	-0.204	0.347	0.024	0.022	0.032	0.032
15792835	-0.227	0.695	-1.535	0.042	-0.343	-0.343	0.093	0.174	0.384	0.01	0.085	0.085	-0.204	0.347	0	0.021	0.034	0.034
15792848	-0.236	0.695	-1.295	0.039	-0.342	-0.342	0.102	0.174	0.432	0.01	0.08	0.08	-0.205	0.348	0	0.019	0.034	0.034
15792859	-0.236	0.696	-1.295	0.036	-0.336	-0.336	0.105	0.174	0.432	0.009	0.079	0.079	-0.205	0.348	0	0.018	0.035	0.035
15792872	-0.244	0.696	-1.103	0.033	-0.331	-0.331	0.111	0.174	0.432	0.008	0.079	0.079	-0.205	0.348	0	0.017	0.036	0.036
15792884	-0.248	0.697	-0.863	0.028	-0.328	-0.328	0.115	0.174	0.408	0.007	0.074	0.074	-0.205	0.348	-0.024	0.014	0.037	0.037
15792896	-0.248	0.697	-0.647	0.025	-0.328	-0.328	0.115	0.174	0.36	0.006	0.074	0.074	-0.205	0.349	0	0.012	0.037	0.037
15792907	-0.248	0.697	-0.456	0.022	-0.328	-0.328	0.116	0.174	0.288	0.006	0.074	0.074	-0.204	0.349	0	0.011	0.037	0.037
15792920	-0.248	0.697	-0.36	0.019	-0.328	-0.328	0.116	0.174	0.288	0.005	0.074	0.074	-0.202	0.349	0	0.01	0.037	0.037
15792932	-0.248	0.698	-0.36	0.016	-0.328	-0.328	0.116	0.174	0.192	0.004	0.074	0.074	-0.201	0.349	0.024	0.008	0.037	0.037
15792942	-0.247	0.698	-0.072	0.013	-0.329	-0.329	0.116	0.174	0.12	0.003	0.074	0.074	-0.198	0.349	0.048	0.007	0.037	0.037
15792955	-0.247	0.698	-0.072	0.01	-0.33	-0.33	0.115	0.174	0.048	0.003	0.074	0.074	-0.194	0.349	0.096	0.005	0.037	0.037
15792966	-0.245	0.698	0	0.005	-0.331	-0.331	0.116	0.175	0.024	0.001	0.074	0.074	-0.194	0.349	0.096	0.002	0.037	0.037
15792978	-0.244	0.698	0.024	0.002	-0.333	-0.333	0.116	0.175	0.024	0	0.074	0.074	-0.187	0.349	0.144	0.001	0.037	0.037
15792992	-0.242	0.698	0.048	-0.001	-0.335	-0.335	0.116	0.175	0	0	0.075	0.075	-0.178	0.349	0.24	-0.001	0.036	0.036
15793004	-0.242	0.698	0.048	-0.004	-0.336	-0.336	0.116	0.175	0	-0.001	0.075	0.075	-0.168	0.349	0.36	-0.002	0.036	0.036
15793017	-0.227	0.698	0.192	-0.007	-0.339	-0.339	0.116	0.175	0	-0.002	0.075	0.075	-0.159	0.349	0.456	-0.004	0.036	0.036
15793029	-0.227	0.698	0.192	-0.01	-0.348	-0.348	0.116	0.174	0	-0.003	0.075	0.075	-0.142	0.349	0.552	-0.005	0.034	0.034
15793041	-0.21	0.698	0.312	-0.016	-0.361	-0.361	0.115	0.174	0	-0.004	0.077	0.077	-0.142	0.349	0.552	-0.008	0.032	0.032
15793053	-0.194	0.697	0.528	-0.019	-0.373	-0.373	0.115	0.174	0	-0.005	0.077	0.077	-0.127	0.349	0.671	-0.009	0.029	0.029
15793066	-0.175	0.697	0.743	-0.021	-0.387	-0.387	0.115	0.174	0	-0.005	0.077	0.077	-0.115	0.349	0.767	-0.011	0.027	0.027
15793081	-0.144	0.697	1.055	-0.024	-0.389	-0.408	0.115	0.174	0	-0.006	0.078	0.077	-0.105	0.349	0.863	-0.012	0.026	0.022
15793094	-0.115	0.697	1.343	-0.03	-0.429	-0.429	0.115	0.174	0	-0.007	0.077	0.077	-0.087	0.348	0.911	-0.015	0.018	0.018
15793106	-0.076	0.696	1.631	-0.032	-0.429	-0.429	0.115	0.174	0	-0.008	0.077	0.077	-0.073	0.348	0.935	-0.016	0.018	0.018
15793118	-0.041	0.696	1.799	-0.035	-0.454	-0.454	0.115	0.174	0	-0.009	0.077	0.077	-0.066	0.348	0.887	-0.018	0.013	0.013
15793129	-0.041	0.696	1.799	-0.038	-0.475	-0.475	0.115	0.174	0	-0.009	0.077	0.077	-0.064	0.348	0.791	-0.019	0.008	0.008
15793143	-0.01	0.695	2.062	-0.043	-0.493	-0.493	0.115	0.174	0	-0.011	0.076	0.076	-0.058	0.347	0.695	-0.022	0.003	0.003
15793155	0.033	0.694	2.278	-0.046	-0.517	-0.517	0.115	0.174	0	-0.012	0.076	0.076	-0.05	0.347	0.647	-0.023	-0.003	-0.003
15793166	0.074	0.694	2.47	-0.049	-0.54	-0.54	0.115	0.173	0	-0.012	0.075	0.075	-0.05	0.347	0.647	-0.024	-0.009	-0.009
15793180	0.125	0.693	2.614	-0.052	-0.54	-0.54	0.115	0.173	0	-0.013	0.075	0.075	-0.044	0.347	0.504	-0.026	-0.009	-0.009
15793192	0.155	0.692	2.734	-0.057	-0.582	-0.582	0.115	0.173	0	-0.014	0.074	0.074	-0.04	0.346	0.456	-0.029	-0.02	-0.02
15793204	0.155	0.692	2.734	-0.06	-0.581	-0.581	0.113	0.173	0	-0.015	0.075	0.075	-0.036	0.346	0.408	-0.03	-0.02	-0.02
15793216	0.195	0.691	2.734	-0.063	-0.6	-0.6	0.111	0.173	-0.024	-0.016	0.075	0.075	-0.036	0.345	0.408	-0.031	-0.026	-0.026
15793228	0.23	0.69	2.686	-0.065	-0.6	-0.6	0.11	0.173	-0.048	-0.016	0.076	0.076	-0.036	0.345	0.288	-0.033	-0.026	-0.026
15793242	0.263	0.689	2.59	-0.071	-0.629	-0.629	0.11	0.172	-0.048	-0.018	0.076	0.076	-0.036	0.344	0.192	-0.035	-0.035	-0.035
15793260	0.295	0.688	2.446	-0.074	-0.629	-0.629	0.107	0.172	-0.072	-0.018	0.076	0.076	-0.032	0.344	0.144	-0.037	-0.036	-0.036
15793275	0.324	0.687	2.23	-0.079	-0.653	-0.653	0.102	0.172	-0.096	-0.02	0.077	0.077	-0.03	0.343	0.072	-0.04	-0.044	-0.044
15793290	0.346	0.686	2.038	-0.082	-0.653	-0.653	0.102	0.171	-0.096	-0.021	0.079	0.079	-0.03	0.343	0.072	-0.041	-0.044	-0.044
15793304	0.361	0.684	1.775	-0.088	-0.666	-0.666	0.099	0.171	-0.12	-0.022	0.081	0.081	-0.03	0.342	0.072	-0.044	-0.05	-0.05
15793316	0.376	0.683	1.583	-0.091	-0.666	-0.666	0.098	0.171	-0.144	-0.023	0.082	0.082	-0.03	0.342	0.048	-0.045	-0.05	-0.05
15793327	0.376	0.682	1.583	-0.093	-0.671	-0.671	0.098	0.171	-0.144	-0.023	0.082	0.082	-0.029	0.341	0.024	-0.047	-0.052	-0.052
15793340	0.385	0.681	1.343	-0.096	-0.674	-0.674	0.096	0.17	-0.12	-0.024	0.082	0.082	-0.029	0.341	0.024	-0.048	-0.053	-0.053
15793352	0.388	0.68	1.175	-0.099	-0.675	-0.675	0.095	0.17	-0.12	-0.025	0.083	0.083	-0.029	0.34	0.024	-0.049	-0.054	-0.054
15793364	0.388	0.679	0.887	-0.102	-0.675	-0.675	0.088	0.17	-0.12	-0.025	0.083	0.083	-0.029	0.34	0.024	-0.051	-0.054	-0.054
15793376	0.39	0.678	0.647	-0.105	-0.674	-0.674	0.084	0.17	-0.144	-0.026	0.087	0.087	-0.029	0.339	0.024	-0.052	-0.054	-0.054
15793388	0.388	0.676	0.384	-0.11	-0.674	-0.674	0.076	0.169	-0.216	-0.028	0.093	0.093	-0.029	0.338	0.024	-0.055	-0.054	-0.054
15793400	0.388	0.675	0.264	-0.113	-0.674	-0.674	0.076	0.169	-0.216	-0.028	0.093	0.093	-0.029	0.337	0	-0.057	-0.054	-0.054
15793412	0.388	0.673	0.12	-0.116	-0.673	-0.673	0.069	0.168	-0.264	-0.029	0.097	0.097	-0.03	0.337	0	-0.058	-0.054	-0.054
15793424	0.385	0.672	0.024	-0.119	-0.673	-0.673	0.067	0.168	-0.36	-0.03	0.098	0.098	-0.035	0.336	0	-0.059	-0.054	-0.054
15793436	0.385	0.671	0.024	-0.121	-0.671	-0.671	0.062	0.168	-0.384	-0.03	0.101	0.101	-0.036	0.335	-0.048	-0.061	-0.053	-0.053
15793448	0.373	0.67	-0.096	-0.124	-0.67	-0.67	0.058	0.167	-0.384	-0.031	0.101	0.101	-0.041	0.335	-0.096	-0.062	-0.053	-0.053
15793460	0.373	0.667	-0.096	-0.13	-0.666	-0.666	0.056	0.167	-0.336	-0.032	0.104	0.104	-0.047	0.334	-0.168	-0.065	-0.052	-0.052
15793473	0.356	0.666	-0.288	-0.132	-0.66	-0.66	0.056	0.166	-0.288	-0.033	0.105	0.105	-0.047	0.333	-0.168	-0.066	-0.049	-0.049
15793486	0.335	0.664	-0.504	-0.135	-0.652	-0.652	0.056	0.166	-0.216	-0.034	0.105	0.105	-0.052	0.332	-0.24	-0.067	-0.046	-0.046
15793500	0.301	0.663	-0.839	-0.138	-0.65	-0.65	0.058	0.166	-0.12	-0.034	0.105	0.105	-0.063	0.331	-0.36	-0.069	-0.046	-0.046
15793511	0.269	0.66	-1.175	-0.143	-0.624	-0.624	0.058	0.165	-0.12	-0.036	0.105	0.105	-0.075	0.33	-0.456	-0.071	-0.037	-0.037
15793523	0.269	0.659	-1.175	-0.145	-0.624	-0.624	0.059	0.165	-0.048	-0.036	0.105	0.105	-0.086	0.329	-0.528	-0.073	-0.037	-0.037
15793536	0.232	0.657	-1.535	-0.148	-0.607	-0.607	0.064	0.164	0	-0.037	0.102	0.102	-0.095	0.329	-0.552	-0.074	-0.031	-0.031
15793548	0.189	0.656	-1.727	-0.151	-0.588	-0.588	0.069	0.164	0.072	-0.038	0.102	0.102	-0.105	0.328	-0.624	-0.075	-0.025	-0.025
15793560	0.166	0.654	-2.014	-0.154	-0.577	-0.577	0.072	0.163	0.168	-0.038	0.099	0.099	-0.115	0.327	-0.671	-0.077	-0.022	-0.022
15793572	0.128	0.651	-2.302	-0.159	-0.558	-0.558	0.073	0.163	0.192	-0.04	0.096	0.096	-0.115	0.325	-0.671	-0.079	-0.016	-0.016
15793584	0.08	0.649	-2.59	-0.161	-0.533	-0.533	0.075	0.162	0.216	-0.04	0.094	0.094	-0.127	0.325	-0.719	-0.081	-0.009	-0.009
15793596	0.031	0.647	-2.83	-0.164	-0.506	-0.506	0.075	0.162	0.216	-0.041	0.093	0.093	-0.141	0.324	-0.743	-0.082	-0.002	-0.002
15793608	-0.018	0.646	-3.022	-0.167	-0.504	-0.504	0.075	0.161	0.168	-0.042	0.093	0.093	-0.148	0.323	-0.743	-0.083	-0.002	-0.002
15793620	-0.018	0.644	-3.022	-0.169	-0.478	-0.478	0.075	0.161	0.144	-0.042	0.092	0.092	-0.156	0.322	-0.695	-0.085	0.006	0.006
15793632	-0.07	0.642	-3.213	-0.172	-0.446	-0.446	0.076	0.161	0.072	-0.043	0.091	0.091	-0.156	0.321	-0.695	-0.086	0.014	0.014
15793645	-0.125	0.639	-3.309	-0.177	-0.412	-0.412	0.078	0.16	0.048	-0.044	0.089	0.089	-0.17	0.319	-0.647	-0.088	0.022	0.022
15793657	-0.167	0.637	-3.357	-0.18	-0.386	-0.386	0.079	0.159	0.048	-0.045	0.087	0.087	-0.17	0.318	-0.647	-0.09	0.028	0.028
15793672	-0.222	0.635	-3.333	-0.182	-0.385	-0.385	0.082	0.159	0.072	-0.046	0.087	0.087	-0.176	0.318	-0.504	-0.091	0.028	0.028
15793686	-0.245	0.631	-3.309	-0.187	-0.335	-0.335	0.088	0.158	0.12	-0.047	0.082	0.082	-0.176	0.316	-0.504	-0.094	0.038	0.038
15793702	-0.309	0.629	-3.261	-0.19	-0.293	-0.293	0.098	0.157	0.192	-0.048	0.08	0.08	-0.175	0.315	-0.24	-0.095	0.047	0.047
15793718	-0.354	0.625	-3.189	-0.195	-0.262	-0.262	0.107	0.156	0.288	-0.049	0.071	0.071	-0.175	0.313	-0.24	-0.097	0.053	0.053
15793731	-0.38	0.623	-2.998	-0.197	-0.244	-0.244	0.115	0.156	0.384	-0.049	0.072	0.072	-0.173	0.312	-0.072	-0.099	0.056	0.056
15793743	-0.4	0.621	-2.806	-0.2	-0.244	-0.244	0.125	0.155	0.48	-0.05	0.068	0.068	-0.173	0.311	-0.024	-0.1	0.056	0.056
15793755	-0.425	0.619	-2.542	-0.202	-0.23	-0.23	0.125	0.155	0.48	-0.051	0.063	0.063	-0.167	0.31	0.024	-0.101	0.058	0.058
15793768	-0.44	0.615	-2.35	-0.207	-0.202	-0.202	0.138	0.154	0.576	-0.052	0.057	0.057	-0.161	0.308	0.12	-0.104	0.063	0.063
15793779	-0.451	0.613	-2.062	-0.21	-0.203	-0.203	0.144	0.153	0.647	-0.052	0.055	0.055	-0.155	0.307	0.192	-0.105	0.062	0.062
15793791	-0.451	0.611	-2.062	-0.212	-0.194	-0.194	0.161	0.153	0.719	-0.053	0.047	0.047	-0.145	0.305	0.288	-0.106	0.064	0.064
15793803	-0.455	0.609	-1.631	-0.215	-0.192	-0.192	0.167	0.152	0.743	-0.054	0.044	0.044	-0.138	0.304	0.432	-0.107	0.064	0.064
15793816	-0.455	0.606	-1.175	-0.217	-0.193	-0.193	0.177	0.152	0.743	-0.054	0.045	0.045	-0.138	0.303	0.432	-0.109	0.064	0.064
15793827	-0.455	0.604	-0.767	-0.22	-0.194	-0.194	0.179	0.151	0.695	-0.055	0.04	0.04	-0.121	0.302	0.504	-0.11	0.064	0.064
15793840	-0.449	0.6	-0.408	-0.225	-0.2	-0.2	0.184	0.15	0.624	-0.056	0.037	0.037	-0.11	0.3	0.552	-0.112	0.064	0.064
15793852	-0.438	0.597	-0.072	-0.227	-0.201	-0.201	0.184	0.149	0.624	-0.057	0.037	0.037	-0.105	0.299	0.647	-0.114	0.064	0.064
15793865	-0.431	0.595	0.192	-0.229	-0.21	-0.21	0.184	0.149	0.48	-0.057	0.038	0.038	-0.095	0.298	0.671	-0.115	0.062	0.062
15793877	-0.431	0.593	0.192	-0.232	-0.216	-0.216	0.184	0.148	0.336	-0.058	0.037	0.037	-0.089	0.296	0.647	-0.116	0.062	0.062
15793889	-0.403	0.588	0.456	-0.236	-0.237	-0.237	0.184	0.147	0.216	-0.059	0.038	0.038	-0.082	0.294	0.624	-0.118	0.058	0.058
15793901	-0.388	0.586	0.791	-0.239	-0.249	-0.249	0.181	0.146	0.096	-0.06	0.039	0.039	-0.076	0.293	0.576	-0.119	0.056	0.056
15793914	-0.346	0.583	0.983	-0.241	-0.278	-0.278	0.176	0.146	0	-0.06	0.04	0.04	-0.069	0.292	0.528	-0.121	0.05	0.05
15793926	-0.328	0.581	1.343	-0.243	-0.292	-0.292	0.174	0.145	-0.072	-0.061	0.042	0.042	-0.061	0.29	0.504	-0.122	0.048	0.048
15793940	-0.294	0.576	1.655	-0.248	-0.316	-0.316	0.171	0.144	-0.12	-0.062	0.045	0.045	-0.061	0.288	0.504	-0.124	0.043	0.043
15793952	-0.251	0.573	1.99	-0.251	-0.347	-0.347	0.164	0.143	-0.168	-0.063	0.049	0.049	-0.047	0.286	0.504	-0.125	0.037	0.037
15793965	-0.207	0.57	2.302	-0.253	-0.376	-0.376	0.164	0.143	-0.168	-0.063	0.049	0.049	-0.047	0.285	0.504	-0.126	0.031	0.031
15793976	-0.158	0.568	2.59	-0.255	-0.378	-0.378	0.156	0.142	-0.24	-0.064	0.053	0.053	-0.035	0.284	0.528	-0.128	0.03	0.03
15793989	-0.158	0.565	2.59	-0.258	-0.409	-0.409	0.153	0.141	-0.288	-0.064	0.054	0.054	-0.029	0.283	0.552	-0.129	0.023	0.023
15794004	-0.104	0.56	2.878	-0.262	-0.444	-0.444	0.145	0.14	-0.336	-0.066	0.058	0.058	-0.029	0.28	0.552	-0.131	0.016	0.016
15794016	-0.033	0.557	3.189	-0.264	-0.486	-0.486	0.138	0.139	-0.384	-0.066	0.062	0.062	-0.023	0.278	0.504	-0.132	0.005	0.005
15794028	0.03	0.554	3.405	-0.267	-0.486	-0.486	0.138	0.139	-0.384	-0.067	0.062	0.062	-0.021	0.277	0.432	-0.133	0.005	0.005
15794040	0.063	0.551	3.549	-0.269	-0.522	-0.522	0.133	0.138	-0.384	-0.067	0.064	0.064	-0.02	0.276	0.36	-0.135	-0.004	-0.004
15794052	0.063	0.548	3.549	-0.271	-0.54	-0.54	0.125	0.137	-0.384	-0.068	0.067	0.067	-0.018	0.274	0.264	-0.136	-0.008	-0.008
15794063	0.172	0.546	3.717	-0.274	-0.579	-0.579	0.121	0.136	-0.408	-0.068	0.066	0.066	-0.017	0.273	0.168	-0.137	-0.019	-0.019
15794076	0.172	0.543	3.717	-0.276	-0.594	-0.594	0.115	0.136	-0.408	-0.069	0.069	0.069	-0.015	0.271	0.12	-0.138	-0.024	-0.024
15794089	0.226	0.537	3.765	-0.28	-0.617	-0.617	0.107	0.134	-0.408	-0.07	0.074	0.074	-0.015	0.268	0.096	-0.14	-0.031	-0.031
15794101	0.281	0.534	3.717	-0.283	-0.64	-0.64	0.101	0.133	-0.408	-0.071	0.076	0.076	-0.015	0.267	0.096	-0.141	-0.039	-0.039
15794113	0.318	0.531	3.549	-0.285	-0.64	-0.64	0.101	0.133	-0.408	-0.071	0.076	0.076	-0.013	0.265	0.096	-0.142	-0.039	-0.039
15794125	0.355	0.528	3.309	-0.287	-0.654	-0.654	0.093	0.132	-0.408	-0.072	0.08	0.08	-0.013	0.264	0.072	-0.143	-0.044	-0.044
15794138	0.384	0.525	3.022	-0.289	-0.667	-0.667	0.09	0.131	-0.408	-0.072	0.081	0.081	-0.015	0.262	0.024	-0.145	-0.049	-0.049
15794150	0.384	0.519	3.022	-0.294	-0.676	-0.676	0.087	0.13	-0.36	-0.073	0.083	0.083	-0.017	0.259	0	-0.147	-0.053	-0.053
15794162	0.411	0.516	2.71	-0.296	-0.684	-0.684	0.085	0.129	-0.336	-0.074	0.084	0.084	-0.017	0.258	0	-0.148	-0.057	-0.057
15794174	0.431	0.513	2.446	-0.298	-0.69	-0.69	0.084	0.128	-0.288	-0.074	0.084	0.084	-0.017	0.256	0	-0.149	-0.059	-0.059
15794187	0.444	0.51	2.062	-0.3	-0.689	-0.689	0.084	0.127	-0.216	-0.075	0.085	0.085	-0.018	0.255	-0.024	-0.15	-0.059	-0.059
15794199	0.447	0.507	1.655	-0.302	-0.692	-0.692	0.084	0.127	-0.144	-0.075	0.085	0.085	-0.02	0.253	-0.048	-0.151	-0.061	-0.061
15794211	0.45	0.501	1.319	-0.306	-0.694	-0.694	0.084	0.125	-0.144	-0.076	0.086	0.086	-0.02	0.25	-0.048	-0.153	-0.062	-0.062
15794223	0.448	0.498	1.055	-0.308	-0.694	-0.694	0.084	0.124	-0.072	-0.077	0.086	0.086	-0.021	0.249	-0.048	-0.154	-0.062	-0.062
15794235	0.445	0.495	0.671	-0.31	-0.693	-0.693	0.084	0.124	-0.048	-0.077	0.087	0.087	-0.023	0.247	-0.048	-0.155	-0.061	-0.061
15794247	0.439	0.491	0.312	-0.312	-0.692	-0.692	0.084	0.123	-0.024	-0.078	0.087	0.087	-0.027	0.246	-0.096	-0.156	-0.061	-0.061
15794259	0.439	0.488	0.312	-0.314	-0.69	-0.69	0.084	0.122	0	-0.078	0.088	0.088	-0.036	0.244	-0.12	-0.157	-0.06	-0.06
15794271	0.427	0.482	0.024	-0.317	-0.684	-0.684	0.084	0.12	0	-0.079	0.088	0.088	-0.044	0.241	-0.216	-0.159	-0.059	-0.059
15794283	0.413	0.479	-0.192	-0.319	-0.68	-0.68	0.084	0.12	0	-0.08	0.089	0.089	-0.044	0.239	-0.216	-0.16	-0.057	-0.057
15794295	0.398	0.475	-0.48	-0.321	-0.675	-0.675	0.084	0.119	0	-0.08	0.089	0.089	-0.049	0.238	-0.336	-0.161	-0.055	-0.055
15794308	0.375	0.472	-0.743	-0.323	-0.673	-0.673	0.085	0.118	0	-0.081	0.089	0.089	-0.058	0.236	-0.432	-0.162	-0.054	-0.054
15794325	0.347	0.466	-0.887	-0.327	-0.655	-0.655	0.087	0.116	0.024	-0.082	0.089	0.089	-0.07	0.233	-0.504	-0.163	-0.047	-0.047
15794340	0.319	0.462	-1.271	-0.329	-0.653	-0.653	0.088	0.116	0.048	-0.082	0.088	0.088	-0.096	0.231	-0.671	-0.164	-0.047	-0.047
15794356	0.303	0.456	-1.559	-0.332	-0.636	-0.636	0.092	0.114	0.072	-0.083	0.087	0.087	-0.096	0.228	-0.671	-0.166	-0.041	-0.041
15794374	0.264	0.449	-1.679	-0.336	-0.619	-0.619	0.095	0.112	0.12	-0.084	0.086	0.086	-0.109	0.225	-0.719	-0.168	-0.035	-0.035
15794387	0.227	0.445	-1.871	-0.338	-0.603	-0.603	0.107	0.111	0.168	-0.084	0.078	0.078	-0.119	0.223	-0.743	-0.169	-0.03	-0.03
15794399	0.195	0.442	-1.99	-0.34	-0.603	-0.603	0.119	0.11	0.312	-0.085	0.078	0.078	-0.121	0.221	-0.6	-0.17	-0.03	-0.03
15794411	0.175	0.438	-2.062	-0.341	-0.589	-0.589	0.131	0.11	0.456	-0.085	0.072	0.072	-0.121	0.219	-0.6	-0.171	-0.025	-0.025
15794423	0.138	0.431	-2.086	-0.345	-0.563	-0.563	0.131	0.108	0.456	-0.086	0.066	0.066	-0.121	0.216	-0.456	-0.172	-0.017	-0.017
15794435	0.117	0.428	-2.11	-0.347	-0.552	-0.552	0.145	0.107	0.624	-0.087	0.059	0.059	-0.121	0.214	-0.312	-0.173	-0.015	-0.015
15794449	0.117	0.424	-2.11	-0.348	-0.552	-0.552	0.159	0.106	0.743	-0.087	0.052	0.052	-0.119	0.212	-0.144	-0.174	-0.015	-0.015
15794461	0.062	0.421	-2.014	-0.35	-0.538	-0.538	0.174	0.105	0.839	-0.088	0.052	0.052	-0.119	0.21	-0.024	-0.175	-0.011	-0.011
15794473	0.062	0.417	-2.014	-0.352	-0.523	-0.523	0.188	0.104	0.863	-0.088	0.045	0.045	-0.118	0.209	0	-0.176	-0.007	-0.007
15794487	0.03	0.41	-1.942	-0.355	-0.506	-0.506	0.199	0.102	0.911	-0.089	0.037	0.037	-0.115	0.205	0.024	-0.178	-0.002	-0.002
15794505	0.003	0.406	-1.655	-0.357	-0.499	-0.499	0.21	0.102	0.911	-0.089	0.032	0.032	-0.112	0.203	0.072	-0.178	0	0
15794518	0.003	0.399	-1.655	-0.36	-0.492	-0.492	0.22	0.1	0.887	-0.09	0.02	0.02	-0.11	0.199	0.096	-0.18	0.002	0.002
15794533	-0.007	0.395	-1.463	-0.362	-0.486	-0.486	0.227	0.099	0.815	-0.09	0.017	0.017	-0.11	0.197	0.12	-0.181	0.004	0.004
15794548	-0.02	0.388	-1.031	-0.365	-0.483	-0.483	0.23	0.097	0.719	-0.091	0.015	0.015	-0.109	0.194	0.12	-0.182	0.005	0.005
15794564	-0.021	0.384	-0.767	-0.366	-0.48	-0.48	0.23	0.096	0.6	-0.092	0.015	0.015	-0.107	0.192	0.12	-0.183	0.006	0.006
15794578	-0.02	0.376	-0.504	-0.369	-0.481	-0.481	0.23	0.094	0.408	-0.092	0.015	0.015	-0.107	0.188	0.096	-0.185	0.006	0.006
15794592	-0.02	0.373	-0.504	-0.371	-0.481	-0.481	0.23	0.093	0.24	-0.093	0.015	0.015	-0.109	0.186	0.048	-0.185	0.006	0.006
15794608	-0.02	0.369	-0.288	-0.373	-0.481	-0.481	0.227	0.092	0.024	-0.093	0.015	0.015	-0.109	0.184	0.048	-0.186	0.006	0.006
15794622	-0.02	0.361	-0.12	-0.375	-0.48	-0.48	0.22	0.09	-0.072	-0.094	0.017	0.017	-0.113	0.181	0	-0.188	0.006	0.006
15794637	-0.02	0.357	-0.024	-0.377	-0.48	-0.48	0.22	0.089	-0.072	-0.094	0.02	0.02	-0.115	0.179	-0.048	-0.188	0.006	0.006
15794652	-0.02	0.349	-0.024	-0.38	-0.479	-0.479	0.211	0.087	-0.168	-0.095	0.025	0.025	-0.122	0.175	-0.144	-0.19	0.006	0.006
15794667	-0.02	0.346	0	-0.381	-0.479	-0.479	0.202	0.086	-0.288	-0.095	0.03	0.03	-0.122	0.173	-0.144	-0.191	0.006	0.006
15794681	-0.02	0.338	0	-0.384	-0.477	-0.477	0.197	0.084	-0.336	-0.096	0.033	0.033	-0.13	0.169	-0.24	-0.192	0.006	0.006
15794695	-0.02	0.334	0	-0.385	-0.477	-0.477	0.194	0.084	-0.336	-0.096	0.034	0.034	-0.135	0.167	-0.288	-0.193	0.006	0.006
15794712	-0.02	0.326	0	-0.388	-0.477	-0.477	0.194	0.082	-0.312	-0.097	0.034	0.034	-0.133	0.163	-0.264	-0.194	0.006	0.006
15794728	-0.02	0.322	0	-0.389	-0.477	-0.477	0.191	0.081	-0.264	-0.097	0.036	0.036	-0.128	0.161	-0.144	-0.195	0.006	0.006
15794746	-0.02	0.315	0	-0.392	-0.478	-0.478	0.185	0.079	-0.168	-0.098	0.038	0.038	-0.124	0.157	-0.024	-0.196	0.006	0.006
15794765	-0.02	0.306	0	-0.394	-0.479	-0.479	0.182	0.077	-0.168	-0.099	0.04	0.04	-0.113	0.153	0.216	-0.197	0.006	0.006
15794782	-0.02	0.298	0	-0.397	-0.48	-0.48	0.177	0.075	-0.192	-0.099	0.044	0.044	-0.11	0.149	0.264	-0.198	0.006	0.006
15794798	-0.02	0.294	0	-0.398	-0.48	-0.48	0.168	0.074	-0.264	-0.099	0.048	0.048	-0.11	0.147	0.264	-0.199	0.005	0.005
15794811	-0.02	0.286	0	-0.4	-0.48	-0.48	0.161	0.072	-0.288	-0.1	0.049	0.049	-0.11	0.143	0.216	-0.2	0.005	0.005
15794825	-0.02	0.282	0	-0.401	-0.481	-0.481	0.153	0.071	-0.36	-0.1	0.054	0.054	-0.109	0.141	0.168	-0.201	0.005	0.005
15794841	-0.02	0.274	0	-0.403	-0.48	-0.48	0.141	0.069	-0.456	-0.101	0.058	0.058	-0.11	0.137	0.12	-0.202	0.005	0.005
15794855	-0.021	0.27	0	-0.405	-0.48	-0.48	0.127	0.067	-0.552	-0.101	0.065	0.065	-0.11	0.135	0.024	-0.202	0.005	0.005
15794871	-0.02	0.266	0	-0.406	-0.479	-0.479	0.108	0.066	-0.671	-0.101	0.072	0.072	-0.11	0.133	0	-0.203	0.005	0.005
15794885	-0.02	0.257	0	-0.408	-0.479	-0.479	0.09	0.064	-0.839	-0.102	0.082	0.082	-0.113	0.128	0	-0.204	0.004	0.004
15794900	-0.02	0.253	0	-0.409	-0.479	-0.479	0.069	0.063	-1.007	-0.102	0.093	0.093	-0.121	0.126	-0.096	-0.204	0.004	0.004
15794915	-0.02	0.245	0	-0.411	-0.477	-0.477	0.046	0.061	-1.199	-0.103	0.117	0.117	-0.127	0.122	-0.144	-0.205	0.003	0.003
15794929	-0.021	0.241	0	-0.412	-0.475	-0.475	0.016	0.06	-1.343	-0.103	0.117	0.117	-0.135	0.12	-0.24	-0.206	0.004	0.004
15794943	-0.02	0.236	0	-0.413	-0.475	-0.475	-0.01	0.059	-1.439	-0.103	0.133	0.133	-0.139	0.118	-0.312	-0.206	0.003	0.003
15794959	-0.02	0.228	0	-0.415	-0.473	-0.473	-0.022	0.057	-1.655	-0.104	0.153	0.153	-0.145	0.114	-0.336	-0.207	0.002	0.002
15794974	-0.02	0.224	0	-0.416	-0.472	-0.472	-0.054	0.056	-1.727	-0.104	0.17	0.17	-0.148	0.112	-0.36	-0.208	0.001	0.001
15794988	-0.02	0.215	0	-0.417	-0.47	-0.47	-0.08	0.054	-1.847	-0.104	0.184	0.184	-0.155	0.107	-0.384	-0.209	0.001	0.001
15795004	-0.02	0.21	0	-0.418	-0.47	-0.47	-0.109	0.053	-1.894	-0.105	0.199	0.199	-0.158	0.105	-0.336	-0.209	0	0
15795018	-0.02	0.202	0	-0.42	-0.468	-0.468	-0.142	0.05	-1.942	-0.105	0.216	0.216	-0.164	0.101	-0.336	-0.21	-0.001	-0.001
15795032	-0.02	0.197	0	-0.421	-0.468	-0.468	-0.171	0.049	-1.966	-0.105	0.231	0.231	-0.168	0.098	-0.336	-0.21	-0.002	-0.002
15795045	-0.02	0.193	0	-0.422	-0.468	-0.468	-0.2	0.048	-1.966	-0.105	0.245	0.245	-0.17	0.096	-0.312	-0.211	-0.002	-0.002
15795060	-0.02	0.184	0	-0.423	-0.468	-0.468	-0.246	0.046	-1.99	-0.106	0.259	0.259	-0.17	0.092	-0.264	-0.212	-0.003	-0.003
15795075	-0.02	0.18	0	-0.424	-0.468	-0.468	-0.246	0.045	-1.99	-0.106	0.268	0.268	-0.17	0.09	-0.216	-0.212	-0.004	-0.004
15795092	-0.02	0.171	0	-0.425	-0.468	-0.468	-0.309	0.043	-2.014	-0.106	0.298	0.298	-0.171	0.086	-0.168	-0.213	-0.005	-0.005
15795107	-0.02	0.167	0	-0.426	-0.468	-0.468	-0.309	0.042	-2.014	-0.106	0.298	0.298	-0.175	0.083	-0.12	-0.213	-0.005	-0.005
15795121	-0.02	0.158	0	-0.427	-0.468	-0.468	-0.349	0.04	-1.99	-0.107	0.317	0.317	-0.178	0.079	-0.096	-0.214	-0.006	-0.006
15795136	-0.02	0.154	0	-0.428	-0.468	-0.468	-0.364	0.039	-1.966	-0.107	0.324	0.324	-0.178	0.077	-0.096	-0.214	-0.007	-0.007
15795150	-0.02	0.145	0	-0.429	-0.468	-0.468	-0.399	0.036	-1.894	-0.107	0.34	0.34	-0.181	0.073	-0.12	-0.215	-0.008	-0.008
15795165	-0.02	0.141	0	-0.43	-0.468	-0.468	-0.424	0.035	-1.823	-0.107	0.35	0.35	-0.187	0.071	-0.144	-0.215	-0.009	-0.009
15795178	-0.02	0.136	0	-0.43	-0.468	-0.468	-0.448	0.034	-1.727	-0.108	0.361	0.361	-0.193	0.068	-0.168	-0.215	-0.009	-0.009
15795192	-0.02	0.127	0	-0.431	-0.468	-0.468	-0.459	0.032	-1.607	-0.108	0.365	0.365	-0.196	0.064	-0.216	-0.216	-0.01	-0.01
15795206	-0.02	0.123	0	-0.432	-0.468	-0.468	-0.481	0.031	-1.559	-0.108	0.374	0.374	-0.201	0.061	-0.264	-0.216	-0.01	-0.01
15795220	-0.02	0.118	0	-0.432	-0.468	-0.468	-0.487	0.029	-1.391	-0.108	0.377	0.377	-0.202	0.059	-0.288	-0.216	-0.011	-0.011
15795235	-0.02	0.109	0	-0.433	-0.467	-0.467	-0.498	0.027	-1.199	-0.108	0.381	0.381	-0.211	0.055	-0.312	-0.217	-0.012	-0.012
15795249	-0.02	0.105	0	-0.434	-0.467	-0.467	-0.504	0.026	-1.031	-0.108	0.383	0.383	-0.214	0.052	-0.312	-0.217	-0.012	-0.012
15795263	-0.02	0.1	0	-0.434	-0.467	-0.467	-0.508	0.025	-0.863	-0.109	0.385	0.385	-0.219	0.05	-0.312	-0.217	-0.012	-0.012
15795277	-0.02	0.091	0	-0.435	-0.467	-0.467	-0.507	0.023	-0.48	-0.109	0.385	0.385	-0.222	0.045	-0.336	-0.217	-0.013	-0.013
15795292	-0.02	0.087	0	-0.435	-0.467	-0.467	-0.507	0.022	-0.336	-0.109	0.384	0.384	-0.227	0.043	-0.336	-0.218	-0.013	-0.013
15795307	-0.02	0.077	0	-0.436	-0.466	-0.466	-0.505	0.019	-0.192	-0.109	0.383	0.383	-0.236	0.039	-0.312	-0.218	-0.013	-0.013
15795322	-0.02	0.073	0	-0.436	-0.466	-0.466	-0.504	0.018	-0.048	-0.109	0.383	0.383	-0.24	0.036	-0.312	-0.218	-0.013	-0.013
15795336	-0.02	0.068	0	-0.437	-0.465	-0.465	-0.498	0.017	0.024	-0.109	0.382	0.382	-0.244	0.034	-0.312	-0.218	-0.014	-0.014
15795353	-0.02	0.059	0	-0.437	-0.464	-0.464	-0.494	0.015	0.12	-0.109	0.378	0.378	-0.247	0.03	-0.312	-0.219	-0.014	-0.014
15795371	-0.02	0.05	0	-0.438	-0.464	-0.464	-0.467	0.012	0.336	-0.109	0.367	0.367	-0.248	0.025	-0.288	-0.219	-0.013	-0.013
15795390	-0.02	0.041	0	-0.438	-0.463	-0.463	-0.445	0.01	0.695	-0.109	0.358	0.358	-0.248	0.02	-0.24	-0.219	-0.012	-0.012
15795407	-0.02	0.036	0	-0.438	-0.462	-0.462	-0.41	0.009	0.863	-0.11	0.342	0.342	-0.247	0.018	-0.12	-0.219	-0.011	-0.011
15795425	-0.02	0.028	0	-0.438	-0.461	-0.461	-0.379	0.007	1.247	-0.11	0.329	0.329	-0.247	0.014	-0.024	-0.219	-0.01	-0.01
15795441	-0.02	0.018	0	-0.438	-0.457	-0.457	-0.286	0.005	2.134	-0.11	0.285	0.285	-0.247	0.009	0	-0.219	-0.008	-0.008
15795455	-0.02	0.014	0	-0.439	-0.457	-0.457	-0.252	0.004	2.542	-0.11	0.285	0.285	-0.247	0.007	0.024	-0.219	-0.008	-0.008
15795470	-0.02	0.01	0	-0.439	-0.454	-0.454	-0.205	0.002	2.902	-0.11	0.269	0.269	-0.247	0.005	0.024	-0.219	-0.007	-0.007
15795484	-0.02	0	0	-0.439	-0.45	-0.45	-0.148	0	3.094	-0.11	0.216	0.216	-0.247	0	0	-0.219	-0.004	-0.004
15795501	-0.02	-0.004	0	-0.439	-0.45	-0.45	-0.042	-0.001	3.405	-0.11	0.216	0.216	-0.245	-0.002	0	-0.219	-0.004	-0.004
15795515	-0.02	-0.013	0	-0.439	-0.445	-0.445	-0.014	-0.003	3.669	-0.11	0.146	0.146	-0.245	-0.007	0.024	-0.219	0	0
15795529	-0.02	-0.018	0	-0.439	-0.445	-0.445	0.053	-0.004	3.933	-0.11	0.146	0.146	-0.244	-0.009	0.024	-0.219	0	0
15795543	-0.02	-0.022	0	-0.438	-0.442	-0.442	0.115	-0.006	4.005	-0.11	0.109	0.109	-0.245	-0.011	0.024	-0.219	0.002	0.002
15795557	-0.02	-0.031	0	-0.438	-0.442	-0.442	0.168	-0.008	4.125	-0.11	0.076	0.076	-0.244	-0.016	0	-0.219	0.004	0.004
15795574	-0.02	-0.036	0	-0.438	-0.441	-0.441	0.23	-0.009	4.125	-0.11	0.046	0.046	-0.245	-0.018	0	-0.219	0.006	0.006
15795589	-0.02	-0.045	0	-0.438	-0.443	-0.443	0.286	-0.011	4.077	-0.109	-0.02	-0.02	-0.245	-0.023	0	-0.219	0.01	0.01
15795605	-0.02	-0.05	0	-0.438	-0.442	-0.442	0.342	-0.012	3.981	-0.109	-0.02	-0.02	-0.245	-0.025	0	-0.219	0.01	0.01
15795621	-0.021	-0.059	0	-0.437	-0.446	-0.446	0.363	-0.015	3.813	-0.109	-0.063	-0.063	-0.245	-0.029	0	-0.219	0.013	0.013
15795635	-0.02	-0.063	0	-0.437	-0.448	-0.448	0.434	-0.016	3.405	-0.109	-0.09	-0.09	-0.244	-0.032	0	-0.218	0.015	0.015
15795650	-0.02	-0.072	0	-0.436	-0.45	-0.45	0.434	-0.018	3.405	-0.109	-0.102	-0.102	-0.24	-0.036	0	-0.218	0.015	0.015
15795665	-0.02	-0.076	0	-0.436	-0.453	-0.453	0.484	-0.019	2.734	-0.109	-0.123	-0.123	-0.239	-0.038	0.048	-0.218	0.016	0.016
15795679	-0.02	-0.085	0	-0.435	-0.457	-0.457	0.503	-0.021	2.422	-0.109	-0.139	-0.139	-0.234	-0.043	0.096	-0.218	0.018	0.018
15795695	-0.02	-0.09	0	-0.435	-0.458	-0.458	0.516	-0.022	2.038	-0.109	-0.139	-0.139	-0.231	-0.045	0.144	-0.218	0.018	0.018
15795710	-0.02	-0.099	0	-0.434	-0.461	-0.461	0.523	-0.025	1.799	-0.109	-0.149	-0.149	-0.228	-0.049	0.168	-0.217	0.018	0.018
15795725	-0.02	-0.103	0	-0.434	-0.461	-0.461	0.523	-0.026	1.247	-0.108	-0.149	-0.149	-0.222	-0.052	0.192	-0.217	0.018	0.018
15795740	-0.02	-0.112	0	-0.433	-0.465	-0.465	0.52	-0.028	0.839	-0.108	-0.148	-0.148	-0.219	-0.056	0.24	-0.216	0.018	0.018
15795757	-0.02	-0.116	0	-0.433	-0.466	-0.466	0.495	-0.029	0.144	-0.108	-0.142	-0.142	-0.214	-0.058	0.264	-0.216	0.018	0.018
15795772	-0.02	-0.125	0	-0.432	-0.466	-0.466	0.473	-0.031	-0.264	-0.108	-0.134	-0.134	-0.211	-0.062	0.288	-0.216	0.017	0.017
15795788	-0.02	-0.129	0	-0.431	-0.468	-0.468	0.447	-0.032	-0.695	-0.108	-0.122	-0.122	-0.198	-0.065	0.336	-0.216	0.016	0.016
15795809	-0.02	-0.138	0	-0.43	-0.467	-0.467	0.412	-0.035	-1.127	-0.107	-0.088	-0.088	-0.19	-0.069	0.36	-0.215	0.014	0.014
15795828	-0.02	-0.147	0	-0.429	-0.468	-0.468	0.36	-0.037	-1.343	-0.107	-0.059	-0.059	-0.185	-0.074	0.408	-0.214	0.012	0.012
15795845	-0.02	-0.156	0	-0.428	-0.464	-0.464	0.269	-0.039	-2.35	-0.107	-0.009	-0.009	-0.179	-0.078	0.384	-0.214	0.009	0.009
15795860	-0.02	-0.16	0	-0.427	-0.465	-0.465	0.214	-0.04	-2.878	-0.107	-0.009	-0.009	-0.167	-0.08	0.384	-0.213	0.009	0.009
15795875	-0.02	-0.169	0	-0.426	-0.459	-0.459	0.153	-0.042	-3.237	-0.106	0.056	0.056	-0.161	-0.084	0.408	-0.213	0.005	0.005
15795890	-0.02	-0.173	0	-0.425	-0.46	-0.46	0.115	-0.043	-3.573	-0.106	0.057	0.057	-0.153	-0.087	0.432	-0.212	0.005	0.005
15795906	-0.02	-0.182	0	-0.423	-0.456	-0.456	0.033	-0.046	-3.789	-0.106	0.123	0.123	-0.147	-0.091	0.456	-0.212	0.002	0.002
15795921	-0.02	-0.187	0	-0.423	-0.456	-0.456	-0.008	-0.047	-3.861	-0.106	0.145	0.145	-0.144	-0.093	0.432	-0.211	0.001	0.001
15795935	-0.021	-0.196	0	-0.421	-0.455	-0.455	-0.059	-0.049	-3.933	-0.105	0.173	0.173	-0.139	-0.098	0.408	-0.211	0	0
15795950	-0.02	-0.2	0	-0.42	-0.456	-0.456	-0.119	-0.05	-3.933	-0.105	0.204	0.204	-0.138	-0.1	0.36	-0.21	-0.001	-0.001
15795966	-0.02	-0.208	0	-0.419	-0.457	-0.457	-0.188	-0.052	-3.909	-0.105	0.24	0.24	-0.135	-0.104	0.312	-0.209	-0.002	-0.002
15795981	-0.02	-0.212	0	-0.418	-0.457	-0.457	-0.243	-0.053	-3.933	-0.104	0.267	0.267	-0.135	-0.106	0.264	-0.209	-0.003	-0.003
15795999	-0.02	-0.221	0	-0.416	-0.458	-0.458	-0.356	-0.055	-3.885	-0.104	0.29	0.29	-0.133	-0.11	0.192	-0.208	-0.004	-0.004
15796014	-0.02	-0.225	0	-0.415	-0.459	-0.459	-0.399	-0.056	-3.813	-0.104	0.321	0.321	-0.13	-0.112	0.144	-0.208	-0.005	-0.005
15796036	-0.02	-0.237	0	-0.413	-0.461	-0.461	-0.438	-0.059	-3.693	-0.103	0.357	0.357	-0.136	-0.119	0.048	-0.206	-0.007	-0.007
15796058	-0.02	-0.246	0	-0.411	-0.465	-0.465	-0.513	-0.061	-3.333	-0.103	0.388	0.388	-0.139	-0.123	-0.048	-0.205	-0.008	-0.008
15796079	-0.02	-0.255	0	-0.408	-0.468	-0.468	-0.565	-0.064	-2.95	-0.102	0.409	0.409	-0.141	-0.127	-0.096	-0.204	-0.009	-0.009
15796104	-0.02	-0.263	0	-0.406	-0.471	-0.471	-0.593	-0.066	-2.686	-0.102	0.419	0.419	-0.141	-0.132	-0.096	-0.203	-0.009	-0.009
15796127	-0.02	-0.271	0	-0.404	-0.473	-0.473	-0.623	-0.068	-2.062	-0.101	0.427	0.427	-0.144	-0.136	-0.048	-0.202	-0.009	-0.009
15796150	-0.02	-0.283	0	-0.401	-0.477	-0.477	-0.625	-0.071	-1.247	-0.1	0.431	0.431	-0.147	-0.142	-0.048	-0.2	-0.009	-0.009
15796172	-0.02	-0.292	0	-0.399	-0.478	-0.478	-0.614	-0.073	-0.6	-0.1	0.427	0.427	-0.148	-0.146	-0.072	-0.199	-0.009	-0.009
15796193	-0.02	-0.3	0	-0.396	-0.479	-0.479	-0.605	-0.075	-0.168	-0.099	0.424	0.424	-0.15	-0.15	-0.072	-0.198	-0.009	-0.009
15796215	-0.02	-0.308	0	-0.394	-0.479	-0.479	-0.567	-0.077	0.48	-0.098	0.418	0.418	-0.151	-0.154	-0.072	-0.197	-0.009	-0.009
15796237	-0.02	-0.315	0	-0.391	-0.477	-0.477	-0.521	-0.079	1.199	-0.098	0.402	0.402	-0.153	-0.158	-0.072	-0.196	-0.009	-0.009
15796260	-0.02	-0.327	0	-0.387	-0.474	-0.474	-0.488	-0.082	1.415	-0.097	0.378	0.378	-0.161	-0.164	-0.096	-0.194	-0.008	-0.008
15796282	-0.02	-0.335	0	-0.385	-0.471	-0.471	-0.418	-0.084	2.086	-0.096	0.363	0.363	-0.165	-0.168	-0.168	-0.192	-0.008	-0.008
15796303	-0.02	-0.344	0	-0.382	-0.468	-0.468	-0.389	-0.086	2.134	-0.095	0.335	0.335	-0.17	-0.172	-0.216	-0.191	-0.007	-0.007
15796323	-0.02	-0.348	0	-0.38	-0.467	-0.467	-0.31	-0.087	2.302	-0.095	0.318	0.318	-0.176	-0.174	-0.24	-0.19	-0.006	-0.006
15796345	-0.02	-0.36	0	-0.376	-0.463	-0.463	-0.212	-0.09	2.734	-0.094	0.283	0.283	-0.182	-0.18	-0.24	-0.188	-0.005	-0.005
15796367	-0.02	-0.368	0	-0.373	-0.458	-0.458	-0.175	-0.092	3.022	-0.093	0.232	0.232	-0.191	-0.184	-0.264	-0.186	-0.003	-0.003
15796388	-0.02	-0.375	0	-0.37	-0.453	-0.453	-0.066	-0.094	3.429	-0.092	0.175	0.175	-0.196	-0.188	-0.288	-0.185	-0.001	-0.001
15796409	-0.02	-0.383	0	-0.367	-0.451	-0.451	-0.008	-0.096	3.645	-0.092	0.144	0.144	-0.201	-0.191	-0.288	-0.183	0.001	0.001
15796431	-0.021	-0.39	0	-0.364	-0.45	-0.45	0.104	-0.098	3.765	-0.091	0.115	0.115	-0.201	-0.195	-0.24	-0.182	0.002	0.002
15796456	-0.02	-0.398	0	-0.36	-0.449	-0.449	0.167	-0.099	3.789	-0.09	0.048	0.048	-0.205	-0.199	-0.168	-0.18	0.006	0.006
15796485	-0.02	-0.409	0	-0.356	-0.45	-0.45	0.274	-0.102	3.789	-0.089	-0.012	-0.012	-0.21	-0.204	-0.12	-0.178	0.009	0.009
15796510	-0.02	-0.419	0	-0.351	-0.451	-0.451	0.381	-0.105	3.669	-0.088	-0.072	-0.072	-0.214	-0.21	-0.12	-0.175	0.012	0.012
15796532	-0.02	-0.426	0	-0.347	-0.452	-0.452	0.454	-0.107	3.453	-0.087	-0.093	-0.093	-0.216	-0.213	-0.12	-0.174	0.013	0.013
15796553	-0.02	-0.433	0	-0.344	-0.455	-0.455	0.484	-0.108	3.285	-0.086	-0.128	-0.128	-0.213	-0.217	-0.072	-0.172	0.015	0.015
15796574	-0.02	-0.44	0	-0.34	-0.458	-0.458	0.533	-0.11	2.662	-0.085	-0.143	-0.143	-0.211	-0.22	0	-0.17	0.016	0.016
15796595	-0.02	-0.447	0	-0.337	-0.462	-0.462	0.547	-0.112	2.278	-0.084	-0.162	-0.162	-0.211	-0.224	0.024	-0.168	0.018	0.018
15796618	-0.02	-0.454	0	-0.333	-0.463	-0.463	0.556	-0.114	1.511	-0.083	-0.166	-0.166	-0.21	-0.227	0.048	-0.167	0.018	0.018
15796640	-0.02	-0.461	0	-0.329	-0.466	-0.466	0.547	-0.115	0.743	-0.082	-0.166	-0.166	-0.208	-0.231	0.024	-0.165	0.018	0.018
15796662	-0.02	-0.471	0	-0.324	-0.467	-0.467	0.513	-0.118	-0.024	-0.081	-0.144	-0.144	-0.208	-0.236	0.024	-0.162	0.017	0.017
15796684	-0.02	-0.478	0	-0.32	-0.467	-0.467	0.503	-0.119	-0.48	-0.08	-0.138	-0.138	-0.207	-0.239	0.024	-0.16	0.017	0.017
15796705	-0.02	-0.484	0	-0.316	-0.466	-0.466	0.432	-0.121	-1.127	-0.079	-0.1	-0.1	-0.205	-0.242	0.024	-0.158	0.015	0.015
15796728	-0.02	-0.491	0	-0.312	-0.465	-0.465	0.348	-0.123	-2.086	-0.078	-0.08	-0.08	-0.201	-0.245	0.072	-0.156	0.013	0.013
15796750	-0.02	-0.497	0	-0.308	-0.461	-0.461	0.292	-0.124	-2.518	-0.077	-0.022	-0.022	-0.198	-0.249	0.12	-0.154	0.01	0.01
15796772	-0.02	-0.503	0	-0.304	-0.458	-0.458	0.176	-0.126	-3.285	-0.076	0.012	0.012	-0.196	-0.252	0.12	-0.152	0.008	0.008
15796792	-0.02	-0.51	0	-0.3	-0.452	-0.452	0.11	-0.127	-3.573	-0.075	0.08	0.08	-0.196	-0.255	0.096	-0.15	0.004	0.004
15796814	-0.02	-0.516	0	-0.295	-0.45	-0.45	0.009	-0.129	-3.909	-0.074	0.105	0.105	-0.196	-0.258	0.024	-0.148	0.003	0.003
15796835	-0.02	-0.522	0	-0.291	-0.448	-0.448	-0.062	-0.131	-3.957	-0.073	0.148	0.148	-0.198	-0.261	0	-0.146	0	0
15796859	-0.021	-0.531	0	-0.285	-0.448	-0.448	-0.114	-0.133	-3.837	-0.071	0.2	0.2	-0.198	-0.265	0	-0.142	-0.002	-0.002
15796885	-0.02	-0.537	0	-0.281	-0.452	-0.452	-0.215	-0.134	-3.621	-0.07	0.252	0.252	-0.196	-0.268	0	-0.14	-0.005	-0.005
15796909	-0.02	-0.545	0	-0.274	-0.454	-0.454	-0.297	-0.136	-3.549	-0.069	0.292	0.292	-0.193	-0.272	0.024	-0.137	-0.007	-0.007
15796932	-0.02	-0.55	0	-0.27	-0.455	-0.455	-0.401	-0.138	-3.453	-0.067	0.321	0.321	-0.191	-0.275	0.048	-0.135	-0.008	-0.008
15796953	-0.02	-0.556	0	-0.266	-0.457	-0.457	-0.421	-0.139	-3.261	-0.066	0.349	0.349	-0.196	-0.278	0.024	-0.133	-0.01	-0.01
15796974	-0.02	-0.561	0	-0.261	-0.459	-0.459	-0.491	-0.14	-2.998	-0.065	0.378	0.378	-0.198	-0.28	0	-0.131	-0.012	-0.012
15796999	-0.02	-0.569	0	-0.254	-0.463	-0.463	-0.544	-0.142	-2.59	-0.064	0.399	0.399	-0.198	-0.284	-0.048	-0.127	-0.013	-0.013
15797020	-0.02	-0.574	0	-0.25	-0.465	-0.465	-0.577	-0.143	-2.182	-0.062	0.412	0.412	-0.199	-0.287	-0.048	-0.125	-0.013	-0.013
15797041	-0.02	-0.579	0	-0.245	-0.468	-0.468	-0.593	-0.145	-1.775	-0.061	0.418	0.418	-0.196	-0.289	0	-0.123	-0.013	-0.013
15797061	-0.02	-0.584	0	-0.241	-0.469	-0.469	-0.594	-0.146	-1.559	-0.06	0.419	0.419	-0.194	-0.292	0	-0.12	-0.013	-0.013
15797082	-0.02	-0.589	0	-0.236	-0.472	-0.472	-0.588	-0.147	-0.671	-0.059	0.416	0.416	-0.194	-0.294	0.024	-0.118	-0.013	-0.013
15797103	-0.021	-0.594	0	-0.231	-0.472	-0.472	-0.588	-0.148	-0.336	-0.058	0.416	0.416	-0.193	-0.297	0.048	-0.115	-0.012	-0.012
15797124	-0.02	-0.598	0	-0.226	-0.472	-0.472	-0.57	-0.15	0.048	-0.057	0.41	0.41	-0.193	-0.299	0.024	-0.113	-0.012	-0.012
15797145	-0.02	-0.603	0	-0.221	-0.472	-0.472	-0.556	-0.151	0.264	-0.055	0.404	0.404	-0.193	-0.301	0.024	-0.111	-0.012	-0.012
15797166	-0.02	-0.607	0	-0.216	-0.471	-0.471	-0.508	-0.152	0.815	-0.054	0.386	0.386	-0.191	-0.304	0	-0.108	-0.011	-0.011
15797188	-0.02	-0.612	0	-0.211	-0.47	-0.47	-0.453	-0.153	1.439	-0.053	0.37	0.37	-0.191	-0.306	0.024	-0.106	-0.01	-0.01
15797209	-0.02	-0.616	0	-0.206	-0.467	-0.467	-0.418	-0.154	1.751	-0.052	0.347	0.347	-0.193	-0.308	0	-0.103	-0.009	-0.009
15797232	-0.021	-0.62	0	-0.202	-0.465	-0.465	-0.324	-0.155	2.398	-0.05	0.327	0.327	-0.193	-0.31	0	-0.101	-0.008	-0.008
15797253	-0.02	-0.624	0	-0.196	-0.461	-0.461	-0.27	-0.156	2.71	-0.049	0.279	0.279	-0.191	-0.312	0	-0.098	-0.005	-0.005
15797274	-0.021	-0.628	0	-0.191	-0.457	-0.457	-0.178	-0.157	3.309	-0.048	0.248	0.248	-0.194	-0.314	0	-0.096	-0.004	-0.004
15797296	-0.02	-0.634	0	-0.184	-0.451	-0.451	-0.076	-0.158	3.693	-0.046	0.18	0.18	-0.193	-0.317	0	-0.092	-0.001	-0.001
15797316	-0.021	-0.638	0	-0.179	-0.45	-0.45	-0.022	-0.159	3.789	-0.045	0.152	0.152	-0.19	-0.319	0	-0.089	0	0
15797337	-0.02	-0.641	0	-0.174	-0.45	-0.45	0.075	-0.16	3.813	-0.043	0.099	0.099	-0.193	-0.321	0	-0.087	0.003	0.003
15797360	-0.02	-0.644	0	-0.169	-0.451	-0.451	0.153	-0.161	3.717	-0.042	0.056	0.056	-0.193	-0.322	0	-0.084	0.005	0.005
15797383	-0.021	-0.648	0	-0.164	-0.452	-0.452	0.239	-0.162	3.501	-0.041	0.021	0.021	-0.199	-0.324	-0.048	-0.082	0.007	0.007
15797404	-0.02	-0.651	0	-0.158	-0.455	-0.455	0.282	-0.163	3.309	-0.04	-0.016	-0.016	-0.202	-0.326	-0.12	-0.079	0.009	0.009
15797425	-0.021	-0.654	0	-0.153	-0.456	-0.456	0.317	-0.164	3.094	-0.038	-0.036	-0.036	-0.208	-0.327	-0.168	-0.076	0.011	0.011
15797445	-0.02	-0.658	0	-0.147	-0.457	-0.457	0.372	-0.164	2.734	-0.037	-0.053	-0.053	-0.216	-0.329	-0.216	-0.074	0.012	0.012
15797468	-0.021	-0.661	0	-0.142	-0.459	-0.459	0.389	-0.165	1.99	-0.035	-0.071	-0.071	-0.217	-0.33	-0.192	-0.071	0.013	0.013
15797491	-0.02	-0.665	0	-0.134	-0.462	-0.462	0.391	-0.166	1.151	-0.033	-0.078	-0.078	-0.219	-0.332	-0.168	-0.067	0.014	0.014
15797518	-0.02	-0.668	0	-0.128	-0.465	-0.465	0.388	-0.167	0.671	-0.032	-0.076	-0.076	-0.219	-0.334	-0.096	-0.064	0.014	0.014
15797544	-0.02	-0.671	0	-0.121	-0.465	-0.465	0.365	-0.168	0.12	-0.03	-0.063	-0.063	-0.221	-0.336	-0.048	-0.06	0.014	0.014
15797567	-0.02	-0.674	0	-0.115	-0.465	-0.465	0.337	-0.168	-0.504	-0.029	-0.047	-0.047	-0.217	-0.337	0	-0.057	0.013	0.013
15797588	-0.02	-0.676	0	-0.109	-0.465	-0.465	0.289	-0.169	-1.031	-0.027	-0.028	-0.028	-0.214	-0.338	0.024	-0.055	0.012	0.012
15797609	-0.02	-0.678	0	-0.104	-0.464	-0.464	0.262	-0.17	-1.295	-0.026	-0.005	-0.005	-0.214	-0.339	0.072	-0.052	0.01	0.01
15797630	-0.02	-0.68	0	-0.098	-0.463	-0.463	0.213	-0.17	-1.727	-0.025	0.013	0.013	-0.214	-0.34	0.048	-0.049	0.009	0.009
15797652	-0.02	-0.682	0	-0.093	-0.462	-0.462	0.154	-0.171	-1.918	-0.023	0.044	0.044	-0.216	-0.341	0.048	-0.046	0.007	0.007
15797673	-0.02	-0.685	0	-0.085	-0.461	-0.461	0.128	-0.171	-1.966	-0.021	0.069	0.069	-0.216	-0.342	0	-0.042	0.006	0.006
15797694	-0.02	-0.686	0	-0.082	-0.461	-0.461	0.082	-0.171	-1.918	-0.02	0.081	0.094	-0.214	-0.343	0	-0.041	0.005	0.005
15797715	-0.02	-0.688	0	-0.074	-0.462	-0.462	0.059	-0.172	-1.847	-0.018	0.107	0.107	-0.213	-0.344	0	-0.037	0.004	0.004
15797736	-0.02	-0.69	0	-0.068	-0.463	-0.463	0.032	-0.172	-1.679	-0.017	0.122	0.122	-0.21	-0.345	0.048	-0.034	0.003	0.003
15797757	-0.02	-0.691	0	-0.063	-0.463	-0.463	0.015	-0.173	-1.607	-0.016	0.131	0.131	-0.21	-0.345	0.072	-0.031	0.003	0.003
15797779	-0.02	-0.692	0	-0.057	-0.465	-0.465	-0.004	-0.173	-1.199	-0.014	0.142	0.142	-0.204	-0.346	0.096	-0.029	0.002	0.002
15797801	-0.021	-0.693	0	-0.052	-0.467	-0.467	-0.008	-0.173	-0.695	-0.013	0.143	0.143	-0.202	-0.347	0.12	-0.026	0.002	0.002
15797821	-0.02	-0.694	0	-0.046	-0.468	-0.468	-0.007	-0.174	-0.456	-0.011	0.143	0.143	-0.196	-0.347	0.144	-0.023	0.003	0.003
15797842	-0.02	-0.695	0	-0.04	-0.469	-0.469	-0.007	-0.174	-0.264	-0.01	0.144	0.144	-0.19	-0.348	0.168	-0.02	0.003	0.003
15797864	-0.02	-0.696	0	-0.035	-0.47	-0.47	0.003	-0.174	0	-0.009	0.142	0.142	-0.173	-0.348	0.312	-0.017	0.003	0.003
15797886	-0.02	-0.697	0	-0.029	-0.473	-0.473	0.01	-0.174	0.192	-0.007	0.139	0.139	-0.165	-0.348	0.384	-0.014	0.003	0.003
15797912	-0.02	-0.697	0	-0.02	-0.476	-0.476	0.024	-0.174	0.312	-0.005	0.133	0.133	-0.144	-0.349	0.576	-0.01	0.003	0.003
15797938	-0.02	-0.698	0	-0.015	-0.478	-0.478	0.033	-0.174	0.384	-0.004	0.124	0.124	-0.122	-0.349	0.695	-0.007	0.003	0.003
15797964	-0.021	-0.698	0	-0.006	-0.481	-0.481	0.053	-0.175	0.552	-0.002	0.113	0.113	-0.09	-0.349	0.815	-0.003	0.004	0.004
15797986	-0.02	-0.698	0	-0.001	-0.486	-0.486	0.075	-0.175	0.671	0	0.108	0.108	-0.07	-0.349	0.863	0	0.003	0.003
15798010	-0.02	-0.698	0	0.005	-0.491	-0.491	0.101	-0.175	0.767	0.001	0.095	0.095	-0.03	-0.349	1.127	0.002	0.003	0.003
15798031	-0.02	-0.698	0	0.011	-0.495	-0.495	0.116	-0.174	0.815	0.003	0.089	0.089	0.028	-0.349	1.511	0.005	0.003	0.003
15798053	-0.02	-0.697	0	0.019	-0.505	-0.505	0.144	-0.174	0.935	0.005	0.066	0.066	0.066	-0.349	1.775	0.01	0.001	0.001
15798074	-0.02	-0.697	0	0.025	-0.517	-0.517	0.153	-0.174	0.959	0.006	0.061	0.061	0.152	-0.348	2.326	0.013	0	0
15798096	-0.02	-0.696	0	0.031	-0.525	-0.525	0.173	-0.174	0.887	0.008	0.05	0.05	0.204	-0.348	2.614	0.015	-0.002	-0.002
15798118	-0.02	-0.696	0	0.036	-0.539	-0.539	0.177	-0.174	0.791	0.009	0.046	0.046	0.295	-0.348	3.022	0.018	-0.005	-0.005
15798139	-0.02	-0.695	0	0.042	-0.544	-0.544	0.179	-0.174	0.528	0.01	0.044	0.044	0.362	-0.347	3.141	0.021	-0.005	-0.005
15798160	-0.02	-0.694	0	0.047	-0.555	-0.555	0.179	-0.174	0.336	0.012	0.04	0.04	0.402	-0.347	3.094	0.024	-0.007	-0.007
15798182	-0.02	-0.693	0	0.053	-0.561	-0.561	0.177	-0.173	0.096	0.013	0.039	0.039	0.479	-0.347	2.926	0.026	-0.008	-0.008
15798205	-0.02	-0.692	0	0.058	-0.569	-0.569	0.177	-0.173	0	0.015	0.033	0.033	0.51	-0.346	2.782	0.029	-0.01	-0.01
15798230	-0.02	-0.69	0	0.067	-0.574	-0.574	0.176	-0.172	-0.024	0.017	0.028	0.028	0.554	-0.345	2.374	0.033	-0.011	-0.011
15798252	-0.021	-0.689	0	0.072	-0.574	-0.574	0.174	-0.172	-0.024	0.018	0.027	0.027	0.569	-0.344	1.727	0.036	-0.011	-0.011
15798273	-0.02	-0.687	0	0.078	-0.574	-0.574	0.173	-0.172	-0.048	0.02	0.026	0.026	0.574	-0.343	1.271	0.039	-0.011	-0.011
15798293	-0.02	-0.685	0	0.084	-0.574	-0.574	0.171	-0.171	-0.048	0.021	0.026	0.026	0.574	-0.343	0.6	0.042	-0.011	-0.011
15798314	-0.02	-0.683	0	0.089	-0.574	-0.574	0.173	-0.171	-0.024	0.022	0.025	0.025	0.573	-0.342	0.408	0.045	-0.011	-0.011
15798335	-0.02	-0.682	0	0.095	-0.573	-0.573	0.171	-0.17	-0.024	0.024	0.026	0.026	0.568	-0.341	0.048	0.047	-0.011	-0.011
15798357	-0.02	-0.68	0	0.1	-0.573	-0.573	0.168	-0.17	-0.024	0.025	0.027	0.027	0.559	-0.34	-0.12	0.05	-0.011	-0.011
15798378	-0.02	-0.678	0	0.106	-0.571	-0.571	0.167	-0.169	-0.072	0.026	0.03	0.03	0.551	-0.339	-0.216	0.053	-0.01	-0.01
15798401	-0.02	-0.674	0	0.114	-0.569	-0.569	0.167	-0.169	-0.072	0.028	0.031	0.031	0.537	-0.337	-0.36	0.057	-0.01	-0.01
15798422	-0.02	-0.672	0	0.119	-0.567	-0.567	0.167	-0.168	-0.048	0.03	0.032	0.032	0.52	-0.336	-0.504	0.06	-0.009	-0.009
15798442	-0.02	-0.669	0	0.124	-0.565	-0.565	0.167	-0.167	0	0.031	0.034	0.034	0.504	-0.335	-0.576	0.062	-0.009	-0.009
15798463	-0.02	-0.667	0	0.13	-0.561	-0.561	0.167	-0.167	0	0.032	0.036	0.036	0.471	-0.333	-0.839	0.065	-0.008	-0.008
15798486	-0.02	-0.664	0	0.135	-0.558	-0.558	0.161	-0.166	-0.048	0.034	0.042	0.042	0.444	-0.332	-1.055	0.068	-0.007	-0.007
15798509	-0.02	-0.661	0	0.141	-0.555	-0.555	0.161	-0.165	-0.072	0.035	0.043	0.043	0.375	-0.331	-1.607	0.07	-0.007	-0.007
15798530	-0.02	-0.658	0	0.146	-0.544	-0.544	0.161	-0.165	-0.072	0.036	0.05	0.05	0.333	-0.329	-1.918	0.073	-0.005	-0.005
15798551	-0.021	-0.655	0	0.151	-0.534	-0.534	0.161	-0.164	-0.024	0.038	0.054	0.054	0.266	-0.328	-2.398	0.076	-0.003	-0.003
15798576	-0.02	-0.651	0	0.159	-0.52	-0.52	0.161	-0.163	0	0.04	0.06	0.06	0.16	-0.325	-2.95	0.079	-0.001	-0.001
15798603	-0.02	-0.647	0	0.164	-0.51	-0.51	0.161	-0.162	0	0.041	0.063	0.063	0.066	-0.324	-3.357	0.082	0.001	0.001
15798625	-0.02	-0.642	0	0.172	-0.493	-0.493	0.161	-0.161	0	0.043	0.065	0.065	-0.02	-0.321	-3.525	0.086	0.003	0.003
15798645	-0.02	-0.639	0	0.177	-0.48	-0.48	0.162	-0.16	0	0.044	0.065	0.065	-0.107	-0.319	-3.717	0.088	0.005	0.005
15798667	-0.021	-0.635	0	0.182	-0.469	-0.469	0.165	-0.159	0.024	0.046	0.062	0.062	-0.225	-0.318	-3.909	0.091	0.007	0.007
15798690	-0.02	-0.632	0	0.187	-0.454	-0.454	0.168	-0.158	0.072	0.047	0.058	0.058	-0.277	-0.316	-3.933	0.094	0.009	0.009
15798712	-0.02	-0.628	0	0.192	-0.445	-0.445	0.171	-0.157	0.12	0.048	0.053	0.053	-0.386	-0.314	-3.909	0.096	0.011	0.011
15798734	-0.02	-0.622	0	0.199	-0.43	-0.43	0.171	-0.155	0.12	0.05	0.046	0.046	-0.443	-0.311	-3.861	0.1	0.013	0.013
15798755	-0.02	-0.618	0	0.204	-0.417	-0.417	0.171	-0.154	0.048	0.051	0.039	0.039	-0.538	-0.309	-3.741	0.102	0.015	0.015
15798775	-0.02	-0.614	0	0.209	-0.412	-0.412	0.174	-0.153	0.024	0.052	0.034	0.034	-0.578	-0.307	-3.621	0.105	0.016	0.016
15798796	-0.02	-0.609	0	0.214	-0.405	-0.405	0.174	-0.152	0.024	0.053	0.026	0.026	-0.647	-0.305	-3.261	0.107	0.017	0.017
15798819	-0.02	-0.605	0	0.219	-0.401	-0.401	0.176	-0.151	0.048	0.055	0.019	0.019	-0.688	-0.303	-2.806	0.109	0.018	0.018
15798839	-0.02	-0.6	0	0.224	-0.399	-0.399	0.177	-0.15	0.048	0.056	0.015	0.015	-0.714	-0.3	-2.494	0.112	0.019	0.019
15798860	-0.02	-0.596	0	0.228	-0.398	-0.398	0.177	-0.149	0.048	0.057	0.012	0.012	-0.745	-0.298	-1.894	0.114	0.019	0.019
15798883	-0.02	-0.591	0	0.233	-0.397	-0.397	0.179	-0.148	0.024	0.058	0.008	0.008	-0.76	-0.296	-1.343	0.117	0.019	0.019
15798903	-0.02	-0.587	0	0.238	-0.397	-0.397	0.184	-0.147	0.048	0.059	0.005	0.005	-0.764	-0.293	-1.175	0.119	0.02	0.02
15798923	-0.02	-0.582	0	0.242	-0.397	-0.397	0.184	-0.145	0.072	0.061	0.003	0.003	-0.757	-0.291	-0.576	0.121	0.02	0.02
15798944	-0.02	-0.577	0	0.247	-0.399	-0.399	0.184	-0.144	0.072	0.062	0.005	0.005	-0.753	-0.288	-0.312	0.124	0.02	0.02
15798968	-0.02	-0.569	0	0.254	-0.401	-0.401	0.185	-0.142	0.048	0.063	0.005	0.005	-0.73	-0.285	0.096	0.127	0.02	0.02
15798991	-0.02	-0.564	0	0.258	-0.403	-0.403	0.187	-0.141	0.024	0.065	0.006	0.006	-0.71	-0.282	0.504	0.129	0.019	0.019
15799019	-0.02	-0.556	0	0.265	-0.407	-0.407	0.19	-0.139	0.072	0.066	0.008	0.008	-0.676	-0.278	0.839	0.133	0.019	0.019
15799043	-0.02	-0.551	0	0.27	-0.409	-0.409	0.193	-0.138	0.072	0.067	0.009	0.009	-0.613	-0.275	1.223	0.135	0.019	0.019
15799065	-0.02	-0.545	0	0.274	-0.417	-0.417	0.194	-0.136	0.096	0.069	0.014	0.014	-0.583	-0.273	1.487	0.137	0.017	0.017
15799086	-0.02	-0.54	0	0.278	-0.422	-0.422	0.197	-0.135	0.096	0.07	0.017	0.017	-0.515	-0.27	2.182	0.139	0.017	0.017
15799106	-0.02	-0.534	0	0.283	-0.432	-0.432	0.202	-0.133	0.12	0.071	0.023	0.023	-0.452	-0.267	2.494	0.141	0.015	0.015
15799128	-0.02	-0.528	0	0.287	-0.435	-0.435	0.205	-0.132	0.12	0.072	0.024	0.024	-0.363	-0.264	2.998	0.143	0.014	0.014
15799150	-0.02	-0.519	0	0.293	-0.459	-0.459	0.214	-0.13	0.168	0.073	0.031	0.031	-0.247	-0.26	3.573	0.147	0.01	0.01
15799172	-0.02	-0.513	0	0.297	-0.467	-0.467	0.22	-0.128	0.24	0.074	0.032	0.032	-0.188	-0.257	3.741	0.149	0.009	0.009
15799194	-0.02	-0.507	0	0.301	-0.474	-0.474	0.222	-0.127	0.24	0.075	0.032	0.032	-0.076	-0.254	3.933	0.151	0.007	0.007
15799219	-0.02	-0.501	0	0.306	-0.49	-0.49	0.22	-0.125	0.144	0.076	0.034	0.034	0.039	-0.25	3.981	0.153	0.004	0.004
15799241	-0.02	-0.491	0	0.312	-0.508	-0.508	0.22	-0.123	0.024	0.078	0.034	0.034	0.071	-0.246	3.933	0.156	0.001	0.001
15799262	-0.02	-0.485	0	0.315	-0.523	-0.523	0.22	-0.121	0	0.079	0.032	0.032	0.171	-0.243	3.837	0.158	-0.003	-0.003
15799284	-0.02	-0.479	0	0.319	-0.53	-0.53	0.222	-0.12	0	0.08	0.029	0.029	0.26	-0.239	3.645	0.16	-0.004	-0.004
15799305	-0.02	-0.472	0	0.323	-0.54	-0.54	0.222	-0.118	0	0.081	0.025	0.025	0.287	-0.236	3.501	0.161	-0.006	-0.006
15799325	-0.02	-0.466	0	0.327	-0.551	-0.551	0.222	-0.116	0	0.082	0.02	0.02	0.365	-0.233	3.237	0.163	-0.009	-0.009
15799349	-0.02	-0.459	0	0.33	-0.555	-0.555	0.22	-0.115	0	0.083	0.017	0.017	0.441	-0.23	2.902	0.165	-0.01	-0.01
15799370	-0.021	-0.452	0	0.334	-0.56	-0.56	0.22	-0.113	0	0.084	0.014	0.014	0.474	-0.226	2.758	0.167	-0.011	-0.011
15799391	-0.02	-0.445	0	0.338	-0.569	-0.569	0.216	-0.111	-0.048	0.084	0.01	0.01	0.513	-0.223	2.662	0.169	-0.013	-0.013
15799412	-0.02	-0.438	0	0.341	-0.573	-0.573	0.216	-0.11	-0.072	0.085	0.008	0.008	0.571	-0.219	2.422	0.171	-0.013	-0.013
15799435	-0.02	-0.428	0	0.347	-0.58	-0.58	0.211	-0.107	-0.096	0.087	0.005	0.005	0.605	-0.214	2.158	0.173	-0.015	-0.015
15799455	-0.02	-0.421	0	0.35	-0.58	-0.58	0.21	-0.105	-0.096	0.088	0.004	0.004	0.612	-0.21	1.823	0.175	-0.015	-0.015
15799476	-0.02	-0.413	0	0.354	-0.579	-0.579	0.21	-0.103	-0.096	0.088	0.003	0.003	0.609	-0.207	1.223	0.177	-0.015	-0.015
15799500	-0.02	-0.406	0	0.357	-0.576	-0.576	0.205	-0.102	-0.096	0.089	0.005	0.005	0.597	-0.203	0.336	0.178	-0.014	-0.014
15799520	-0.02	-0.399	0	0.36	-0.575	-0.575	0.204	-0.1	-0.072	0.09	0.007	0.007	0.588	-0.199	0	0.18	-0.014	-0.014
15799541	-0.02	-0.391	0	0.363	-0.574	-0.574	0.204	-0.098	-0.072	0.091	0.008	0.008	0.568	-0.196	-0.432	0.182	-0.013	-0.013
15799562	-0.02	-0.384	0	0.366	-0.572	-0.572	0.202	-0.096	-0.048	0.092	0.01	0.01	0.546	-0.192	-0.647	0.183	-0.013	-0.013
15799585	-0.02	-0.376	0	0.369	-0.568	-0.568	0.202	-0.094	-0.024	0.092	0.013	0.013	0.53	-0.188	-0.767	0.185	-0.012	-0.012
15799606	-0.02	-0.369	0	0.373	-0.566	-0.566	0.2	-0.092	-0.024	0.093	0.015	0.015	0.484	-0.184	-1.103	0.186	-0.011	-0.011
15799629	-0.02	-0.357	0	0.377	-0.557	-0.557	0.199	-0.089	-0.024	0.094	0.022	0.022	0.43	-0.178	-1.583	0.189	-0.009	-0.009
15799654	-0.02	-0.349	0	0.38	-0.552	-0.552	0.196	-0.087	-0.072	0.095	0.026	0.026	0.395	-0.175	-1.775	0.19	-0.008	-0.008
15799680	-0.02	-0.337	0	0.384	-0.536	-0.536	0.193	-0.084	-0.072	0.096	0.036	0.036	0.273	-0.169	-2.494	0.192	-0.005	-0.005
15799702	-0.02	-0.33	0	0.387	-0.527	-0.527	0.19	-0.082	-0.072	0.097	0.042	0.042	0.206	-0.165	-2.878	0.193	-0.003	-0.003
15799723	-0.02	-0.322	0	0.389	-0.518	-0.518	0.188	-0.081	-0.096	0.097	0.047	0.047	0.141	-0.161	-3.141	0.195	-0.001	-0.001
15799744	-0.02	-0.314	0	0.392	-0.503	-0.503	0.187	-0.079	-0.12	0.098	0.05	0.05	0.042	-0.157	-3.477	0.196	0.002	0.002
15799766	-0.02	-0.306	0	0.394	-0.493	-0.493	0.185	-0.076	-0.072	0.099	0.052	0.052	-0.075	-0.153	-3.789	0.197	0.003	0.003
15799787	-0.02	-0.298	0	0.397	-0.476	-0.476	0.185	-0.074	-0.048	0.099	0.053	0.053	-0.13	-0.149	-3.933	0.198	0.006	0.006
15799808	-0.02	-0.29	0	0.399	-0.466	-0.466	0.185	-0.072	-0.024	0.1	0.052	0.052	-0.228	-0.145	-4.101	0.2	0.008	0.008
15799830	-0.02	-0.281	0	0.401	-0.45	-0.45	0.185	-0.07	0	0.1	0.048	0.048	-0.326	-0.141	-3.981	0.201	0.011	0.011
15799852	-0.02	-0.273	0	0.404	-0.446	-0.446	0.185	-0.068	0	0.101	0.047	0.047	-0.371	-0.137	-3.837	0.202	0.011	0.011
15799874	-0.02	-0.261	0	0.407	-0.429	-0.429	0.185	-0.065	0	0.102	0.035	0.035	-0.458	-0.131	-3.405	0.203	0.014	0.014
15799900	-0.02	-0.253	0	0.409	-0.423	-0.423	0.185	-0.063	0	0.102	0.032	0.032	-0.523	-0.126	-3.07	0.204	0.015	0.015
15799922	-0.02	-0.245	0	0.411	-0.419	-0.419	0.185	-0.061	0	0.103	0.027	0.027	-0.572	-0.122	-2.758	0.205	0.016	0.016
15799942	-0.02	-0.236	0	0.413	-0.413	-0.413	0.185	-0.059	0	0.103	0.021	0.021	-0.596	-0.118	-2.518	0.206	0.017	0.017
15799966	-0.02	-0.223	0	0.416	-0.41	-0.41	0.185	-0.056	0	0.104	0.016	0.016	-0.635	-0.111	-2.062	0.208	0.018	0.018
15799989	-0.02	-0.214	0	0.417	-0.409	-0.409	0.185	-0.054	0	0.104	0.014	0.014	-0.65	-0.107	-1.607	0.209	0.018	0.018
15800011	-0.02	-0.206	0	0.419	-0.409	-0.409	0.182	-0.052	-0.024	0.105	0.014	0.014	-0.65	-0.103	-1.103	0.21	0.018	0.018
15800032	-0.02	-0.198	0	0.421	-0.41	-0.41	0.182	-0.049	-0.024	0.105	0.014	0.014	-0.642	-0.099	-0.528	0.21	0.018	0.018
15800055	-0.02	-0.189	0	0.422	-0.411	-0.411	0.182	-0.047	-0.024	0.106	0.014	0.014	-0.629	-0.095	0.072	0.211	0.018	0.018
15800082	-0.02	-0.176	0	0.424	-0.413	-0.413	0.185	-0.044	0	0.106	0.015	0.015	-0.619	-0.088	0.264	0.212	0.018	0.018
15800106	-0.02	-0.168	0	0.426	-0.416	-0.416	0.185	-0.042	0.024	0.106	0.017	0.017	-0.598	-0.084	0.504	0.213	0.017	0.017
15800126	-0.02	-0.159	0	0.427	-0.416	-0.416	0.188	-0.04	0.048	0.107	0.015	0.015	-0.578	-0.079	0.671	0.214	0.017	0.017
15800147	-0.02	-0.15	0	0.428	-0.421	-0.421	0.193	-0.037	0.096	0.107	0.017	0.017	-0.552	-0.075	0.767	0.214	0.017	0.017
15800170	-0.02	-0.141	0	0.43	-0.423	-0.423	0.196	-0.035	0.12	0.107	0.016	0.016	-0.506	-0.07	1.247	0.215	0.017	0.016
15800190	-0.02	-0.132	0	0.431	-0.43	-0.43	0.196	-0.033	0.12	0.108	0.021	0.021	-0.474	-0.066	1.439	0.215	0.015	0.015
15800211	-0.02	-0.123	0	0.432	-0.434	-0.434	0.197	-0.031	0.096	0.108	0.023	0.023	-0.409	-0.061	1.847	0.216	0.015	0.015
15800232	-0.02	-0.114	0	0.433	-0.444	-0.444	0.2	-0.028	0.072	0.108	0.028	0.028	-0.363	-0.057	2.086	0.216	0.013	0.013
15800255	-0.02	-0.1	0	0.434	-0.456	-0.456	0.204	-0.025	0.072	0.109	0.032	0.032	-0.277	-0.05	2.518	0.217	0.01	0.01
15800276	-0.02	-0.091	0	0.435	-0.464	-0.464	0.205	-0.023	0.096	0.109	0.033	0.033	-0.176	-0.046	2.998	0.217	0.009	0.009
15800299	-0.02	-0.083	0	0.436	-0.475	-0.475	0.205	-0.021	0.072	0.109	0.037	0.037	-0.142	-0.041	3.141	0.218	0.007	0.007
15800319	-0.02	-0.074	0	0.436	-0.493	-0.493	0.205	-0.018	0.072	0.109	0.041	0.041	-0.021	-0.037	3.621	0.218	0.003	0.003
15800343	-0.02	-0.065	0	0.437	-0.503	-0.503	0.205	-0.016	0	0.109	0.042	0.042	0.106	-0.032	4.053	0.218	0.001	0.001
15800364	-0.02	-0.056	0	0.437	-0.522	-0.522	0.205	-0.014	0	0.109	0.043	0.043	0.16	-0.028	4.197	0.219	-0.002	-0.002
15800387	-0.02	-0.043	0	0.438	-0.537	-0.537	0.204	-0.011	0	0.109	0.042	0.042	0.257	-0.021	4.293	0.219	-0.005	-0.005
15800408	-0.02	-0.033	0	0.438	-0.552	-0.552	0.204	-0.008	0	0.11	0.036	0.036	0.359	-0.017	4.149	0.219	-0.008	-0.008
15800430	-0.02	-0.025	0	0.438	-0.558	-0.558	0.204	-0.006	0	0.11	0.031	0.031	0.407	-0.012	3.885	0.219	-0.009	-0.009
15800452	-0.02	-0.016	0	0.439	-0.566	-0.566	0.205	-0.004	0	0.11	0.023	0.023	0.473	-0.008	3.429	0.219	-0.011	-0.011
15800474	-0.02	-0.007	0	0.439	-0.57	-0.57	0.2	-0.002	0	0.11	0.021	0.021	0.51	-0.004	3.07	0.219	-0.012	-0.012
15800498	-0.02	0.007	0	0.439	-0.574	-0.574	0.199	0.002	-0.048	0.11	0.016	0.016	0.554	0.003	2.374	0.219	-0.012	-0.012
15800519	-0.02	0.016	0	0.439	-0.573	-0.573	0.196	0.004	-0.072	0.11	0.016	0.016	0.557	0.008	1.655	0.219	-0.012	-0.012
15800542	-0.02	0.025	0	0.438	-0.571	-0.571	0.193	0.006	-0.12	0.11	0.016	0.016	0.551	0.012	0.911	0.219	-0.012	-0.012
15800562	-0.02	0.033	0	0.438	-0.569	-0.569	0.191	0.008	-0.12	0.11	0.018	0.018	0.534	0.017	0.168	0.219	-0.011	-0.011
15800584	-0.02	0.042	0	0.438	-0.568	-0.568	0.19	0.011	-0.096	0.109	0.019	0.019	0.527	0.021	-0.144	0.219	-0.011	-0.011
15800605	-0.02	0.051	0	0.437	-0.566	-0.566	0.191	0.013	-0.048	0.109	0.02	0.02	0.51	0.025	-0.48	0.219	-0.011	-0.011
15800626	-0.02	0.06	0	0.437	-0.564	-0.564	0.188	0.015	-0.024	0.109	0.022	0.022	0.474	0.03	-0.719	0.219	-0.01	-0.01
15800650	-0.02	0.073	0	0.436	-0.559	-0.559	0.188	0.018	-0.024	0.109	0.025	0.025	0.453	0.036	-0.911	0.218	-0.009	-0.009
15800671	-0.02	0.082	0	0.436	-0.555	-0.555	0.188	0.02	-0.024	0.109	0.028	0.028	0.424	0.041	-1.151	0.218	-0.008	-0.008
15800697	-0.02	0.091	0	0.435	-0.552	-0.552	0.188	0.023	0	0.109	0.03	0.03	0.361	0.045	-1.535	0.217	-0.008	-0.008
15800723	-0.02	0.104	0	0.434	-0.545	-0.545	0.182	0.026	-0.048	0.108	0.037	0.037	0.315	0.052	-1.703	0.217	-0.006	-0.006
15800746	-0.02	0.113	0	0.433	-0.536	-0.536	0.173	0.028	-0.12	0.108	0.044	0.044	0.281	0.056	-1.727	0.216	-0.004	-0.004
15800771	-0.02	0.121	0	0.432	-0.531	-0.531	0.164	0.03	-0.288	0.108	0.048	0.048	0.244	0.061	-1.823	0.216	-0.003	-0.003
15800791	-0.02	0.131	0	0.431	-0.527	-0.527	0.157	0.033	-0.312	0.108	0.056	0.056	0.186	0.065	-1.966	0.215	-0.002	-0.002
15800813	-0.02	0.14	0	0.43	-0.52	-0.52	0.144	0.035	-0.36	0.107	0.061	0.061	0.14	0.07	-1.871	0.215	-0.001	-0.001
15800836	-0.02	0.153	0	0.428	-0.511	-0.511	0.136	0.038	-0.384	0.107	0.07	0.07	0.106	0.077	-1.727	0.214	0.001	0.001
15800857	-0.02	0.162	0	0.427	-0.51	-0.51	0.128	0.041	-0.432	0.107	0.074	0.074	0.095	0.081	-1.535	0.213	0.001	0.001
15800878	-0.02	0.171	0	0.425	-0.507	-0.507	0.116	0.043	-0.48	0.106	0.08	0.08	0.077	0.085	-1.367	0.213	0.002	0.002
15800900	-0.02	0.179	0	0.424	-0.506	-0.506	0.101	0.045	-0.48	0.106	0.088	0.088	0.059	0.09	-0.983	0.212	0.002	0.002
15800921	-0.02	0.188	0	0.423	-0.503	-0.503	0.096	0.047	-0.456	0.106	0.089	0.089	0.053	0.094	-0.863	0.211	0.002	0.002
15800942	-0.02	0.196	0	0.421	-0.502	-0.502	0.095	0.049	-0.384	0.105	0.091	0.091	0.042	0.098	-0.647	0.21	0.002	0.002
15800964	-0.02	0.205	0	0.419	-0.501	-0.501	0.096	0.051	-0.192	0.105	0.091	0.091	0.031	0.102	-0.48	0.21	0.002	0.002
15800986	-0.02	0.213	0	0.418	-0.501	-0.501	0.095	0.053	-0.096	0.104	0.09	0.09	0.026	0.107	-0.384	0.209	0.002	0.002
15801011	-0.02	0.226	0	0.415	-0.5	-0.5	0.096	0.057	0	0.104	0.091	0.091	0.026	0.113	-0.288	0.207	0.002	0.002
15801033	-0.02	0.235	0	0.413	-0.5	-0.5	0.096	0.059	0	0.103	0.09	0.09	0.026	0.117	-0.144	0.207	0.002	0.002
15801054	-0.02	0.243	0	0.411	-0.5	-0.5	0.096	0.061	0	0.103	0.09	0.09	0.023	0.122	-0.048	0.206	0.002	0.002
15801074	-0.02	0.252	0	0.409	-0.5	-0.5	0.096	0.063	0	0.102	0.09	0.09	0.023	0.126	-0.048	0.205	0.002	0.002
15801096	-0.02	0.26	0	0.407	-0.5	-0.5	0.096	0.065	0	0.102	0.09	0.09	0.022	0.13	-0.048	0.204	0.002	0.002
15801122	-0.02	0.272	0	0.404	-0.499	-0.499	0.096	0.068	0	0.101	0.09	0.09	0.022	0.136	-0.024	0.202	0.002	0.002
15801147	-0.02	0.281	0	0.402	-0.499	-0.499	0.096	0.07	0	0.1	0.09	0.09	0.022	0.14	0	0.201	0.002	0.002
15801170	-0.02	0.289	0	0.399	-0.499	-0.499	0.096	0.072	0	0.1	0.09	0.09	0.022	0.144	0	0.2	0.002	0.002
15801191	-0.02	0.297	0	0.397	-0.499	-0.499	0.096	0.074	0	0.099	0.09	0.09	0.022	0.148	0	0.199	0.002	0.002
15801214	-0.02	0.309	0	0.393	-0.499	-0.499	0.095	0.077	0	0.098	0.091	0.091	0.022	0.154	0	0.197	0.002	0.002
15801235	-0.02	0.317	0	0.391	-0.5	-0.5	0.095	0.079	0	0.098	0.091	0.091	0.025	0.158	0	0.195	0.002	0.002
15801256	-0.02	0.324	0	0.388	-0.5	-0.5	0.095	0.081	0	0.097	0.091	0.091	0.033	0.162	0.096	0.194	0.002	0.002
15801277	-0.02	0.332	0	0.386	-0.501	-0.501	0.092	0.083	-0.024	0.096	0.092	0.092	0.036	0.166	0.144	0.193	0.002	0.002
15801299	-0.02	0.341	0	0.383	-0.503	-0.503	0.087	0.085	-0.048	0.096	0.095	0.095	0.045	0.17	0.24	0.191	0.002	0.002
15801319	-0.02	0.349	0	0.38	-0.503	-0.503	0.075	0.087	-0.192	0.095	0.099	0.099	0.049	0.174	0.264	0.19	0.002	0.002
15801340	-0.02	0.356	0	0.377	-0.504	-0.504	0.055	0.089	-0.408	0.094	0.106	0.106	0.053	0.178	0.264	0.189	0.002	0.002
15801360	-0.02	0.364	0	0.374	-0.503	-0.503	0.044	0.091	-0.528	0.094	0.119	0.119	0.053	0.182	0.216	0.187	0.002	0.002
15801381	-0.02	0.371	0	0.372	-0.503	-0.503	0.019	0.093	-0.743	0.093	0.125	0.125	0.053	0.186	0.12	0.186	0.003	0.003
15801402	-0.02	0.379	0	0.369	-0.503	-0.503	0.003	0.095	-0.839	0.092	0.141	0.141	0.049	0.189	0	0.184	0.003	0.003
15801422	-0.02	0.386	0	0.366	-0.502	-0.502	-0.033	0.096	-1.055	0.091	0.148	0.148	0.053	0.193	0	0.183	0.003	0.003
15801443	-0.02	0.394	0	0.362	-0.502	-0.502	-0.088	0.098	-1.391	0.091	0.175	0.175	0.056	0.197	0	0.181	0.003	0.003
15801465	-0.02	0.401	0	0.359	-0.502	-0.502	-0.122	0.1	-1.631	0.09	0.189	0.189	0.057	0.201	0.048	0.18	0.004	0.004
15801486	-0.02	0.408	0	0.356	-0.5	-0.5	-0.172	0.102	-1.99	0.089	0.224	0.224	0.057	0.204	0.072	0.178	0.004	0.004
15801509	-0.02	0.419	0	0.351	-0.5	-0.5	-0.214	0.105	-2.062	0.088	0.254	0.254	0.063	0.209	0.096	0.175	0.005	0.005
15801530	-0.02	0.426	0	0.348	-0.499	-0.499	-0.277	0.106	-2.254	0.087	0.285	0.285	0.066	0.213	0.12	0.174	0.006	0.006
15801553	-0.02	0.433	0	0.344	-0.502	-0.502	-0.336	0.108	-2.254	0.086	0.301	0.301	0.08	0.216	0.216	0.172	0.007	0.007
15801573	-0.02	0.44	0	0.341	-0.504	-0.504	-0.361	0.11	-2.182	0.085	0.324	0.324	0.088	0.22	0.336	0.17	0.007	0.007
15801594	-0.02	0.446	0	0.337	-0.507	-0.507	-0.402	0.112	-1.942	0.084	0.333	0.333	0.105	0.223	0.456	0.169	0.009	0.009
15801617	-0.02	0.453	0	0.334	-0.511	-0.511	-0.419	0.113	-1.559	0.083	0.348	0.348	0.125	0.227	0.624	0.167	0.01	0.01
15801643	-0.02	0.464	0	0.328	-0.517	-0.517	-0.422	0.116	-1.319	0.082	0.351	0.351	0.146	0.232	0.671	0.164	0.011	0.011
15801665	-0.02	0.47	0	0.324	-0.519	-0.519	-0.422	0.118	-0.959	0.081	0.351	0.351	0.157	0.235	0.695	0.162	0.012	0.012
15801688	-0.02	0.478	0	0.32	-0.522	-0.522	-0.422	0.119	-0.384	0.08	0.35	0.35	0.183	0.239	0.743	0.16	0.013	0.013
15801709	-0.02	0.484	0	0.316	-0.527	-0.527	-0.421	0.121	-0.072	0.079	0.349	0.349	0.198	0.242	0.791	0.158	0.014	0.014
15801731	-0.02	0.491	0	0.312	-0.531	-0.531	-0.422	0.123	0	0.078	0.349	0.349	0.226	0.245	0.935	0.156	0.016	0.016
15801756	-0.02	0.5	0	0.306	-0.536	-0.536	-0.422	0.125	0	0.077	0.348	0.348	0.267	0.25	1.151	0.153	0.018	0.018
15801783	-0.02	0.506	0	0.302	-0.541	-0.541	-0.424	0.127	-0.024	0.076	0.348	0.348	0.298	0.253	1.295	0.151	0.02	0.02
15801806	-0.02	0.515	0	0.296	-0.545	-0.545	-0.427	0.129	-0.048	0.074	0.348	0.348	0.327	0.258	1.247	0.148	0.022	0.022
15801826	-0.02	0.522	0	0.292	-0.547	-0.547	-0.425	0.13	-0.048	0.073	0.346	0.346	0.346	0.261	1.103	0.146	0.023	0.023
15801848	-0.02	0.527	0	0.287	-0.549	-0.549	-0.427	0.132	-0.048	0.072	0.346	0.346	0.358	0.264	0.959	0.144	0.023	0.023
15801870	-0.02	0.533	0	0.283	-0.55	-0.55	-0.427	0.133	0	0.071	0.346	0.346	0.385	0.267	0.887	0.142	0.024	0.024
15801891	-0.02	0.539	0	0.279	-0.554	-0.554	-0.425	0.135	0	0.07	0.344	0.344	0.399	0.269	0.887	0.139	0.025	0.025
15801912	-0.02	0.544	0	0.275	-0.555	-0.555	-0.425	0.136	0	0.069	0.343	0.343	0.416	0.272	0.863	0.137	0.026	0.026
15801933	-0.02	0.55	0	0.27	-0.557	-0.557	-0.425	0.138	0	0.068	0.342	0.342	0.43	0.275	0.767	0.135	0.027	0.027
15801954	-0.02	0.555	0	0.266	-0.558	-0.558	-0.41	0.139	0.096	0.066	0.339	0.339	0.433	0.278	0.671	0.133	0.027	0.027
15801975	-0.02	0.561	0	0.261	-0.559	-0.559	-0.378	0.14	0.408	0.065	0.33	0.33	0.448	0.28	0.552	0.131	0.026	0.026
15802000	-0.02	0.569	0	0.254	-0.559	-0.559	-0.34	0.142	0.911	0.064	0.301	0.301	0.454	0.284	0.552	0.127	0.024	0.024
15802021	-0.02	0.574	0	0.25	-0.56	-0.56	-0.321	0.143	1.151	0.062	0.291	0.291	0.473	0.287	0.552	0.125	0.023	0.023
15802042	-0.02	0.579	0	0.245	-0.558	-0.558	-0.261	0.145	1.655	0.061	0.262	0.262	0.479	0.289	0.504	0.123	0.02	0.02
15802063	-0.02	0.584	0	0.241	-0.557	-0.557	-0.221	0.146	1.871	0.06	0.242	0.242	0.484	0.292	0.432	0.12	0.018	0.018
15802084	-0.02	0.589	0	0.236	-0.553	-0.553	-0.142	0.147	2.302	0.059	0.201	0.201	0.484	0.294	0.24	0.118	0.013	0.013
15802105	-0.02	0.593	0	0.231	-0.55	-0.55	-0.089	0.148	2.566	0.058	0.174	0.174	0.481	0.297	0.168	0.116	0.01	0.01
15802126	-0.02	0.598	0	0.226	-0.547	-0.547	-0.001	0.15	2.878	0.057	0.151	0.151	0.467	0.299	-0.072	0.113	0.008	0.008
15802149	-0.021	0.603	0	0.221	-0.542	-0.542	0.019	0.151	2.95	0.055	0.118	0.118	0.457	0.301	-0.24	0.111	0.004	0.004
15802174	-0.02	0.61	0	0.214	-0.54	-0.54	0.115	0.152	2.71	0.053	0.083	0.083	0.427	0.305	-0.647	0.107	0	0
15802200	-0.02	0.614	0	0.209	-0.54	-0.54	0.138	0.153	2.422	0.052	0.059	0.059	0.385	0.307	-1.031	0.104	-0.003	-0.003
15802225	-0.021	0.62	0	0.201	-0.538	-0.538	0.165	0.155	1.894	0.05	0.046	0.046	0.346	0.31	-1.271	0.101	-0.004	-0.004
15802245	-0.021	0.624	0	0.196	-0.537	-0.537	0.174	0.156	1.199	0.049	0.044	0.044	0.315	0.312	-1.367	0.098	-0.004	-0.004
15802267	-0.021	0.628	0	0.191	-0.532	-0.532	0.176	0.157	0.911	0.048	0.044	0.044	0.26	0.314	-1.751	0.096	-0.004	-0.004
15802288	-0.02	0.632	0	0.186	-0.523	-0.523	0.174	0.158	0.408	0.046	0.049	0.049	0.181	0.316	-2.254	0.093	-0.002	-0.002
15802310	-0.021	0.636	0	0.181	-0.515	-0.515	0.171	0.159	0.12	0.045	0.053	0.053	0.134	0.318	-2.518	0.09	0	0
15802331	-0.024	0.64	0	0.175	-0.502	-0.502	0.17	0.16	0	0.044	0.056	0.056	0.059	0.32	-2.806	0.088	0.002	0.002
15802352	-0.03	0.643	-0.072	0.17	-0.492	-0.492	0.167	0.161	-0.072	0.043	0.057	0.057	0.014	0.322	-2.926	0.085	0.004	0.004
15802374	-0.04	0.647	-0.168	0.165	-0.478	-0.478	0.167	0.162	-0.096	0.041	0.058	0.058	-0.067	0.323	-2.974	0.083	0.007	0.007
15802396	-0.047	0.65	-0.288	0.16	-0.47	-0.47	0.162	0.163	-0.096	0.04	0.059	0.059	-0.099	0.325	-2.854	0.08	0.008	0.008
15802418	-0.056	0.654	-0.336	0.154	-0.455	-0.455	0.162	0.163	-0.096	0.039	0.058	0.058	-0.178	0.327	-2.566	0.077	0.011	0.011
15802440	-0.076	0.657	-0.552	0.149	-0.438	-0.438	0.162	0.164	-0.048	0.037	0.055	0.055	-0.23	0.328	-2.374	0.074	0.014	0.014
15802461	-0.11	0.66	-0.743	0.144	-0.422	-0.422	0.161	0.165	-0.048	0.036	0.053	0.053	-0.263	0.33	-2.278	0.072	0.018	0.018
15802484	-0.128	0.664	-0.887	0.136	-0.393	-0.393	0.156	0.166	-0.048	0.034	0.053	0.053	-0.28	0.332	-2.206	0.068	0.024	0.024
15802507	-0.175	0.667	-1.199	0.13	-0.372	-0.372	0.148	0.167	-0.144	0.033	0.051	0.051	-0.336	0.333	-1.966	0.065	0.028	0.028
15802528	-0.201	0.669	-1.271	0.125	-0.337	-0.337	0.144	0.167	-0.192	0.031	0.054	0.054	-0.388	0.335	-1.823	0.062	0.034	0.034
15802552	-0.244	0.672	-1.511	0.119	-0.32	-0.32	0.136	0.168	-0.24	0.03	0.053	0.053	-0.412	0.336	-1.703	0.06	0.037	0.037
15802574	-0.259	0.674	-1.583	0.114	-0.292	-0.292	0.128	0.169	-0.264	0.028	0.053	0.053	-0.438	0.337	-1.439	0.057	0.042	0.042
15802597	-0.314	0.677	-1.607	0.106	-0.253	-0.253	0.115	0.169	-0.36	0.026	0.061	0.061	-0.449	0.339	-1.343	0.053	0.048	0.048
15802622	-0.349	0.68	-1.583	0.1	-0.236	-0.236	0.095	0.17	-0.504	0.025	0.065	0.065	-0.469	0.34	-0.935	0.05	0.05	0.05
15802643	-0.392	0.682	-1.559	0.095	-0.205	-0.205	0.084	0.17	-0.576	0.024	0.068	0.068	-0.483	0.341	-0.719	0.047	0.055	0.055
15802665	-0.412	0.684	-1.559	0.089	-0.183	-0.183	0.065	0.171	-0.695	0.022	0.078	0.078	-0.489	0.342	-0.624	0.045	0.057	0.057
15802688	-0.449	0.686	-1.487	0.081	-0.157	-0.157	0.038	0.172	-0.791	0.02	0.093	0.093	-0.498	0.343	-0.48	0.04	0.059	0.059
15802708	-0.469	0.688	-1.439	0.075	-0.143	-0.143	0.018	0.172	-0.887	0.019	0.101	0.101	-0.504	0.344	-0.384	0.038	0.06	0.06
15802729	-0.5	0.689	-1.295	0.07	-0.123	-0.123	-0.005	0.172	-1.007	0.017	0.111	0.111	-0.504	0.345	-0.312	0.035	0.061	0.061
15802752	-0.517	0.691	-1.175	0.064	-0.113	-0.113	-0.05	0.173	-1.367	0.016	0.131	0.131	-0.498	0.345	-0.12	0.032	0.061	0.061
15802773	-0.527	0.692	-1.007	0.059	-0.11	-0.11	-0.111	0.173	-1.703	0.015	0.159	0.159	-0.489	0.346	0	0.029	0.059	0.059
15802795	-0.53	0.693	-0.839	0.053	-0.109	-0.109	-0.162	0.173	-1.942	0.013	0.159	0.159	-0.471	0.347	0.336	0.027	0.059	0.059
15802821	-0.526	0.695	-0.36	0.045	-0.126	-0.126	-0.217	0.174	-2.038	0.011	0.209	0.209	-0.441	0.347	0.624	0.022	0.053	0.053
15802848	-0.514	0.695	0.024	0.039	-0.142	-0.142	-0.226	0.174	-2.014	0.01	0.216	0.216	-0.418	0.348	0.695	0.02	0.052	0.052
15802869	-0.487	0.696	0.36	0.034	-0.159	-0.159	-0.254	0.174	-1.631	0.008	0.23	0.23	-0.382	0.348	1.127	0.017	0.05	0.05
15802890	-0.472	0.697	0.552	0.028	-0.176	-0.176	-0.257	0.174	-1.007	0.007	0.236	0.236	-0.346	0.348	1.319	0.014	0.051	0.051
15802910	-0.452	0.697	0.767	0.022	-0.202	-0.202	-0.252	0.174	-0.695	0.006	0.238	0.238	-0.294	0.349	1.751	0.011	0.048	0.048
15802931	-0.415	0.698	1.175	0.017	-0.225	-0.225	-0.238	0.174	-0.024	0.004	0.239	0.239	-0.254	0.349	1.894	0.008	0.049	0.049
15802954	-0.363	0.698	1.463	0.008	-0.273	-0.273	-0.221	0.175	0.192	0.002	0.234	0.234	-0.187	0.349	2.23	0.004	0.045	0.045
15802976	-0.334	0.698	1.703	0.003	-0.294	-0.294	-0.183	0.175	0.719	0.001	0.232	0.232	-0.145	0.349	2.35	0.001	0.044	0.044
15803001	-0.3	0.698	1.799	-0.003	-0.319	-0.319	-0.169	0.175	0.959	-0.001	0.215	0.215	-0.069	0.349	2.518	-0.002	0.044	0.044
15803022	-0.222	0.698	2.182	-0.009	-0.369	-0.369	-0.114	0.174	1.439	-0.002	0.197	0.197	-0.024	0.349	2.566	-0.004	0.036	0.036
15803042	-0.142	0.698	2.494	-0.014	-0.396	-0.396	-0.085	0.174	1.535	-0.004	0.174	0.174	0.046	0.349	2.59	-0.007	0.032	0.032
15803063	-0.099	0.697	2.614	-0.02	-0.453	-0.453	-0.062	0.174	1.415	-0.005	0.169	0.169	0.082	0.349	2.518	-0.01	0.022	0.022
15803084	-0.02	0.697	2.758	-0.025	-0.481	-0.481	-0.051	0.174	1.319	-0.006	0.156	0.156	0.128	0.348	2.326	-0.013	0.015	0.015
15803106	0.023	0.696	2.782	-0.034	-0.54	-0.54	-0.04	0.174	0.887	-0.008	0.149	0.149	0.184	0.348	2.11	-0.017	0.002	0.002
15803127	0.097	0.695	2.782	-0.039	-0.582	-0.582	-0.042	0.174	0.695	-0.01	0.149	0.149	0.209	0.348	1.99	-0.02	-0.01	-0.01
15803148	0.12	0.694	2.734	-0.045	-0.602	-0.602	-0.043	0.174	0.288	-0.011	0.148	0.148	0.255	0.347	1.823	-0.022	-0.014	-0.014
15803169	0.195	0.694	2.662	-0.05	-0.639	-0.639	-0.045	0.173	0.072	-0.013	0.147	0.147	0.28	0.347	1.727	-0.025	-0.025	-0.025
15803190	0.227	0.692	2.542	-0.056	-0.655	-0.655	-0.054	0.173	-0.096	-0.014	0.151	0.151	0.293	0.346	1.607	-0.028	-0.029	-0.029
15803211	0.278	0.691	2.23	-0.062	-0.668	-0.668	-0.063	0.173	-0.24	-0.015	0.155	0.155	0.31	0.346	1.199	-0.031	-0.033	-0.033
15803235	0.296	0.69	2.062	-0.067	-0.683	-0.683	-0.091	0.172	-0.48	-0.017	0.169	0.169	0.316	0.345	0.983	-0.034	-0.038	-0.038
15803260	0.318	0.688	1.439	-0.075	-0.689	-0.689	-0.137	0.172	-0.839	-0.019	0.183	0.183	0.321	0.344	0.6	-0.038	-0.039	-0.039
15803285	0.33	0.686	0.935	-0.081	-0.69	-0.69	-0.162	0.172	-1.055	-0.02	0.206	0.206	0.323	0.343	0.288	-0.04	-0.039	-0.039
15803305	0.33	0.684	0.719	-0.087	-0.687	-0.687	-0.208	0.171	-1.439	-0.022	0.218	0.218	0.319	0.342	0.072	-0.043	-0.037	-0.037
15803329	0.33	0.682	0.216	-0.095	-0.679	-0.679	-0.237	0.17	-1.583	-0.024	0.245	0.245	0.318	0.341	0	-0.047	-0.034	-0.034
15803354	0.33	0.68	0.144	-0.1	-0.671	-0.671	-0.292	0.17	-1.751	-0.025	0.271	0.271	0.304	0.34	-0.12	-0.05	-0.032	-0.032
15803376	0.33	0.677	0.024	-0.106	-0.665	-0.665	-0.346	0.169	-1.942	-0.026	0.285	0.285	0.292	0.339	-0.264	-0.053	-0.031	-0.031
15803400	0.33	0.675	0	-0.111	-0.657	-0.657	-0.415	0.169	-2.11	-0.028	0.309	0.309	0.258	0.338	-0.6	-0.056	-0.03	-0.03
15803419	0.33	0.673	0	-0.117	-0.643	-0.643	-0.447	0.168	-2.206	-0.029	0.339	0.339	0.241	0.336	-0.719	-0.058	-0.03	-0.03
15803441	0.33	0.67	0	-0.122	-0.635	-0.635	-0.508	0.168	-2.278	-0.031	0.354	0.354	0.209	0.335	-1.055	-0.061	-0.032	-0.032
15803461	0.33	0.668	0	-0.128	-0.628	-0.628	-0.533	0.167	-2.182	-0.032	0.366	0.366	0.154	0.334	-1.391	-0.064	-0.033	-0.033
15803483	0.33	0.665	0	-0.133	-0.614	-0.614	-0.557	0.166	-1.871	-0.033	0.384	0.384	0.117	0.333	-1.559	-0.067	-0.037	-0.037
15803506	0.33	0.661	0	-0.141	-0.608	-0.608	-0.559	0.165	-1.463	-0.035	0.389	0.389	0.049	0.33	-1.918	-0.071	-0.043	-0.043
15803527	0.33	0.658	0	-0.147	-0.608	-0.608	-0.537	0.165	-0.6	-0.037	0.382	0.382	0.017	0.329	-2.038	-0.073	-0.045	-0.045
15803549	0.329	0.655	0	-0.152	-0.609	-0.609	-0.514	0.164	0	-0.038	0.374	0.374	-0.05	0.328	-2.278	-0.076	-0.046	-0.046
15803570	0.326	0.652	-0.024	-0.157	-0.602	-0.602	-0.455	0.163	1.007	-0.039	0.363	0.363	-0.107	0.326	-2.35	-0.078	-0.05	-0.05
15803591	0.319	0.649	-0.048	-0.162	-0.601	-0.601	-0.416	0.162	1.487	-0.04	0.335	0.335	-0.144	0.324	-2.398	-0.081	-0.051	-0.051
15803612	0.306	0.645	-0.216	-0.167	-0.593	-0.593	-0.336	0.161	2.206	-0.042	0.316	0.316	-0.182	0.323	-2.422	-0.084	-0.053	-0.053
15803635	0.286	0.642	-0.432	-0.172	-0.592	-0.592	-0.286	0.16	2.446	-0.043	0.275	0.275	-0.259	0.321	-2.566	-0.086	-0.052	-0.052
15803655	0.28	0.638	-0.528	-0.177	-0.58	-0.58	-0.2	0.16	2.854	-0.044	0.253	0.253	-0.342	0.319	-2.71	-0.089	-0.051	-0.051
15803676	0.249	0.635	-0.719	-0.183	-0.569	-0.569	-0.162	0.159	2.974	-0.046	0.212	0.212	-0.382	0.317	-2.782	-0.091	-0.046	-0.046
15803697	0.232	0.631	-0.839	-0.188	-0.554	-0.554	-0.097	0.158	2.998	-0.047	0.194	0.194	-0.458	0.315	-2.806	-0.094	-0.043	-0.043
15803719	0.191	0.625	-1.127	-0.196	-0.535	-0.535	-0.025	0.156	2.854	-0.049	0.134	0.134	-0.481	0.312	-2.782	-0.098	-0.031	-0.031
15803740	0.166	0.621	-1.247	-0.201	-0.517	-0.517	0.007	0.155	2.734	-0.05	0.112	0.112	-0.552	0.31	-2.662	-0.1	-0.025	-0.025
15803761	0.123	0.617	-1.559	-0.206	-0.494	-0.494	0.069	0.154	2.446	-0.051	0.077	0.077	-0.584	0.308	-2.59	-0.103	-0.014	-0.014
15803783	0.062	0.612	-1.799	-0.211	-0.457	-0.457	0.087	0.153	2.326	-0.053	0.062	0.062	-0.642	0.306	-2.374	-0.105	-0.003	-0.003
15803805	0.028	0.608	-1.966	-0.216	-0.436	-0.436	0.142	0.152	2.134	-0.054	0.031	0.031	-0.672	0.304	-1.99	-0.108	0.006	0.006
15803826	-0.038	0.604	-2.182	-0.22	-0.417	-0.417	0.184	0.151	1.894	-0.055	0.02	0.02	-0.678	0.302	-1.655	-0.11	0.012	0.012
15803848	-0.058	0.599	-2.23	-0.225	-0.384	-0.384	0.197	0.15	1.727	-0.056	0.002	0.002	-0.676	0.299	-0.959	-0.113	0.022	0.022
15803873	-0.128	0.592	-2.278	-0.233	-0.344	-0.344	0.204	0.148	1.175	-0.058	0.001	0.001	-0.661	0.296	-0.168	-0.116	0.032	0.032
15803901	-0.204	0.587	-2.326	-0.237	-0.299	-0.299	0.202	0.147	0.624	-0.059	0.003	0.003	-0.647	0.294	0.144	-0.119	0.041	0.041
15803924	-0.276	0.58	-2.398	-0.244	-0.255	-0.255	0.194	0.145	0.192	-0.061	0.01	0.01	-0.632	0.29	0.552	-0.122	0.049	0.049
15803944	-0.297	0.575	-2.422	-0.249	-0.242	-0.242	0.177	0.144	-0.216	-0.062	0.019	0.019	-0.624	0.287	0.576	-0.124	0.05	0.05
15803966	-0.359	0.57	-2.302	-0.253	-0.214	-0.214	0.167	0.142	-0.384	-0.063	0.025	0.025	-0.601	0.285	0.624	-0.127	0.055	0.055
15803989	-0.386	0.565	-2.23	-0.258	-0.186	-0.186	0.145	0.141	-0.576	-0.064	0.031	0.031	-0.587	0.282	0.6	-0.129	0.059	0.059
15804010	-0.438	0.56	-2.038	-0.262	-0.166	-0.166	0.138	0.14	-0.624	-0.066	0.041	0.041	-0.575	0.28	0.6	-0.131	0.061	0.061
15804032	-0.457	0.554	-1.942	-0.267	-0.141	-0.141	0.125	0.139	-0.624	-0.067	0.045	0.045	-0.547	0.277	0.695	-0.133	0.064	0.064
15804053	-0.487	0.546	-1.631	-0.273	-0.124	-0.124	0.11	0.137	-0.576	-0.068	0.056	0.056	-0.529	0.273	0.815	-0.137	0.066	0.066
15804074	-0.51	0.541	-1.247	-0.277	-0.12	-0.12	0.099	0.135	-0.576	-0.069	0.064	0.064	-0.486	0.27	1.127	-0.139	0.068	0.068
15804095	-0.517	0.535	-1.055	-0.282	-0.112	-0.112	0.079	0.134	-0.624	-0.07	0.075	0.075	-0.466	0.268	1.199	-0.141	0.068	0.068
15804117	-0.532	0.529	-0.767	-0.286	-0.109	-0.109	0.069	0.132	-0.647	-0.072	0.083	0.083	-0.409	0.265	1.583	-0.143	0.07	0.07
15804139	-0.533	0.523	-0.576	-0.29	-0.111	-0.111	0.049	0.131	-0.695	-0.073	0.095	0.095	-0.339	0.262	1.99	-0.145	0.07	0.07
15804159	-0.532	0.518	-0.336	-0.294	-0.121	-0.121	0.039	0.129	-0.719	-0.074	0.103	0.103	-0.303	0.259	2.182	-0.147	0.071	0.071
15804179	-0.527	0.512	-0.048	-0.298	-0.128	-0.128	0.007	0.128	-0.839	-0.075	0.119	0.119	-0.251	0.256	2.374	-0.149	0.07	0.07
15804202	-0.524	0.506	0.024	-0.302	-0.142	-0.142	-0.043	0.126	-1.175	-0.076	0.133	0.133	-0.19	0.253	2.35	-0.151	0.069	0.069
15804223	-0.509	0.499	0.216	-0.307	-0.156	-0.156	-0.074	0.125	-1.391	-0.077	0.16	0.16	-0.158	0.25	2.302	-0.153	0.068	0.068
15804243	-0.495	0.493	0.312	-0.311	-0.18	-0.18	-0.125	0.123	-1.823	-0.078	0.178	0.178	-0.096	0.246	2.23	-0.155	0.065	0.065
15804265	-0.451	0.486	0.767	-0.315	-0.205	-0.205	-0.191	0.122	-2.062	-0.079	0.2	0.2	-0.064	0.243	2.206	-0.157	0.062	0.062
15804289	-0.415	0.476	1.055	-0.321	-0.259	-0.259	-0.224	0.119	-2.134	-0.08	0.235	0.235	0.003	0.238	2.134	-0.16	0.052	0.052
15804317	-0.348	0.47	1.751	-0.324	-0.322	-0.322	-0.289	0.117	-2.158	-0.081	0.253	0.253	0.037	0.235	2.134	-0.162	0.043	0.043
15804342	-0.257	0.459	2.326	-0.33	-0.393	-0.393	-0.32	0.115	-2.134	-0.083	0.281	0.281	0.079	0.23	1.918	-0.165	0.031	0.031
15804363	-0.207	0.453	2.59	-0.334	-0.43	-0.43	-0.364	0.113	-1.942	-0.083	0.301	0.301	0.097	0.226	1.727	-0.167	0.025	0.025
15804384	-0.115	0.446	3.022	-0.337	-0.46	-0.46	-0.384	0.112	-1.775	-0.084	0.309	0.309	0.126	0.223	1.367	-0.169	0.02	0.02
15804404	-0.061	0.439	3.141	-0.341	-0.511	-0.511	-0.407	0.11	-1.319	-0.085	0.319	0.319	0.132	0.219	1.247	-0.171	0.008	0.008
15804425	0.02	0.432	3.213	-0.345	-0.532	-0.532	-0.418	0.108	-1.127	-0.086	0.324	0.324	0.151	0.216	0.887	-0.172	0.004	0.004
15804445	0.048	0.424	3.189	-0.348	-0.558	-0.558	-0.433	0.106	-0.815	-0.087	0.331	0.331	0.155	0.212	0.791	-0.174	-0.003	-0.003
15804468	0.135	0.417	3.141	-0.352	-0.582	-0.582	-0.435	0.104	-0.671	-0.088	0.331	0.331	0.165	0.209	0.528	-0.176	-0.01	-0.01
15804489	0.174	0.41	3.046	-0.355	-0.602	-0.602	-0.435	0.102	-0.432	-0.089	0.33	0.33	0.165	0.205	0.336	-0.178	-0.017	-0.017
15804511	0.215	0.403	2.902	-0.358	-0.612	-0.612	-0.435	0.101	-0.192	-0.09	0.329	0.329	0.165	0.201	0.168	-0.179	-0.022	-0.022
15804530	0.26	0.395	2.518	-0.362	-0.624	-0.624	-0.435	0.099	-0.024	-0.09	0.331	0.331	0.161	0.198	0.072	-0.181	-0.027	-0.027
15804552	0.295	0.388	1.966	-0.365	-0.628	-0.628	-0.435	0.097	0	-0.091	0.332	0.332	0.151	0.194	-0.096	-0.182	-0.03	-0.03
15804573	0.306	0.38	1.679	-0.368	-0.633	-0.633	-0.435	0.095	0	-0.092	0.334	0.334	0.141	0.19	-0.144	-0.184	-0.034	-0.034
15804593	0.312	0.373	1.055	-0.371	-0.631	-0.631	-0.435	0.093	0	-0.093	0.337	0.337	0.125	0.186	-0.384	-0.185	-0.036	-0.036
15804618	0.31	0.361	0.504	-0.375	-0.628	-0.628	-0.433	0.09	0	-0.094	0.34	0.34	0.095	0.181	-0.671	-0.188	-0.038	-0.038
15804639	0.31	0.354	0.312	-0.378	-0.626	-0.626	-0.427	0.088	0.048	-0.095	0.339	0.339	0.08	0.177	-0.791	-0.189	-0.039	-0.039
15804661	0.306	0.346	0.024	-0.381	-0.622	-0.622	-0.421	0.087	0.072	-0.095	0.336	0.336	0.054	0.173	-0.911	-0.19	-0.04	-0.04
15804683	0.303	0.338	-0.024	-0.384	-0.62	-0.62	-0.402	0.085	0.264	-0.096	0.328	0.328	0.017	0.169	-1.031	-0.192	-0.041	-0.041
15804704	0.295	0.33	-0.144	-0.386	-0.615	-0.615	-0.373	0.083	0.6	-0.097	0.323	0.323	-0.007	0.165	-1.103	-0.193	-0.043	-0.043
15804725	0.292	0.322	-0.216	-0.389	-0.612	-0.612	-0.352	0.081	0.815	-0.097	0.307	0.307	-0.036	0.161	-1.199	-0.195	-0.043	-0.043
15804745	0.28	0.315	-0.288	-0.392	-0.606	-0.606	-0.323	0.079	1.079	-0.098	0.295	0.295	-0.081	0.157	-1.535	-0.196	-0.044	-0.044
15804767	0.266	0.307	-0.384	-0.394	-0.599	-0.599	-0.263	0.077	1.559	-0.099	0.284	0.284	-0.144	0.153	-1.847	-0.197	-0.043	-0.043
15804788	0.238	0.299	-0.6	-0.396	-0.596	-0.596	-0.223	0.075	1.823	-0.099	0.249	0.249	-0.179	0.149	-2.038	-0.198	-0.042	-0.042
15804810	0.227	0.286	-0.743	-0.4	-0.574	-0.574	-0.151	0.072	2.206	-0.1	0.211	0.211	-0.25	0.143	-2.182	-0.2	-0.04	-0.04
15804832	0.191	0.278	-0.959	-0.402	-0.557	-0.557	-0.109	0.07	2.35	-0.101	0.19	0.19	-0.288	0.139	-2.302	-0.201	-0.034	-0.034
15804854	0.166	0.27	-1.079	-0.405	-0.543	-0.543	-0.028	0.067	2.494	-0.101	0.146	0.146	-0.365	0.135	-2.446	-0.202	-0.028	-0.028
15804876	0.102	0.262	-1.463	-0.407	-0.525	-0.525	-0.01	0.065	2.542	-0.102	0.133	0.133	-0.389	0.131	-2.518	-0.203	-0.024	-0.024
15804897	0.074	0.253	-1.679	-0.409	-0.486	-0.486	0.07	0.063	2.614	-0.102	0.086	0.086	-0.44	0.127	-2.518	-0.204	-0.011	-0.011
15804919	0.002	0.245	-2.038	-0.411	-0.461	-0.461	0.145	0.061	2.662	-0.103	0.061	0.061	-0.509	0.123	-2.47	-0.205	-0.003	-0.003
15804945	-0.079	0.232	-2.35	-0.414	-0.414	-0.414	0.179	0.058	2.638	-0.103	0.019	0.019	-0.55	0.116	-2.326	-0.207	0.012	0.012
15804969	-0.099	0.224	-2.446	-0.415	-0.368	-0.368	0.245	0.056	2.59	-0.104	-0.017	-0.017	-0.599	0.112	-2.014	-0.208	0.027	0.027
15804991	-0.181	0.216	-2.662	-0.417	-0.312	-0.312	0.294	0.054	2.542	-0.104	-0.045	-0.045	-0.616	0.108	-1.799	-0.209	0.041	0.041
15805016	-0.268	0.203	-2.782	-0.42	-0.267	-0.267	0.36	0.051	2.35	-0.105	-0.078	-0.078	-0.649	0.102	-1.391	-0.21	0.055	0.055
15805036	-0.309	0.194	-2.782	-0.421	-0.224	-0.224	0.383	0.049	2.182	-0.105	-0.088	-0.088	-0.656	0.097	-1.175	-0.211	0.064	0.064
15805059	-0.346	0.186	-2.758	-0.423	-0.201	-0.201	0.418	0.046	1.918	-0.106	-0.104	-0.104	-0.664	0.093	-0.743	-0.211	0.071	0.071
15805080	-0.411	0.177	-2.566	-0.424	-0.161	-0.161	0.429	0.044	1.631	-0.106	-0.107	-0.107	-0.661	0.089	-0.504	-0.212	0.078	0.078
15805102	-0.461	0.169	-2.278	-0.426	-0.137	-0.137	0.446	0.042	1.079	-0.106	-0.11	-0.11	-0.647	0.084	-0.048	-0.213	0.082	0.082
15805123	-0.494	0.16	-2.134	-0.427	-0.134	-0.134	0.449	0.04	0.959	-0.107	-0.112	-0.112	-0.636	0.08	0.144	-0.213	0.084	0.084
15805144	-0.51	0.151	-1.679	-0.428	-0.112	-0.112	0.452	0.038	0.456	-0.107	-0.112	-0.112	-0.602	0.076	0.576	-0.214	0.088	0.088
15805165	-0.517	0.142	-1.367	-0.429	-0.107	-0.107	0.443	0.036	0.144	-0.107	-0.109	-0.109	-0.578	0.071	0.839	-0.215	0.088	0.088
15805189	-0.515	0.129	-0.983	-0.431	-0.107	-0.107	0.429	0.032	0	-0.108	-0.098	-0.098	-0.506	0.065	1.439	-0.216	0.087	0.087
15805210	-0.514	0.12	-0.384	-0.432	-0.115	-0.115	0.404	0.03	-0.432	-0.108	-0.09	-0.09	-0.483	0.06	1.799	-0.216	0.086	0.086
15805230	-0.507	0.112	-0.12	-0.433	-0.127	-0.127	0.383	0.028	-0.719	-0.108	-0.066	-0.066	-0.386	0.056	2.398	-0.216	0.082	0.082
15805253	-0.477	0.103	0.288	-0.434	-0.137	-0.137	0.329	0.026	-1.223	-0.108	-0.05	-0.05	-0.333	0.051	2.83	-0.217	0.079	0.079
15805275	-0.466	0.094	0.552	-0.435	-0.164	-0.164	0.292	0.024	-1.535	-0.109	-0.017	-0.017	-0.28	0.047	2.998	-0.217	0.071	0.071
15805295	-0.423	0.085	1.079	-0.435	-0.197	-0.197	0.214	0.021	-2.086	-0.109	0.006	0.006	-0.17	0.042	3.453	-0.218	0.063	0.063
15805316	-0.365	0.076	1.487	-0.436	-0.233	-0.233	0.167	0.019	-2.374	-0.109	0.051	0.051	-0.047	0.038	3.741	-0.218	0.054	0.054
15805337	-0.334	0.067	1.703	-0.437	-0.291	-0.291	0.139	0.017	-2.542	-0.109	0.067	0.067	-0.018	0.033	3.813	-0.218	0.042	0.042
15805362	-0.262	0.053	2.014	-0.437	-0.362	-0.362	0.012	0.013	-2.926	-0.109	0.111	0.111	0.12	0.027	3.885	-0.219	0.029	0.029
15805388	-0.221	0.045	2.182	-0.438	-0.407	-0.407	-0.025	0.011	-2.878	-0.109	0.149	0.149	0.212	0.022	3.837	-0.219	0.024	0.024
15805410	-0.147	0.036	2.47	-0.438	-0.432	-0.432	-0.106	0.009	-2.71	-0.11	0.17	0.17	0.295	0.018	3.597	-0.219	0.022	0.022
15805432	-0.125	0.023	2.566	-0.438	-0.495	-0.495	-0.146	0.006	-2.686	-0.11	0.202	0.202	0.353	0.011	3.333	-0.219	0.014	0.014
15805453	-0.049	0.014	2.614	-0.439	-0.545	-0.545	-0.218	0.004	-2.638	-0.11	0.235	0.235	0.381	0.007	3.213	-0.219	0.008	0.008
15805477	0.036	0.005	2.566	-0.439	-0.576	-0.576	-0.247	0.001	-2.542	-0.11	0.246	0.246	0.442	0.003	2.782	-0.219	0.006	0.006
15805500	0.053	-0.004	2.494	-0.439	-0.599	-0.599	-0.3	-0.001	-2.206	-0.11	0.255	0.255	0.502	-0.002	2.398	-0.219	0.003	0.003
15805522	0.117	-0.013	2.35	-0.439	-0.625	-0.625	-0.333	-0.003	-1.894	-0.11	0.274	0.274	0.522	-0.007	2.158	-0.219	0.002	0.002
15805543	0.143	-0.022	2.206	-0.438	-0.65	-0.65	-0.347	-0.006	-1.655	-0.11	0.28	0.28	0.568	-0.011	1.847	-0.219	0	0
15805565	0.172	-0.036	1.871	-0.438	-0.661	-0.661	-0.359	-0.009	-1.175	-0.11	0.29	0.29	0.586	-0.018	1.535	-0.219	0.003	0.003
15805588	0.204	-0.045	1.511	-0.438	-0.672	-0.672	-0.359	-0.011	-0.839	-0.109	0.29	0.29	0.591	-0.022	1.271	-0.219	0.001	0.001
15805611	0.211	-0.053	1.271	-0.437	-0.672	-0.672	-0.358	-0.013	-0.36	-0.109	0.29	0.29	0.586	-0.027	0.624	-0.219	0.001	0.001
15805632	0.211	-0.063	0.719	-0.437	-0.67	-0.67	-0.344	-0.016	0.024	-0.109	0.29	0.29	0.577	-0.031	0.456	-0.218	0.001	0.001
15805653	0.211	-0.072	0.48	-0.436	-0.669	-0.669	-0.333	-0.018	0.168	-0.109	0.284	0.284	0.563	-0.036	-0.144	-0.218	-0.001	-0.001
15805673	0.211	-0.081	0.144	-0.436	-0.668	-0.668	-0.307	-0.02	0.624	-0.109	0.278	0.278	0.55	-0.04	-0.384	-0.218	-0.003	-0.003
15805694	0.211	-0.09	0	-0.435	-0.667	-0.667	-0.281	-0.022	0.791	-0.109	0.263	0.263	0.516	-0.045	-0.743	-0.218	-0.006	-0.006
15805716	0.207	-0.098	0	-0.434	-0.663	-0.663	-0.258	-0.025	1.055	-0.109	0.261	0.261	0.499	-0.049	-0.887	-0.217	-0.008	-0.008
15805738	0.201	-0.108	-0.072	-0.433	-0.66	-0.66	-0.244	-0.027	1.079	-0.108	0.25	0.25	0.468	-0.054	-1.127	-0.217	-0.01	-0.01
15805759	0.2	-0.117	-0.096	-0.432	-0.654	-0.654	-0.209	-0.029	1.103	-0.108	0.244	0.244	0.425	-0.058	-1.295	-0.216	-0.012	-0.012
15805779	0.197	-0.126	-0.144	-0.431	-0.649	-0.649	-0.188	-0.031	1.103	-0.108	0.228	0.228	0.395	-0.063	-1.415	-0.216	-0.016	-0.016
15805802	0.194	-0.139	-0.168	-0.43	-0.641	-0.641	-0.154	-0.035	1.175	-0.107	0.215	0.215	0.332	-0.069	-1.727	-0.215	-0.019	-0.019
15805824	0.192	-0.148	-0.144	-0.429	-0.637	-0.637	-0.131	-0.037	1.175	-0.107	0.206	0.206	0.298	-0.074	-1.894	-0.214	-0.021	-0.021
15805845	0.192	-0.156	-0.048	-0.428	-0.629	-0.629	-0.119	-0.039	1.103	-0.107	0.203	0.203	0.235	-0.078	-2.206	-0.214	-0.023	-0.023
15805867	0.192	-0.165	-0.024	-0.426	-0.624	-0.624	-0.105	-0.041	1.079	-0.107	0.197	0.197	0.197	-0.082	-2.302	-0.213	-0.024	-0.024
15805888	0.192	-0.174	0	-0.425	-0.62	-0.62	-0.079	-0.043	0.959	-0.106	0.185	0.185	0.143	-0.087	-2.326	-0.212	-0.025	-0.025
15805910	0.191	-0.182	0	-0.423	-0.614	-0.614	-0.065	-0.046	0.767	-0.106	0.181	0.181	0.079	-0.091	-2.23	-0.212	-0.026	-0.026
15805931	0.188	-0.191	-0.024	-0.422	-0.608	-0.608	-0.062	-0.048	0.647	-0.105	0.177	0.177	0.037	-0.095	-2.182	-0.211	-0.026	-0.026
15805954	0.186	-0.203	-0.072	-0.42	-0.596	-0.596	-0.057	-0.051	0.384	-0.105	0.174	0.174	-0.007	-0.102	-2.086	-0.21	-0.026	-0.026
15805976	0.18	-0.212	-0.12	-0.418	-0.589	-0.589	-0.057	-0.053	0.288	-0.105	0.174	0.174	-0.035	-0.106	-2.062	-0.209	-0.026	-0.026
15806005	0.171	-0.224	-0.168	-0.415	-0.578	-0.578	-0.056	-0.056	0.072	-0.104	0.172	0.172	-0.084	-0.112	-1.894	-0.208	-0.025	-0.025
15806031	0.16	-0.233	-0.288	-0.414	-0.572	-0.572	-0.056	-0.058	0.024	-0.103	0.171	0.171	-0.113	-0.116	-1.679	-0.207	-0.024	-0.024
15806053	0.145	-0.241	-0.384	-0.412	-0.561	-0.561	-0.057	-0.06	0	-0.103	0.171	0.171	-0.127	-0.121	-1.199	-0.206	-0.021	-0.021
15806076	0.129	-0.254	-0.528	-0.409	-0.553	-0.553	-0.057	-0.063	0	-0.102	0.17	0.17	-0.128	-0.127	-0.911	-0.204	-0.019	-0.019
15806100	0.108	-0.262	-0.647	-0.407	-0.549	-0.549	-0.057	-0.065	0	-0.102	0.17	0.17	-0.127	-0.131	-0.36	-0.203	-0.018	-0.018
15806121	0.099	-0.27	-0.695	-0.405	-0.539	-0.539	-0.057	-0.067	0	-0.101	0.171	0.171	-0.124	-0.135	-0.096	-0.202	-0.015	-0.015
15806142	0.069	-0.278	-0.815	-0.402	-0.525	-0.525	-0.057	-0.07	0	-0.101	0.171	0.171	-0.124	-0.139	-0.024	-0.201	-0.011	-0.011
15806162	0.042	-0.286	-0.983	-0.4	-0.519	-0.519	-0.057	-0.072	0	-0.1	0.171	0.171	-0.122	-0.143	0.024	-0.2	-0.009	-0.009
15806186	0.023	-0.298	-1.031	-0.397	-0.502	-0.502	-0.057	-0.075	0	-0.099	0.171	0.171	-0.121	-0.149	0.024	-0.198	-0.004	-0.004
15806207	-0.007	-0.306	-1.055	-0.394	-0.486	-0.486	-0.057	-0.076	0	-0.099	0.171	0.171	-0.119	-0.153	0.048	-0.197	0	0
15806228	-0.023	-0.314	-1.055	-0.392	-0.478	-0.478	-0.059	-0.078	0	-0.098	0.172	0.172	-0.115	-0.157	0.072	-0.196	0.002	0.002
15806255	-0.046	-0.322	-1.055	-0.389	-0.466	-0.466	-0.057	-0.081	0	-0.097	0.171	0.171	-0.112	-0.161	0.12	-0.195	0.006	0.006
15806276	-0.069	-0.33	-0.983	-0.386	-0.46	-0.46	-0.056	-0.083	0	-0.097	0.17	0.17	-0.11	-0.165	0.12	-0.193	0.008	0.008
15806297	-0.076	-0.338	-0.911	-0.384	-0.45	-0.45	-0.056	-0.085	0	-0.096	0.171	0.171	-0.107	-0.169	0.12	-0.192	0.01	0.01
15806318	-0.082	-0.346	-0.671	-0.381	-0.447	-0.447	-0.056	-0.087	0	-0.095	0.171	0.171	-0.105	-0.173	0.12	-0.19	0.011	0.011
15806341	-0.084	-0.358	-0.504	-0.377	-0.447	-0.447	-0.056	-0.09	0	-0.094	0.171	0.171	-0.098	-0.179	0.12	-0.188	0.011	0.011
15806364	-0.084	-0.366	-0.216	-0.373	-0.447	-0.447	-0.056	-0.092	0	-0.093	0.171	0.171	-0.095	-0.183	0.144	-0.187	0.011	0.011
15806385	-0.082	-0.374	-0.048	-0.371	-0.448	-0.448	-0.056	-0.093	0	-0.093	0.171	0.171	-0.093	-0.187	0.168	-0.185	0.011	0.011
15806406	-0.082	-0.381	0	-0.368	-0.449	-0.449	-0.056	-0.095	0	-0.092	0.171	0.171	-0.092	-0.191	0.12	-0.184	0.011	0.011
15806434	-0.082	-0.392	0	-0.363	-0.449	-0.449	-0.054	-0.098	0	-0.091	0.171	0.171	-0.09	-0.196	0.096	-0.181	0.011	0.011
15806460	-0.082	-0.4	0	-0.36	-0.449	-0.449	-0.054	-0.1	0	-0.09	0.171	0.171	-0.087	-0.2	0.072	-0.18	0.011	0.011
15806483	-0.082	-0.41	0	-0.355	-0.45	-0.45	-0.056	-0.103	0	-0.089	0.171	0.171	-0.084	-0.205	0.096	-0.177	0.011	0.011
15806507	-0.082	-0.417	0	-0.352	-0.449	-0.449	-0.054	-0.104	0	-0.088	0.171	0.171	-0.086	-0.209	0.072	-0.176	0.011	0.011
15806528	-0.082	-0.424	0	-0.348	-0.449	-0.449	-0.054	-0.106	0	-0.087	0.171	0.171	-0.086	-0.212	0.048	-0.174	0.011	0.011
15806549	-0.082	-0.432	0	-0.345	-0.449	-0.449	-0.054	-0.108	0	-0.086	0.171	0.171	-0.086	-0.216	0	-0.172	0.011	0.011
15806571	-0.082	-0.439	0	-0.341	-0.449	-0.449	-0.054	-0.11	0	-0.085	0.171	0.171	-0.087	-0.219	0	-0.171	0.011	0.011
15806592	-0.082	-0.445	0	-0.338	-0.449	-0.449	-0.054	-0.111	0	-0.084	0.171	0.171	-0.087	-0.223	0	-0.169	0.011	0.011
15806614	-0.082	-0.455	0	-0.332	-0.449	-0.449	-0.054	-0.114	0	-0.083	0.171	0.171	-0.089	-0.228	-0.024	-0.166	0.011	0.011
15806636	-0.082	-0.462	0	-0.329	-0.449	-0.449	-0.054	-0.116	0	-0.082	0.171	0.171	-0.089	-0.231	-0.024	-0.164	0.011	0.011
15806658	-0.082	-0.469	0	-0.325	-0.449	-0.449	-0.054	-0.117	0	-0.081	0.171	0.171	-0.089	-0.234	-0.024	-0.162	0.011	0.011
15806678	-0.082	-0.475	0	-0.321	-0.449	-0.449	-0.054	-0.119	0	-0.08	0.171	0.171	-0.089	-0.238	0	-0.161	0.011	0.011
15806701	-0.082	-0.482	0	-0.317	-0.449	-0.449	-0.054	-0.12	0	-0.079	0.17	0.17	-0.089	-0.241	0	-0.159	0.011	0.011
15806723	-0.082	-0.488	0	-0.313	-0.449	-0.449	-0.054	-0.122	0	-0.078	0.171	0.171	-0.089	-0.244	0	-0.157	0.011	0.011
15806744	-0.082	-0.495	0	-0.31	-0.449	-0.449	-0.053	-0.124	0	-0.077	0.17	0.17	-0.089	-0.247	0	-0.155	0.011	0.011
15806766	-0.082	-0.501	0	-0.306	-0.449	-0.449	-0.053	-0.125	0	-0.076	0.17	0.17	-0.089	-0.25	0	-0.153	0.011	0.011
15806786	-0.082	-0.507	0	-0.301	-0.449	-0.449	-0.054	-0.127	0	-0.075	0.17	0.17	-0.087	-0.254	0	-0.151	0.011	0.011
15806809	-0.082	-0.516	0	-0.295	-0.449	-0.449	-0.053	-0.129	0	-0.074	0.17	0.17	-0.086	-0.258	0	-0.148	0.011	0.011
15806831	-0.082	-0.522	0	-0.291	-0.449	-0.449	-0.053	-0.131	0	-0.073	0.17	0.17	-0.086	-0.261	0.024	-0.146	0.011	0.011
15806853	-0.082	-0.528	0	-0.287	-0.449	-0.449	-0.053	-0.132	0	-0.072	0.17	0.17	-0.086	-0.264	0.024	-0.143	0.011	0.011
15806874	-0.082	-0.534	0	-0.283	-0.449	-0.449	-0.053	-0.133	0	-0.071	0.17	0.17	-0.087	-0.267	0	-0.141	0.011	0.011
15806895	-0.082	-0.54	0	-0.278	-0.449	-0.449	-0.053	-0.135	0	-0.07	0.17	0.17	-0.087	-0.27	0	-0.139	0.011	0.011
15806917	-0.082	-0.545	0	-0.274	-0.449	-0.449	-0.053	-0.136	0	-0.068	0.17	0.17	-0.089	-0.273	0	-0.137	0.011	0.011
15806939	-0.082	-0.551	0	-0.27	-0.449	-0.449	-0.053	-0.138	0	-0.067	0.17	0.17	-0.09	-0.275	-0.024	-0.135	0.011	0.011
15806962	-0.082	-0.559	0	-0.263	-0.449	-0.449	-0.053	-0.14	0	-0.066	0.17	0.17	-0.09	-0.28	-0.024	-0.131	0.011	0.011
15806984	-0.082	-0.564	0	-0.258	-0.448	-0.448	-0.053	-0.141	0	-0.065	0.17	0.17	-0.095	-0.282	-0.072	-0.129	0.011	0.011
15807008	-0.082	-0.569	0	-0.254	-0.448	-0.448	-0.053	-0.142	0	-0.063	0.17	0.17	-0.098	-0.285	-0.072	-0.127	0.011	0.011
15807029	-0.082	-0.574	0	-0.249	-0.447	-0.447	-0.051	-0.144	0	-0.062	0.169	0.169	-0.101	-0.287	-0.144	-0.125	0.011	0.011
15807053	-0.082	-0.582	0	-0.242	-0.447	-0.447	-0.051	-0.145	0	-0.061	0.169	0.169	-0.102	-0.291	-0.12	-0.121	0.011	0.011
15807081	-0.082	-0.587	0	-0.238	-0.447	-0.447	-0.05	-0.147	0	-0.059	0.169	0.169	-0.104	-0.293	-0.072	-0.119	0.011	0.011
15807106	-0.082	-0.594	0	-0.23	-0.447	-0.447	-0.048	-0.149	0.024	-0.058	0.167	0.167	-0.104	-0.297	-0.048	-0.115	0.011	0.011
15807127	-0.082	-0.599	0	-0.226	-0.447	-0.447	-0.047	-0.15	0.024	-0.056	0.166	0.166	-0.104	-0.299	-0.024	-0.113	0.011	0.011
15807149	-0.082	-0.603	0	-0.221	-0.446	-0.446	-0.045	-0.151	0.096	-0.055	0.165	0.165	-0.107	-0.302	-0.048	-0.11	0.011	0.011
15807171	-0.082	-0.608	0	-0.216	-0.446	-0.446	-0.042	-0.152	0.072	-0.054	0.164	0.164	-0.109	-0.304	-0.048	-0.108	0.011	0.011
15807192	-0.082	-0.612	0	-0.211	-0.446	-0.446	-0.042	-0.153	0.072	-0.053	0.164	0.164	-0.109	-0.306	-0.048	-0.105	0.011	0.011
15807214	-0.082	-0.617	0	-0.206	-0.446	-0.446	-0.04	-0.154	0.048	-0.051	0.163	0.163	-0.113	-0.308	-0.072	-0.103	0.011	0.011
15807237	-0.082	-0.623	0	-0.198	-0.445	-0.445	-0.039	-0.156	0.048	-0.05	0.162	0.162	-0.113	-0.311	-0.072	-0.099	0.011	0.011
15807258	-0.082	-0.627	0	-0.193	-0.445	-0.445	-0.039	-0.157	0.024	-0.048	0.162	0.162	-0.119	-0.313	-0.096	-0.097	0.011	0.011
15807280	-0.082	-0.63	0	-0.189	-0.444	-0.444	-0.039	-0.158	0.024	-0.047	0.162	0.162	-0.122	-0.315	-0.12	-0.094	0.011	0.011
15807303	-0.082	-0.634	0	-0.184	-0.444	-0.444	-0.037	-0.159	0.024	-0.046	0.161	0.161	-0.127	-0.317	-0.168	-0.092	0.011	0.011
15807326	-0.082	-0.638	0	-0.178	-0.442	-0.442	-0.036	-0.159	0.024	-0.045	0.16	0.16	-0.13	-0.319	-0.192	-0.089	0.011	0.011
15807349	-0.082	-0.643	0	-0.17	-0.442	-0.442	-0.031	-0.161	0.048	-0.043	0.158	0.158	-0.133	-0.322	-0.12	-0.085	0.011	0.011
15807370	-0.082	-0.647	0	-0.165	-0.443	-0.443	-0.03	-0.162	0.072	-0.041	0.157	0.157	-0.13	-0.323	-0.096	-0.082	0.011	0.011
15807392	-0.082	-0.65	0	-0.16	-0.442	-0.442	-0.03	-0.163	0.072	-0.04	0.157	0.157	-0.135	-0.325	-0.024	-0.08	0.011	0.011
15807413	-0.082	-0.653	0	-0.155	-0.442	-0.442	-0.028	-0.163	0.048	-0.039	0.156	0.156	-0.135	-0.327	-0.024	-0.077	0.011	0.011
15807436	-0.082	-0.656	0	-0.149	-0.442	-0.442	-0.027	-0.164	0.048	-0.037	0.155	0.155	-0.135	-0.328	-0.024	-0.075	0.011	0.011
15807458	-0.082	-0.659	0	-0.144	-0.442	-0.442	-0.027	-0.165	0.048	-0.036	0.155	0.155	-0.133	-0.33	0	-0.072	0.011	0.011
15807482	-0.082	-0.664	0	-0.136	-0.442	-0.442	-0.027	-0.166	0.024	-0.034	0.155	0.155	-0.133	-0.332	0	-0.068	0.011	0.011
15807511	-0.082	-0.666	0	-0.131	-0.442	-0.442	-0.027	-0.167	0	-0.033	0.155	0.155	-0.133	-0.333	0	-0.065	0.011	0.011
15807535	-0.082	-0.67	0	-0.123	-0.442	-0.442	-0.025	-0.168	0	-0.031	0.154	0.154	-0.133	-0.335	0	-0.061	0.011	0.011
15807558	-0.082	-0.673	0	-0.117	-0.442	-0.442	-0.027	-0.168	0	-0.029	0.154	0.154	-0.133	-0.336	0	-0.059	0.011	0.011
15807579	-0.082	-0.675	0	-0.112	-0.442	-0.442	-0.025	-0.169	0	-0.028	0.154	0.154	-0.13	-0.338	0	-0.056	0.011	0.011
15807603	-0.084	-0.677	0	-0.106	-0.441	-0.441	-0.024	-0.169	0.024	-0.027	0.154	0.154	-0.13	-0.339	0	-0.053	0.011	0.011
15807625	-0.082	-0.68	0	-0.098	-0.442	-0.442	-0.022	-0.17	0.024	-0.025	0.153	0.153	-0.133	-0.34	0	-0.049	0.011	0.011
15807647	-0.084	-0.682	0	-0.093	-0.441	-0.441	-0.02	-0.171	0.048	-0.023	0.152	0.152	-0.133	-0.341	0	-0.046	0.011	0.011
15807669	-0.082	-0.684	0	-0.087	-0.442	-0.442	-0.02	-0.171	0.048	-0.022	0.152	0.152	-0.133	-0.342	0	-0.044	0.011	0.011
15807691	-0.082	-0.686	0	-0.082	-0.442	-0.442	-0.02	-0.171	0.024	-0.02	0.152	0.152	-0.133	-0.343	0	-0.041	0.011	0.011
15807712	-0.082	-0.688	0	-0.076	-0.443	-0.443	-0.019	-0.172	0	-0.019	0.152	0.152	-0.13	-0.344	0	-0.038	0.011	0.011
15807734	-0.082	-0.689	0	-0.071	-0.443	-0.443	-0.019	-0.172	0	-0.018	0.151	0.151	-0.128	-0.344	0.024	-0.035	0.011	0.011
15807756	-0.084	-0.691	0	-0.062	-0.442	-0.442	-0.019	-0.173	0	-0.016	0.151	0.151	-0.13	-0.346	0.024	-0.031	0.012	0.012
15807777	-0.082	-0.692	0	-0.057	-0.442	-0.442	-0.019	-0.173	0	-0.014	0.151	0.151	-0.136	-0.346	0	-0.028	0.011	0.011
15807799	-0.082	-0.693	0	-0.051	-0.441	-0.441	-0.017	-0.173	0	-0.013	0.15	0.15	-0.141	-0.347	-0.048	-0.026	0.011	0.011
15807820	-0.082	-0.694	0	-0.046	-0.441	-0.441	-0.016	-0.174	0	-0.011	0.149	0.149	-0.142	-0.347	-0.12	-0.023	0.011	0.011
15807843	-0.082	-0.695	0	-0.04	-0.441	-0.441	-0.016	-0.174	0	-0.01	0.149	0.149	-0.145	-0.348	-0.144	-0.02	0.011	0.011
15807865	-0.082	-0.696	0	-0.034	-0.44	-0.44	-0.016	-0.174	0.024	-0.009	0.149	0.149	-0.145	-0.348	-0.096	-0.017	0.011	0.011
15807887	-0.082	-0.697	0	-0.029	-0.441	-0.441	-0.014	-0.174	0.024	-0.007	0.148	0.148	-0.139	-0.348	0	-0.014	0.011	0.011
15807908	-0.082	-0.697	0	-0.023	-0.442	-0.442	-0.013	-0.174	0.024	-0.006	0.149	0.149	-0.135	-0.349	0.048	-0.012	0.011	0.011
15807929	-0.082	-0.698	0	-0.017	-0.442	-0.442	-0.011	-0.174	0.024	-0.004	0.147	0.147	-0.133	-0.349	0.144	-0.009	0.011	0.011
15807952	-0.082	-0.698	0	-0.009	-0.442	-0.442	-0.01	-0.174	0.048	-0.002	0.146	0.146	-0.135	-0.349	0.144	-0.004	0.011	0.011
15807973	-0.082	-0.698	0	-0.003	-0.442	-0.442	-0.011	-0.175	0.048	-0.001	0.147	0.147	-0.135	-0.349	0.024	-0.002	0.011	0.011
15807999	-0.084	-0.698	0	0.002	-0.441	-0.441	-0.01	-0.175	0.024	0.001	0.146	0.146	-0.133	-0.349	0	0.001	0.012	0.012
15808022	-0.084	-0.698	0	0.008	-0.441	-0.441	-0.01	-0.175	0	0.002	0.146	0.146	-0.138	-0.349	-0.024	0.004	0.012	0.012
15808044	-0.084	-0.698	0	0.017	-0.441	-0.441	-0.01	-0.174	0	0.004	0.146	0.146	-0.138	-0.349	-0.048	0.008	0.012	0.012
15808066	-0.084	-0.697	0	0.022	-0.44	-0.44	-0.01	-0.174	0	0.006	0.146	0.146	-0.139	-0.349	-0.048	0.011	0.012	0.012
15808089	-0.084	-0.697	0	0.028	-0.44	-0.44	-0.008	-0.174	0	0.007	0.145	0.145	-0.138	-0.348	-0.024	0.014	0.012	0.012
15808114	-0.084	-0.696	0	0.034	-0.441	-0.441	-0.008	-0.174	0	0.008	0.146	0.146	-0.138	-0.348	0	0.017	0.012	0.012
15808141	-0.084	-0.695	0	0.042	-0.44	-0.44	-0.008	-0.174	0	0.011	0.145	0.145	-0.139	-0.347	0	0.021	0.012	0.012
15808164	-0.084	-0.694	0	0.048	-0.442	-0.442	-0.008	-0.174	0	0.012	0.145	0.145	-0.135	-0.347	0.024	0.024	0.011	0.011
15808187	-0.084	-0.692	0	0.056	-0.441	-0.441	-0.008	-0.173	0	0.014	0.145	0.145	-0.136	-0.346	0.024	0.028	0.012	0.012
15808209	-0.084	-0.691	0	0.061	-0.441	-0.441	-0.008	-0.173	0	0.015	0.145	0.145	-0.135	-0.346	0.048	0.031	0.012	0.012
15808231	-0.084	-0.69	0	0.067	-0.441	-0.441	-0.008	-0.173	0	0.017	0.145	0.145	-0.135	-0.345	0.024	0.033	0.012	0.012
15808253	-0.084	-0.689	0	0.072	-0.441	-0.441	-0.008	-0.172	0	0.018	0.145	0.145	-0.133	-0.344	0.024	0.036	0.012	0.012
15808274	-0.084	-0.687	0	0.078	-0.441	-0.441	-0.008	-0.172	0	0.019	0.145	0.145	-0.133	-0.344	0.024	0.039	0.012	0.012
15808295	-0.084	-0.685	0	0.083	-0.441	-0.441	-0.008	-0.171	0	0.021	0.145	0.145	-0.133	-0.343	0	0.042	0.012	0.012
15808318	-0.084	-0.683	0	0.091	-0.441	-0.441	-0.008	-0.171	0	0.023	0.145	0.145	-0.133	-0.341	0	0.046	0.012	0.012
15808339	-0.084	-0.681	0	0.097	-0.441	-0.441	-0.007	-0.17	0	0.024	0.144	0.144	-0.133	-0.34	0	0.048	0.012	0.012
15808360	-0.084	-0.679	0	0.102	-0.441	-0.441	-0.007	-0.17	0	0.026	0.144	0.144	-0.133	-0.339	0	0.051	0.012	0.012
15808381	-0.084	-0.677	0	0.107	-0.441	-0.441	-0.007	-0.169	0	0.027	0.144	0.144	-0.13	-0.338	0	0.054	0.012	0.012
15808403	-0.084	-0.675	0	0.113	-0.441	-0.441	-0.007	-0.169	0	0.028	0.144	0.144	-0.133	-0.337	0	0.057	0.012	0.012
15808426	-0.084	-0.673	0	0.116	-0.441	-0.441	-0.007	-0.168	0	0.029	0.144	0.144	-0.133	-0.337	0	0.058	0.012	0.012
